# Supplementary material for: SPARTA: Interpretable functional classification of microbiomes and detection of hidden cumulative effects
Source: PLoS Comput Biol. 2024 Nov 18;20(11):e1012577. doi: 10.1371/journal.pcbi.1012577 (PMC11611268; doi:10.1371/journal.pcbi.1012577)
Supplement: S1 File — The first sheet contains the detailed information as plotted in Fig 3: the average AUC scores, per run, for the overall best iteration level, for each dataset (taxa and annotations). The median of the average values, and p-values of the Mann-Whitney U-test comparisons between the taxon and FA average scores per disease are also given. P-values under the 0.05 threshold are considered significant and are highlighted with a *. Other sheets contain the details of each RF trained per run and iteration for each dataset (read: [dataset]_R_[run number]_It_[iteration number], with iteration numbers initialized at 0). The information given per sheet is: for each of the 20 RFs trained in this iteration and run, the optimal parameters found through GridSearch, the optimal threshold for probability prediction, and the AUCs on the training, validation, and test subsets. (ZIP) [file pcbi.1012577.s001.zip › File_S1.xlsx]

## Sheet: Cirrhosis_Func_R_1_I_0
Unnamed: 0	Best parameters	Validation set indices	Threshold	Training performance	Validation performance	Test performance
0	{'criterion': 'gini', 'max_features': 'sqrt', 'min_samples_leaf': 3, 'n_estimators': 900}	[ 11 153 118 66 146 47 57 122 160 55 48 175 26 154 45 8 94 1 21 61 79 49 89 92 74 176 141 147 135 105 127 91 97 69 6 142 67 31 125 140 100 54 9 182 156 177 20]	0.7366	0.9983	0.9312	0.8406
1	{'criterion': 'gini', 'max_features': 'sqrt', 'min_samples_leaf': 1, 'n_estimators': 300}	[ 50 85 34 5 141 146 162 173 65 110 68 132 117 32 149 128 76 43 143 133 119 47 124 92 107 177 80 8 175 20 15 137 150 60 111 51 21 54 45 27 131 163 42 67 100 64 144]	0.6633	1	0.9076	0.8388
2	{'criterion': 'gini', 'max_features': 'sqrt', 'min_samples_leaf': 3, 'n_estimators': 300}	[160 59 39 35 82 90 147 125 48 130 94 87 104 68 52 73 168 1 23 128 123 108 139 98 64 183 118 89 174 12 169 136 146 69 65 75 143 155 20 179 40 119 149 57 2 150 55]	0.4573	0.9979	0.9746	0.8351
3	{'criterion': 'gini', 'max_features': 'sqrt', 'min_samples_leaf': 4, 'n_estimators': 500}	[ 22 168 6 8 152 62 181 39 33 100 151 21 122 67 63 121 143 166 93 79 59 137 119 36 74 170 178 132 180 40 123 184 113 144 124 85 115 102 0 176 64 15 69 72 42 14 54]	0.4013	0.9992	0.8949	0.8388
4	{'criterion': 'gini', 'max_features': 'sqrt', 'min_samples_leaf': 3, 'n_estimators': 100}	[160 5 83 93 19 173 127 41 24 15 152 139 68 167 22 104 179 61 107 79 161 142 45 101 165 65 149 118 106 86 88 80 131 168 112 11 78 8 116 89 183 36 64 125 38 90 136]	0.2679	0.9983	0.9366	0.8514
5	{'criterion': 'gini', 'max_features': 'sqrt', 'min_samples_leaf': 5, 'n_estimators': 100}	[ 69 106 41 115 140 155 112 79 124 15 183 108 26 39 137 148 134 37 162 34 63 145 142 98 36 56 149 60 55 122 174 40 38 30 135 29 133 103 58 146 68 16 11 10 97 18 95]	0.5275	0.9947	0.8931	0.8243
6	{'criterion': 'gini', 'max_features': 'sqrt', 'min_samples_leaf': 1, 'n_estimators': 100}	[ 58 27 53 38 4 161 113 92 65 85 78 140 127 166 160 134 74 168 56 91 173 22 19 51 132 12 46 26 68 20 144 123 33 154 98 153 175 169 151 84 77 142 103 8 95 67 176]	0.48	1	0.8986	0.8143
7	{'criterion': 'gini', 'max_features': 'sqrt', 'min_samples_leaf': 5, 'n_estimators': 700}	[159 93 154 63 17 138 64 79 56 2 89 130 18 72 10 25 178 149 135 67 99 22 129 45 40 175 103 161 182 134 42 132 128 120 34 151 116 7 9 102 73 70 20 144 156 49 114]	0.5769	0.995	0.9801	0.8315
8	{'criterion': 'gini', 'max_features': 'sqrt', 'min_samples_leaf': 4, 'n_estimators': 700}	[ 61 97 15 102 93 24 26 138 63 177 90 132 0 37 183 171 9 87 2 60 35 176 16 99 121 5 105 112 94 53 113 175 163 8 41 32 33 116 80 165 71 160 178 77 154 147 149]	0.5438	1	0.9058	0.8261
9	{'criterion': 'gini', 'max_features': 'log2', 'min_samples_leaf': 1, 'n_estimators': 100}	[140 48 8 154 99 95 118 32 159 107 25 61 157 15 79 28 152 5 128 162 113 100 89 22 13 97 134 174 30 81 6 142 41 165 1 18 168 69 180 119 70 171 10 155 52 7 150]	0.67	1	0.9611	0.8379
10	{'criterion': 'gini', 'max_features': 'sqrt', 'min_samples_leaf': 5, 'n_estimators': 300}	[114 53 67 136 48 83 99 21 66 133 34 88 151 184 19 97 56 104 103 155 0 161 132 116 134 63 77 172 74 123 142 178 166 65 31 144 4 174 182 13 117 27 64 81 95 62 89]	0.4794	0.9943	0.9692	0.8207
11	{'criterion': 'gini', 'max_features': 'log2', 'min_samples_leaf': 3, 'n_estimators': 300}	[ 31 147 164 121 17 44 56 144 178 104 167 81 99 46 22 148 53 45 153 33 89 72 181 155 16 180 79 93 154 182 14 29 34 165 67 82 146 43 120 96 15 168 137 51 101 177 50]	0.6899	0.9996	0.8243	0.8442
12	{'criterion': 'gini', 'max_features': 'sqrt', 'min_samples_leaf': 1, 'n_estimators': 500}	[ 65 18 48 152 127 161 22 57 94 138 35 123 55 126 176 155 29 148 19 106 41 146 3 183 42 76 130 7 141 82 45 112 0 108 78 25 133 95 20 119 151 88 66 1 128 102 114]	0.442	1	0.9112	0.8125
13	{'criterion': 'gini', 'max_features': 'sqrt', 'min_samples_leaf': 4, 'n_estimators': 300}	[147 167 180 4 118 67 157 140 63 102 109 138 16 49 89 160 172 129 20 168 184 31 1 146 25 18 124 178 17 45 111 2 69 123 149 119 36 68 56 66 155 38 141 154 60 88 85]	0.5721	0.9956	0.9746	0.8279
14	{'criterion': 'gini', 'max_features': 'sqrt', 'min_samples_leaf': 4, 'n_estimators': 500}	[125 91 96 141 59 61 58 107 34 39 20 166 146 4 169 144 68 176 93 21 10 57 47 83 14 180 102 156 109 11 124 19 105 31 6 27 12 131 136 64 138 155 118 167 56 113 35]	0.6983	0.9971	0.9094	0.8406
15	{'criterion': 'gini', 'max_features': 'sqrt', 'min_samples_leaf': 5, 'n_estimators': 300}	[170 61 71 171 105 125 77 11 80 179 141 74 1 39 20 55 181 143 95 54 142 159 182 56 3 76 94 133 151 116 135 72 31 149 101 23 6 147 160 34 167 50 98 28 70 164 46]	0.491	0.9956	0.9094	0.8569
16	{'criterion': 'gini', 'max_features': 'log2', 'min_samples_leaf': 5, 'n_estimators': 900}	[168 87 98 157 160 64 8 20 137 4 9 148 77 172 48 139 59 14 142 140 83 118 41 95 13 123 36 134 150 102 156 17 70 44 127 30 31 12 106 175 166 124 75 80 79 143 91]	0.5758	0.9935	0.8804	0.8333
17	{'criterion': 'gini', 'max_features': 'log2', 'min_samples_leaf': 2, 'n_estimators': 100}	[ 89 107 96 149 8 45 55 102 147 157 7 122 86 142 74 170 91 182 48 125 15 172 64 30 133 112 161 80 119 165 9 87 73 50 151 28 90 128 31 164 111 180 99 13 0 61 70]	0.577	1	0.8804	0.8496
18	{'criterion': 'gini', 'max_features': 'sqrt', 'min_samples_leaf': 4, 'n_estimators': 100}	[105 8 55 119 147 165 35 30 136 71 63 80 70 109 144 155 131 28 153 158 16 150 154 23 164 110 171 87 61 170 17 117 169 13 157 129 1 41 31 22 58 127 29 48 88 145 159]	0.6484	0.9968	0.9348	0.8478
19	{'criterion': 'gini', 'max_features': 'sqrt', 'min_samples_leaf': 4, 'n_estimators': 100}	[ 53 57 128 78 127 140 146 88 31 70 37 6 154 119 180 81 116 112 3 27 20 80 12 71 172 9 142 30 178 50 161 118 91 152 141 137 60 52 130 159 54 97 164 10 176 74 179]	0.5339	0.9968	0.9293	0.8478

## Sheet: Cirrhosis_Tax_R_1_I_0
Unnamed: 0	Best parameters	Validation set indices	Threshold	Training performance	Validation performance	Test performance
0	{'criterion': 'gini', 'max_features': 'log2', 'min_samples_leaf': 2, 'n_estimators': 100}	[ 11 153 118 66 146 47 57 122 160 55 48 175 26 154 45 8 94 1 21 61 79 49 89 92 74 176 141 147 135 105 127 91 97 69 6 142 67 31 125 140 100 54 9 182 156 177 20]	0.6433	0.9987	0.9583	0.9402
1	{'criterion': 'gini', 'max_features': 'sqrt', 'min_samples_leaf': 2, 'n_estimators': 700}	[ 50 85 34 5 141 146 162 173 65 110 68 132 117 32 149 128 76 43 143 133 119 47 124 92 107 177 80 8 175 20 15 137 150 60 111 51 21 54 45 27 131 163 42 67 100 64 144]	0.365	0.9994	0.9529	0.913
2	{'criterion': 'gini', 'max_features': 'sqrt', 'min_samples_leaf': 2, 'n_estimators': 500}	[160 59 39 35 82 90 147 125 48 130 94 87 104 68 52 73 168 1 23 128 123 108 139 98 64 183 118 89 174 12 169 136 146 69 65 75 143 155 20 179 40 119 149 57 2 150 55]	0.6186	0.9994	0.9692	0.9312
3	{'criterion': 'gini', 'max_features': 'sqrt', 'min_samples_leaf': 2, 'n_estimators': 100}	[ 22 168 6 8 152 62 181 39 33 100 151 21 122 67 63 121 143 166 93 79 59 137 119 36 74 170 178 132 180 40 123 184 113 144 124 85 115 102 0 176 64 15 69 72 42 14 54]	0.455	1	0.9366	0.9167
4	{'criterion': 'gini', 'max_features': 'sqrt', 'min_samples_leaf': 1, 'n_estimators': 100}	[160 5 83 93 19 173 127 41 24 15 152 139 68 167 22 104 179 61 107 79 161 142 45 101 165 65 149 118 106 86 88 80 131 168 112 11 78 8 116 89 183 36 64 125 38 90 136]	0.57	1	0.9257	0.9176
5	{'criterion': 'gini', 'max_features': 'sqrt', 'min_samples_leaf': 3, 'n_estimators': 100}	[ 69 106 41 115 140 155 112 79 124 15 183 108 26 39 137 148 134 37 162 34 63 145 142 98 36 56 149 60 55 122 174 40 38 30 135 29 133 103 58 146 68 16 11 10 97 18 95]	0.6403	0.9977	0.8859	0.9076
6	{'criterion': 'gini', 'max_features': 'log2', 'min_samples_leaf': 1, 'n_estimators': 300}	[ 58 27 53 38 4 161 113 92 65 85 78 140 127 166 160 134 74 168 56 91 173 22 19 51 132 12 46 26 68 20 144 123 33 154 98 153 175 169 151 84 77 142 103 8 95 67 176]	0.54	1	0.8967	0.9076
7	{'criterion': 'gini', 'max_features': 'log2', 'min_samples_leaf': 1, 'n_estimators': 700}	[159 93 154 63 17 138 64 79 56 2 89 130 18 72 10 25 178 149 135 67 99 22 129 45 40 175 103 161 182 134 42 132 128 120 34 151 116 7 9 102 73 70 20 144 156 49 114]	0.6243	1	0.9891	0.9293
8	{'criterion': 'gini', 'max_features': 'sqrt', 'min_samples_leaf': 1, 'n_estimators': 300}	[ 61 97 15 102 93 24 26 138 63 177 90 132 0 37 183 171 9 87 2 60 35 176 16 99 121 5 105 112 94 53 113 175 163 8 41 32 33 116 80 165 71 160 178 77 154 147 149]	0.59	1	0.9366	0.9112
9	{'criterion': 'gini', 'max_features': 'log2', 'min_samples_leaf': 4, 'n_estimators': 500}	[140 48 8 154 99 95 118 32 159 107 25 61 157 15 79 28 152 5 128 162 113 100 89 22 13 97 134 174 30 81 6 142 41 165 1 18 168 69 180 119 70 171 10 155 52 7 150]	0.4842	0.995	0.971	0.9348
10	{'criterion': 'gini', 'max_features': 'sqrt', 'min_samples_leaf': 2, 'n_estimators': 700}	[114 53 67 136 48 83 99 21 66 133 34 88 151 184 19 97 56 104 103 155 0 161 132 116 134 63 77 172 74 123 142 178 166 65 31 144 4 174 182 13 117 27 64 81 95 62 89]	0.3269	0.9985	0.9928	0.9203
11	{'criterion': 'gini', 'max_features': 'sqrt', 'min_samples_leaf': 1, 'n_estimators': 300}	[ 31 147 164 121 17 44 56 144 178 104 167 81 99 46 22 148 53 45 153 33 89 72 181 155 16 180 79 93 154 182 14 29 34 165 67 82 146 43 120 96 15 168 137 51 101 177 50]	0.6067	1	0.8995	0.9139
12	{'criterion': 'gini', 'max_features': 'sqrt', 'min_samples_leaf': 3, 'n_estimators': 900}	[ 65 18 48 152 127 161 22 57 94 138 35 123 55 126 176 155 29 148 19 106 41 146 3 183 42 76 130 7 141 82 45 112 0 108 78 25 133 95 20 119 151 88 66 1 128 102 114]	0.7145	0.9979	0.9149	0.9257
13	{'criterion': 'gini', 'max_features': 'sqrt', 'min_samples_leaf': 3, 'n_estimators': 100}	[147 167 180 4 118 67 157 140 63 102 109 138 16 49 89 160 172 129 20 168 184 31 1 146 25 18 124 178 17 45 111 2 69 123 149 119 36 68 56 66 155 38 141 154 60 88 85]	0.4222	0.9973	0.9837	0.9402
14	{'criterion': 'gini', 'max_features': 'log2', 'min_samples_leaf': 4, 'n_estimators': 300}	[125 91 96 141 59 61 58 107 34 39 20 166 146 4 169 144 68 176 93 21 10 57 47 83 14 180 102 156 109 11 124 19 105 31 6 27 12 131 136 64 138 155 118 167 56 113 35]	0.6051	0.9947	0.9547	0.9022
15	{'criterion': 'gini', 'max_features': 'sqrt', 'min_samples_leaf': 5, 'n_estimators': 100}	[170 61 71 171 105 125 77 11 80 179 141 74 1 39 20 55 181 143 95 54 142 159 182 56 3 76 94 133 151 116 135 72 31 149 101 23 6 147 160 34 167 50 98 28 70 164 46]	0.6031	0.995	0.904	0.9185
16	{'criterion': 'gini', 'max_features': 'sqrt', 'min_samples_leaf': 5, 'n_estimators': 300}	[168 87 98 157 160 64 8 20 137 4 9 148 77 172 48 139 59 14 142 140 83 118 41 95 13 123 36 134 150 102 156 17 70 44 127 30 31 12 106 175 166 124 75 80 79 143 91]	0.371	0.9943	0.9529	0.913
17	{'criterion': 'gini', 'max_features': 'log2', 'min_samples_leaf': 2, 'n_estimators': 300}	[ 89 107 96 149 8 45 55 102 147 157 7 122 86 142 74 170 91 182 48 125 15 172 64 30 133 112 161 80 119 165 9 87 73 50 151 28 90 128 31 164 111 180 99 13 0 61 70]	0.6542	0.9992	0.9257	0.9293
18	{'criterion': 'gini', 'max_features': 'sqrt', 'min_samples_leaf': 2, 'n_estimators': 900}	[105 8 55 119 147 165 35 30 136 71 63 80 70 109 144 155 131 28 153 158 16 150 154 23 164 110 171 87 61 170 17 117 169 13 157 129 1 41 31 22 58 127 29 48 88 145 159]	0.6419	0.9994	0.9583	0.9239
19	{'criterion': 'gini', 'max_features': 'log2', 'min_samples_leaf': 1, 'n_estimators': 100}	[ 53 57 128 78 127 140 146 88 31 70 37 6 154 119 180 81 116 112 3 27 20 80 12 71 172 9 142 30 178 50 161 118 91 152 141 137 60 52 130 159 54 97 164 10 176 74 179]	0.34	1	0.9592	0.9366

## Sheet: Cirrhosis_Func_R_1_I_1
Unnamed: 0	Best parameters	Validation set indices	Threshold	Training performance	Validation performance	Test performance
0	{'criterion': 'gini', 'max_features': 'log2', 'min_samples_leaf': 2, 'n_estimators': 100}	[ 11 153 118 66 146 47 57 122 160 55 48 175 26 154 45 8 94 1 21 61 79 49 89 92 74 176 141 147 135 105 127 91 97 69 6 142 67 31 125 140 100 54 9 182 156 177 20]	0.8544	0.9994	0.9402	0.8261
1	{'criterion': 'gini', 'max_features': 'log2', 'min_samples_leaf': 1, 'n_estimators': 500}	[ 50 85 34 5 141 146 162 173 65 110 68 132 117 32 149 128 76 43 143 133 119 47 124 92 107 177 80 8 175 20 15 137 150 60 111 51 21 54 45 27 131 163 42 67 100 64 144]	0.766	1	0.9185	0.8415
2	{'criterion': 'gini', 'max_features': 'log2', 'min_samples_leaf': 2, 'n_estimators': 500}	[160 59 39 35 82 90 147 125 48 130 94 87 104 68 52 73 168 1 23 128 123 108 139 98 64 183 118 89 174 12 169 136 146 69 65 75 143 155 20 179 40 119 149 57 2 150 55]	0.5295	0.9992	0.9855	0.8551
3	{'criterion': 'gini', 'max_features': 'log2', 'min_samples_leaf': 1, 'n_estimators': 100}	[ 22 168 6 8 152 62 181 39 33 100 151 21 122 67 63 121 143 166 93 79 59 137 119 36 74 170 178 132 180 40 123 184 113 144 124 85 115 102 0 176 64 15 69 72 42 14 54]	0.45	1	0.8904	0.8496
4	{'criterion': 'gini', 'max_features': 'sqrt', 'min_samples_leaf': 2, 'n_estimators': 500}	[160 5 83 93 19 173 127 41 24 15 152 139 68 167 22 104 179 61 107 79 161 142 45 101 165 65 149 118 106 86 88 80 131 168 112 11 78 8 116 89 183 36 64 125 38 90 136]	0.2327	0.9989	0.9312	0.8551
5	{'criterion': 'gini', 'max_features': 'sqrt', 'min_samples_leaf': 3, 'n_estimators': 100}	[ 69 106 41 115 140 155 112 79 124 15 183 108 26 39 137 148 134 37 162 34 63 145 142 98 36 56 149 60 55 122 174 40 38 30 135 29 133 103 58 146 68 16 11 10 97 18 95]	0.4835	0.996	0.8877	0.8478
6	{'criterion': 'gini', 'max_features': 'sqrt', 'min_samples_leaf': 4, 'n_estimators': 100}	[ 58 27 53 38 4 161 113 92 65 85 78 140 127 166 160 134 74 168 56 91 173 22 19 51 132 12 46 26 68 20 144 123 33 154 98 153 175 169 151 84 77 142 103 8 95 67 176]	0.4205	0.9977	0.8995	0.8551
7	{'criterion': 'gini', 'max_features': 'log2', 'min_samples_leaf': 4, 'n_estimators': 300}	[159 93 154 63 17 138 64 79 56 2 89 130 18 72 10 25 178 149 135 67 99 22 129 45 40 175 103 161 182 134 42 132 128 120 34 151 116 7 9 102 73 70 20 144 156 49 114]	0.5582	0.9916	0.9837	0.837
8	{'criterion': 'gini', 'max_features': 'log2', 'min_samples_leaf': 5, 'n_estimators': 500}	[ 61 97 15 102 93 24 26 138 63 177 90 132 0 37 183 171 9 87 2 60 35 176 16 99 121 5 105 112 94 53 113 175 163 8 41 32 33 116 80 165 71 160 178 77 154 147 149]	0.6271	0.9941	0.9149	0.8351
9	{'criterion': 'gini', 'max_features': 'sqrt', 'min_samples_leaf': 3, 'n_estimators': 100}	[140 48 8 154 99 95 118 32 159 107 25 61 157 15 79 28 152 5 128 162 113 100 89 22 13 97 134 174 30 81 6 142 41 165 1 18 168 69 180 119 70 171 10 155 52 7 150]	0.5731	0.9971	0.9819	0.8496
10	{'criterion': 'gini', 'max_features': 'log2', 'min_samples_leaf': 4, 'n_estimators': 100}	[114 53 67 136 48 83 99 21 66 133 34 88 151 184 19 97 56 104 103 155 0 161 132 116 134 63 77 172 74 123 142 178 166 65 31 144 4 174 182 13 117 27 64 81 95 62 89]	0.5625	0.9918	0.9855	0.8225
11	{'criterion': 'gini', 'max_features': 'log2', 'min_samples_leaf': 2, 'n_estimators': 700}	[ 31 147 164 121 17 44 56 144 178 104 167 81 99 46 22 148 53 45 153 33 89 72 181 155 16 180 79 93 154 182 14 29 34 165 67 82 146 43 120 96 15 168 137 51 101 177 50]	0.4979	1	0.8868	0.8496
12	{'criterion': 'gini', 'max_features': 'sqrt', 'min_samples_leaf': 2, 'n_estimators': 100}	[ 65 18 48 152 127 161 22 57 94 138 35 123 55 126 176 155 29 148 19 106 41 146 3 183 42 76 130 7 141 82 45 112 0 108 78 25 133 95 20 119 151 88 66 1 128 102 114]	0.3709	0.9992	0.9239	0.8351
13	{'criterion': 'gini', 'max_features': 'sqrt', 'min_samples_leaf': 1, 'n_estimators': 900}	[147 167 180 4 118 67 157 140 63 102 109 138 16 49 89 160 172 129 20 168 184 31 1 146 25 18 124 178 17 45 111 2 69 123 149 119 36 68 56 66 155 38 141 154 60 88 85]	0.6022	1	0.9746	0.8496
14	{'criterion': 'gini', 'max_features': 'log2', 'min_samples_leaf': 4, 'n_estimators': 100}	[125 91 96 141 59 61 58 107 34 39 20 166 146 4 169 144 68 176 93 21 10 57 47 83 14 180 102 156 109 11 124 19 105 31 6 27 12 131 136 64 138 155 118 167 56 113 35]	0.4685	0.9933	0.9239	0.8442
15	{'criterion': 'gini', 'max_features': 'log2', 'min_samples_leaf': 1, 'n_estimators': 100}	[170 61 71 171 105 125 77 11 80 179 141 74 1 39 20 55 181 143 95 54 142 159 182 56 3 76 94 133 151 116 135 72 31 149 101 23 6 147 160 34 167 50 98 28 70 164 46]	0.79	1	0.9149	0.8714
16	{'criterion': 'gini', 'max_features': 'sqrt', 'min_samples_leaf': 1, 'n_estimators': 100}	[168 87 98 157 160 64 8 20 137 4 9 148 77 172 48 139 59 14 142 140 83 118 41 95 13 123 36 134 150 102 156 17 70 44 127 30 31 12 106 175 166 124 75 80 79 143 91]	0.63	1	0.9049	0.8324
17	{'criterion': 'gini', 'max_features': 'log2', 'min_samples_leaf': 4, 'n_estimators': 100}	[ 89 107 96 149 8 45 55 102 147 157 7 122 86 142 74 170 91 182 48 125 15 172 64 30 133 112 161 80 119 165 9 87 73 50 151 28 90 128 31 164 111 180 99 13 0 61 70]	0.5706	0.9937	0.9239	0.8442
18	{'criterion': 'gini', 'max_features': 'log2', 'min_samples_leaf': 2, 'n_estimators': 500}	[105 8 55 119 147 165 35 30 136 71 63 80 70 109 144 155 131 28 153 158 16 150 154 23 164 110 171 87 61 170 17 117 169 13 157 129 1 41 31 22 58 127 29 48 88 145 159]	0.7727	0.9989	0.9457	0.8478
19	{'criterion': 'gini', 'max_features': 'log2', 'min_samples_leaf': 1, 'n_estimators': 300}	[ 53 57 128 78 127 140 146 88 31 70 37 6 154 119 180 81 116 112 3 27 20 80 12 71 172 9 142 30 178 50 161 118 91 152 141 137 60 52 130 159 54 97 164 10 176 74 179]	0.5567	1	0.9348	0.8424

## Sheet: Cirrhosis_Tax_R_1_I_1
Unnamed: 0	Best parameters	Validation set indices	Threshold	Training performance	Validation performance	Test performance
0	{'criterion': 'gini', 'max_features': 'log2', 'min_samples_leaf': 5, 'n_estimators': 100}	[ 11 153 118 66 146 47 57 122 160 55 48 175 26 154 45 8 94 1 21 61 79 49 89 92 74 176 141 147 135 105 127 91 97 69 6 142 67 31 125 140 100 54 9 182 156 177 20]	0.6816	0.991	0.9493	0.9112
1	{'criterion': 'gini', 'max_features': 'log2', 'min_samples_leaf': 4, 'n_estimators': 100}	[ 50 85 34 5 141 146 162 173 65 110 68 132 117 32 149 128 76 43 143 133 119 47 124 92 107 177 80 8 175 20 15 137 150 60 111 51 21 54 45 27 131 163 42 67 100 64 144]	0.7181	0.9922	0.9638	0.9094
2	{'criterion': 'gini', 'max_features': 'log2', 'min_samples_leaf': 1, 'n_estimators': 500}	[160 59 39 35 82 90 147 125 48 130 94 87 104 68 52 73 168 1 23 128 123 108 139 98 64 183 118 89 174 12 169 136 146 69 65 75 143 155 20 179 40 119 149 57 2 150 55]	0.668	1	0.962	0.9112
3	{'criterion': 'gini', 'max_features': 'sqrt', 'min_samples_leaf': 1, 'n_estimators': 100}	[ 22 168 6 8 152 62 181 39 33 100 151 21 122 67 63 121 143 166 93 79 59 137 119 36 74 170 178 132 180 40 123 184 113 144 124 85 115 102 0 176 64 15 69 72 42 14 54]	0.48	1	0.9239	0.8904
4	{'criterion': 'gini', 'max_features': 'sqrt', 'min_samples_leaf': 4, 'n_estimators': 300}	[160 5 83 93 19 173 127 41 24 15 152 139 68 167 22 104 179 61 107 79 161 142 45 101 165 65 149 118 106 86 88 80 131 168 112 11 78 8 116 89 183 36 64 125 38 90 136]	0.7357	0.9933	0.9185	0.9076
5	{'criterion': 'gini', 'max_features': 'sqrt', 'min_samples_leaf': 5, 'n_estimators': 100}	[ 69 106 41 115 140 155 112 79 124 15 183 108 26 39 137 148 134 37 162 34 63 145 142 98 36 56 149 60 55 122 174 40 38 30 135 29 133 103 58 146 68 16 11 10 97 18 95]	0.3054	0.9905	0.8768	0.9004
6	{'criterion': 'gini', 'max_features': 'sqrt', 'min_samples_leaf': 5, 'n_estimators': 500}	[ 58 27 53 38 4 161 113 92 65 85 78 140 127 166 160 134 74 168 56 91 173 22 19 51 132 12 46 26 68 20 144 123 33 154 98 153 175 169 151 84 77 142 103 8 95 67 176]	0.6623	0.9945	0.8895	0.8949
7	{'criterion': 'gini', 'max_features': 'log2', 'min_samples_leaf': 5, 'n_estimators': 100}	[159 93 154 63 17 138 64 79 56 2 89 130 18 72 10 25 178 149 135 67 99 22 129 45 40 175 103 161 182 134 42 132 128 120 34 151 116 7 9 102 73 70 20 144 156 49 114]	0.5255	0.9916	0.9873	0.8967
8	{'criterion': 'gini', 'max_features': 'sqrt', 'min_samples_leaf': 3, 'n_estimators': 100}	[ 61 97 15 102 93 24 26 138 63 177 90 132 0 37 183 171 9 87 2 60 35 176 16 99 121 5 105 112 94 53 113 175 163 8 41 32 33 116 80 165 71 160 178 77 154 147 149]	0.7195	0.9987	0.913	0.904
9	{'criterion': 'gini', 'max_features': 'log2', 'min_samples_leaf': 5, 'n_estimators': 100}	[140 48 8 154 99 95 118 32 159 107 25 61 157 15 79 28 152 5 128 162 113 100 89 22 13 97 134 174 30 81 6 142 41 165 1 18 168 69 180 119 70 171 10 155 52 7 150]	0.7175	0.9897	0.9692	0.9094
10	{'criterion': 'gini', 'max_features': 'log2', 'min_samples_leaf': 5, 'n_estimators': 100}	[114 53 67 136 48 83 99 21 66 133 34 88 151 184 19 97 56 104 103 155 0 161 132 116 134 63 77 172 74 123 142 178 166 65 31 144 4 174 182 13 117 27 64 81 95 62 89]	0.3221	0.9866	0.9801	0.9094
11	{'criterion': 'gini', 'max_features': 'log2', 'min_samples_leaf': 1, 'n_estimators': 500}	[ 31 147 164 121 17 44 56 144 178 104 167 81 99 46 22 148 53 45 153 33 89 72 181 155 16 180 79 93 154 182 14 29 34 165 67 82 146 43 120 96 15 168 137 51 101 177 50]	0.598	1	0.9085	0.9094
12	{'criterion': 'gini', 'max_features': 'log2', 'min_samples_leaf': 1, 'n_estimators': 100}	[ 65 18 48 152 127 161 22 57 94 138 35 123 55 126 176 155 29 148 19 106 41 146 3 183 42 76 130 7 141 82 45 112 0 108 78 25 133 95 20 119 151 88 66 1 128 102 114]	0.33	1	0.9085	0.9457
13	{'criterion': 'gini', 'max_features': 'log2', 'min_samples_leaf': 3, 'n_estimators': 100}	[147 167 180 4 118 67 157 140 63 102 109 138 16 49 89 160 172 129 20 168 184 31 1 146 25 18 124 178 17 45 111 2 69 123 149 119 36 68 56 66 155 38 141 154 60 88 85]	0.5793	0.9947	0.9855	0.9203
14	{'criterion': 'gini', 'max_features': 'log2', 'min_samples_leaf': 4, 'n_estimators': 300}	[125 91 96 141 59 61 58 107 34 39 20 166 146 4 169 144 68 176 93 21 10 57 47 83 14 180 102 156 109 11 124 19 105 31 6 27 12 131 136 64 138 155 118 167 56 113 35]	0.4688	0.9929	0.9656	0.8967
15	{'criterion': 'gini', 'max_features': 'sqrt', 'min_samples_leaf': 4, 'n_estimators': 100}	[170 61 71 171 105 125 77 11 80 179 141 74 1 39 20 55 181 143 95 54 142 159 182 56 3 76 94 133 151 116 135 72 31 149 101 23 6 147 160 34 167 50 98 28 70 164 46]	0.7772	0.9958	0.913	0.913
16	{'criterion': 'gini', 'max_features': 'log2', 'min_samples_leaf': 4, 'n_estimators': 100}	[168 87 98 157 160 64 8 20 137 4 9 148 77 172 48 139 59 14 142 140 83 118 41 95 13 123 36 134 150 102 156 17 70 44 127 30 31 12 106 175 166 124 75 80 79 143 91]	0.4118	0.9933	0.9384	0.9058
17	{'criterion': 'gini', 'max_features': 'log2', 'min_samples_leaf': 2, 'n_estimators': 100}	[ 89 107 96 149 8 45 55 102 147 157 7 122 86 142 74 170 91 182 48 125 15 172 64 30 133 112 161 80 119 165 9 87 73 50 151 28 90 128 31 164 111 180 99 13 0 61 70]	0.4266	0.9987	0.9384	0.942
18	{'criterion': 'gini', 'max_features': 'log2', 'min_samples_leaf': 3, 'n_estimators': 100}	[105 8 55 119 147 165 35 30 136 71 63 80 70 109 144 155 131 28 153 158 16 150 154 23 164 110 171 87 61 170 17 117 169 13 157 129 1 41 31 22 58 127 29 48 88 145 159]	0.707	0.9947	0.9674	0.9239
19	{'criterion': 'gini', 'max_features': 'sqrt', 'min_samples_leaf': 4, 'n_estimators': 100}	[ 53 57 128 78 127 140 146 88 31 70 37 6 154 119 180 81 116 112 3 27 20 80 12 71 172 9 142 30 178 50 161 118 91 152 141 137 60 52 130 159 54 97 164 10 176 74 179]	0.3996	0.9929	0.9638	0.9094

## Sheet: Cirrhosis_Func_R_1_I_2
Unnamed: 0	Best parameters	Validation set indices	Threshold	Training performance	Validation performance	Test performance
0	{'criterion': 'gini', 'max_features': 'log2', 'min_samples_leaf': 4, 'n_estimators': 700}	[ 11 153 118 66 146 47 57 122 160 55 48 175 26 154 45 8 94 1 21 61 79 49 89 92 74 176 141 147 135 105 127 91 97 69 6 142 67 31 125 140 100 54 9 182 156 177 20]	0.8962	0.9916	0.9475	0.8478
1	{'criterion': 'gini', 'max_features': 'log2', 'min_samples_leaf': 2, 'n_estimators': 300}	[ 50 85 34 5 141 146 162 173 65 110 68 132 117 32 149 128 76 43 143 133 119 47 124 92 107 177 80 8 175 20 15 137 150 60 111 51 21 54 45 27 131 163 42 67 100 64 144]	0.7545	0.9985	0.9293	0.8496
2	{'criterion': 'gini', 'max_features': 'log2', 'min_samples_leaf': 4, 'n_estimators': 100}	[160 59 39 35 82 90 147 125 48 130 94 87 104 68 52 73 168 1 23 128 123 108 139 98 64 183 118 89 174 12 169 136 146 69 65 75 143 155 20 179 40 119 149 57 2 150 55]	0.5027	0.9874	0.9819	0.8315
3	{'criterion': 'gini', 'max_features': 'log2', 'min_samples_leaf': 3, 'n_estimators': 100}	[ 22 168 6 8 152 62 181 39 33 100 151 21 122 67 63 121 143 166 93 79 59 137 119 36 74 170 178 132 180 40 123 184 113 144 124 85 115 102 0 176 64 15 69 72 42 14 54]	0.4405	0.9971	0.9013	0.8297
4	{'criterion': 'gini', 'max_features': 'sqrt', 'min_samples_leaf': 2, 'n_estimators': 100}	[160 5 83 93 19 173 127 41 24 15 152 139 68 167 22 104 179 61 107 79 161 142 45 101 165 65 149 118 106 86 88 80 131 168 112 11 78 8 116 89 183 36 64 125 38 90 136]	0.5758	0.9989	0.9167	0.837
5	{'criterion': 'gini', 'max_features': 'sqrt', 'min_samples_leaf': 5, 'n_estimators': 700}	[ 69 106 41 115 140 155 112 79 124 15 183 108 26 39 137 148 134 37 162 34 63 145 142 98 36 56 149 60 55 122 174 40 38 30 135 29 133 103 58 146 68 16 11 10 97 18 95]	0.4542	0.9884	0.8641	0.846
6	{'criterion': 'gini', 'max_features': 'log2', 'min_samples_leaf': 2, 'n_estimators': 300}	[ 58 27 53 38 4 161 113 92 65 85 78 140 127 166 160 134 74 168 56 91 173 22 19 51 132 12 46 26 68 20 144 123 33 154 98 153 175 169 151 84 77 142 103 8 95 67 176]	0.5077	1	0.8868	0.8351
7	{'criterion': 'gini', 'max_features': 'log2', 'min_samples_leaf': 5, 'n_estimators': 100}	[159 93 154 63 17 138 64 79 56 2 89 130 18 72 10 25 178 149 135 67 99 22 129 45 40 175 103 161 182 134 42 132 128 120 34 151 116 7 9 102 73 70 20 144 156 49 114]	0.5844	0.9832	0.9873	0.8333
8	{'criterion': 'gini', 'max_features': 'sqrt', 'min_samples_leaf': 4, 'n_estimators': 700}	[ 61 97 15 102 93 24 26 138 63 177 90 132 0 37 183 171 9 87 2 60 35 176 16 99 121 5 105 112 94 53 113 175 163 8 41 32 33 116 80 165 71 160 178 77 154 147 149]	0.5304	0.9945	0.913	0.8406
9	{'criterion': 'gini', 'max_features': 'log2', 'min_samples_leaf': 1, 'n_estimators': 100}	[140 48 8 154 99 95 118 32 159 107 25 61 157 15 79 28 152 5 128 162 113 100 89 22 13 97 134 174 30 81 6 142 41 165 1 18 168 69 180 119 70 171 10 155 52 7 150]	0.5	1	0.9719	0.8252
10	{'criterion': 'gini', 'max_features': 'log2', 'min_samples_leaf': 5, 'n_estimators': 100}	[114 53 67 136 48 83 99 21 66 133 34 88 151 184 19 97 56 104 103 155 0 161 132 116 134 63 77 172 74 123 142 178 166 65 31 144 4 174 182 13 117 27 64 81 95 62 89]	0.6739	0.9819	0.971	0.8315
11	{'criterion': 'gini', 'max_features': 'log2', 'min_samples_leaf': 5, 'n_estimators': 900}	[ 31 147 164 121 17 44 56 144 178 104 167 81 99 46 22 148 53 45 153 33 89 72 181 155 16 180 79 93 154 182 14 29 34 165 67 82 146 43 120 96 15 168 137 51 101 177 50]	0.3726	0.9908	0.8895	0.8587
12	{'criterion': 'gini', 'max_features': 'log2', 'min_samples_leaf': 5, 'n_estimators': 100}	[ 65 18 48 152 127 161 22 57 94 138 35 123 55 126 176 155 29 148 19 106 41 146 3 183 42 76 130 7 141 82 45 112 0 108 78 25 133 95 20 119 151 88 66 1 128 102 114]	0.4771	0.9836	0.9366	0.8188
13	{'criterion': 'gini', 'max_features': 'log2', 'min_samples_leaf': 5, 'n_estimators': 500}	[147 167 180 4 118 67 157 140 63 102 109 138 16 49 89 160 172 129 20 168 184 31 1 146 25 18 124 178 17 45 111 2 69 123 149 119 36 68 56 66 155 38 141 154 60 88 85]	0.5747	0.9826	0.9837	0.846
14	{'criterion': 'gini', 'max_features': 'log2', 'min_samples_leaf': 3, 'n_estimators': 100}	[125 91 96 141 59 61 58 107 34 39 20 166 146 4 169 144 68 176 93 21 10 57 47 83 14 180 102 156 109 11 124 19 105 31 6 27 12 131 136 64 138 155 118 167 56 113 35]	0.7636	0.9939	0.9275	0.8351
15	{'criterion': 'gini', 'max_features': 'sqrt', 'min_samples_leaf': 3, 'n_estimators': 100}	[170 61 71 171 105 125 77 11 80 179 141 74 1 39 20 55 181 143 95 54 142 159 182 56 3 76 94 133 151 116 135 72 31 149 101 23 6 147 160 34 167 50 98 28 70 164 46]	0.8614	0.9962	0.9203	0.8406
16	{'criterion': 'gini', 'max_features': 'log2', 'min_samples_leaf': 5, 'n_estimators': 100}	[168 87 98 157 160 64 8 20 137 4 9 148 77 172 48 139 59 14 142 140 83 118 41 95 13 123 36 134 150 102 156 17 70 44 127 30 31 12 106 175 166 124 75 80 79 143 91]	0.3734	0.9887	0.9203	0.8297
17	{'criterion': 'gini', 'max_features': 'log2', 'min_samples_leaf': 2, 'n_estimators': 500}	[ 89 107 96 149 8 45 55 102 147 157 7 122 86 142 74 170 91 182 48 125 15 172 64 30 133 112 161 80 119 165 9 87 73 50 151 28 90 128 31 164 111 180 99 13 0 61 70]	0.8725	0.9983	0.933	0.846
18	{'criterion': 'gini', 'max_features': 'sqrt', 'min_samples_leaf': 1, 'n_estimators': 100}	[105 8 55 119 147 165 35 30 136 71 63 80 70 109 144 155 131 28 153 158 16 150 154 23 164 110 171 87 61 170 17 117 169 13 157 129 1 41 31 22 58 127 29 48 88 145 159]	0.84	1	0.9484	0.8433
19	{'criterion': 'gini', 'max_features': 'log2', 'min_samples_leaf': 5, 'n_estimators': 700}	[ 53 57 128 78 127 140 146 88 31 70 37 6 154 119 180 81 116 112 3 27 20 80 12 71 172 9 142 30 178 50 161 118 91 152 141 137 60 52 130 159 54 97 164 10 176 74 179]	0.4625	0.9866	0.9348	0.8388

## Sheet: Cirrhosis_Tax_R_1_I_2
Unnamed: 0	Best parameters	Validation set indices	Threshold	Training performance	Validation performance	Test performance
0	{'criterion': 'gini', 'max_features': 'sqrt', 'min_samples_leaf': 1, 'n_estimators': 100}	[ 11 153 118 66 146 47 57 122 160 55 48 175 26 154 45 8 94 1 21 61 79 49 89 92 74 176 141 147 135 105 127 91 97 69 6 142 67 31 125 140 100 54 9 182 156 177 20]	0.28	1	0.9447	0.9013
1	{'criterion': 'gini', 'max_features': 'sqrt', 'min_samples_leaf': 2, 'n_estimators': 100}	[ 50 85 34 5 141 146 162 173 65 110 68 132 117 32 149 128 76 43 143 133 119 47 124 92 107 177 80 8 175 20 15 137 150 60 111 51 21 54 45 27 131 163 42 67 100 64 144]	0.6748	0.9981	0.9583	0.9022
2	{'criterion': 'gini', 'max_features': 'sqrt', 'min_samples_leaf': 5, 'n_estimators': 100}	[160 59 39 35 82 90 147 125 48 130 94 87 104 68 52 73 168 1 23 128 123 108 139 98 64 183 118 89 174 12 169 136 146 69 65 75 143 155 20 179 40 119 149 57 2 150 55]	0.7316	0.9897	0.9384	0.8841
3	{'criterion': 'gini', 'max_features': 'sqrt', 'min_samples_leaf': 1, 'n_estimators': 100}	[ 22 168 6 8 152 62 181 39 33 100 151 21 122 67 63 121 143 166 93 79 59 137 119 36 74 170 178 132 180 40 123 184 113 144 124 85 115 102 0 176 64 15 69 72 42 14 54]	0.31	1	0.9475	0.8904
4	{'criterion': 'gini', 'max_features': 'sqrt', 'min_samples_leaf': 2, 'n_estimators': 500}	[160 5 83 93 19 173 127 41 24 15 152 139 68 167 22 104 179 61 107 79 161 142 45 101 165 65 149 118 106 86 88 80 131 168 112 11 78 8 116 89 183 36 64 125 38 90 136]	0.7778	0.9977	0.9402	0.9004
5	{'criterion': 'gini', 'max_features': 'sqrt', 'min_samples_leaf': 5, 'n_estimators': 300}	[ 69 106 41 115 140 155 112 79 124 15 183 108 26 39 137 148 134 37 162 34 63 145 142 98 36 56 149 60 55 122 174 40 38 30 135 29 133 103 58 146 68 16 11 10 97 18 95]	0.3061	0.988	0.904	0.9058
6	{'criterion': 'gini', 'max_features': 'sqrt', 'min_samples_leaf': 4, 'n_estimators': 300}	[ 58 27 53 38 4 161 113 92 65 85 78 140 127 166 160 134 74 168 56 91 173 22 19 51 132 12 46 26 68 20 144 123 33 154 98 153 175 169 151 84 77 142 103 8 95 67 176]	0.7243	0.9926	0.8859	0.8986
7	{'criterion': 'gini', 'max_features': 'sqrt', 'min_samples_leaf': 5, 'n_estimators': 700}	[159 93 154 63 17 138 64 79 56 2 89 130 18 72 10 25 178 149 135 67 99 22 129 45 40 175 103 161 182 134 42 132 128 120 34 151 116 7 9 102 73 70 20 144 156 49 114]	0.7433	0.9845	0.9819	0.8841
8	{'criterion': 'gini', 'max_features': 'sqrt', 'min_samples_leaf': 3, 'n_estimators': 100}	[ 61 97 15 102 93 24 26 138 63 177 90 132 0 37 183 171 9 87 2 60 35 176 16 99 121 5 105 112 94 53 113 175 163 8 41 32 33 116 80 165 71 160 178 77 154 147 149]	0.5088	0.996	0.9266	0.8949
9	{'criterion': 'gini', 'max_features': 'sqrt', 'min_samples_leaf': 2, 'n_estimators': 300}	[140 48 8 154 99 95 118 32 159 107 25 61 157 15 79 28 152 5 128 162 113 100 89 22 13 97 134 174 30 81 6 142 41 165 1 18 168 69 180 119 70 171 10 155 52 7 150]	0.757	0.9973	0.9638	0.9076
10	{'criterion': 'gini', 'max_features': 'sqrt', 'min_samples_leaf': 2, 'n_estimators': 900}	[114 53 67 136 48 83 99 21 66 133 34 88 151 184 19 97 56 104 103 155 0 161 132 116 134 63 77 172 74 123 142 178 166 65 31 144 4 174 182 13 117 27 64 81 95 62 89]	0.3775	0.9975	0.9783	0.8804
11	{'criterion': 'gini', 'max_features': 'sqrt', 'min_samples_leaf': 1, 'n_estimators': 700}	[ 31 147 164 121 17 44 56 144 178 104 167 81 99 46 22 148 53 45 153 33 89 72 181 155 16 180 79 93 154 182 14 29 34 165 67 82 146 43 120 96 15 168 137 51 101 177 50]	0.6086	1	0.9112	0.8931
12	{'criterion': 'gini', 'max_features': 'sqrt', 'min_samples_leaf': 4, 'n_estimators': 100}	[ 65 18 48 152 127 161 22 57 94 138 35 123 55 126 176 155 29 148 19 106 41 146 3 183 42 76 130 7 141 82 45 112 0 108 78 25 133 95 20 119 151 88 66 1 128 102 114]	0.8635	0.9895	0.8913	0.8895
13	{'criterion': 'gini', 'max_features': 'sqrt', 'min_samples_leaf': 2, 'n_estimators': 500}	[147 167 180 4 118 67 157 140 63 102 109 138 16 49 89 160 172 129 20 168 184 31 1 146 25 18 124 178 17 45 111 2 69 123 149 119 36 68 56 66 155 38 141 154 60 88 85]	0.3813	0.9971	0.9891	0.9022
14	{'criterion': 'gini', 'max_features': 'sqrt', 'min_samples_leaf': 1, 'n_estimators': 700}	[125 91 96 141 59 61 58 107 34 39 20 166 146 4 169 144 68 176 93 21 10 57 47 83 14 180 102 156 109 11 124 19 105 31 6 27 12 131 136 64 138 155 118 167 56 113 35]	0.3386	1	0.9819	0.8813
15	{'criterion': 'gini', 'max_features': 'sqrt', 'min_samples_leaf': 1, 'n_estimators': 700}	[170 61 71 171 105 125 77 11 80 179 141 74 1 39 20 55 181 143 95 54 142 159 182 56 3 76 94 133 151 116 135 72 31 149 101 23 6 147 160 34 167 50 98 28 70 164 46]	0.7414	1	0.9203	0.8886
16	{'criterion': 'gini', 'max_features': 'sqrt', 'min_samples_leaf': 4, 'n_estimators': 100}	[168 87 98 157 160 64 8 20 137 4 9 148 77 172 48 139 59 14 142 140 83 118 41 95 13 123 36 134 150 102 156 17 70 44 127 30 31 12 106 175 166 124 75 80 79 143 91]	0.5429	0.9872	0.9511	0.8768
17	{'criterion': 'gini', 'max_features': 'sqrt', 'min_samples_leaf': 5, 'n_estimators': 100}	[ 89 107 96 149 8 45 55 102 147 157 7 122 86 142 74 170 91 182 48 125 15 172 64 30 133 112 161 80 119 165 9 87 73 50 151 28 90 128 31 164 111 180 99 13 0 61 70]	0.7249	0.9859	0.9402	0.8967
18	{'criterion': 'gini', 'max_features': 'sqrt', 'min_samples_leaf': 5, 'n_estimators': 100}	[105 8 55 119 147 165 35 30 136 71 63 80 70 109 144 155 131 28 153 158 16 150 154 23 164 110 171 87 61 170 17 117 169 13 157 129 1 41 31 22 58 127 29 48 88 145 159]	0.7419	0.9851	0.9511	0.8895
19	{'criterion': 'gini', 'max_features': 'sqrt', 'min_samples_leaf': 3, 'n_estimators': 100}	[ 53 57 128 78 127 140 146 88 31 70 37 6 154 119 180 81 116 112 3 27 20 80 12 71 172 9 142 30 178 50 161 118 91 152 141 137 60 52 130 159 54 97 164 10 176 74 179]	0.2687	0.9931	0.9692	0.8967

## Sheet: Cirrhosis_Func_R_1_I_3
Unnamed: 0	Best parameters	Validation set indices	Threshold	Training performance	Validation performance	Test performance
0	{'criterion': 'gini', 'max_features': 'sqrt', 'min_samples_leaf': 2, 'n_estimators': 900}	[ 11 153 118 66 146 47 57 122 160 55 48 175 26 154 45 8 94 1 21 61 79 49 89 92 74 176 141 147 135 105 127 91 97 69 6 142 67 31 125 140 100 54 9 182 156 177 20]	0.8563	0.9983	0.9457	0.8732
1	{'criterion': 'gini', 'max_features': 'sqrt', 'min_samples_leaf': 5, 'n_estimators': 100}	[ 50 85 34 5 141 146 162 173 65 110 68 132 117 32 149 128 76 43 143 133 119 47 124 92 107 177 80 8 175 20 15 137 150 60 111 51 21 54 45 27 131 163 42 67 100 64 144]	0.5084	0.9857	0.942	0.8605
2	{'criterion': 'gini', 'max_features': 'sqrt', 'min_samples_leaf': 3, 'n_estimators': 100}	[160 59 39 35 82 90 147 125 48 130 94 87 104 68 52 73 168 1 23 128 123 108 139 98 64 183 118 89 174 12 169 136 146 69 65 75 143 155 20 179 40 119 149 57 2 150 55]	0.5293	0.9912	0.9783	0.8424
3	{'criterion': 'gini', 'max_features': 'sqrt', 'min_samples_leaf': 5, 'n_estimators': 100}	[ 22 168 6 8 152 62 181 39 33 100 151 21 122 67 63 121 143 166 93 79 59 137 119 36 74 170 178 132 180 40 123 184 113 144 124 85 115 102 0 176 64 15 69 72 42 14 54]	0.5927	0.9903	0.9185	0.8623
4	{'criterion': 'gini', 'max_features': 'sqrt', 'min_samples_leaf': 1, 'n_estimators': 100}	[160 5 83 93 19 173 127 41 24 15 152 139 68 167 22 104 179 61 107 79 161 142 45 101 165 65 149 118 106 86 88 80 131 168 112 11 78 8 116 89 183 36 64 125 38 90 136]	0.49	1	0.9257	0.8623
5	{'criterion': 'gini', 'max_features': 'sqrt', 'min_samples_leaf': 5, 'n_estimators': 100}	[ 69 106 41 115 140 155 112 79 124 15 183 108 26 39 137 148 134 37 162 34 63 145 142 98 36 56 149 60 55 122 174 40 38 30 135 29 133 103 58 146 68 16 11 10 97 18 95]	0.5045	0.9884	0.8714	0.8659
6	{'criterion': 'gini', 'max_features': 'sqrt', 'min_samples_leaf': 4, 'n_estimators': 900}	[ 58 27 53 38 4 161 113 92 65 85 78 140 127 166 160 134 74 168 56 91 173 22 19 51 132 12 46 26 68 20 144 123 33 154 98 153 175 169 151 84 77 142 103 8 95 67 176]	0.5483	0.9933	0.8976	0.8569
7	{'criterion': 'gini', 'max_features': 'sqrt', 'min_samples_leaf': 5, 'n_estimators': 900}	[159 93 154 63 17 138 64 79 56 2 89 130 18 72 10 25 178 149 135 67 99 22 129 45 40 175 103 161 182 134 42 132 128 120 34 151 116 7 9 102 73 70 20 144 156 49 114]	0.7041	0.9815	0.9837	0.8641
8	{'criterion': 'gini', 'max_features': 'sqrt', 'min_samples_leaf': 3, 'n_estimators': 700}	[ 61 97 15 102 93 24 26 138 63 177 90 132 0 37 183 171 9 87 2 60 35 176 16 99 121 5 105 112 94 53 113 175 163 8 41 32 33 116 80 165 71 160 178 77 154 147 149]	0.4898	0.9968	0.9185	0.8514
9	{'criterion': 'gini', 'max_features': 'sqrt', 'min_samples_leaf': 4, 'n_estimators': 100}	[140 48 8 154 99 95 118 32 159 107 25 61 157 15 79 28 152 5 128 162 113 100 89 22 13 97 134 174 30 81 6 142 41 165 1 18 168 69 180 119 70 171 10 155 52 7 150]	0.7428	0.9905	0.9837	0.8714
10	{'criterion': 'gini', 'max_features': 'sqrt', 'min_samples_leaf': 5, 'n_estimators': 100}	[114 53 67 136 48 83 99 21 66 133 34 88 151 184 19 97 56 104 103 155 0 161 132 116 134 63 77 172 74 123 142 178 166 65 31 144 4 174 182 13 117 27 64 81 95 62 89]	0.5399	0.9809	0.9764	0.8406
11	{'criterion': 'gini', 'max_features': 'sqrt', 'min_samples_leaf': 2, 'n_estimators': 100}	[ 31 147 164 121 17 44 56 144 178 104 167 81 99 46 22 148 53 45 153 33 89 72 181 155 16 180 79 93 154 182 14 29 34 165 67 82 146 43 120 96 15 168 137 51 101 177 50]	0.534	0.9992	0.9031	0.8768
12	{'criterion': 'gini', 'max_features': 'sqrt', 'min_samples_leaf': 2, 'n_estimators': 300}	[ 65 18 48 152 127 161 22 57 94 138 35 123 55 126 176 155 29 148 19 106 41 146 3 183 42 76 130 7 141 82 45 112 0 108 78 25 133 95 20 119 151 88 66 1 128 102 114]	0.551	0.9983	0.9257	0.8478
13	{'criterion': 'gini', 'max_features': 'sqrt', 'min_samples_leaf': 2, 'n_estimators': 300}	[147 167 180 4 118 67 157 140 63 102 109 138 16 49 89 160 172 129 20 168 184 31 1 146 25 18 124 178 17 45 111 2 69 123 149 119 36 68 56 66 155 38 141 154 60 88 85]	0.6576	0.9977	0.9946	0.8841
14	{'criterion': 'gini', 'max_features': 'sqrt', 'min_samples_leaf': 4, 'n_estimators': 300}	[125 91 96 141 59 61 58 107 34 39 20 166 146 4 169 144 68 176 93 21 10 57 47 83 14 180 102 156 109 11 124 19 105 31 6 27 12 131 136 64 138 155 118 167 56 113 35]	0.7309	0.9901	0.9312	0.8587
15	{'criterion': 'gini', 'max_features': 'sqrt', 'min_samples_leaf': 5, 'n_estimators': 100}	[170 61 71 171 105 125 77 11 80 179 141 74 1 39 20 55 181 143 95 54 142 159 182 56 3 76 94 133 151 116 135 72 31 149 101 23 6 147 160 34 167 50 98 28 70 164 46]	0.8431	0.9899	0.9239	0.8605
16	{'criterion': 'gini', 'max_features': 'sqrt', 'min_samples_leaf': 4, 'n_estimators': 500}	[168 87 98 157 160 64 8 20 137 4 9 148 77 172 48 139 59 14 142 140 83 118 41 95 13 123 36 134 150 102 156 17 70 44 127 30 31 12 106 175 166 124 75 80 79 143 91]	0.3215	0.9914	0.913	0.8424
17	{'criterion': 'gini', 'max_features': 'sqrt', 'min_samples_leaf': 2, 'n_estimators': 500}	[ 89 107 96 149 8 45 55 102 147 157 7 122 86 142 74 170 91 182 48 125 15 172 64 30 133 112 161 80 119 165 9 87 73 50 151 28 90 128 31 164 111 180 99 13 0 61 70]	0.86	0.9987	0.9275	0.875
18	{'criterion': 'gini', 'max_features': 'sqrt', 'min_samples_leaf': 2, 'n_estimators': 100}	[105 8 55 119 147 165 35 30 136 71 63 80 70 109 144 155 131 28 153 158 16 150 154 23 164 110 171 87 61 170 17 117 169 13 157 129 1 41 31 22 58 127 29 48 88 145 159]	0.857	0.9981	0.9529	0.8478
19	{'criterion': 'gini', 'max_features': 'sqrt', 'min_samples_leaf': 5, 'n_estimators': 100}	[ 53 57 128 78 127 140 146 88 31 70 37 6 154 119 180 81 116 112 3 27 20 80 12 71 172 9 142 30 178 50 161 118 91 152 141 137 60 52 130 159 54 97 164 10 176 74 179]	0.3977	0.9849	0.9511	0.8732

## Sheet: Cirrhosis_Tax_R_1_I_3
Unnamed: 0	Best parameters	Validation set indices	Threshold	Training performance	Validation performance	Test performance
0	{'criterion': 'gini', 'max_features': 'sqrt', 'min_samples_leaf': 2, 'n_estimators': 100}	[ 11 153 118 66 146 47 57 122 160 55 48 175 26 154 45 8 94 1 21 61 79 49 89 92 74 176 141 147 135 105 127 91 97 69 6 142 67 31 125 140 100 54 9 182 156 177 20]	0.6875	0.9893	0.9493	0.8297
1	{'criterion': 'gini', 'max_features': 'sqrt', 'min_samples_leaf': 4, 'n_estimators': 500}	[ 50 85 34 5 141 146 162 173 65 110 68 132 117 32 149 128 76 43 143 133 119 47 124 92 107 177 80 8 175 20 15 137 150 60 111 51 21 54 45 27 131 163 42 67 100 64 144]	0.3664	0.9685	0.9547	0.8415
2	{'criterion': 'gini', 'max_features': 'sqrt', 'min_samples_leaf': 2, 'n_estimators': 500}	[160 59 39 35 82 90 147 125 48 130 94 87 104 68 52 73 168 1 23 128 123 108 139 98 64 183 118 89 174 12 169 136 146 69 65 75 143 155 20 179 40 119 149 57 2 150 55]	0.9153	0.9935	0.9348	0.8179
3	{'criterion': 'gini', 'max_features': 'sqrt', 'min_samples_leaf': 2, 'n_estimators': 100}	[ 22 168 6 8 152 62 181 39 33 100 151 21 122 67 63 121 143 166 93 79 59 137 119 36 74 170 178 132 180 40 123 184 113 144 124 85 115 102 0 176 64 15 69 72 42 14 54]	0.7092	0.9945	0.904	0.7998
4	{'criterion': 'gini', 'max_features': 'sqrt', 'min_samples_leaf': 4, 'n_estimators': 500}	[160 5 83 93 19 173 127 41 24 15 152 139 68 167 22 104 179 61 107 79 161 142 45 101 165 65 149 118 106 86 88 80 131 168 112 11 78 8 116 89 183 36 64 125 38 90 136]	0.5678	0.9819	0.8976	0.8379
5	{'criterion': 'gini', 'max_features': 'sqrt', 'min_samples_leaf': 3, 'n_estimators': 700}	[ 69 106 41 115 140 155 112 79 124 15 183 108 26 39 137 148 134 37 162 34 63 145 142 98 36 56 149 60 55 122 174 40 38 30 135 29 133 103 58 146 68 16 11 10 97 18 95]	0.6646	0.9895	0.8487	0.8406
6	{'criterion': 'gini', 'max_features': 'sqrt', 'min_samples_leaf': 3, 'n_estimators': 100}	[ 58 27 53 38 4 161 113 92 65 85 78 140 127 166 160 134 74 168 56 91 173 22 19 51 132 12 46 26 68 20 144 123 33 154 98 153 175 169 151 84 77 142 103 8 95 67 176]	0.7062	0.9861	0.8741	0.8487
7	{'criterion': 'gini', 'max_features': 'sqrt', 'min_samples_leaf': 2, 'n_estimators': 700}	[159 93 154 63 17 138 64 79 56 2 89 130 18 72 10 25 178 149 135 67 99 22 129 45 40 175 103 161 182 134 42 132 128 120 34 151 116 7 9 102 73 70 20 144 156 49 114]	0.7325	0.9914	0.9004	0.8053
8	{'criterion': 'gini', 'max_features': 'sqrt', 'min_samples_leaf': 5, 'n_estimators': 900}	[ 61 97 15 102 93 24 26 138 63 177 90 132 0 37 183 171 9 87 2 60 35 176 16 99 121 5 105 112 94 53 113 175 163 8 41 32 33 116 80 165 71 160 178 77 154 147 149]	0.71	0.9807	0.8958	0.8379
9	{'criterion': 'gini', 'max_features': 'sqrt', 'min_samples_leaf': 5, 'n_estimators': 100}	[140 48 8 154 99 95 118 32 159 107 25 61 157 15 79 28 152 5 128 162 113 100 89 22 13 97 134 174 30 81 6 142 41 165 1 18 168 69 180 119 70 171 10 155 52 7 150]	0.7878	0.9601	0.9783	0.8415
10	{'criterion': 'gini', 'max_features': 'sqrt', 'min_samples_leaf': 5, 'n_estimators': 100}	[114 53 67 136 48 83 99 21 66 133 34 88 151 184 19 97 56 104 103 155 0 161 132 116 134 63 77 172 74 123 142 178 166 65 31 144 4 174 182 13 117 27 64 81 95 62 89]	0.4631	0.967	0.9348	0.8107
11	{'criterion': 'gini', 'max_features': 'sqrt', 'min_samples_leaf': 3, 'n_estimators': 900}	[ 31 147 164 121 17 44 56 144 178 104 167 81 99 46 22 148 53 45 153 33 89 72 181 155 16 180 79 93 154 182 14 29 34 165 67 82 146 43 120 96 15 168 137 51 101 177 50]	0.8087	0.9842	0.8868	0.8234
12	{'criterion': 'gini', 'max_features': 'sqrt', 'min_samples_leaf': 3, 'n_estimators': 100}	[ 65 18 48 152 127 161 22 57 94 138 35 123 55 126 176 155 29 148 19 106 41 146 3 183 42 76 130 7 141 82 45 112 0 108 78 25 133 95 20 119 151 88 66 1 128 102 114]	0.7492	0.9891	0.8442	0.8361
13	{'criterion': 'gini', 'max_features': 'sqrt', 'min_samples_leaf': 5, 'n_estimators': 100}	[147 167 180 4 118 67 157 140 63 102 109 138 16 49 89 160 172 129 20 168 184 31 1 146 25 18 124 178 17 45 111 2 69 123 149 119 36 68 56 66 155 38 141 154 60 88 85]	0.4126	0.9642	0.9601	0.8306
14	{'criterion': 'gini', 'max_features': 'sqrt', 'min_samples_leaf': 2, 'n_estimators': 900}	[125 91 96 141 59 61 58 107 34 39 20 166 146 4 169 144 68 176 93 21 10 57 47 83 14 180 102 156 109 11 124 19 105 31 6 27 12 131 136 64 138 155 118 167 56 113 35]	0.3054	0.9918	0.9801	0.8161
15	{'criterion': 'gini', 'max_features': 'sqrt', 'min_samples_leaf': 5, 'n_estimators': 100}	[170 61 71 171 105 125 77 11 80 179 141 74 1 39 20 55 181 143 95 54 142 159 182 56 3 76 94 133 151 116 135 72 31 149 101 23 6 147 160 34 167 50 98 28 70 164 46]	0.4077	0.9651	0.9556	0.827
16	{'criterion': 'gini', 'max_features': 'sqrt', 'min_samples_leaf': 5, 'n_estimators': 100}	[168 87 98 157 160 64 8 20 137 4 9 148 77 172 48 139 59 14 142 140 83 118 41 95 13 123 36 134 150 102 156 17 70 44 127 30 31 12 106 175 166 124 75 80 79 143 91]	0.7125	0.9703	0.9058	0.8524
17	{'criterion': 'gini', 'max_features': 'sqrt', 'min_samples_leaf': 2, 'n_estimators': 300}	[ 89 107 96 149 8 45 55 102 147 157 7 122 86 142 74 170 91 182 48 125 15 172 64 30 133 112 161 80 119 165 9 87 73 50 151 28 90 128 31 164 111 180 99 13 0 61 70]	0.6793	0.9922	0.9076	0.8143
18	{'criterion': 'gini', 'max_features': 'sqrt', 'min_samples_leaf': 5, 'n_estimators': 100}	[105 8 55 119 147 165 35 30 136 71 63 80 70 109 144 155 131 28 153 158 16 150 154 23 164 110 171 87 61 170 17 117 169 13 157 129 1 41 31 22 58 127 29 48 88 145 159]	0.6821	0.9632	0.9783	0.8442
19	{'criterion': 'gini', 'max_features': 'sqrt', 'min_samples_leaf': 1, 'n_estimators': 100}	[ 53 57 128 78 127 140 146 88 31 70 37 6 154 119 180 81 116 112 3 27 20 80 12 71 172 9 142 30 178 50 161 118 91 152 141 137 60 52 130 159 54 97 164 10 176 74 179]	0.36	1	0.8904	0.7998

## Sheet: Cirrhosis_Func_R_1_I_4
Unnamed: 0	Best parameters	Validation set indices	Threshold	Training performance	Validation performance	Test performance
0	{'criterion': 'gini', 'max_features': 'sqrt', 'min_samples_leaf': 4, 'n_estimators': 300}	[ 11 153 118 66 146 47 57 122 160 55 48 175 26 154 45 8 94 1 21 61 79 49 89 92 74 176 141 147 135 105 127 91 97 69 6 142 67 31 125 140 100 54 9 182 156 177 20]	0.7812	0.9847	0.9293	0.8822
1	{'criterion': 'gini', 'max_features': 'sqrt', 'min_samples_leaf': 5, 'n_estimators': 900}	[ 50 85 34 5 141 146 162 173 65 110 68 132 117 32 149 128 76 43 143 133 119 47 124 92 107 177 80 8 175 20 15 137 150 60 111 51 21 54 45 27 131 163 42 67 100 64 144]	0.6553	0.9769	0.9293	0.8859
2	{'criterion': 'gini', 'max_features': 'sqrt', 'min_samples_leaf': 1, 'n_estimators': 500}	[160 59 39 35 82 90 147 125 48 130 94 87 104 68 52 73 168 1 23 128 123 108 139 98 64 183 118 89 174 12 169 136 146 69 65 75 143 155 20 179 40 119 149 57 2 150 55]	0.784	1	0.9746	0.885
3	{'criterion': 'gini', 'max_features': 'sqrt', 'min_samples_leaf': 1, 'n_estimators': 100}	[ 22 168 6 8 152 62 181 39 33 100 151 21 122 67 63 121 143 166 93 79 59 137 119 36 74 170 178 132 180 40 123 184 113 144 124 85 115 102 0 176 64 15 69 72 42 14 54]	0.51	1	0.8931	0.8813
4	{'criterion': 'gini', 'max_features': 'sqrt', 'min_samples_leaf': 3, 'n_estimators': 100}	[160 5 83 93 19 173 127 41 24 15 152 139 68 167 22 104 179 61 107 79 161 142 45 101 165 65 149 118 106 86 88 80 131 168 112 11 78 8 116 89 183 36 64 125 38 90 136]	0.5417	0.991	0.9312	0.8922
5	{'criterion': 'gini', 'max_features': 'sqrt', 'min_samples_leaf': 1, 'n_estimators': 300}	[ 69 106 41 115 140 155 112 79 124 15 183 108 26 39 137 148 134 37 162 34 63 145 142 98 36 56 149 60 55 122 174 40 38 30 135 29 133 103 58 146 68 16 11 10 97 18 95]	0.6633	1	0.8333	0.8958
6	{'criterion': 'gini', 'max_features': 'sqrt', 'min_samples_leaf': 5, 'n_estimators': 100}	[ 58 27 53 38 4 161 113 92 65 85 78 140 127 166 160 134 74 168 56 91 173 22 19 51 132 12 46 26 68 20 144 123 33 154 98 153 175 169 151 84 77 142 103 8 95 67 176]	0.5808	0.9794	0.8931	0.875
7	{'criterion': 'gini', 'max_features': 'sqrt', 'min_samples_leaf': 1, 'n_estimators': 500}	[159 93 154 63 17 138 64 79 56 2 89 130 18 72 10 25 178 149 135 67 99 22 129 45 40 175 103 161 182 134 42 132 128 120 34 151 116 7 9 102 73 70 20 144 156 49 114]	0.722	1	0.9855	0.8804
8	{'criterion': 'gini', 'max_features': 'sqrt', 'min_samples_leaf': 2, 'n_estimators': 900}	[ 61 97 15 102 93 24 26 138 63 177 90 132 0 37 183 171 9 87 2 60 35 176 16 99 121 5 105 112 94 53 113 175 163 8 41 32 33 116 80 165 71 160 178 77 154 147 149]	0.3617	0.9971	0.9475	0.8895
9	{'criterion': 'gini', 'max_features': 'sqrt', 'min_samples_leaf': 1, 'n_estimators': 100}	[140 48 8 154 99 95 118 32 159 107 25 61 157 15 79 28 152 5 128 162 113 100 89 22 13 97 134 174 30 81 6 142 41 165 1 18 168 69 180 119 70 171 10 155 52 7 150]	0.74	1	0.9828	0.8895
10	{'criterion': 'gini', 'max_features': 'sqrt', 'min_samples_leaf': 4, 'n_estimators': 100}	[114 53 67 136 48 83 99 21 66 133 34 88 151 184 19 97 56 104 103 155 0 161 132 116 134 63 77 172 74 123 142 178 166 65 31 144 4 174 182 13 117 27 64 81 95 62 89]	0.5979	0.9809	0.9674	0.8696
11	{'criterion': 'gini', 'max_features': 'sqrt', 'min_samples_leaf': 1, 'n_estimators': 900}	[ 31 147 164 121 17 44 56 144 178 104 167 81 99 46 22 148 53 45 153 33 89 72 181 155 16 180 79 93 154 182 14 29 34 165 67 82 146 43 120 96 15 168 137 51 101 177 50]	0.5933	1	0.8868	0.8759
12	{'criterion': 'gini', 'max_features': 'sqrt', 'min_samples_leaf': 1, 'n_estimators': 700}	[ 65 18 48 152 127 161 22 57 94 138 35 123 55 126 176 155 29 148 19 106 41 146 3 183 42 76 130 7 141 82 45 112 0 108 78 25 133 95 20 119 151 88 66 1 128 102 114]	0.5057	1	0.8986	0.875
13	{'criterion': 'gini', 'max_features': 'sqrt', 'min_samples_leaf': 4, 'n_estimators': 300}	[147 167 180 4 118 67 157 140 63 102 109 138 16 49 89 160 172 129 20 168 184 31 1 146 25 18 124 178 17 45 111 2 69 123 149 119 36 68 56 66 155 38 141 154 60 88 85]	0.6849	0.9769	0.971	0.8986
14	{'criterion': 'gini', 'max_features': 'sqrt', 'min_samples_leaf': 3, 'n_estimators': 300}	[125 91 96 141 59 61 58 107 34 39 20 166 146 4 169 144 68 176 93 21 10 57 47 83 14 180 102 156 109 11 124 19 105 31 6 27 12 131 136 64 138 155 118 167 56 113 35]	0.6587	0.9876	0.933	0.8949
15	{'criterion': 'gini', 'max_features': 'sqrt', 'min_samples_leaf': 5, 'n_estimators': 300}	[170 61 71 171 105 125 77 11 80 179 141 74 1 39 20 55 181 143 95 54 142 159 182 56 3 76 94 133 151 116 135 72 31 149 101 23 6 147 160 34 167 50 98 28 70 164 46]	0.7331	0.983	0.913	0.8822
16	{'criterion': 'gini', 'max_features': 'sqrt', 'min_samples_leaf': 2, 'n_estimators': 100}	[168 87 98 157 160 64 8 20 137 4 9 148 77 172 48 139 59 14 142 140 83 118 41 95 13 123 36 134 150 102 156 17 70 44 127 30 31 12 106 175 166 124 75 80 79 143 91]	0.6526	0.996	0.9203	0.8687
17	{'criterion': 'gini', 'max_features': 'sqrt', 'min_samples_leaf': 2, 'n_estimators': 700}	[ 89 107 96 149 8 45 55 102 147 157 7 122 86 142 74 170 91 182 48 125 15 172 64 30 133 112 161 80 119 165 9 87 73 50 151 28 90 128 31 164 111 180 99 13 0 61 70]	0.7226	0.9973	0.9167	0.8913
18	{'criterion': 'gini', 'max_features': 'sqrt', 'min_samples_leaf': 1, 'n_estimators': 500}	[105 8 55 119 147 165 35 30 136 71 63 80 70 109 144 155 131 28 153 158 16 150 154 23 164 110 171 87 61 170 17 117 169 13 157 129 1 41 31 22 58 127 29 48 88 145 159]	0.712	1	0.9529	0.8913
19	{'criterion': 'gini', 'max_features': 'sqrt', 'min_samples_leaf': 3, 'n_estimators': 500}	[ 53 57 128 78 127 140 146 88 31 70 37 6 154 119 180 81 116 112 3 27 20 80 12 71 172 9 142 30 178 50 161 118 91 152 141 137 60 52 130 159 54 97 164 10 176 74 179]	0.5163	0.9884	0.9348	0.8931

## Sheet: Cirrhosis_Tax_R_1_I_4
Unnamed: 0	Best parameters	Validation set indices	Threshold	Training performance	Validation performance	Test performance
0	{'criterion': 'gini', 'max_features': 'sqrt', 'min_samples_leaf': 2, 'n_estimators': 500}	[ 11 153 118 66 146 47 57 122 160 55 48 175 26 154 45 8 94 1 21 61 79 49 89 92 74 176 141 147 135 105 127 91 97 69 6 142 67 31 125 140 100 54 9 182 156 177 20]	0.622	0.9916	0.9384	0.8098
1	{'criterion': 'gini', 'max_features': 'sqrt', 'min_samples_leaf': 4, 'n_estimators': 500}	[ 50 85 34 5 141 146 162 173 65 110 68 132 117 32 149 128 76 43 143 133 119 47 124 92 107 177 80 8 175 20 15 137 150 60 111 51 21 54 45 27 131 163 42 67 100 64 144]	0.7999	0.97	0.942	0.8134
2	{'criterion': 'gini', 'max_features': 'sqrt', 'min_samples_leaf': 3, 'n_estimators': 500}	[160 59 39 35 82 90 147 125 48 130 94 87 104 68 52 73 168 1 23 128 123 108 139 98 64 183 118 89 174 12 169 136 146 69 65 75 143 155 20 179 40 119 149 57 2 150 55]	0.4426	0.9878	0.9031	0.8225
3	{'criterion': 'gini', 'max_features': 'sqrt', 'min_samples_leaf': 4, 'n_estimators': 300}	[ 22 168 6 8 152 62 181 39 33 100 151 21 122 67 63 121 143 166 93 79 59 137 119 36 74 170 178 132 180 40 123 184 113 144 124 85 115 102 0 176 64 15 69 72 42 14 54]	0.3742	0.9836	0.9139	0.7844
4	{'criterion': 'gini', 'max_features': 'sqrt', 'min_samples_leaf': 3, 'n_estimators': 300}	[160 5 83 93 19 173 127 41 24 15 152 139 68 167 22 104 179 61 107 79 161 142 45 101 165 65 149 118 106 86 88 80 131 168 112 11 78 8 116 89 183 36 64 125 38 90 136]	0.8422	0.9874	0.8922	0.8098
5	{'criterion': 'gini', 'max_features': 'sqrt', 'min_samples_leaf': 5, 'n_estimators': 500}	[ 69 106 41 115 140 155 112 79 124 15 183 108 26 39 137 148 134 37 162 34 63 145 142 98 36 56 149 60 55 122 174 40 38 30 135 29 133 103 58 146 68 16 11 10 97 18 95]	0.4181	0.9836	0.8288	0.8279
6	{'criterion': 'gini', 'max_features': 'sqrt', 'min_samples_leaf': 4, 'n_estimators': 500}	[ 58 27 53 38 4 161 113 92 65 85 78 140 127 166 160 134 74 168 56 91 173 22 19 51 132 12 46 26 68 20 144 123 33 154 98 153 175 169 151 84 77 142 103 8 95 67 176]	0.5819	0.9815	0.8931	0.8514
7	{'criterion': 'gini', 'max_features': 'sqrt', 'min_samples_leaf': 5, 'n_estimators': 500}	[159 93 154 63 17 138 64 79 56 2 89 130 18 72 10 25 178 149 135 67 99 22 129 45 40 175 103 161 182 134 42 132 128 120 34 151 116 7 9 102 73 70 20 144 156 49 114]	0.8672	0.9771	0.8949	0.7862
8	{'criterion': 'gini', 'max_features': 'sqrt', 'min_samples_leaf': 3, 'n_estimators': 100}	[ 61 97 15 102 93 24 26 138 63 177 90 132 0 37 183 171 9 87 2 60 35 176 16 99 121 5 105 112 94 53 113 175 163 8 41 32 33 116 80 165 71 160 178 77 154 147 149]	0.8338	0.9889	0.8813	0.7989
9	{'criterion': 'gini', 'max_features': 'sqrt', 'min_samples_leaf': 2, 'n_estimators': 300}	[140 48 8 154 99 95 118 32 159 107 25 61 157 15 79 28 152 5 128 162 113 100 89 22 13 97 134 174 30 81 6 142 41 165 1 18 168 69 180 119 70 171 10 155 52 7 150]	0.7078	0.9863	0.9583	0.7989
10	{'criterion': 'gini', 'max_features': 'sqrt', 'min_samples_leaf': 4, 'n_estimators': 700}	[114 53 67 136 48 83 99 21 66 133 34 88 151 184 19 97 56 104 103 155 0 161 132 116 134 63 77 172 74 123 142 178 166 65 31 144 4 174 182 13 117 27 64 81 95 62 89]	0.5697	0.9765	0.9203	0.7899
11	{'criterion': 'gini', 'max_features': 'sqrt', 'min_samples_leaf': 3, 'n_estimators': 900}	[ 31 147 164 121 17 44 56 144 178 104 167 81 99 46 22 148 53 45 153 33 89 72 181 155 16 180 79 93 154 182 14 29 34 165 67 82 146 43 120 96 15 168 137 51 101 177 50]	0.8713	0.9868	0.8587	0.7935
12	{'criterion': 'gini', 'max_features': 'sqrt', 'min_samples_leaf': 5, 'n_estimators': 300}	[ 65 18 48 152 127 161 22 57 94 138 35 123 55 126 176 155 29 148 19 106 41 146 3 183 42 76 130 7 141 82 45 112 0 108 78 25 133 95 20 119 151 88 66 1 128 102 114]	0.847	0.9857	0.8397	0.8152
13	{'criterion': 'gini', 'max_features': 'sqrt', 'min_samples_leaf': 5, 'n_estimators': 900}	[147 167 180 4 118 67 157 140 63 102 109 138 16 49 89 160 172 129 20 168 184 31 1 146 25 18 124 178 17 45 111 2 69 123 149 119 36 68 56 66 155 38 141 154 60 88 85]	0.5396	0.9728	0.942	0.7944
14	{'criterion': 'gini', 'max_features': 'sqrt', 'min_samples_leaf': 3, 'n_estimators': 100}	[125 91 96 141 59 61 58 107 34 39 20 166 146 4 169 144 68 176 93 21 10 57 47 83 14 180 102 156 109 11 124 19 105 31 6 27 12 131 136 64 138 155 118 167 56 113 35]	0.2946	0.9845	0.971	0.8116
15	{'criterion': 'gini', 'max_features': 'sqrt', 'min_samples_leaf': 4, 'n_estimators': 900}	[170 61 71 171 105 125 77 11 80 179 141 74 1 39 20 55 181 143 95 54 142 159 182 56 3 76 94 133 151 116 135 72 31 149 101 23 6 147 160 34 167 50 98 28 70 164 46]	0.413	0.9798	0.9574	0.798
16	{'criterion': 'gini', 'max_features': 'sqrt', 'min_samples_leaf': 2, 'n_estimators': 100}	[168 87 98 157 160 64 8 20 137 4 9 148 77 172 48 139 59 14 142 140 83 118 41 95 13 123 36 134 150 102 156 17 70 44 127 30 31 12 106 175 166 124 75 80 79 143 91]	0.6962	0.9891	0.8986	0.8207
17	{'criterion': 'gini', 'max_features': 'sqrt', 'min_samples_leaf': 5, 'n_estimators': 500}	[ 89 107 96 149 8 45 55 102 147 157 7 122 86 142 74 170 91 182 48 125 15 172 64 30 133 112 161 80 119 165 9 87 73 50 151 28 90 128 31 164 111 180 99 13 0 61 70]	0.6371	0.9725	0.9348	0.8333
18	{'criterion': 'gini', 'max_features': 'sqrt', 'min_samples_leaf': 5, 'n_estimators': 100}	[105 8 55 119 147 165 35 30 136 71 63 80 70 109 144 155 131 28 153 158 16 150 154 23 164 110 171 87 61 170 17 117 169 13 157 129 1 41 31 22 58 127 29 48 88 145 159]	0.5262	0.9705	0.9638	0.8315
19	{'criterion': 'gini', 'max_features': 'sqrt', 'min_samples_leaf': 1, 'n_estimators': 100}	[ 53 57 128 78 127 140 146 88 31 70 37 6 154 119 180 81 116 112 3 27 20 80 12 71 172 9 142 30 178 50 161 118 91 152 141 137 60 52 130 159 54 97 164 10 176 74 179]	0.36	1	0.8895	0.7889

[truncated: 590 more sheets: Cirrhosis_Func_R_2_I_0, Cirrhosis_Tax_R_2_I_0, Cirrhosis_Func_R_2_I_1, Cirrhosis_Tax_R_2_I_1, Cirrhosis_Func_R_2_I_2, Cirrhosis_Tax_R_2_I_2, Cirrhosis_Func_R_2_I_3, Cirrhosis_Tax_R_2_I_3, Cirrhosis_Func_R_2_I_4, Cirrhosis_Tax_R_2_I_4, Cirrhosis_Func_R_3_I_0, Cirrhosis_Tax_R_3_I_0, Cirrhosis_Func_R_3_I_1, Cirrhosis_Tax_R_3_I_1, Cirrhosis_Func_R_3_I_2, Cirrhosis_Tax_R_3_I_2, Cirrhosis_Func_R_3_I_3, Cirrhosis_Tax_R_3_I_3, Cirrhosis_Func_R_3_I_4, Cirrhosis_Tax_R_3_I_4 …]
