# Supplementary material for: SPARTA: Interpretable functional classification of microbiomes and detection of hidden cumulative effects
Source: PLoS Comput Biol. 2024 Nov 18;20(11):e1012577. doi: 10.1371/journal.pcbi.1012577 (PMC11611268; doi:10.1371/journal.pcbi.1012577)
Supplement: S2 File — Each annotation is identified by its GO term or EC number, as well as its name. The complementary information given includes: the annotation’s average Gini importance over all RF models (‘Average_importance’), the list of all taxa associated to the annotation (‘Linked_taxa’) and the sublist of robustly significant taxa within them (‘Significant_linked_taxa’), and the profile it is associated to (‘Family’) supported by the average scores of the annotation in the patient and control samples. Outside of the robust shortlists, the number of SPARTA iterations that deem the annotation significant is also given (‘Count’). (XLSX) [file pcbi.1012577.s002.xlsx]

## Sheet: Cirrhosis_Robust_It_0
ID	Name	Linked_OTUs	Named_linked_OTUs	Average presence in 0	Average presence in 1	Representative_group	Average presence (total)	Average Importance	Robust_linked_taxons	Named_Robust_linked_taxons
GO:0016984	ribulose-bisphosphate carboxylase activity	['OTU_343', 'OTU_422', 'OTU_122', 'OTU_342', 'OTU_305', 'OTU_526', 'OTU_188', 'OTU_525', 'OTU_528', 'OTU_270', 'OTU_78', 'OTU_507', 'OTU_184', 'OTU_309', 'OTU_183', 'OTU_416', 'OTU_191', 'OTU_97', 'OTU_458', 'OTU_261', 'OTU_223', 'OTU_98', 'OTU_417']	['Veillonella sp 6 1 27', 'Rhodopseudomonas palustris', 'Blautia hydrogenotrophica', 'Veillonella sp 3 1 44', 'Anaerofustis stercorihominis', 'Bacillus amyloliquefaciens', 'Veillonella atypica', 'Anoxybacillus unclassified', 'Bacillus pumilus', 'Enterococcus casseliflavus', 'Enterococcus faecium', 'Rhodospirillum unclassified', 'Dialister succinatiphilus', 'Anaerostipes caccae', 'Dialister invisu…	0.00080808	0.00347518	1	0.00216462	0.00760945	['OTU_188', 'OTU_191']	['Veillonella atypica', 'Veillonella unclassified']
GO:0004081	bis(5'-nucleosyl)-tetraphosphatase (asymmetrical) activity	['OTU_281', 'OTU_280', 'OTU_231', 'OTU_193', 'OTU_499', 'OTU_526', 'OTU_525', 'OTU_80', 'OTU_88', 'OTU_403', 'OTU_476', 'OTU_269', 'OTU_293']	['Lactobacillus sanfranciscensis', 'Lactobacillus salivarius', 'Bifidobacterium dentium', 'Fusobacterium nucleatum', 'Cardiobacterium valvarum', 'Bacillus amyloliquefaciens', 'Anoxybacillus unclassified', 'Lactobacillus fermentum', 'Streptococcus gordonii', 'Lactobacillus iners', 'Streptococcus intermedius', 'Granulicatella adiacens', 'Streptococcus sanguinis']	0.000151881	0.00150091	1	0.000838026	0.00690127	['OTU_280', 'OTU_231', 'OTU_193']	['Lactobacillus salivarius', 'Bifidobacterium dentium', 'Fusobacterium nucleatum']
GO:0003779	actin binding	['OTU_231', 'OTU_296', 'OTU_385', 'OTU_341', 'OTU_383', 'OTU_200', 'OTU_384', 'OTU_445']	['Bifidobacterium dentium', 'Butyricicoccus pullicaecorum', 'Saccharomycetaceae unclassified', 'Megasphaera micronuciformis', 'Aspergillaceae unclassified', 'Neisseria flavescens', 'Saccharomyces cerevisiae', 'Candida glabrata']	4.41322e-05	0.000812332	1	0.000434855	0.00597274	['OTU_231', 'OTU_341']	['Bifidobacterium dentium', 'Megasphaera micronuciformis']
GO:0018112	proline racemase activity	['OTU_318', 'OTU_341', 'OTU_483', 'OTU_411', 'OTU_414', 'OTU_415']	['Oribacterium sinus', 'Megasphaera micronuciformis', 'Clostridium hiranonis', 'Clostridium hylemonae', 'Clostridium difficile', 'Clostridium sordellii']	1.42056e-05	0.00059217	1	0.00030817	0.00540405	['OTU_341']	['Megasphaera micronuciformis']
GO:0047849	dextransucrase activity	['OTU_280', 'OTU_285', 'OTU_83', 'OTU_93', 'OTU_80', 'OTU_278', 'OTU_88', 'OTU_530', 'OTU_291', 'OTU_476', 'OTU_293', 'OTU_294', 'OTU_85', 'OTU_284']	['Lactobacillus salivarius', 'Weissella cibaria', 'Leuconostoc lactis', 'Streptococcus parasanguinis', 'Lactobacillus fermentum', 'Lactobacillus reuteri', 'Streptococcus gordonii', 'Streptococcus downei', 'Streptococcus mutans', 'Streptococcus intermedius', 'Streptococcus sanguinis', 'Streptococcus sobrinus', 'Lactococcus lactis', 'Leuconostoc unclassified']	0.000362828	0.00233665	1	0.00136675	0.00519727	['OTU_280', 'OTU_93']	['Lactobacillus salivarius', 'Streptococcus parasanguinis']
GO:0047112	pyruvate oxidase activity	['OTU_280', 'OTU_475', 'OTU_231', 'OTU_272', 'OTU_399', 'OTU_285', 'OTU_96', 'OTU_83', 'OTU_93', 'OTU_287', 'OTU_270', 'OTU_78', 'OTU_88', 'OTU_90', 'OTU_400', 'OTU_282', 'OTU_267', 'OTU_512', 'OTU_408', 'OTU_402', 'OTU_79', 'OTU_293', 'OTU_87', 'OTU_529', 'OTU_85']	['Lactobacillus salivarius', 'Aerococcus viridans', 'Bifidobacterium dentium', 'Lactobacillus acidophilus', 'Enterococcus asini', 'Weissella cibaria', 'Streptococcus vestibularis', 'Leuconostoc lactis', 'Streptococcus parasanguinis', 'Lactococcus garvieae', 'Enterococcus casseliflavus', 'Enterococcus faecium', 'Streptococcus gordonii', 'Streptococcus infantis', 'Enterococcus avium', 'Pediococcus …	0.000406825	0.00210985	1	0.00127302	0.00516124	['OTU_280', 'OTU_231', 'OTU_96', 'OTU_93']	['Lactobacillus salivarius', 'Bifidobacterium dentium', 'Streptococcus vestibularis', 'Streptococcus parasanguinis']
GO:0015112	nitrate transmembrane transporter activity	['OTU_488', 'OTU_343', 'OTU_487', 'OTU_187', 'OTU_189', 'OTU_486', 'OTU_541', 'OTU_423', 'OTU_352', 'OTU_21', 'OTU_342', 'OTU_362', 'OTU_378', 'OTU_437', 'OTU_216', 'OTU_526', 'OTU_519', 'OTU_451', 'OTU_188', 'OTU_186', 'OTU_363', 'OTU_522', 'OTU_349', 'OTU_80', 'OTU_365', 'OTU_359', 'OTU_7', 'OTU_360', 'OTU_356', 'OTU_484', 'OTU_364', 'OTU_23', 'OTU_540', 'OTU_446', 'OTU_538', 'OTU_436', 'OTU_26…	['Selenomonas sputigena', 'Veillonella sp 6 1 27', 'Selenomonas noxia', 'Mitsuokella unclassified', 'Veillonella dispar', 'Selenomonas infelix', 'Pectobacterium carotovorum', 'Ralstonia unclassified', 'Chromobacterium unclassified', 'Eggerthella lenta', 'Veillonella sp 3 1 44', 'Proteus mirabilis', 'Pseudomonas aeruginosa', 'Morganella morganii', 'Klebsiella unclassified', 'Bacillus amyloliquefac…	0.00127645	0.00426656	1	0.00279728	0.00509817	['OTU_189', 'OTU_188', 'OTU_7', 'OTU_191']	['Veillonella dispar', 'Veillonella atypica', 'Rothia mucilaginosa', 'Veillonella unclassified']
GO:0015496	putrescine:ornithine antiporter activity	['OTU_374', 'OTU_343', 'OTU_189', 'OTU_342', 'OTU_362', 'OTU_188', 'OTU_363', 'OTU_341', 'OTU_356', 'OTU_364', 'OTU_183', 'OTU_185', 'OTU_197', 'OTU_416', 'OTU_191', 'OTU_340', 'OTU_404', 'OTU_417']	['Haemophilus influenzae', 'Veillonella sp 6 1 27', 'Veillonella dispar', 'Veillonella sp 3 1 44', 'Proteus mirabilis', 'Veillonella atypica', 'Proteus penneri', 'Megasphaera micronuciformis', 'Citrobacter koseri', 'Proteus unclassified', 'Dialister invisus', 'Megasphaera unclassified', 'Parasutterella excrementihominis', 'Veillonella ratti', 'Veillonella unclassified', 'Megasphaera elsdenii', 'L…	0.000899315	0.00368511	1	0.00231623	0.00435397	['OTU_189', 'OTU_188', 'OTU_341', 'OTU_191']	['Veillonella dispar', 'Veillonella atypica', 'Megasphaera micronuciformis', 'Veillonella unclassified']
GO:0009325	nitrate reductase complex	['OTU_488', 'OTU_343', 'OTU_487', 'OTU_187', 'OTU_189', 'OTU_366', 'OTU_486', 'OTU_541', 'OTU_203', 'OTU_352', 'OTU_342', 'OTU_362', 'OTU_378', 'OTU_437', 'OTU_216', 'OTU_526', 'OTU_451', 'OTU_188', 'OTU_186', 'OTU_363', 'OTU_535', 'OTU_349', 'OTU_80', 'OTU_365', 'OTU_359', 'OTU_7', 'OTU_202', 'OTU_360', 'OTU_513', 'OTU_356', 'OTU_537', 'OTU_212', 'OTU_484', 'OTU_447', 'OTU_364', 'OTU_540', 'OTU_…	['Selenomonas sputigena', 'Veillonella sp 6 1 27', 'Selenomonas noxia', 'Mitsuokella unclassified', 'Veillonella dispar', 'Raoultella ornithinolytica', 'Selenomonas infelix', 'Pectobacterium carotovorum', 'Bilophila wadsworthia', 'Chromobacterium unclassified', 'Veillonella sp 3 1 44', 'Proteus mirabilis', 'Pseudomonas aeruginosa', 'Morganella morganii', 'Klebsiella unclassified', 'Bacillus amylo…	0.00312584	0.00782009	1	0.00551343	0.0039666	['OTU_189', 'OTU_188', 'OTU_7', 'OTU_190', 'OTU_191']	['Veillonella dispar', 'Veillonella atypica', 'Rothia mucilaginosa', 'Veillonella parvula', 'Veillonella unclassified']
GO:0000215	tRNA 2'-phosphotransferase activity	['OTU_193', 'OTU_378', 'OTU_80', 'OTU_384', 'OTU_445']	['Fusobacterium nucleatum', 'Pseudomonas aeruginosa', 'Lactobacillus fermentum', 'Saccharomyces cerevisiae', 'Candida glabrata']	2.46058e-05	0.000481519	1	0.000257001	0.00396639	['OTU_193']	['Fusobacterium nucleatum']
GO:0042126	nitrate metabolic process	['OTU_488', 'OTU_343', 'OTU_487', 'OTU_187', 'OTU_189', 'OTU_366', 'OTU_486', 'OTU_541', 'OTU_203', 'OTU_352', 'OTU_342', 'OTU_362', 'OTU_378', 'OTU_437', 'OTU_216', 'OTU_526', 'OTU_451', 'OTU_188', 'OTU_186', 'OTU_363', 'OTU_535', 'OTU_349', 'OTU_80', 'OTU_365', 'OTU_359', 'OTU_7', 'OTU_202', 'OTU_360', 'OTU_513', 'OTU_356', 'OTU_537', 'OTU_212', 'OTU_484', 'OTU_447', 'OTU_364', 'OTU_540', 'OTU_…	['Selenomonas sputigena', 'Veillonella sp 6 1 27', 'Selenomonas noxia', 'Mitsuokella unclassified', 'Veillonella dispar', 'Raoultella ornithinolytica', 'Selenomonas infelix', 'Pectobacterium carotovorum', 'Bilophila wadsworthia', 'Chromobacterium unclassified', 'Veillonella sp 3 1 44', 'Proteus mirabilis', 'Pseudomonas aeruginosa', 'Morganella morganii', 'Klebsiella unclassified', 'Bacillus amylo…	0.00256984	0.00658349	1	0.00461127	0.00387112	['OTU_189', 'OTU_188', 'OTU_7', 'OTU_190', 'OTU_191']	['Veillonella dispar', 'Veillonella atypica', 'Rothia mucilaginosa', 'Veillonella parvula', 'Veillonella unclassified']
GO:0005727	extrachromosomal circular DNA	['OTU_407', 'OTU_272', 'OTU_81', 'OTU_511', 'OTU_533', 'OTU_229', 'OTU_93', 'OTU_88', 'OTU_356', 'OTU_530', 'OTU_90', 'OTU_6', 'OTU_476', 'OTU_293', 'OTU_98']	['Streptococcus pasteurianus', 'Lactobacillus acidophilus', 'Lactobacillus mucosae', 'Olsenella profusa', 'Cetobacterium somerae', 'Bifidobacterium animalis', 'Streptococcus parasanguinis', 'Streptococcus gordonii', 'Citrobacter koseri', 'Streptococcus downei', 'Streptococcus infantis', 'Actinomyces turicensis', 'Streptococcus intermedius', 'Streptococcus sanguinis', 'Clostridium bolteae']	0.000505527	0.00177186	1	0.00114961	0.00372423	['OTU_93']	['Streptococcus parasanguinis']
2.8.3.10	citrate CoA-transferase.	['OTU_391', 'OTU_180', 'OTU_374', 'OTU_281', 'OTU_381', 'OTU_107', 'OTU_375', 'OTU_343', 'OTU_193', 'OTU_487', 'OTU_272', 'OTU_187', 'OTU_156', 'OTU_189', 'OTU_541', 'OTU_81', 'OTU_382', 'OTU_345', 'OTU_499', 'OTU_318', 'OTU_371', 'OTU_377', 'OTU_268', 'OTU_342', 'OTU_271', 'OTU_478', 'OTU_533', 'OTU_217', 'OTU_344', 'OTU_188', 'OTU_192', 'OTU_418', 'OTU_80', 'OTU_365', 'OTU_359', 'OTU_270', 'OTU…	['Alloprevotella tannerae', 'Acidaminococcus intestini', 'Haemophilus influenzae', 'Lactobacillus sanfranciscensis', 'Pyramidobacter piscolens', 'Clostridium symbiosum', 'Haemophilus parahaemolyticus', 'Veillonella sp 6 1 27', 'Fusobacterium nucleatum', 'Selenomonas noxia', 'Lactobacillus acidophilus', 'Mitsuokella unclassified', 'Ruminococcaceae bacterium D16', 'Veillonella dispar', 'Pectobacter…	0.0021124	0.00534441	1	0.00375627	0.00370012	['OTU_107', 'OTU_193', 'OTU_189', 'OTU_188', 'OTU_191']	['Clostridium symbiosum', 'Fusobacterium nucleatum', 'Veillonella dispar', 'Veillonella atypica', 'Veillonella unclassified']
4.2.1.113	o-succinylbenzoate synthase.	['OTU_374', 'OTU_8', 'OTU_343', 'OTU_189', 'OTU_372', 'OTU_541', 'OTU_208', 'OTU_371', 'OTU_521', 'OTU_285', 'OTU_452', 'OTU_21', 'OTU_342', 'OTU_362', 'OTU_219', 'OTU_271', 'OTU_432', 'OTU_437', 'OTU_373', 'OTU_216', 'OTU_526', 'OTU_451', 'OTU_83', 'OTU_188', 'OTU_525', 'OTU_363', 'OTU_528', 'OTU_80', 'OTU_365', 'OTU_359', 'OTU_270', 'OTU_7', 'OTU_360', 'OTU_542', 'OTU_396', 'OTU_356', 'OTU_537'…	['Haemophilus influenzae', 'Rothia unclassified', 'Veillonella sp 6 1 27', 'Veillonella dispar', 'Aggregatibacter segnis', 'Pectobacterium carotovorum', 'Aeromonas unclassified', 'Aggregatibacter aphrophilus', 'Saccharomonospora unclassified', 'Weissella cibaria', 'Kocuria unclassified', 'Eggerthella lenta', 'Veillonella sp 3 1 44', 'Proteus mirabilis', 'Haemophilus parainfluenzae', 'Enterococcus…	0.00227874	0.00600029	1	0.0041716	0.0036746	['OTU_189', 'OTU_219', 'OTU_188', 'OTU_7', 'OTU_190', 'OTU_191']	['Veillonella dispar', 'Haemophilus parainfluenzae', 'Veillonella atypica', 'Rothia mucilaginosa', 'Veillonella parvula', 'Veillonella unclassified']
3.4.21.110	C5a peptidase.	['OTU_295', 'OTU_93', 'OTU_88', 'OTU_476', 'OTU_293', 'OTU_409']	['Streptococcus tigurinus', 'Streptococcus parasanguinis', 'Streptococcus gordonii', 'Streptococcus intermedius', 'Streptococcus sanguinis', 'Streptococcus pseudopneumoniae']	0.000207936	0.00126985	1	0.00074805	0.00351465	['OTU_93']	['Streptococcus parasanguinis']
4.1.3.6	citrate (pro-3S)-lyase.	['OTU_391', 'OTU_180', 'OTU_374', 'OTU_281', 'OTU_381', 'OTU_107', 'OTU_375', 'OTU_343', 'OTU_193', 'OTU_487', 'OTU_272', 'OTU_187', 'OTU_156', 'OTU_189', 'OTU_541', 'OTU_81', 'OTU_382', 'OTU_345', 'OTU_499', 'OTU_318', 'OTU_371', 'OTU_377', 'OTU_268', 'OTU_342', 'OTU_271', 'OTU_478', 'OTU_533', 'OTU_217', 'OTU_344', 'OTU_188', 'OTU_192', 'OTU_418', 'OTU_80', 'OTU_365', 'OTU_359', 'OTU_270', 'OTU…	['Alloprevotella tannerae', 'Acidaminococcus intestini', 'Haemophilus influenzae', 'Lactobacillus sanfranciscensis', 'Pyramidobacter piscolens', 'Clostridium symbiosum', 'Haemophilus parahaemolyticus', 'Veillonella sp 6 1 27', 'Fusobacterium nucleatum', 'Selenomonas noxia', 'Lactobacillus acidophilus', 'Mitsuokella unclassified', 'Ruminococcaceae bacterium D16', 'Veillonella dispar', 'Pectobacter…	0.00228412	0.00586735	1	0.00410662	0.00350089	['OTU_107', 'OTU_193', 'OTU_189', 'OTU_188', 'OTU_191']	['Clostridium symbiosum', 'Fusobacterium nucleatum', 'Veillonella dispar', 'Veillonella atypica', 'Veillonella unclassified']
1.7.1.7	GMP reductase.	['OTU_280', 'OTU_407', 'OTU_475', 'OTU_343', 'OTU_189', 'OTU_366', 'OTU_541', 'OTU_81', 'OTU_91', 'OTU_208', 'OTU_399', 'OTU_285', 'OTU_352', 'OTU_82', 'OTU_342', 'OTU_199', 'OTU_271', 'OTU_216', 'OTU_526', 'OTU_89', 'OTU_93', 'OTU_287', 'OTU_80', 'OTU_359', 'OTU_270', 'OTU_78', 'OTU_88', 'OTU_542', 'OTU_396', 'OTU_356', 'OTU_515', 'OTU_368', 'OTU_324', 'OTU_207', 'OTU_400', 'OTU_77', 'OTU_279', …	['Lactobacillus salivarius', 'Streptococcus pasteurianus', 'Aerococcus viridans', 'Veillonella sp 6 1 27', 'Veillonella dispar', 'Raoultella ornithinolytica', 'Pectobacterium carotovorum', 'Lactobacillus mucosae', 'Streptococcus lutetiensis', 'Aeromonas unclassified', 'Enterococcus asini', 'Weissella cibaria', 'Chromobacterium unclassified', 'Lactobacillus ruminis', 'Veillonella sp 3 1 44', 'Sutt…	0.002636	0.00584352	1	0.00426741	0.00345356	['OTU_280', 'OTU_189', 'OTU_93', 'OTU_191']	['Lactobacillus salivarius', 'Veillonella dispar', 'Streptococcus parasanguinis', 'Veillonella unclassified']
GO:0003920	GMP reductase activity	['OTU_280', 'OTU_407', 'OTU_475', 'OTU_343', 'OTU_189', 'OTU_366', 'OTU_541', 'OTU_81', 'OTU_91', 'OTU_208', 'OTU_399', 'OTU_285', 'OTU_352', 'OTU_82', 'OTU_342', 'OTU_199', 'OTU_271', 'OTU_216', 'OTU_526', 'OTU_89', 'OTU_93', 'OTU_287', 'OTU_80', 'OTU_359', 'OTU_270', 'OTU_78', 'OTU_88', 'OTU_542', 'OTU_396', 'OTU_356', 'OTU_515', 'OTU_368', 'OTU_324', 'OTU_207', 'OTU_400', 'OTU_77', 'OTU_279', …	['Lactobacillus salivarius', 'Streptococcus pasteurianus', 'Aerococcus viridans', 'Veillonella sp 6 1 27', 'Veillonella dispar', 'Raoultella ornithinolytica', 'Pectobacterium carotovorum', 'Lactobacillus mucosae', 'Streptococcus lutetiensis', 'Aeromonas unclassified', 'Enterococcus asini', 'Weissella cibaria', 'Chromobacterium unclassified', 'Lactobacillus ruminis', 'Veillonella sp 3 1 44', 'Sutt…	0.00263686	0.00586498	1	0.00427875	0.00341506	['OTU_280', 'OTU_189', 'OTU_93', 'OTU_191']	['Lactobacillus salivarius', 'Veillonella dispar', 'Streptococcus parasanguinis', 'Veillonella unclassified']
GO:0043896	glucan 1,6-alpha-glucosidase activity	['OTU_93', 'OTU_80']	['Streptococcus parasanguinis', 'Lactobacillus fermentum']	0.000213475	0.00132414	1	0.00077838	0.00340845	['OTU_93']	['Streptococcus parasanguinis']
GO:0006163	purine nucleotide metabolic process	['OTU_374', 'OTU_280', 'OTU_407', 'OTU_475', 'OTU_343', 'OTU_189', 'OTU_366', 'OTU_541', 'OTU_81', 'OTU_91', 'OTU_208', 'OTU_399', 'OTU_285', 'OTU_352', 'OTU_82', 'OTU_342', 'OTU_199', 'OTU_271', 'OTU_378', 'OTU_216', 'OTU_526', 'OTU_89', 'OTU_93', 'OTU_428', 'OTU_287', 'OTU_80', 'OTU_359', 'OTU_270', 'OTU_78', 'OTU_88', 'OTU_542', 'OTU_396', 'OTU_356', 'OTU_515', 'OTU_368', 'OTU_324', 'OTU_207',…	['Haemophilus influenzae', 'Lactobacillus salivarius', 'Streptococcus pasteurianus', 'Aerococcus viridans', 'Veillonella sp 6 1 27', 'Veillonella dispar', 'Raoultella ornithinolytica', 'Pectobacterium carotovorum', 'Lactobacillus mucosae', 'Streptococcus lutetiensis', 'Aeromonas unclassified', 'Enterococcus asini', 'Weissella cibaria', 'Chromobacterium unclassified', 'Lactobacillus ruminis', 'Vei…	0.00265113	0.00568042	1	0.00419189	0.00338246	['OTU_280', 'OTU_189', 'OTU_93', 'OTU_191']	['Lactobacillus salivarius', 'Veillonella dispar', 'Streptococcus parasanguinis', 'Veillonella unclassified']
GO:0102007	acyl-L-homoserine-lactone lactonohydrolase activity	['OTU_93']	['Streptococcus parasanguinis']	0.000202635	0.0012336	1	0.000727003	0.00336782	['OTU_93']	['Streptococcus parasanguinis']
4.2.99.20	2-succinyl-6-hydroxy-2,4-cyclohexadiene-1-carboxylate synthase.	['OTU_374', 'OTU_375', 'OTU_343', 'OTU_189', 'OTU_372', 'OTU_366', 'OTU_541', 'OTU_208', 'OTU_371', 'OTU_377', 'OTU_285', 'OTU_21', 'OTU_342', 'OTU_362', 'OTU_219', 'OTU_271', 'OTU_437', 'OTU_216', 'OTU_526', 'OTU_217', 'OTU_83', 'OTU_188', 'OTU_401', 'OTU_525', 'OTU_363', 'OTU_528', 'OTU_287', 'OTU_365', 'OTU_359', 'OTU_270', 'OTU_360', 'OTU_542', 'OTU_396', 'OTU_356', 'OTU_212', 'OTU_368', 'OTU…	['Haemophilus influenzae', 'Haemophilus parahaemolyticus', 'Veillonella sp 6 1 27', 'Veillonella dispar', 'Aggregatibacter segnis', 'Raoultella ornithinolytica', 'Pectobacterium carotovorum', 'Aeromonas unclassified', 'Aggregatibacter aphrophilus', 'Haemophilus sputorum', 'Weissella cibaria', 'Eggerthella lenta', 'Veillonella sp 3 1 44', 'Proteus mirabilis', 'Haemophilus parainfluenzae', 'Enteroc…	0.00224427	0.00607098	1	0.00419062	0.00328919	['OTU_189', 'OTU_219', 'OTU_188', 'OTU_190', 'OTU_191']	['Veillonella dispar', 'Haemophilus parainfluenzae', 'Veillonella atypica', 'Veillonella parvula', 'Veillonella unclassified']
GO:0033969	gamma-glutamyl-gamma-aminobutyrate hydrolase activity	['OTU_381', 'OTU_193', 'OTU_318', 'OTU_378', 'OTU_80', 'OTU_405']	['Pyramidobacter piscolens', 'Fusobacterium nucleatum', 'Oribacterium sinus', 'Pseudomonas aeruginosa', 'Lactobacillus fermentum', 'Lactobacillus vaginalis']	7.68436e-05	0.000525626	1	0.000305104	0.00327994	['OTU_193']	['Fusobacterium nucleatum']
GO:0019388	galactose catabolic process	['OTU_407', 'OTU_91', 'OTU_399', 'OTU_271', 'OTU_89', 'OTU_93', 'OTU_270', 'OTU_88', 'OTU_530', 'OTU_90', 'OTU_291', 'OTU_384', 'OTU_267', 'OTU_445', 'OTU_402', 'OTU_293', 'OTU_87', 'OTU_294']	['Streptococcus pasteurianus', 'Streptococcus lutetiensis', 'Enterococcus asini', 'Enterococcus faecalis', 'Streptococcus infantarius', 'Streptococcus parasanguinis', 'Enterococcus casseliflavus', 'Streptococcus gordonii', 'Streptococcus downei', 'Streptococcus infantis', 'Streptococcus mutans', 'Saccharomyces cerevisiae', 'Staphylococcus aureus', 'Candida glabrata', 'Enterococcus italicus', 'Str…	0.000412861	0.00211256	1	0.00127737	0.00327863	['OTU_93']	['Streptococcus parasanguinis']
5.3.1.26	galactose-6-phosphate isomerase.	['OTU_407', 'OTU_91', 'OTU_271', 'OTU_89', 'OTU_93', 'OTU_88', 'OTU_530', 'OTU_90', 'OTU_291', 'OTU_267', 'OTU_402', 'OTU_293', 'OTU_87', 'OTU_294']	['Streptococcus pasteurianus', 'Streptococcus lutetiensis', 'Enterococcus faecalis', 'Streptococcus infantarius', 'Streptococcus parasanguinis', 'Streptococcus gordonii', 'Streptococcus downei', 'Streptococcus infantis', 'Streptococcus mutans', 'Staphylococcus aureus', 'Enterococcus italicus', 'Streptococcus sanguinis', 'Streptococcus australis', 'Streptococcus sobrinus']	0.000412808	0.00211039	1	0.00127623	0.00324404	['OTU_93']	['Streptococcus parasanguinis']
GO:0009346	ATP-independent citrate lyase complex	['OTU_391', 'OTU_180', 'OTU_374', 'OTU_281', 'OTU_381', 'OTU_107', 'OTU_375', 'OTU_343', 'OTU_193', 'OTU_487', 'OTU_272', 'OTU_187', 'OTU_156', 'OTU_189', 'OTU_541', 'OTU_81', 'OTU_382', 'OTU_345', 'OTU_499', 'OTU_318', 'OTU_371', 'OTU_377', 'OTU_268', 'OTU_342', 'OTU_271', 'OTU_478', 'OTU_533', 'OTU_217', 'OTU_344', 'OTU_188', 'OTU_192', 'OTU_418', 'OTU_80', 'OTU_365', 'OTU_359', 'OTU_270', 'OTU…	['Alloprevotella tannerae', 'Acidaminococcus intestini', 'Haemophilus influenzae', 'Lactobacillus sanfranciscensis', 'Pyramidobacter piscolens', 'Clostridium symbiosum', 'Haemophilus parahaemolyticus', 'Veillonella sp 6 1 27', 'Fusobacterium nucleatum', 'Selenomonas noxia', 'Lactobacillus acidophilus', 'Mitsuokella unclassified', 'Ruminococcaceae bacterium D16', 'Veillonella dispar', 'Pectobacter…	0.00230547	0.00588197	1	0.00412456	0.00317819	['OTU_107', 'OTU_193', 'OTU_189', 'OTU_188', 'OTU_191']	['Clostridium symbiosum', 'Fusobacterium nucleatum', 'Veillonella dispar', 'Veillonella atypica', 'Veillonella unclassified']
GO:0004369	glycerol-3-phosphate oxidase activity	['OTU_280', 'OTU_475', 'OTU_399', 'OTU_271', 'OTU_287', 'OTU_270', 'OTU_78', 'OTU_88', 'OTU_400', 'OTU_292', 'OTU_403', 'OTU_279', 'OTU_282', 'OTU_289', 'OTU_512', 'OTU_402', 'OTU_293', 'OTU_85']	['Lactobacillus salivarius', 'Aerococcus viridans', 'Enterococcus asini', 'Enterococcus faecalis', 'Lactococcus garvieae', 'Enterococcus casseliflavus', 'Enterococcus faecium', 'Streptococcus gordonii', 'Enterococcus avium', 'Streptococcus oligofermentans', 'Lactobacillus iners', 'Lactobacillus rhamnosus', 'Pediococcus pentosaceus', 'Streptococcus cristatus', 'Enterococcus raffinosus', 'Enterococ…	0.000188973	0.00125041	1	0.00072884	0.00313911	['OTU_280']	['Lactobacillus salivarius']
GO:0004363	glutathione synthase activity	['OTU_491', 'OTU_275', 'OTU_430', 'OTU_407', 'OTU_475', 'OTU_375', 'OTU_346', 'OTU_379', 'OTU_372', 'OTU_86', 'OTU_91', 'OTU_177', 'OTU_492', 'OTU_380', 'OTU_208', 'OTU_399', 'OTU_499', 'OTU_371', 'OTU_423', 'OTU_377', 'OTU_195', 'OTU_426', 'OTU_422', 'OTU_352', 'OTU_362', 'OTU_271', 'OTU_96', 'OTU_378', 'OTU_437', 'OTU_216', 'OTU_385', 'OTU_217', 'OTU_299', 'OTU_94', 'OTU_306', 'OTU_89', 'OTU_93…	['Pusillimonas unclassified', 'Lactobacillus curvatus', 'Neisseria subflava', 'Streptococcus pasteurianus', 'Aerococcus viridans', 'Haemophilus parahaemolyticus', 'Bartonella unclassified', 'Pseudomonas unclassified', 'Aggregatibacter segnis', 'Streptococcus anginosus', 'Streptococcus lutetiensis', 'Turicibacter unclassified', 'Kingella oralis', 'Sinobacteraceae unclassified', 'Aeromonas unclassi…	0.00137147	0.00366275	1	0.00253687	0.0031346	['OTU_86', 'OTU_96', 'OTU_94', 'OTU_93']	['Streptococcus anginosus', 'Streptococcus vestibularis', 'Streptococcus salivarius', 'Streptococcus parasanguinis']
GO:0008442	3-hydroxyisobutyrate dehydrogenase activity	['OTU_280', 'OTU_80', 'OTU_78', 'OTU_507', 'OTU_16', 'OTU_387', 'OTU_85']	['Lactobacillus salivarius', 'Lactobacillus fermentum', 'Enterococcus faecium', 'Rhodospirillum unclassified', 'Atopobium parvulum', 'Olsenella uli', 'Lactococcus lactis']	0.000148659	0.00123856	1	0.000703003	0.0031295	['OTU_280']	['Lactobacillus salivarius']
GO:1902560	GMP reductase complex	['OTU_280', 'OTU_407', 'OTU_475', 'OTU_343', 'OTU_189', 'OTU_366', 'OTU_541', 'OTU_81', 'OTU_91', 'OTU_208', 'OTU_399', 'OTU_285', 'OTU_352', 'OTU_82', 'OTU_342', 'OTU_199', 'OTU_271', 'OTU_216', 'OTU_526', 'OTU_89', 'OTU_93', 'OTU_287', 'OTU_80', 'OTU_359', 'OTU_270', 'OTU_78', 'OTU_88', 'OTU_542', 'OTU_396', 'OTU_356', 'OTU_515', 'OTU_368', 'OTU_324', 'OTU_207', 'OTU_400', 'OTU_77', 'OTU_279', …	['Lactobacillus salivarius', 'Streptococcus pasteurianus', 'Aerococcus viridans', 'Veillonella sp 6 1 27', 'Veillonella dispar', 'Raoultella ornithinolytica', 'Pectobacterium carotovorum', 'Lactobacillus mucosae', 'Streptococcus lutetiensis', 'Aeromonas unclassified', 'Enterococcus asini', 'Weissella cibaria', 'Chromobacterium unclassified', 'Lactobacillus ruminis', 'Veillonella sp 3 1 44', 'Sutt…	0.002636	0.00584352	1	0.00426741	0.00303959	['OTU_280', 'OTU_189', 'OTU_93', 'OTU_191']	['Lactobacillus salivarius', 'Veillonella dispar', 'Streptococcus parasanguinis', 'Veillonella unclassified']
GO:0004161	dimethylallyltranstransferase activity	['OTU_280', 'OTU_193', 'OTU_3', 'OTU_385', 'OTU_229', 'OTU_493', 'OTU_78', 'OTU_354', 'OTU_17', 'OTU_384', 'OTU_445', 'OTU_293']	['Lactobacillus salivarius', 'Fusobacterium nucleatum', 'Methanosphaera stadtmanae', 'Saccharomycetaceae unclassified', 'Bifidobacterium animalis', 'Campylobacter curvus', 'Enterococcus faecium', 'Campylobacter hominis', 'Atopobium rimae', 'Saccharomyces cerevisiae', 'Candida glabrata', 'Streptococcus sanguinis']	0.000169953	0.00126523	1	0.000727035	0.00300582	['OTU_280', 'OTU_193']	['Lactobacillus salivarius', 'Fusobacterium nucleatum']
4.1.1.37	uroporphyrinogen decarboxylase.	['OTU_491', 'OTU_474', 'OTU_430', 'OTU_8', 'OTU_375', 'OTU_343', 'OTU_224', 'OTU_256', 'OTU_189', 'OTU_379', 'OTU_372', 'OTU_541', 'OTU_257', 'OTU_492', 'OTU_380', 'OTU_208', 'OTU_499', 'OTU_371', 'OTU_423', 'OTU_377', 'OTU_195', 'OTU_521', 'OTU_426', 'OTU_422', 'OTU_452', 'OTU_352', 'OTU_342', 'OTU_199', 'OTU_362', 'OTU_219', 'OTU_432', 'OTU_378', 'OTU_437', 'OTU_216', 'OTU_385', 'OTU_526', 'OTU…	['Pusillimonas unclassified', 'Capnocytophaga gingivalis', 'Neisseria subflava', 'Rothia unclassified', 'Haemophilus parahaemolyticus', 'Veillonella sp 6 1 27', 'Granulicella unclassified', 'Pedobacter unclassified', 'Veillonella dispar', 'Pseudomonas unclassified', 'Aggregatibacter segnis', 'Pectobacterium carotovorum', 'Sphingobacterium unclassified', 'Kingella oralis', 'Sinobacteraceae unclass…	0.00285702	0.0062008	1	0.00455773	0.00299775	['OTU_189', 'OTU_219', 'OTU_7', 'OTU_190', 'OTU_191']	['Veillonella dispar', 'Haemophilus parainfluenzae', 'Rothia mucilaginosa', 'Veillonella parvula', 'Veillonella unclassified']
GO:0050549	cyclohexyl-isocyanide hydratase activity	['OTU_93']	['Streptococcus parasanguinis']	0.000202635	0.0012336	1	0.000727003	0.00295341	['OTU_93']	['Streptococcus parasanguinis']
GO:0120010	intermembrane phospholipid transfer	['OTU_374', 'OTU_193', 'OTU_378', 'OTU_428', 'OTU_384']	['Haemophilus influenzae', 'Fusobacterium nucleatum', 'Pseudomonas aeruginosa', 'Neisseria meningitidis', 'Saccharomyces cerevisiae']	9.59631e-06	0.000330748	1	0.000172941	0.00290621	['OTU_193']	['Fusobacterium nucleatum']
GO:0042245	RNA repair	['OTU_491', 'OTU_374', 'OTU_430', 'OTU_281', 'OTU_280', 'OTU_407', 'OTU_475', 'OTU_375', 'OTU_272', 'OTU_379', 'OTU_372', 'OTU_273', 'OTU_295', 'OTU_283', 'OTU_81', 'OTU_91', 'OTU_492', 'OTU_380', 'OTU_208', 'OTU_399', 'OTU_371', 'OTU_3', 'OTU_423', 'OTU_477', 'OTU_377', 'OTU_426', 'OTU_532', 'OTU_285', 'OTU_352', 'OTU_82', 'OTU_268', 'OTU_199', 'OTU_362', 'OTU_219', 'OTU_271', 'OTU_432', 'OTU_2'…	['Pusillimonas unclassified', 'Haemophilus influenzae', 'Neisseria subflava', 'Lactobacillus sanfranciscensis', 'Lactobacillus salivarius', 'Streptococcus pasteurianus', 'Aerococcus viridans', 'Haemophilus parahaemolyticus', 'Lactobacillus acidophilus', 'Pseudomonas unclassified', 'Aggregatibacter segnis', 'Lactobacillus casei paracasei', 'Streptococcus tigurinus', 'Pediococcus unclassified', 'La…	0.00341283	0.00647521	1	0.00497042	0.00285315	['OTU_280', 'OTU_219', 'OTU_96', 'OTU_94', 'OTU_93', 'OTU_92']	['Lactobacillus salivarius', 'Haemophilus parainfluenzae', 'Streptococcus vestibularis', 'Streptococcus salivarius', 'Streptococcus parasanguinis', 'Streptococcus mitis oralis pneumoniae']
GO:0015977	carbon fixation	['OTU_491', 'OTU_374', 'OTU_430', 'OTU_489', 'OTU_407', 'OTU_375', 'OTU_343', 'OTU_19', 'OTU_231', 'OTU_272', 'OTU_256', 'OTU_421', 'OTU_244', 'OTU_12', 'OTU_379', 'OTU_295', 'OTU_91', 'OTU_257', 'OTU_492', 'OTU_208', 'OTU_499', 'OTU_371', 'OTU_423', 'OTU_477', 'OTU_532', 'OTU_422', 'OTU_122', 'OTU_352', 'OTU_21', 'OTU_268', 'OTU_342', 'OTU_362', 'OTU_219', 'OTU_511', 'OTU_305', 'OTU_96', 'OTU_37…	['Pusillimonas unclassified', 'Haemophilus influenzae', 'Neisseria subflava', 'Leptotrichia hofstadii', 'Streptococcus pasteurianus', 'Haemophilus parahaemolyticus', 'Veillonella sp 6 1 27', 'Collinsella unclassified', 'Bifidobacterium dentium', 'Lactobacillus acidophilus', 'Pedobacter unclassified', 'Leptotrichia wadei', 'Dysgonomonas unclassified', 'Bifidobacterium longum', 'Pseudomonas unclass…	0.00270896	0.00624816	1	0.00450907	0.002848	['OTU_231', 'OTU_219', 'OTU_96', 'OTU_93', 'OTU_188', 'OTU_92', 'OTU_191']	['Bifidobacterium dentium', 'Haemophilus parainfluenzae', 'Streptococcus vestibularis', 'Streptococcus parasanguinis', 'Veillonella atypica', 'Streptococcus mitis oralis pneumoniae', 'Veillonella unclassified']
1.1.3.21	glycerol-3-phosphate oxidase.	['OTU_280', 'OTU_475', 'OTU_399', 'OTU_271', 'OTU_287', 'OTU_270', 'OTU_78', 'OTU_88', 'OTU_400', 'OTU_292', 'OTU_403', 'OTU_279', 'OTU_282', 'OTU_289', 'OTU_512', 'OTU_402', 'OTU_293', 'OTU_409', 'OTU_85']	['Lactobacillus salivarius', 'Aerococcus viridans', 'Enterococcus asini', 'Enterococcus faecalis', 'Lactococcus garvieae', 'Enterococcus casseliflavus', 'Enterococcus faecium', 'Streptococcus gordonii', 'Enterococcus avium', 'Streptococcus oligofermentans', 'Lactobacillus iners', 'Lactobacillus rhamnosus', 'Pediococcus pentosaceus', 'Streptococcus cristatus', 'Enterococcus raffinosus', 'Enterococ…	0.000188964	0.00125074	1	0.000729003	0.00283639	['OTU_280']	['Lactobacillus salivarius']
1.3.98.1	dihydroorotate oxidase (fumarate).	['OTU_430', 'OTU_489', 'OTU_281', 'OTU_407', 'OTU_272', 'OTU_86', 'OTU_91', 'OTU_492', 'OTU_399', 'OTU_352', 'OTU_268', 'OTU_271', 'OTU_96', 'OTU_89', 'OTU_83', 'OTU_93', 'OTU_287', 'OTU_270', 'OTU_278', 'OTU_288', 'OTU_78', 'OTU_88', 'OTU_90', 'OTU_292', 'OTU_403', 'OTU_279', 'OTU_282', 'OTU_289', 'OTU_429', 'OTU_291', 'OTU_476', 'OTU_200', 'OTU_384', 'OTU_510', 'OTU_408', 'OTU_402', 'OTU_79', '…	['Neisseria subflava', 'Leptotrichia hofstadii', 'Lactobacillus sanfranciscensis', 'Streptococcus pasteurianus', 'Lactobacillus acidophilus', 'Streptococcus anginosus', 'Streptococcus lutetiensis', 'Kingella oralis', 'Enterococcus asini', 'Chromobacterium unclassified', 'Abiotrophia defectiva', 'Enterococcus faecalis', 'Streptococcus vestibularis', 'Streptococcus infantarius', 'Leuconostoc lactis…	0.000372853	0.001838	1	0.00111806	0.00282281	['OTU_86', 'OTU_96', 'OTU_93']	['Streptococcus anginosus', 'Streptococcus vestibularis', 'Streptococcus parasanguinis']
GO:0070205	2-succinyl-6-hydroxy-2,4-cyclohexadiene-1-carboxylate synthase activity	['OTU_374', 'OTU_375', 'OTU_343', 'OTU_189', 'OTU_372', 'OTU_366', 'OTU_541', 'OTU_208', 'OTU_371', 'OTU_377', 'OTU_285', 'OTU_21', 'OTU_342', 'OTU_362', 'OTU_219', 'OTU_271', 'OTU_437', 'OTU_216', 'OTU_526', 'OTU_217', 'OTU_83', 'OTU_93', 'OTU_188', 'OTU_401', 'OTU_525', 'OTU_363', 'OTU_528', 'OTU_287', 'OTU_365', 'OTU_359', 'OTU_270', 'OTU_360', 'OTU_542', 'OTU_396', 'OTU_356', 'OTU_212', 'OTU_…	['Haemophilus influenzae', 'Haemophilus parahaemolyticus', 'Veillonella sp 6 1 27', 'Veillonella dispar', 'Aggregatibacter segnis', 'Raoultella ornithinolytica', 'Pectobacterium carotovorum', 'Aeromonas unclassified', 'Aggregatibacter aphrophilus', 'Haemophilus sputorum', 'Weissella cibaria', 'Eggerthella lenta', 'Veillonella sp 3 1 44', 'Proteus mirabilis', 'Haemophilus parainfluenzae', 'Enteroc…	0.00226399	0.00624827	1	0.00429048	0.00281666	['OTU_189', 'OTU_219', 'OTU_93', 'OTU_188', 'OTU_190', 'OTU_191']	['Veillonella dispar', 'Haemophilus parainfluenzae', 'Streptococcus parasanguinis', 'Veillonella atypica', 'Veillonella parvula', 'Veillonella unclassified']
GO:0008814	citrate CoA-transferase activity	['OTU_391', 'OTU_180', 'OTU_374', 'OTU_281', 'OTU_381', 'OTU_107', 'OTU_375', 'OTU_343', 'OTU_193', 'OTU_487', 'OTU_272', 'OTU_187', 'OTU_156', 'OTU_189', 'OTU_541', 'OTU_81', 'OTU_382', 'OTU_345', 'OTU_499', 'OTU_318', 'OTU_371', 'OTU_377', 'OTU_268', 'OTU_342', 'OTU_271', 'OTU_478', 'OTU_533', 'OTU_217', 'OTU_344', 'OTU_188', 'OTU_192', 'OTU_418', 'OTU_80', 'OTU_365', 'OTU_359', 'OTU_270', 'OTU…	['Alloprevotella tannerae', 'Acidaminococcus intestini', 'Haemophilus influenzae', 'Lactobacillus sanfranciscensis', 'Pyramidobacter piscolens', 'Clostridium symbiosum', 'Haemophilus parahaemolyticus', 'Veillonella sp 6 1 27', 'Fusobacterium nucleatum', 'Selenomonas noxia', 'Lactobacillus acidophilus', 'Mitsuokella unclassified', 'Ruminococcaceae bacterium D16', 'Veillonella dispar', 'Pectobacter…	0.00213493	0.0053599	1	0.00377522	0.00281435	['OTU_107', 'OTU_193', 'OTU_189', 'OTU_188', 'OTU_191']	['Clostridium symbiosum', 'Fusobacterium nucleatum', 'Veillonella dispar', 'Veillonella atypica', 'Veillonella unclassified']
GO:0046912	acyltransferase activity, acyl groups converted into alkyl on transfer	['OTU_180', 'OTU_489', 'OTU_107', 'OTU_349', 'OTU_80', 'OTU_90', 'OTU_261', 'OTU_220']	['Acidaminococcus intestini', 'Leptotrichia hofstadii', 'Clostridium symbiosum', 'Lautropia mirabilis', 'Lactobacillus fermentum', 'Streptococcus infantis', 'Chlorobium phaeobacteroides', 'Haemophilus pittmaniae']	0.000190014	0.000744522	1	0.000472048	0.0028075	['OTU_107']	['Clostridium symbiosum']
GO:0030152	bacteriocin biosynthetic process	['OTU_378', 'OTU_93', 'OTU_288', 'OTU_88', 'OTU_292', 'OTU_289', 'OTU_476', 'OTU_408', 'OTU_293', 'OTU_87']	['Pseudomonas aeruginosa', 'Streptococcus parasanguinis', 'Streptococcus constellatus', 'Streptococcus gordonii', 'Streptococcus oligofermentans', 'Streptococcus cristatus', 'Streptococcus intermedius', 'Streptococcus peroris', 'Streptococcus sanguinis', 'Streptococcus australis']	0.000238831	0.00130002	1	0.000778575	0.00278994	['OTU_93']	['Streptococcus parasanguinis']
GO:0004742	dihydrolipoyllysine-residue acetyltransferase activity	['OTU_491', 'OTU_374', 'OTU_430', 'OTU_375', 'OTU_346', 'OTU_231', 'OTU_372', 'OTU_366', 'OTU_380', 'OTU_208', 'OTU_371', 'OTU_423', 'OTU_377', 'OTU_426', 'OTU_352', 'OTU_362', 'OTU_219', 'OTU_378', 'OTU_437', 'OTU_373', 'OTU_216', 'OTU_385', 'OTU_93', 'OTU_428', 'OTU_363', 'OTU_365', 'OTU_359', 'OTU_348', 'OTU_360', 'OTU_88', 'OTU_542', 'OTU_356', 'OTU_537', 'OTU_368', 'OTU_218', 'OTU_364', 'OTU…	['Pusillimonas unclassified', 'Haemophilus influenzae', 'Neisseria subflava', 'Haemophilus parahaemolyticus', 'Bartonella unclassified', 'Bifidobacterium dentium', 'Aggregatibacter segnis', 'Raoultella ornithinolytica', 'Sinobacteraceae unclassified', 'Aeromonas unclassified', 'Aggregatibacter aphrophilus', 'Ralstonia unclassified', 'Haemophilus sputorum', 'Neisseria elongata', 'Chromobacterium u…	0.00104892	0.00356459	1	0.00232844	0.0027854	['OTU_231', 'OTU_219', 'OTU_93']	['Bifidobacterium dentium', 'Haemophilus parainfluenzae', 'Streptococcus parasanguinis']
1.1.1.408	4-phospho-D-threonate 3-dehydrogenase.	['OTU_193', 'OTU_296', 'OTU_101']	['Fusobacterium nucleatum', 'Butyricicoccus pullicaecorum', 'Clostridium hathewayi']	0.000212909	0.000815042	1	0.000519166	0.00275998	['OTU_193', 'OTU_101']	['Fusobacterium nucleatum', 'Clostridium hathewayi']
GO:0015929	hexosaminidase activity	['OTU_295', 'OTU_93', 'OTU_90', 'OTU_87', 'OTU_409']	['Streptococcus tigurinus', 'Streptococcus parasanguinis', 'Streptococcus infantis', 'Streptococcus australis', 'Streptococcus pseudopneumoniae']	0.000238912	0.00127881	1	0.000767823	0.00271276	['OTU_93']	['Streptococcus parasanguinis']
GO:0001680	tRNA 3'-terminal CCA addition	['OTU_491', 'OTU_374', 'OTU_430', 'OTU_281', 'OTU_280', 'OTU_407', 'OTU_475', 'OTU_375', 'OTU_272', 'OTU_379', 'OTU_372', 'OTU_273', 'OTU_295', 'OTU_283', 'OTU_81', 'OTU_91', 'OTU_492', 'OTU_380', 'OTU_208', 'OTU_399', 'OTU_371', 'OTU_3', 'OTU_423', 'OTU_477', 'OTU_377', 'OTU_426', 'OTU_532', 'OTU_285', 'OTU_352', 'OTU_82', 'OTU_268', 'OTU_199', 'OTU_362', 'OTU_219', 'OTU_271', 'OTU_432', 'OTU_2'…	['Pusillimonas unclassified', 'Haemophilus influenzae', 'Neisseria subflava', 'Lactobacillus sanfranciscensis', 'Lactobacillus salivarius', 'Streptococcus pasteurianus', 'Aerococcus viridans', 'Haemophilus parahaemolyticus', 'Lactobacillus acidophilus', 'Pseudomonas unclassified', 'Aggregatibacter segnis', 'Lactobacillus casei paracasei', 'Streptococcus tigurinus', 'Pediococcus unclassified', 'La…	0.00341288	0.00647524	1	0.00497046	0.00269005	['OTU_280', 'OTU_219', 'OTU_96', 'OTU_94', 'OTU_93', 'OTU_92']	['Lactobacillus salivarius', 'Haemophilus parainfluenzae', 'Streptococcus vestibularis', 'Streptococcus salivarius', 'Streptococcus parasanguinis', 'Streptococcus mitis oralis pneumoniae']
6.3.2.7	UDP-N-acetylmuramoyl-L-alanyl-D-glutamate--L-lysine ligase.	['OTU_407', 'OTU_86', 'OTU_295', 'OTU_91', 'OTU_399', 'OTU_477', 'OTU_532', 'OTU_271', 'OTU_96', 'OTU_94', 'OTU_306', 'OTU_410', 'OTU_89', 'OTU_93', 'OTU_288', 'OTU_78', 'OTU_88', 'OTU_396', 'OTU_531', 'OTU_530', 'OTU_90', 'OTU_400', 'OTU_292', 'OTU_282', 'OTU_289', 'OTU_291', 'OTU_476', 'OTU_267', 'OTU_397', 'OTU_512', 'OTU_408', 'OTU_92', 'OTU_517', 'OTU_293', 'OTU_87', 'OTU_409', 'OTU_294', 'O…	['Streptococcus pasteurianus', 'Streptococcus anginosus', 'Streptococcus tigurinus', 'Streptococcus lutetiensis', 'Enterococcus asini', 'Streptococcus sp GMD5S', 'Streptococcus sp GMD4S', 'Enterococcus faecalis', 'Streptococcus vestibularis', 'Streptococcus salivarius', 'Eubacterium limosum', 'Streptococcus sp C150', 'Streptococcus infantarius', 'Streptococcus parasanguinis', 'Streptococcus const…	0.000798676	0.00271703	1	0.00177439	0.00268239	['OTU_86', 'OTU_96', 'OTU_94', 'OTU_93', 'OTU_92']	['Streptococcus anginosus', 'Streptococcus vestibularis', 'Streptococcus salivarius', 'Streptococcus parasanguinis', 'Streptococcus mitis oralis pneumoniae']
GO:0050193	phosphoketolase activity	['OTU_281', 'OTU_285', 'OTU_93', 'OTU_278', 'OTU_78', 'OTU_530', 'OTU_403', 'OTU_17', 'OTU_269', 'OTU_405', 'OTU_79']	['Lactobacillus sanfranciscensis', 'Weissella cibaria', 'Streptococcus parasanguinis', 'Lactobacillus reuteri', 'Enterococcus faecium', 'Streptococcus downei', 'Lactobacillus iners', 'Atopobium rimae', 'Granulicatella adiacens', 'Lactobacillus vaginalis', 'Lactobacillus delbrueckii']	0.000248487	0.00129585	1	0.000781195	0.00265226	['OTU_93']	['Streptococcus parasanguinis']
GO:0004305	ethanolamine kinase activity	['OTU_374', 'OTU_193', 'OTU_384', 'OTU_445']	['Haemophilus influenzae', 'Fusobacterium nucleatum', 'Saccharomyces cerevisiae', 'Candida glabrata']	8.72736e-06	0.000329245	1	0.000171749	0.00264424	['OTU_193']	['Fusobacterium nucleatum']
GO:0002926	tRNA wobble base 5-methoxycarbonylmethyl-2-thiouridinylation	['OTU_193', 'OTU_384', 'OTU_445']	['Fusobacterium nucleatum', 'Saccharomyces cerevisiae', 'Candida glabrata']	8.77889e-06	0.000324171	1	0.000169194	0.00257684	['OTU_193']	['Fusobacterium nucleatum']
GO:0006749	glutathione metabolic process	['OTU_374', 'OTU_407', 'OTU_375', 'OTU_256', 'OTU_372', 'OTU_541', 'OTU_91', 'OTU_257', 'OTU_208', 'OTU_371', 'OTU_423', 'OTU_377', 'OTU_521', 'OTU_422', 'OTU_362', 'OTU_378', 'OTU_437', 'OTU_385', 'OTU_217', 'OTU_519', 'OTU_89', 'OTU_93', 'OTU_518', 'OTU_363', 'OTU_528', 'OTU_359', 'OTU_288', 'OTU_88', 'OTU_542', 'OTU_356', 'OTU_368', 'OTU_531', 'OTU_530', 'OTU_383', 'OTU_207', 'OTU_218', 'OTU_3…	['Haemophilus influenzae', 'Streptococcus pasteurianus', 'Haemophilus parahaemolyticus', 'Pedobacter unclassified', 'Aggregatibacter segnis', 'Pectobacterium carotovorum', 'Streptococcus lutetiensis', 'Sphingobacterium unclassified', 'Aeromonas unclassified', 'Aggregatibacter aphrophilus', 'Ralstonia unclassified', 'Haemophilus sputorum', 'Saccharomonospora unclassified', 'Rhodopseudomonas palust…	0.000464898	0.00174973	1	0.00111839	0.00256856	['OTU_93']	['Streptococcus parasanguinis']
GO:0008120	ceramide glucosyltransferase activity	['OTU_193', 'OTU_293']	['Fusobacterium nucleatum', 'Streptococcus sanguinis']	1.74803e-05	0.000357227	1	0.000190282	0.00256424	['OTU_193']	['Fusobacterium nucleatum']
GO:0008815	citrate (pro-3S)-lyase activity	['OTU_391', 'OTU_180', 'OTU_374', 'OTU_281', 'OTU_381', 'OTU_107', 'OTU_375', 'OTU_343', 'OTU_193', 'OTU_487', 'OTU_272', 'OTU_187', 'OTU_156', 'OTU_189', 'OTU_541', 'OTU_81', 'OTU_382', 'OTU_345', 'OTU_499', 'OTU_318', 'OTU_371', 'OTU_377', 'OTU_268', 'OTU_342', 'OTU_271', 'OTU_478', 'OTU_533', 'OTU_217', 'OTU_344', 'OTU_188', 'OTU_192', 'OTU_418', 'OTU_80', 'OTU_365', 'OTU_359', 'OTU_270', 'OTU…	['Alloprevotella tannerae', 'Acidaminococcus intestini', 'Haemophilus influenzae', 'Lactobacillus sanfranciscensis', 'Pyramidobacter piscolens', 'Clostridium symbiosum', 'Haemophilus parahaemolyticus', 'Veillonella sp 6 1 27', 'Fusobacterium nucleatum', 'Selenomonas noxia', 'Lactobacillus acidophilus', 'Mitsuokella unclassified', 'Ruminococcaceae bacterium D16', 'Veillonella dispar', 'Pectobacter…	0.00246364	0.00605893	1	0.00429228	0.00256399	['OTU_107', 'OTU_193', 'OTU_189', 'OTU_188', 'OTU_191']	['Clostridium symbiosum', 'Fusobacterium nucleatum', 'Veillonella dispar', 'Veillonella atypica', 'Veillonella unclassified']
GO:0019171	(3R)-hydroxyacyl-[acyl-carrier-protein] dehydratase activity	['OTU_193', 'OTU_378', 'OTU_206', 'OTU_384', 'OTU_445']	['Fusobacterium nucleatum', 'Pseudomonas aeruginosa', 'Campylobacter jejuni', 'Saccharomyces cerevisiae', 'Candida glabrata']	8.76133e-06	0.000325159	1	0.000169687	0.00255984	['OTU_193']	['Fusobacterium nucleatum']
GO:0016308	1-phosphatidylinositol-4-phosphate 5-kinase activity	['OTU_193', 'OTU_466', 'OTU_476', 'OTU_384', 'OTU_445']	['Fusobacterium nucleatum', 'Prevotella multiformis', 'Streptococcus intermedius', 'Saccharomyces cerevisiae', 'Candida glabrata']	8.61205e-06	0.000335665	1	0.000174958	0.00255768	['OTU_193']	['Fusobacterium nucleatum']
GO:0018456	aryl-alcohol dehydrogenase (NAD+) activity	['OTU_280', 'OTU_80', 'OTU_279', 'OTU_405']	['Lactobacillus salivarius', 'Lactobacillus fermentum', 'Lactobacillus rhamnosus', 'Lactobacillus vaginalis']	0.000119998	0.00120474	1	0.000671718	0.00252876	['OTU_280']	['Lactobacillus salivarius']
3.4.14.11	Xaa-Pro dipeptidyl-peptidase.	['OTU_275', 'OTU_281', 'OTU_280', 'OTU_407', 'OTU_272', 'OTU_86', 'OTU_273', 'OTU_295', 'OTU_283', 'OTU_81', 'OTU_91', 'OTU_521', 'OTU_285', 'OTU_82', 'OTU_96', 'OTU_533', 'OTU_519', 'OTU_94', 'OTU_89', 'OTU_93', 'OTU_287', 'OTU_80', 'OTU_278', 'OTU_288', 'OTU_88', 'OTU_290', 'OTU_513', 'OTU_531', 'OTU_530', 'OTU_90', 'OTU_400', 'OTU_292', 'OTU_403', 'OTU_279', 'OTU_282', 'OTU_289', 'OTU_291', 'O…	['Lactobacillus curvatus', 'Lactobacillus sanfranciscensis', 'Lactobacillus salivarius', 'Streptococcus pasteurianus', 'Lactobacillus acidophilus', 'Streptococcus anginosus', 'Lactobacillus casei paracasei', 'Streptococcus tigurinus', 'Pediococcus unclassified', 'Lactobacillus mucosae', 'Streptococcus lutetiensis', 'Saccharomonospora unclassified', 'Weissella cibaria', 'Lactobacillus ruminis', 'S…	0.000854184	0.00320736	1	0.00205106	0.00251164	['OTU_280', 'OTU_86', 'OTU_96', 'OTU_94', 'OTU_93']	['Lactobacillus salivarius', 'Streptococcus anginosus', 'Streptococcus vestibularis', 'Streptococcus salivarius', 'Streptococcus parasanguinis']
4.1.2.40	tagatose-bisphosphate aldolase.	['OTU_489', 'OTU_407', 'OTU_475', 'OTU_224', 'OTU_86', 'OTU_295', 'OTU_91', 'OTU_399', 'OTU_268', 'OTU_362', 'OTU_271', 'OTU_89', 'OTU_93', 'OTU_363', 'OTU_270', 'OTU_288', 'OTU_78', 'OTU_88', 'OTU_542', 'OTU_531', 'OTU_530', 'OTU_364', 'OTU_90', 'OTU_400', 'OTU_292', 'OTU_77', 'OTU_403', 'OTU_279', 'OTU_282', 'OTU_289', 'OTU_291', 'OTU_476', 'OTU_267', 'OTU_397', 'OTU_512', 'OTU_510', 'OTU_269',…	['Leptotrichia hofstadii', 'Streptococcus pasteurianus', 'Aerococcus viridans', 'Granulicella unclassified', 'Streptococcus anginosus', 'Streptococcus tigurinus', 'Streptococcus lutetiensis', 'Enterococcus asini', 'Abiotrophia defectiva', 'Proteus mirabilis', 'Enterococcus faecalis', 'Streptococcus infantarius', 'Streptococcus parasanguinis', 'Proteus penneri', 'Enterococcus casseliflavus', 'Stre…	0.000377819	0.00169382	1	0.00104717	0.00248756	['OTU_86', 'OTU_93']	['Streptococcus anginosus', 'Streptococcus parasanguinis']
2.7.7.72	CCA tRNA nucleotidyltransferase.	['OTU_374', 'OTU_430', 'OTU_281', 'OTU_280', 'OTU_407', 'OTU_475', 'OTU_375', 'OTU_272', 'OTU_372', 'OTU_273', 'OTU_295', 'OTU_283', 'OTU_81', 'OTU_91', 'OTU_492', 'OTU_380', 'OTU_208', 'OTU_399', 'OTU_371', 'OTU_3', 'OTU_423', 'OTU_477', 'OTU_377', 'OTU_426', 'OTU_532', 'OTU_285', 'OTU_352', 'OTU_82', 'OTU_268', 'OTU_362', 'OTU_219', 'OTU_271', 'OTU_432', 'OTU_2', 'OTU_96', 'OTU_378', 'OTU_437',…	['Haemophilus influenzae', 'Neisseria subflava', 'Lactobacillus sanfranciscensis', 'Lactobacillus salivarius', 'Streptococcus pasteurianus', 'Aerococcus viridans', 'Haemophilus parahaemolyticus', 'Lactobacillus acidophilus', 'Aggregatibacter segnis', 'Lactobacillus casei paracasei', 'Streptococcus tigurinus', 'Pediococcus unclassified', 'Lactobacillus mucosae', 'Streptococcus lutetiensis', 'Kinge…	0.00229176	0.00558887	1	0.00396874	0.00246201	['OTU_280', 'OTU_219', 'OTU_96', 'OTU_94', 'OTU_93', 'OTU_92']	['Lactobacillus salivarius', 'Haemophilus parainfluenzae', 'Streptococcus vestibularis', 'Streptococcus salivarius', 'Streptococcus parasanguinis', 'Streptococcus mitis oralis pneumoniae']
GO:0016469	proton-transporting two-sector ATPase complex	['OTU_193', 'OTU_90']	['Fusobacterium nucleatum', 'Streptococcus infantis']	2.1981e-05	0.000368462	1	0.000198208	0.00244671	['OTU_193']	['Fusobacterium nucleatum']
GO:0102769	dihydroceramide glucosyltransferase activity	['OTU_193', 'OTU_293']	['Fusobacterium nucleatum', 'Streptococcus sanguinis']	1.74803e-05	0.000357227	1	0.000190282	0.00243504	['OTU_193']	['Fusobacterium nucleatum']
GO:0008115	sarcosine oxidase activity	['OTU_193', 'OTU_378', 'OTU_519', 'OTU_93', 'OTU_522', 'OTU_108', 'OTU_498']	['Fusobacterium nucleatum', 'Pseudomonas aeruginosa', 'Actinopolyspora unclassified', 'Streptococcus parasanguinis', 'Saccharopolyspora unclassified', 'Anaerococcus vaginalis', 'Cardiobacterium hominis']	0.000268711	0.00129532	1	0.000790865	0.00243359	['OTU_193', 'OTU_93']	['Fusobacterium nucleatum', 'Streptococcus parasanguinis']
GO:0043748	O-succinylbenzoate synthase activity	['OTU_374', 'OTU_8', 'OTU_375', 'OTU_343', 'OTU_189', 'OTU_372', 'OTU_208', 'OTU_371', 'OTU_377', 'OTU_521', 'OTU_285', 'OTU_452', 'OTU_21', 'OTU_342', 'OTU_362', 'OTU_271', 'OTU_437', 'OTU_216', 'OTU_526', 'OTU_451', 'OTU_83', 'OTU_188', 'OTU_525', 'OTU_363', 'OTU_528', 'OTU_80', 'OTU_365', 'OTU_26', 'OTU_270', 'OTU_7', 'OTU_542', 'OTU_356', 'OTU_368', 'OTU_454', 'OTU_218', 'OTU_364', 'OTU_23', …	['Haemophilus influenzae', 'Rothia unclassified', 'Haemophilus parahaemolyticus', 'Veillonella sp 6 1 27', 'Veillonella dispar', 'Aggregatibacter segnis', 'Aeromonas unclassified', 'Aggregatibacter aphrophilus', 'Haemophilus sputorum', 'Saccharomonospora unclassified', 'Weissella cibaria', 'Kocuria unclassified', 'Eggerthella lenta', 'Veillonella sp 3 1 44', 'Proteus mirabilis', 'Enterococcus fae…	0.00276689	0.00578631	1	0.00430263	0.00238294	['OTU_189', 'OTU_188', 'OTU_7', 'OTU_191']	['Veillonella dispar', 'Veillonella atypica', 'Rothia mucilaginosa', 'Veillonella unclassified']
GO:0051131	chaperone-mediated protein complex assembly	['OTU_488', 'OTU_343', 'OTU_487', 'OTU_187', 'OTU_189', 'OTU_366', 'OTU_486', 'OTU_203', 'OTU_352', 'OTU_342', 'OTU_362', 'OTU_378', 'OTU_437', 'OTU_216', 'OTU_385', 'OTU_526', 'OTU_451', 'OTU_188', 'OTU_186', 'OTU_363', 'OTU_535', 'OTU_349', 'OTU_80', 'OTU_365', 'OTU_359', 'OTU_7', 'OTU_202', 'OTU_360', 'OTU_356', 'OTU_212', 'OTU_484', 'OTU_364', 'OTU_540', 'OTU_446', 'OTU_384', 'OTU_538', 'OTU_…	['Selenomonas sputigena', 'Veillonella sp 6 1 27', 'Selenomonas noxia', 'Mitsuokella unclassified', 'Veillonella dispar', 'Raoultella ornithinolytica', 'Selenomonas infelix', 'Bilophila wadsworthia', 'Chromobacterium unclassified', 'Veillonella sp 3 1 44', 'Proteus mirabilis', 'Pseudomonas aeruginosa', 'Morganella morganii', 'Klebsiella unclassified', 'Saccharomycetaceae unclassified', 'Bacillus …	0.00195274	0.00452642	1	0.00326177	0.00234621	['OTU_189', 'OTU_188', 'OTU_7', 'OTU_191']	['Veillonella dispar', 'Veillonella atypica', 'Rothia mucilaginosa', 'Veillonella unclassified']
GO:0004631	phosphomevalonate kinase activity	['OTU_489', 'OTU_281', 'OTU_280', 'OTU_407', 'OTU_475', 'OTU_272', 'OTU_86', 'OTU_273', 'OTU_283', 'OTU_81', 'OTU_91', 'OTU_399', 'OTU_285', 'OTU_82', 'OTU_268', 'OTU_271', 'OTU_385', 'OTU_228', 'OTU_83', 'OTU_287', 'OTU_80', 'OTU_270', 'OTU_278', 'OTU_78', 'OTU_88', 'OTU_530', 'OTU_383', 'OTU_90', 'OTU_400', 'OTU_77', 'OTU_403', 'OTU_279', 'OTU_282', 'OTU_476', 'OTU_384', 'OTU_277', 'OTU_267', '…	['Leptotrichia hofstadii', 'Lactobacillus sanfranciscensis', 'Lactobacillus salivarius', 'Streptococcus pasteurianus', 'Aerococcus viridans', 'Lactobacillus acidophilus', 'Streptococcus anginosus', 'Lactobacillus casei paracasei', 'Pediococcus unclassified', 'Lactobacillus mucosae', 'Streptococcus lutetiensis', 'Enterococcus asini', 'Weissella cibaria', 'Lactobacillus ruminis', 'Abiotrophia defec…	0.000334083	0.00177765	1	0.00106831	0.00233703	['OTU_280', 'OTU_86']	['Lactobacillus salivarius', 'Streptococcus anginosus']
GO:0046690	response to tellurium ion	['OTU_374', 'OTU_430', 'OTU_375', 'OTU_372', 'OTU_295', 'OTU_492', 'OTU_499', 'OTU_377', 'OTU_426', 'OTU_362', 'OTU_219', 'OTU_96', 'OTU_437', 'OTU_216', 'OTU_217', 'OTU_93', 'OTU_428', 'OTU_363', 'OTU_349', 'OTU_365', 'OTU_359', 'OTU_360', 'OTU_88', 'OTU_356', 'OTU_368', 'OTU_495', 'OTU_218', 'OTU_364', 'OTU_90', 'OTU_292', 'OTU_540', 'OTU_500', 'OTU_289', 'OTU_429', 'OTU_291', 'OTU_376', 'OTU_2…	['Haemophilus influenzae', 'Neisseria subflava', 'Haemophilus parahaemolyticus', 'Aggregatibacter segnis', 'Streptococcus tigurinus', 'Kingella oralis', 'Cardiobacterium valvarum', 'Haemophilus sputorum', 'Neisseria elongata', 'Proteus mirabilis', 'Haemophilus parainfluenzae', 'Streptococcus vestibularis', 'Morganella morganii', 'Klebsiella unclassified', 'Providencia alcalifaciens', 'Streptococc…	0.00109639	0.00359512	1	0.00236729	0.00232917	['OTU_219', 'OTU_96', 'OTU_93']	['Haemophilus parainfluenzae', 'Streptococcus vestibularis', 'Streptococcus parasanguinis']
GO:0043170	macromolecule metabolic process	['OTU_430', 'OTU_488', 'OTU_375', 'OTU_193', 'OTU_487', 'OTU_372', 'OTU_492', 'OTU_499', 'OTU_377', 'OTU_426', 'OTU_352', 'OTU_362', 'OTU_378', 'OTU_437', 'OTU_428', 'OTU_363', 'OTU_494', 'OTU_542', 'OTU_368', 'OTU_184', 'OTU_484', 'OTU_354', 'OTU_218', 'OTU_364', 'OTU_183', 'OTU_540', 'OTU_500', 'OTU_179', 'OTU_376', 'OTU_200', 'OTU_384', 'OTU_485', 'OTU_445', 'OTU_438', 'OTU_340', 'OTU_220', 'O…	['Neisseria subflava', 'Selenomonas sputigena', 'Haemophilus parahaemolyticus', 'Fusobacterium nucleatum', 'Selenomonas noxia', 'Aggregatibacter segnis', 'Kingella oralis', 'Cardiobacterium valvarum', 'Haemophilus sputorum', 'Neisseria elongata', 'Chromobacterium unclassified', 'Proteus mirabilis', 'Pseudomonas aeruginosa', 'Morganella morganii', 'Neisseria meningitidis', 'Proteus penneri', 'Camp…	0.000274192	0.00116936	1	0.000729494	0.00230632	['OTU_193']	['Fusobacterium nucleatum']
GO:0008940	nitrate reductase activity	['OTU_488', 'OTU_375', 'OTU_343', 'OTU_487', 'OTU_187', 'OTU_189', 'OTU_372', 'OTU_366', 'OTU_486', 'OTU_541', 'OTU_203', 'OTU_208', 'OTU_371', 'OTU_377', 'OTU_205', 'OTU_352', 'OTU_21', 'OTU_342', 'OTU_199', 'OTU_362', 'OTU_219', 'OTU_378', 'OTU_437', 'OTU_216', 'OTU_526', 'OTU_217', 'OTU_388', 'OTU_493', 'OTU_451', 'OTU_518', 'OTU_188', 'OTU_186', 'OTU_363', 'OTU_535', 'OTU_349', 'OTU_80', 'OTU…	['Selenomonas sputigena', 'Haemophilus parahaemolyticus', 'Veillonella sp 6 1 27', 'Selenomonas noxia', 'Mitsuokella unclassified', 'Veillonella dispar', 'Aggregatibacter segnis', 'Raoultella ornithinolytica', 'Selenomonas infelix', 'Pectobacterium carotovorum', 'Bilophila wadsworthia', 'Aeromonas unclassified', 'Aggregatibacter aphrophilus', 'Haemophilus sputorum', 'Desulfovibrio piger', 'Chromo…	0.00436872	0.00916135	1	0.00680635	0.00229951	['OTU_189', 'OTU_219', 'OTU_188', 'OTU_7', 'OTU_190', 'OTU_191']	['Veillonella dispar', 'Haemophilus parainfluenzae', 'Veillonella atypica', 'Rothia mucilaginosa', 'Veillonella parvula', 'Veillonella unclassified']
GO:0015887	pantothenate transmembrane transport	['OTU_374', 'OTU_193', 'OTU_384']	['Haemophilus influenzae', 'Fusobacterium nucleatum', 'Saccharomyces cerevisiae']	1.24574e-05	0.000459897	1	0.000240034	0.00229174	['OTU_193']	['Fusobacterium nucleatum']
GO:0004103	choline kinase activity	['OTU_193', 'OTU_384', 'OTU_408', 'OTU_445']	['Fusobacterium nucleatum', 'Saccharomyces cerevisiae', 'Streptococcus peroris', 'Candida glabrata']	8.84492e-06	0.00033287	1	0.000173651	0.00227606	['OTU_193']	['Fusobacterium nucleatum']
GO:0004362	glutathione-disulfide reductase (NADPH) activity	['OTU_374', 'OTU_407', 'OTU_375', 'OTU_272', 'OTU_372', 'OTU_541', 'OTU_91', 'OTU_208', 'OTU_371', 'OTU_377', 'OTU_362', 'OTU_378', 'OTU_437', 'OTU_385', 'OTU_217', 'OTU_89', 'OTU_93', 'OTU_518', 'OTU_363', 'OTU_359', 'OTU_288', 'OTU_78', 'OTU_88', 'OTU_542', 'OTU_356', 'OTU_368', 'OTU_531', 'OTU_484', 'OTU_530', 'OTU_383', 'OTU_218', 'OTU_364', 'OTU_90', 'OTU_400', 'OTU_292', 'OTU_77', 'OTU_540'…	['Haemophilus influenzae', 'Streptococcus pasteurianus', 'Haemophilus parahaemolyticus', 'Lactobacillus acidophilus', 'Aggregatibacter segnis', 'Pectobacterium carotovorum', 'Streptococcus lutetiensis', 'Aeromonas unclassified', 'Aggregatibacter aphrophilus', 'Haemophilus sputorum', 'Proteus mirabilis', 'Pseudomonas aeruginosa', 'Morganella morganii', 'Saccharomycetaceae unclassified', 'Providenc…	0.000438003	0.00177005	1	0.00111551	0.00226955	['OTU_93']	['Streptococcus parasanguinis']
GO:0009025	tagatose-bisphosphate aldolase activity	['OTU_489', 'OTU_407', 'OTU_475', 'OTU_224', 'OTU_86', 'OTU_295', 'OTU_91', 'OTU_399', 'OTU_268', 'OTU_362', 'OTU_271', 'OTU_89', 'OTU_93', 'OTU_363', 'OTU_270', 'OTU_288', 'OTU_78', 'OTU_88', 'OTU_542', 'OTU_531', 'OTU_530', 'OTU_364', 'OTU_90', 'OTU_400', 'OTU_292', 'OTU_77', 'OTU_403', 'OTU_279', 'OTU_282', 'OTU_289', 'OTU_291', 'OTU_476', 'OTU_267', 'OTU_397', 'OTU_512', 'OTU_510', 'OTU_269',…	['Leptotrichia hofstadii', 'Streptococcus pasteurianus', 'Aerococcus viridans', 'Granulicella unclassified', 'Streptococcus anginosus', 'Streptococcus tigurinus', 'Streptococcus lutetiensis', 'Enterococcus asini', 'Abiotrophia defectiva', 'Proteus mirabilis', 'Enterococcus faecalis', 'Streptococcus infantarius', 'Streptococcus parasanguinis', 'Proteus penneri', 'Enterococcus casseliflavus', 'Stre…	0.000377819	0.00169382	1	0.00104717	0.00226503	['OTU_86', 'OTU_93']	['Streptococcus anginosus', 'Streptococcus parasanguinis']
GO:0004421	hydroxymethylglutaryl-CoA synthase activity	['OTU_275', 'OTU_489', 'OTU_281', 'OTU_280', 'OTU_407', 'OTU_475', 'OTU_272', 'OTU_421', 'OTU_295', 'OTU_283', 'OTU_81', 'OTU_91', 'OTU_399', 'OTU_499', 'OTU_477', 'OTU_532', 'OTU_285', 'OTU_82', 'OTU_268', 'OTU_271', 'OTU_96', 'OTU_385', 'OTU_526', 'OTU_228', 'OTU_410', 'OTU_89', 'OTU_83', 'OTU_93', 'OTU_287', 'OTU_276', 'OTU_80', 'OTU_270', 'OTU_278', 'OTU_288', 'OTU_78', 'OTU_88', 'OTU_513', '…	['Lactobacillus curvatus', 'Leptotrichia hofstadii', 'Lactobacillus sanfranciscensis', 'Lactobacillus salivarius', 'Streptococcus pasteurianus', 'Aerococcus viridans', 'Lactobacillus acidophilus', 'Leptotrichia wadei', 'Streptococcus tigurinus', 'Pediococcus unclassified', 'Lactobacillus mucosae', 'Streptococcus lutetiensis', 'Enterococcus asini', 'Cardiobacterium valvarum', 'Streptococcus sp GMD…	0.000549379	0.00245231	1	0.00151725	0.00225906	['OTU_280', 'OTU_96', 'OTU_93', 'OTU_92']	['Lactobacillus salivarius', 'Streptococcus vestibularis', 'Streptococcus parasanguinis', 'Streptococcus mitis oralis pneumoniae']
GO:0019512	lactose catabolic process via tagatose-6-phosphate	['OTU_489', 'OTU_407', 'OTU_475', 'OTU_224', 'OTU_86', 'OTU_295', 'OTU_91', 'OTU_399', 'OTU_268', 'OTU_271', 'OTU_89', 'OTU_93', 'OTU_270', 'OTU_288', 'OTU_78', 'OTU_88', 'OTU_531', 'OTU_530', 'OTU_90', 'OTU_400', 'OTU_292', 'OTU_77', 'OTU_403', 'OTU_279', 'OTU_282', 'OTU_289', 'OTU_291', 'OTU_476', 'OTU_267', 'OTU_397', 'OTU_512', 'OTU_510', 'OTU_269', 'OTU_408', 'OTU_108', 'OTU_402', 'OTU_293',…	['Leptotrichia hofstadii', 'Streptococcus pasteurianus', 'Aerococcus viridans', 'Granulicella unclassified', 'Streptococcus anginosus', 'Streptococcus tigurinus', 'Streptococcus lutetiensis', 'Enterococcus asini', 'Abiotrophia defectiva', 'Enterococcus faecalis', 'Streptococcus infantarius', 'Streptococcus parasanguinis', 'Enterococcus casseliflavus', 'Streptococcus constellatus', 'Enterococcus f…	0.000780676	0.00278988	1	0.0018026	0.00225134	['OTU_86', 'OTU_93']	['Streptococcus anginosus', 'Streptococcus parasanguinis']
GO:0043897	glucan 1,4-alpha-maltohydrolase activity	['OTU_280']	['Lactobacillus salivarius']	0.00011468	0.00111616	1	0.000624052	0.00225078	['OTU_280']	['Lactobacillus salivarius']
6.3.2.3	glutathione synthase.	['OTU_491', 'OTU_275', 'OTU_430', 'OTU_407', 'OTU_475', 'OTU_375', 'OTU_346', 'OTU_379', 'OTU_372', 'OTU_86', 'OTU_91', 'OTU_177', 'OTU_492', 'OTU_380', 'OTU_208', 'OTU_399', 'OTU_499', 'OTU_371', 'OTU_423', 'OTU_377', 'OTU_195', 'OTU_426', 'OTU_422', 'OTU_352', 'OTU_362', 'OTU_271', 'OTU_96', 'OTU_378', 'OTU_437', 'OTU_216', 'OTU_385', 'OTU_217', 'OTU_299', 'OTU_94', 'OTU_306', 'OTU_89', 'OTU_93…	['Pusillimonas unclassified', 'Lactobacillus curvatus', 'Neisseria subflava', 'Streptococcus pasteurianus', 'Aerococcus viridans', 'Haemophilus parahaemolyticus', 'Bartonella unclassified', 'Pseudomonas unclassified', 'Aggregatibacter segnis', 'Streptococcus anginosus', 'Streptococcus lutetiensis', 'Turicibacter unclassified', 'Kingella oralis', 'Sinobacteraceae unclassified', 'Aeromonas unclassi…	0.00137151	0.0036471	1	0.00252892	0.00224399	['OTU_86', 'OTU_96', 'OTU_94', 'OTU_93']	['Streptococcus anginosus', 'Streptococcus vestibularis', 'Streptococcus salivarius', 'Streptococcus parasanguinis']
GO:0015740	C4-dicarboxylate transport	['OTU_374', 'OTU_193', 'OTU_378']	['Haemophilus influenzae', 'Fusobacterium nucleatum', 'Pseudomonas aeruginosa']	8.63966e-06	0.000332241	1	0.00017323	0.00223063	['OTU_193']	['Fusobacterium nucleatum']
1.2.5.1	pyruvate dehydrogenase (quinone).	['OTU_189', 'OTU_362', 'OTU_437', 'OTU_216', 'OTU_217', 'OTU_363', 'OTU_365', 'OTU_359', 'OTU_356', 'OTU_364', 'OTU_190', 'OTU_538', 'OTU_436', 'OTU_210', 'OTU_438', 'OTU_539', 'OTU_435', 'OTU_215']	['Veillonella dispar', 'Proteus mirabilis', 'Morganella morganii', 'Klebsiella unclassified', 'Providencia alcalifaciens', 'Proteus penneri', 'Providencia unclassified', 'Enterobacter mori', 'Citrobacter koseri', 'Proteus unclassified', 'Veillonella parvula', 'Escherichia fergusonii', 'Klebsiella sp MS 92 3', 'Citrobacter unclassified', 'Pantoea ananatis', 'Klebsiella variicola', 'Escherichia her…	0.000836534	0.0027185	1	0.00179374	0.00220093	['OTU_189', 'OTU_190']	['Veillonella dispar', 'Veillonella parvula']
GO:0034775	glutathione transmembrane transport	['OTU_374', 'OTU_281', 'OTU_280', 'OTU_375', 'OTU_487', 'OTU_372', 'OTU_145', 'OTU_303', 'OTU_81', 'OTU_208', 'OTU_371', 'OTU_377', 'OTU_521', 'OTU_285', 'OTU_21', 'OTU_362', 'OTU_219', 'OTU_271', 'OTU_437', 'OTU_373', 'OTU_216', 'OTU_526', 'OTU_217', 'OTU_388', 'OTU_519', 'OTU_83', 'OTU_518', 'OTU_188', 'OTU_186', 'OTU_363', 'OTU_528', 'OTU_287', 'OTU_276', 'OTU_349', 'OTU_80', 'OTU_365', 'OTU_3…	['Haemophilus influenzae', 'Lactobacillus sanfranciscensis', 'Lactobacillus salivarius', 'Haemophilus parahaemolyticus', 'Selenomonas noxia', 'Aggregatibacter segnis', 'Roseburia hominis', 'Finegoldia magna', 'Lactobacillus mucosae', 'Aeromonas unclassified', 'Aggregatibacter aphrophilus', 'Haemophilus sputorum', 'Saccharomonospora unclassified', 'Weissella cibaria', 'Eggerthella lenta', 'Proteus…	0.00174696	0.00450692	1	0.00315074	0.00217705	['OTU_280', 'OTU_219', 'OTU_188', 'OTU_190']	['Lactobacillus salivarius', 'Haemophilus parainfluenzae', 'Veillonella atypica', 'Veillonella parvula']
GO:0047482	UDP-N-acetylmuramoyl-L-alanyl-D-glutamate-L-lysine ligase activity	['OTU_281', 'OTU_407', 'OTU_86', 'OTU_295', 'OTU_91', 'OTU_399', 'OTU_477', 'OTU_532', 'OTU_271', 'OTU_96', 'OTU_94', 'OTU_306', 'OTU_410', 'OTU_89', 'OTU_93', 'OTU_288', 'OTU_78', 'OTU_88', 'OTU_396', 'OTU_531', 'OTU_530', 'OTU_90', 'OTU_400', 'OTU_292', 'OTU_282', 'OTU_289', 'OTU_291', 'OTU_476', 'OTU_267', 'OTU_397', 'OTU_512', 'OTU_408', 'OTU_92', 'OTU_517', 'OTU_293', 'OTU_87', 'OTU_409', 'O…	['Lactobacillus sanfranciscensis', 'Streptococcus pasteurianus', 'Streptococcus anginosus', 'Streptococcus tigurinus', 'Streptococcus lutetiensis', 'Enterococcus asini', 'Streptococcus sp GMD5S', 'Streptococcus sp GMD4S', 'Enterococcus faecalis', 'Streptococcus vestibularis', 'Streptococcus salivarius', 'Eubacterium limosum', 'Streptococcus sp C150', 'Streptococcus infantarius', 'Streptococcus pa…	0.000946538	0.00278537	1	0.00188181	0.00215208	['OTU_86', 'OTU_96', 'OTU_94', 'OTU_93', 'OTU_92']	['Streptococcus anginosus', 'Streptococcus vestibularis', 'Streptococcus salivarius', 'Streptococcus parasanguinis', 'Streptococcus mitis oralis pneumoniae']
GO:0015836	lipid-linked peptidoglycan transport	['OTU_374', 'OTU_193', 'OTU_378']	['Haemophilus influenzae', 'Fusobacterium nucleatum', 'Pseudomonas aeruginosa']	8.75135e-06	0.000327385	1	0.000170815	0.00213922	['OTU_193']	['Fusobacterium nucleatum']
GO:0044540	L-cystine L-cysteine-lyase (deaminating)	['OTU_280', 'OTU_229', 'OTU_80', 'OTU_278', 'OTU_11']	['Lactobacillus salivarius', 'Bifidobacterium animalis', 'Lactobacillus fermentum', 'Lactobacillus reuteri', 'Bifidobacterium catenulatum']	0.000134748	0.00121366	1	0.000683504	0.00211286	['OTU_280']	['Lactobacillus salivarius']
4.1.1.33	diphosphomevalonate decarboxylase.	['OTU_489', 'OTU_281', 'OTU_280', 'OTU_407', 'OTU_475', 'OTU_272', 'OTU_421', 'OTU_273', 'OTU_295', 'OTU_81', 'OTU_91', 'OTU_399', 'OTU_499', 'OTU_477', 'OTU_532', 'OTU_285', 'OTU_82', 'OTU_268', 'OTU_271', 'OTU_96', 'OTU_385', 'OTU_228', 'OTU_410', 'OTU_89', 'OTU_83', 'OTU_93', 'OTU_287', 'OTU_276', 'OTU_80', 'OTU_270', 'OTU_88', 'OTU_531', 'OTU_530', 'OTU_383', 'OTU_90', 'OTU_400', 'OTU_292', '…	['Leptotrichia hofstadii', 'Lactobacillus sanfranciscensis', 'Lactobacillus salivarius', 'Streptococcus pasteurianus', 'Aerococcus viridans', 'Lactobacillus acidophilus', 'Leptotrichia wadei', 'Lactobacillus casei paracasei', 'Streptococcus tigurinus', 'Lactobacillus mucosae', 'Streptococcus lutetiensis', 'Enterococcus asini', 'Cardiobacterium valvarum', 'Streptococcus sp GMD5S', 'Streptococcus s…	0.000552223	0.00243609	1	0.0015104	0.00205027	['OTU_280', 'OTU_96', 'OTU_93', 'OTU_92']	['Lactobacillus salivarius', 'Streptococcus vestibularis', 'Streptococcus parasanguinis', 'Streptococcus mitis oralis pneumoniae']
GO:0004030	aldehyde dehydrogenase [NAD(P)+] activity	['OTU_474', 'OTU_280', 'OTU_231', 'OTU_272', 'OTU_81', 'OTU_276', 'OTU_80', 'OTU_278', 'OTU_530', 'OTU_279', 'OTU_282', 'OTU_179', 'OTU_510', 'OTU_210', 'OTU_509', 'OTU_529', 'OTU_294', 'OTU_261', 'OTU_390', 'OTU_435']	['Capnocytophaga gingivalis', 'Lactobacillus salivarius', 'Bifidobacterium dentium', 'Lactobacillus acidophilus', 'Lactobacillus mucosae', 'Lactobacillus gasseri', 'Lactobacillus fermentum', 'Lactobacillus reuteri', 'Streptococcus downei', 'Lactobacillus rhamnosus', 'Pediococcus pentosaceus', 'Acidaminococcus fermentans', 'Lactobacillus johnsonii', 'Citrobacter unclassified', 'Lactobacillus amylo…	0.000239677	0.00163834	1	0.000951068	0.00203769	['OTU_280', 'OTU_231']	['Lactobacillus salivarius', 'Bifidobacterium dentium']
GO:0035784	obsolete obsolete nickel cation homeostasis	['OTU_374', 'OTU_193']	['Haemophilus influenzae', 'Fusobacterium nucleatum']	8.76713e-06	0.00032608	1	0.000170159	0.00203464	['OTU_193']	['Fusobacterium nucleatum']
2.3.1.241	Kdo2-lipid IVA acyltransferase.	['OTU_374', 'OTU_375', 'OTU_208', 'OTU_219', 'OTU_378', 'OTU_373', 'OTU_355', 'OTU_217', 'OTU_518', 'OTU_542', 'OTU_376', 'OTU_369', 'OTU_444', 'OTU_370', 'OTU_442']	['Haemophilus influenzae', 'Haemophilus parahaemolyticus', 'Aeromonas unclassified', 'Haemophilus parainfluenzae', 'Pseudomonas aeruginosa', 'Haemophilus haemolyticus', 'Succinatimonas hippei', 'Providencia alcalifaciens', 'Shewanella unclassified', 'Plesiomonas shigelloides', 'Haemophilus paraphrohaemolyticus', 'Halomonas unclassified', 'Acinetobacter unclassified', 'Actinobacillus unclassified'…	0.000569216	0.00226865	1	0.00143359	0.00203318	['OTU_219']	['Haemophilus parainfluenzae']
GO:0042867	pyruvate catabolic process	['OTU_189', 'OTU_362', 'OTU_437', 'OTU_216', 'OTU_217', 'OTU_363', 'OTU_365', 'OTU_359', 'OTU_356', 'OTU_364', 'OTU_190', 'OTU_538', 'OTU_436', 'OTU_210', 'OTU_438', 'OTU_539', 'OTU_435', 'OTU_215']	['Veillonella dispar', 'Proteus mirabilis', 'Morganella morganii', 'Klebsiella unclassified', 'Providencia alcalifaciens', 'Proteus penneri', 'Providencia unclassified', 'Enterobacter mori', 'Citrobacter koseri', 'Proteus unclassified', 'Veillonella parvula', 'Escherichia fergusonii', 'Klebsiella sp MS 92 3', 'Citrobacter unclassified', 'Pantoea ananatis', 'Klebsiella variicola', 'Escherichia her…	0.000836534	0.0027185	1	0.00179374	0.00202845	['OTU_189', 'OTU_190']	['Veillonella dispar', 'Veillonella parvula']
GO:0098046	type V protein secretion system complex	['OTU_374', 'OTU_193', 'OTU_378', 'OTU_428']	['Haemophilus influenzae', 'Fusobacterium nucleatum', 'Pseudomonas aeruginosa', 'Neisseria meningitidis']	1.61999e-05	0.000561593	1	0.000293598	0.00202382	['OTU_193']	['Fusobacterium nucleatum']
GO:0050421	nitrite reductase (NO-forming) activity	['OTU_474', 'OTU_430', 'OTU_375', 'OTU_492', 'OTU_499', 'OTU_423', 'OTU_426', 'OTU_219', 'OTU_378', 'OTU_428', 'OTU_349', 'OTU_7', 'OTU_446', 'OTU_429', 'OTU_376', 'OTU_200', 'OTU_4', 'OTU_226', 'OTU_450', 'OTU_220', 'OTU_498', 'OTU_425']	['Capnocytophaga gingivalis', 'Neisseria subflava', 'Haemophilus parahaemolyticus', 'Kingella oralis', 'Cardiobacterium valvarum', 'Ralstonia unclassified', 'Neisseria elongata', 'Haemophilus parainfluenzae', 'Pseudomonas aeruginosa', 'Neisseria meningitidis', 'Lautropia mirabilis', 'Rothia mucilaginosa', 'Actinomyces naeslundii', 'Neisseria sicca', 'Haemophilus paraphrohaemolyticus', 'Neisseria …	0.000573061	0.00226576	1	0.001434	0.00201162	['OTU_219', 'OTU_7']	['Haemophilus parainfluenzae', 'Rothia mucilaginosa']
GO:0034204	lipid translocation	['OTU_374', 'OTU_193', 'OTU_378']	['Haemophilus influenzae', 'Fusobacterium nucleatum', 'Pseudomonas aeruginosa']	8.75135e-06	0.000327385	1	0.000170815	0.00199578	['OTU_193']	['Fusobacterium nucleatum']
GO:0004496	mevalonate kinase activity	['OTU_489', 'OTU_281', 'OTU_280', 'OTU_407', 'OTU_475', 'OTU_272', 'OTU_421', 'OTU_86', 'OTU_283', 'OTU_81', 'OTU_91', 'OTU_399', 'OTU_499', 'OTU_3', 'OTU_477', 'OTU_532', 'OTU_285', 'OTU_82', 'OTU_268', 'OTU_271', 'OTU_96', 'OTU_385', 'OTU_228', 'OTU_410', 'OTU_89', 'OTU_83', 'OTU_93', 'OTU_287', 'OTU_276', 'OTU_80', 'OTU_270', 'OTU_278', 'OTU_78', 'OTU_88', 'OTU_531', 'OTU_530', 'OTU_90', 'OTU_…	['Leptotrichia hofstadii', 'Lactobacillus sanfranciscensis', 'Lactobacillus salivarius', 'Streptococcus pasteurianus', 'Aerococcus viridans', 'Lactobacillus acidophilus', 'Leptotrichia wadei', 'Streptococcus anginosus', 'Pediococcus unclassified', 'Lactobacillus mucosae', 'Streptococcus lutetiensis', 'Enterococcus asini', 'Cardiobacterium valvarum', 'Methanosphaera stadtmanae', 'Streptococcus sp …	0.000614887	0.00258033	1	0.00161455	0.00199515	['OTU_280', 'OTU_86', 'OTU_96', 'OTU_93', 'OTU_92']	['Lactobacillus salivarius', 'Streptococcus anginosus', 'Streptococcus vestibularis', 'Streptococcus parasanguinis', 'Streptococcus mitis oralis pneumoniae']
GO:0015188	L-isoleucine transmembrane transporter activity	['OTU_374', 'OTU_193', 'OTU_378', 'OTU_384', 'OTU_267', 'OTU_445']	['Haemophilus influenzae', 'Fusobacterium nucleatum', 'Pseudomonas aeruginosa', 'Saccharomyces cerevisiae', 'Staphylococcus aureus', 'Candida glabrata']	6.38653e-05	0.000447656	1	0.000259069	0.00199163	['OTU_193']	['Fusobacterium nucleatum']
GO:0008913	lauroyltransferase activity	['OTU_374', 'OTU_375', 'OTU_208', 'OTU_219', 'OTU_378', 'OTU_373', 'OTU_355', 'OTU_217', 'OTU_518', 'OTU_542', 'OTU_376', 'OTU_369', 'OTU_444', 'OTU_370', 'OTU_442']	['Haemophilus influenzae', 'Haemophilus parahaemolyticus', 'Aeromonas unclassified', 'Haemophilus parainfluenzae', 'Pseudomonas aeruginosa', 'Haemophilus haemolyticus', 'Succinatimonas hippei', 'Providencia alcalifaciens', 'Shewanella unclassified', 'Plesiomonas shigelloides', 'Haemophilus paraphrohaemolyticus', 'Halomonas unclassified', 'Acinetobacter unclassified', 'Actinobacillus unclassified'…	0.000569216	0.00226865	1	0.00143359	0.00198775	['OTU_219']	['Haemophilus parainfluenzae']
GO:0047937	glucose-1-phosphate phosphodismutase activity	['OTU_280']	['Lactobacillus salivarius']	0.00011468	0.00111616	1	0.000624052	0.00197826	['OTU_280']	['Lactobacillus salivarius']
GO:0006552	L-leucine catabolic process	['OTU_193', 'OTU_378', 'OTU_445']	['Fusobacterium nucleatum', 'Pseudomonas aeruginosa', 'Candida glabrata']	8.8653e-06	0.000320852	1	0.000167548	0.00196071	['OTU_193']	['Fusobacterium nucleatum']
GO:0010142	farnesyl diphosphate biosynthetic process, mevalonate pathway	['OTU_275', 'OTU_489', 'OTU_281', 'OTU_280', 'OTU_407', 'OTU_475', 'OTU_272', 'OTU_421', 'OTU_295', 'OTU_283', 'OTU_81', 'OTU_91', 'OTU_399', 'OTU_499', 'OTU_477', 'OTU_532', 'OTU_285', 'OTU_82', 'OTU_268', 'OTU_271', 'OTU_96', 'OTU_385', 'OTU_526', 'OTU_228', 'OTU_410', 'OTU_89', 'OTU_83', 'OTU_93', 'OTU_287', 'OTU_276', 'OTU_80', 'OTU_270', 'OTU_278', 'OTU_288', 'OTU_78', 'OTU_88', 'OTU_513', '…	['Lactobacillus curvatus', 'Leptotrichia hofstadii', 'Lactobacillus sanfranciscensis', 'Lactobacillus salivarius', 'Streptococcus pasteurianus', 'Aerococcus viridans', 'Lactobacillus acidophilus', 'Leptotrichia wadei', 'Streptococcus tigurinus', 'Pediococcus unclassified', 'Lactobacillus mucosae', 'Streptococcus lutetiensis', 'Enterococcus asini', 'Cardiobacterium valvarum', 'Streptococcus sp GMD…	0.000549377	0.00245257	1	0.00151738	0.00192577	['OTU_280', 'OTU_96', 'OTU_93', 'OTU_92']	['Lactobacillus salivarius', 'Streptococcus vestibularis', 'Streptococcus parasanguinis', 'Streptococcus mitis oralis pneumoniae']
GO:0046527	glucosyltransferase activity	['OTU_285', 'OTU_94', 'OTU_83', 'OTU_80', 'OTU_88', 'OTU_530', 'OTU_206', 'OTU_291', 'OTU_384', 'OTU_293', 'OTU_294', 'OTU_284']	['Weissella cibaria', 'Streptococcus salivarius', 'Leuconostoc lactis', 'Lactobacillus fermentum', 'Streptococcus gordonii', 'Streptococcus downei', 'Campylobacter jejuni', 'Streptococcus mutans', 'Saccharomyces cerevisiae', 'Streptococcus sanguinis', 'Streptococcus sobrinus', 'Leuconostoc unclassified']	0.000610674	0.00198526	1	0.00130982	0.00191271	['OTU_94']	['Streptococcus salivarius']
6.5.1.1	DNA ligase (ATP).	['OTU_374', 'OTU_430', 'OTU_107', 'OTU_375', 'OTU_372', 'OTU_81', 'OTU_492', 'OTU_371', 'OTU_3', 'OTU_169', 'OTU_377', 'OTU_521', 'OTU_426', 'OTU_422', 'OTU_21', 'OTU_219', 'OTU_2', 'OTU_378', 'OTU_385', 'OTU_526', 'OTU_493', 'OTU_428', 'OTU_528', 'OTU_522', 'OTU_494', 'OTU_174', 'OTU_495', 'OTU_354', 'OTU_206', 'OTU_383', 'OTU_218', 'OTU_1', 'OTU_23', 'OTU_353', 'OTU_500', 'OTU_429', 'OTU_376', …	['Haemophilus influenzae', 'Neisseria subflava', 'Clostridium symbiosum', 'Haemophilus parahaemolyticus', 'Aggregatibacter segnis', 'Lactobacillus mucosae', 'Kingella oralis', 'Aggregatibacter aphrophilus', 'Methanosphaera stadtmanae', 'Clostridium innocuum', 'Haemophilus sputorum', 'Saccharomonospora unclassified', 'Neisseria elongata', 'Rhodopseudomonas palustris', 'Eggerthella lenta', 'Haemoph…	0.00104586	0.00286889	1	0.00197309	0.00187105	['OTU_107', 'OTU_219']	['Clostridium symbiosum', 'Haemophilus parainfluenzae']
GO:0047905	fructose-6-phosphate phosphoketolase activity	['OTU_231', 'OTU_80', 'OTU_530', 'OTU_16', 'OTU_17', 'OTU_11']	['Bifidobacterium dentium', 'Lactobacillus fermentum', 'Streptococcus downei', 'Atopobium parvulum', 'Atopobium rimae', 'Bifidobacterium catenulatum']	5.43219e-05	0.000601891	1	0.000332827	0.00186301	['OTU_231']	['Bifidobacterium dentium']
GO:0045127	N-acetylglucosamine kinase activity	['OTU_374', 'OTU_375', 'OTU_372', 'OTU_371', 'OTU_377', 'OTU_219', 'OTU_373', 'OTU_542', 'OTU_218', 'OTU_500', 'OTU_269', 'OTU_261', 'OTU_220', 'OTU_514', 'OTU_414']	['Haemophilus influenzae', 'Haemophilus parahaemolyticus', 'Aggregatibacter segnis', 'Aggregatibacter aphrophilus', 'Haemophilus sputorum', 'Haemophilus parainfluenzae', 'Haemophilus haemolyticus', 'Plesiomonas shigelloides', 'Aggregatibacter unclassified', 'Aggregatibacter sp oral taxon 458', 'Granulicatella adiacens', 'Chlorobium phaeobacteroides', 'Haemophilus pittmaniae', 'Clostridium biferme…	0.000568531	0.00231105	1	0.00145481	0.00184344	['OTU_219']	['Haemophilus parainfluenzae']
GO:0046819	protein secretion by the type V secretion system	['OTU_374', 'OTU_193', 'OTU_378', 'OTU_428']	['Haemophilus influenzae', 'Fusobacterium nucleatum', 'Pseudomonas aeruginosa', 'Neisseria meningitidis']	1.61999e-05	0.000561593	1	0.000293598	0.00184263	['OTU_193']	['Fusobacterium nucleatum']
GO:0042884	microcin transport	['OTU_193', 'OTU_378', 'OTU_207']	['Fusobacterium nucleatum', 'Pseudomonas aeruginosa', 'Helicobacter pylori']	8.8511e-06	0.000320587	1	0.000167406	0.00182764	['OTU_193']	['Fusobacterium nucleatum']
GO:0009295	nucleoid	['OTU_491', 'OTU_180', 'OTU_160', 'OTU_275', 'OTU_374', 'OTU_474', 'OTU_430', 'OTU_281', 'OTU_381', 'OTU_107', 'OTU_335', 'OTU_250', 'OTU_280', 'OTU_407', 'OTU_247', 'OTU_221', 'OTU_488', 'OTU_475', 'OTU_8', 'OTU_375', 'OTU_161', 'OTU_343', 'OTU_19', 'OTU_231', 'OTU_193', 'OTU_224', 'OTU_487', 'OTU_123', 'OTU_125', 'OTU_187', 'OTU_156', 'OTU_256', 'OTU_172', 'OTU_189', 'OTU_244', 'OTU_12', 'OTU_3…	['Pusillimonas unclassified', 'Acidaminococcus intestini', 'Ruminococcus champanellensis', 'Lactobacillus curvatus', 'Haemophilus influenzae', 'Capnocytophaga gingivalis', 'Neisseria subflava', 'Lactobacillus sanfranciscensis', 'Pyramidobacter piscolens', 'Clostridium symbiosum', 'Anaeroglobus geminatus', 'Prevotella melaninogenica', 'Lactobacillus salivarius', 'Streptococcus pasteurianus', 'Prev…	0.0135621	0.0169738	1	0.0152973	0.00180896	['OTU_107', 'OTU_280', 'OTU_231', 'OTU_193', 'OTU_189', 'OTU_120', 'OTU_219', 'OTU_93', 'OTU_188', 'OTU_70', 'OTU_341', 'OTU_7', 'OTU_164', 'OTU_92', 'OTU_191']	['Clostridium symbiosum', 'Lactobacillus salivarius', 'Bifidobacterium dentium', 'Fusobacterium nucleatum', 'Veillonella dispar', 'Eubacterium ventriosum', 'Haemophilus parainfluenzae', 'Streptococcus parasanguinis', 'Veillonella atypica', 'Alistipes indistinctus', 'Megasphaera micronuciformis', 'Rothia mucilaginosa', 'Subdoligranulum unclassified', 'Streptococcus mitis oralis pneumoniae', 'Veill…
3.5.1.47	N-acetyldiaminopimelate deacetylase.	['OTU_281', 'OTU_280', 'OTU_272', 'OTU_283', 'OTU_81', 'OTU_82', 'OTU_83', 'OTU_80', 'OTU_278', 'OTU_531', 'OTU_282', 'OTU_476', 'OTU_408', 'OTU_405', 'OTU_529']	['Lactobacillus sanfranciscensis', 'Lactobacillus salivarius', 'Lactobacillus acidophilus', 'Pediococcus unclassified', 'Lactobacillus mucosae', 'Lactobacillus ruminis', 'Leuconostoc lactis', 'Lactobacillus fermentum', 'Lactobacillus reuteri', 'Streptococcus parauberis', 'Pediococcus pentosaceus', 'Streptococcus intermedius', 'Streptococcus peroris', 'Lactobacillus vaginalis', 'Lactobacillus equi…	0.000189018	0.00141441	1	0.00081228	0.00180139	['OTU_280']	['Lactobacillus salivarius']
GO:0051391	tRNA acetylation	['OTU_374', 'OTU_372', 'OTU_366', 'OTU_541', 'OTU_208', 'OTU_371', 'OTU_377', 'OTU_362', 'OTU_219', 'OTU_432', 'OTU_437', 'OTU_373', 'OTU_385', 'OTU_217', 'OTU_363', 'OTU_365', 'OTU_359', 'OTU_542', 'OTU_356', 'OTU_537', 'OTU_368', 'OTU_218', 'OTU_364', 'OTU_540', 'OTU_500', 'OTU_376', 'OTU_384', 'OTU_538', 'OTU_369', 'OTU_210', 'OTU_445', 'OTU_438', 'OTU_439', 'OTU_539', 'OTU_441', 'OTU_220', 'O…	['Haemophilus influenzae', 'Aggregatibacter segnis', 'Raoultella ornithinolytica', 'Pectobacterium carotovorum', 'Aeromonas unclassified', 'Aggregatibacter aphrophilus', 'Haemophilus sputorum', 'Proteus mirabilis', 'Haemophilus parainfluenzae', 'Cronobacter sakazakii', 'Morganella morganii', 'Haemophilus haemolyticus', 'Saccharomycetaceae unclassified', 'Providencia alcalifaciens', 'Proteus penne…	0.000617391	0.00233442	1	0.00149071	0.00179599	['OTU_219']	['Haemophilus parainfluenzae']
2.7.1.166	3-deoxy-D-manno-octulosonic acid kinase.	['OTU_491', 'OTU_374', 'OTU_375', 'OTU_372', 'OTU_208', 'OTU_371', 'OTU_377', 'OTU_355', 'OTU_518', 'OTU_347', 'OTU_218', 'OTU_500', 'OTU_376', 'OTU_369', 'OTU_220', 'OTU_370']	['Pusillimonas unclassified', 'Haemophilus influenzae', 'Haemophilus parahaemolyticus', 'Aggregatibacter segnis', 'Aeromonas unclassified', 'Aggregatibacter aphrophilus', 'Haemophilus sputorum', 'Succinatimonas hippei', 'Shewanella unclassified', 'Bordetella unclassified', 'Aggregatibacter unclassified', 'Aggregatibacter sp oral taxon 458', 'Haemophilus paraphrohaemolyticus', 'Halomonas unclassif…	5.29537e-05	0.000527481	1	0.000294308	0.00176366	[]	[]
GO:0022869	protein-N(PI)-phosphohistidine-lactose phosphotransferase system transporter activity	['OTU_489', 'OTU_475', 'OTU_91', 'OTU_327', 'OTU_89', 'OTU_93', 'OTU_88', 'OTU_530', 'OTU_403', 'OTU_291', 'OTU_476', 'OTU_267', 'OTU_408', 'OTU_402', 'OTU_293', 'OTU_87', 'OTU_294', 'OTU_419', 'OTU_490']	['Leptotrichia hofstadii', 'Aerococcus viridans', 'Streptococcus lutetiensis', 'Clostridium ramosum', 'Streptococcus infantarius', 'Streptococcus parasanguinis', 'Streptococcus gordonii', 'Streptococcus downei', 'Lactobacillus iners', 'Streptococcus mutans', 'Streptococcus intermedius', 'Staphylococcus aureus', 'Streptococcus peroris', 'Enterococcus italicus', 'Streptococcus sanguinis', 'Streptoc…	0.000333799	0.00152405	1	0.000939184	0.00175424	['OTU_93']	['Streptococcus parasanguinis']
1.7.2.1	nitrite reductase (NO-forming).	['OTU_474', 'OTU_430', 'OTU_375', 'OTU_492', 'OTU_499', 'OTU_423', 'OTU_426', 'OTU_219', 'OTU_378', 'OTU_428', 'OTU_349', 'OTU_7', 'OTU_446', 'OTU_429', 'OTU_376', 'OTU_200', 'OTU_4', 'OTU_226', 'OTU_450', 'OTU_220', 'OTU_498', 'OTU_425']	['Capnocytophaga gingivalis', 'Neisseria subflava', 'Haemophilus parahaemolyticus', 'Kingella oralis', 'Cardiobacterium valvarum', 'Ralstonia unclassified', 'Neisseria elongata', 'Haemophilus parainfluenzae', 'Pseudomonas aeruginosa', 'Neisseria meningitidis', 'Lautropia mirabilis', 'Rothia mucilaginosa', 'Actinomyces naeslundii', 'Neisseria sicca', 'Haemophilus paraphrohaemolyticus', 'Neisseria …	0.000573061	0.00226576	1	0.001434	0.00171976	['OTU_219', 'OTU_7']	['Haemophilus parainfluenzae', 'Rothia mucilaginosa']
GO:0004138	deoxyguanosine kinase activity	['OTU_281', 'OTU_280', 'OTU_285', 'OTU_526', 'OTU_530', 'OTU_85', 'OTU_415']	['Lactobacillus sanfranciscensis', 'Lactobacillus salivarius', 'Weissella cibaria', 'Bacillus amyloliquefaciens', 'Streptococcus downei', 'Lactococcus lactis', 'Clostridium sordellii']	0.000126119	0.00113906	1	0.00064132	0.0017106	['OTU_280']	['Lactobacillus salivarius']
GO:0050044	galactose-6-phosphate isomerase activity	['OTU_407', 'OTU_475', 'OTU_91', 'OTU_271', 'OTU_89', 'OTU_93', 'OTU_88', 'OTU_530', 'OTU_90', 'OTU_403', 'OTU_279', 'OTU_16', 'OTU_291', 'OTU_179', 'OTU_267', 'OTU_408', 'OTU_402', 'OTU_293', 'OTU_87', 'OTU_294', 'OTU_18']	['Streptococcus pasteurianus', 'Aerococcus viridans', 'Streptococcus lutetiensis', 'Enterococcus faecalis', 'Streptococcus infantarius', 'Streptococcus parasanguinis', 'Streptococcus gordonii', 'Streptococcus downei', 'Streptococcus infantis', 'Lactobacillus iners', 'Lactobacillus rhamnosus', 'Atopobium parvulum', 'Streptococcus mutans', 'Acidaminococcus fermentans', 'Staphylococcus aureus', 'Str…	0.000671406	0.00221493	1	0.00145647	0.00166763	['OTU_93']	['Streptococcus parasanguinis']
GO:0032025	response to cobalt ion	['OTU_374', 'OTU_193']	['Haemophilus influenzae', 'Fusobacterium nucleatum']	8.76713e-06	0.00032608	1	0.000170159	0.00166193	['OTU_193']	['Fusobacterium nucleatum']
GO:0042128	nitrate assimilation	['OTU_374', 'OTU_474', 'OTU_430', 'OTU_488', 'OTU_375', 'OTU_343', 'OTU_487', 'OTU_187', 'OTU_189', 'OTU_372', 'OTU_366', 'OTU_486', 'OTU_541', 'OTU_203', 'OTU_208', 'OTU_499', 'OTU_371', 'OTU_423', 'OTU_377', 'OTU_352', 'OTU_21', 'OTU_342', 'OTU_199', 'OTU_362', 'OTU_219', 'OTU_432', 'OTU_378', 'OTU_437', 'OTU_455', 'OTU_216', 'OTU_385', 'OTU_526', 'OTU_217', 'OTU_388', 'OTU_519', 'OTU_493', 'OT…	['Haemophilus influenzae', 'Capnocytophaga gingivalis', 'Neisseria subflava', 'Selenomonas sputigena', 'Haemophilus parahaemolyticus', 'Veillonella sp 6 1 27', 'Selenomonas noxia', 'Mitsuokella unclassified', 'Veillonella dispar', 'Aggregatibacter segnis', 'Raoultella ornithinolytica', 'Selenomonas infelix', 'Pectobacterium carotovorum', 'Bilophila wadsworthia', 'Aeromonas unclassified', 'Cardiob…	0.00636692	0.0103984	1	0.00841742	0.00161629	['OTU_189', 'OTU_219', 'OTU_7', 'OTU_191']	['Veillonella dispar', 'Haemophilus parainfluenzae', 'Rothia mucilaginosa', 'Veillonella unclassified']
4.1.1.5	acetolactate decarboxylase.	['OTU_280', 'OTU_407', 'OTU_475', 'OTU_8', 'OTU_187', 'OTU_86', 'OTU_541', 'OTU_91', 'OTU_399', 'OTU_285', 'OTU_362', 'OTU_271', 'OTU_96', 'OTU_526', 'OTU_306', 'OTU_451', 'OTU_89', 'OTU_83', 'OTU_93', 'OTU_186', 'OTU_363', 'OTU_528', 'OTU_287', 'OTU_80', 'OTU_359', 'OTU_270', 'OTU_278', 'OTU_7', 'OTU_78', 'OTU_88', 'OTU_396', 'OTU_184', 'OTU_530', 'OTU_364', 'OTU_90', 'OTU_400', 'OTU_10', 'OTU_2…	['Lactobacillus salivarius', 'Streptococcus pasteurianus', 'Aerococcus viridans', 'Rothia unclassified', 'Mitsuokella unclassified', 'Streptococcus anginosus', 'Pectobacterium carotovorum', 'Streptococcus lutetiensis', 'Enterococcus asini', 'Weissella cibaria', 'Proteus mirabilis', 'Enterococcus faecalis', 'Streptococcus vestibularis', 'Bacillus amyloliquefaciens', 'Eubacterium limosum', 'Coryneb…	0.00103713	0.00309682	1	0.00208473	0.00160813	['OTU_280', 'OTU_86', 'OTU_96', 'OTU_93', 'OTU_7']	['Lactobacillus salivarius', 'Streptococcus anginosus', 'Streptococcus vestibularis', 'Streptococcus parasanguinis', 'Rothia mucilaginosa']
GO:0015020	glucuronosyltransferase activity	['OTU_280']	['Lactobacillus salivarius']	0.00011468	0.00111616	1	0.000624052	0.00160481	['OTU_280']	['Lactobacillus salivarius']
GO:0016437	CCA tRNA nucleotidyltransferase activity	['OTU_374', 'OTU_430', 'OTU_281', 'OTU_280', 'OTU_407', 'OTU_488', 'OTU_475', 'OTU_375', 'OTU_231', 'OTU_193', 'OTU_487', 'OTU_272', 'OTU_372', 'OTU_273', 'OTU_295', 'OTU_283', 'OTU_81', 'OTU_91', 'OTU_492', 'OTU_380', 'OTU_208', 'OTU_399', 'OTU_318', 'OTU_371', 'OTU_3', 'OTU_423', 'OTU_477', 'OTU_377', 'OTU_182', 'OTU_426', 'OTU_532', 'OTU_285', 'OTU_352', 'OTU_82', 'OTU_268', 'OTU_362', 'OTU_21…	['Haemophilus influenzae', 'Neisseria subflava', 'Lactobacillus sanfranciscensis', 'Lactobacillus salivarius', 'Streptococcus pasteurianus', 'Selenomonas sputigena', 'Aerococcus viridans', 'Haemophilus parahaemolyticus', 'Bifidobacterium dentium', 'Fusobacterium nucleatum', 'Selenomonas noxia', 'Lactobacillus acidophilus', 'Aggregatibacter segnis', 'Lactobacillus casei paracasei', 'Streptococcus …	0.00338417	0.00632748	1	0.0048812	0.00157119	['OTU_280', 'OTU_231', 'OTU_193', 'OTU_219', 'OTU_96', 'OTU_94', 'OTU_93', 'OTU_92']	['Lactobacillus salivarius', 'Bifidobacterium dentium', 'Fusobacterium nucleatum', 'Haemophilus parainfluenzae', 'Streptococcus vestibularis', 'Streptococcus salivarius', 'Streptococcus parasanguinis', 'Streptococcus mitis oralis pneumoniae']
GO:0019284	L-methionine salvage from S-adenosylmethionine	['OTU_374', 'OTU_430', 'OTU_335', 'OTU_280', 'OTU_375', 'OTU_343', 'OTU_193', 'OTU_224', 'OTU_487', 'OTU_156', 'OTU_189', 'OTU_479', 'OTU_372', 'OTU_54', 'OTU_366', 'OTU_145', 'OTU_486', 'OTU_541', 'OTU_91', 'OTU_203', 'OTU_177', 'OTU_492', 'OTU_382', 'OTU_380', 'OTU_499', 'OTU_371', 'OTU_3', 'OTU_377', 'OTU_182', 'OTU_426', 'OTU_422', 'OTU_205', 'OTU_21', 'OTU_342', 'OTU_362', 'OTU_219', 'OTU_51…	['Haemophilus influenzae', 'Neisseria subflava', 'Anaeroglobus geminatus', 'Lactobacillus salivarius', 'Haemophilus parahaemolyticus', 'Veillonella sp 6 1 27', 'Fusobacterium nucleatum', 'Granulicella unclassified', 'Selenomonas noxia', 'Ruminococcaceae bacterium D16', 'Veillonella dispar', 'Catonella morbi', 'Aggregatibacter segnis', 'Parabacteroides goldsteinii', 'Raoultella ornithinolytica', '…	0.00488986	0.00868754	1	0.00682144	0.0015707	['OTU_280', 'OTU_193', 'OTU_189', 'OTU_219', 'OTU_188', 'OTU_341', 'OTU_191', 'OTU_101']	['Lactobacillus salivarius', 'Fusobacterium nucleatum', 'Veillonella dispar', 'Haemophilus parainfluenzae', 'Veillonella atypica', 'Megasphaera micronuciformis', 'Veillonella unclassified', 'Clostridium hathewayi']
GO:0015764	N-acetylglucosamine transport	['OTU_193', 'OTU_378']	['Fusobacterium nucleatum', 'Pseudomonas aeruginosa']	8.87804e-06	0.000320139	1	0.000167192	0.00156047	['OTU_193']	['Fusobacterium nucleatum']
GO:0005381	iron ion transmembrane transporter activity	['OTU_430', 'OTU_489', 'OTU_381', 'OTU_335', 'OTU_488', 'OTU_231', 'OTU_487', 'OTU_12', 'OTU_479', 'OTU_372', 'OTU_366', 'OTU_486', 'OTU_541', 'OTU_492', 'OTU_382', 'OTU_345', 'OTU_208', 'OTU_499', 'OTU_482', 'OTU_377', 'OTU_426', 'OTU_422', 'OTU_352', 'OTU_268', 'OTU_362', 'OTU_219', 'OTU_96', 'OTU_378', 'OTU_437', 'OTU_216', 'OTU_526', 'OTU_217', 'OTU_228', 'OTU_94', 'OTU_493', 'OTU_93', 'OTU_1…	['Neisseria subflava', 'Leptotrichia hofstadii', 'Pyramidobacter piscolens', 'Anaeroglobus geminatus', 'Selenomonas sputigena', 'Bifidobacterium dentium', 'Selenomonas noxia', 'Bifidobacterium longum', 'Catonella morbi', 'Aggregatibacter segnis', 'Raoultella ornithinolytica', 'Selenomonas infelix', 'Pectobacterium carotovorum', 'Kingella oralis', 'Synergistes sp 3 1 syn1', 'Fusobacterium periodon…	0.00255913	0.00517508	1	0.00388966	0.00156021	['OTU_231', 'OTU_219', 'OTU_96', 'OTU_94', 'OTU_93', 'OTU_341', 'OTU_7']	['Bifidobacterium dentium', 'Haemophilus parainfluenzae', 'Streptococcus vestibularis', 'Streptococcus salivarius', 'Streptococcus parasanguinis', 'Megasphaera micronuciformis', 'Rothia mucilaginosa']
4.3.1.14	3-aminobutyryl-CoA ammonia-lyase.	['OTU_193']	['Fusobacterium nucleatum']	8.90815e-06	0.00031849	1	0.000166368	0.00154369	['OTU_193']	['Fusobacterium nucleatum']
GO:0004530	deoxyribonuclease I activity	['OTU_193', 'OTU_487', 'OTU_362', 'OTU_378', 'OTU_437', 'OTU_428', 'OTU_363', 'OTU_368', 'OTU_364', 'OTU_408']	['Fusobacterium nucleatum', 'Selenomonas noxia', 'Proteus mirabilis', 'Pseudomonas aeruginosa', 'Morganella morganii', 'Neisseria meningitidis', 'Proteus penneri', 'Yersinia unclassified', 'Proteus unclassified', 'Streptococcus peroris']	2.34289e-05	0.000370719	1	0.000200068	0.001541	['OTU_193']	['Fusobacterium nucleatum']
GO:0051716	cellular response to stimulus	['OTU_374', 'OTU_474', 'OTU_281', 'OTU_250', 'OTU_280', 'OTU_407', 'OTU_247', 'OTU_375', 'OTU_379', 'OTU_472', 'OTU_372', 'OTU_68', 'OTU_464', 'OTU_295', 'OTU_66', 'OTU_366', 'OTU_283', 'OTU_541', 'OTU_81', 'OTU_91', 'OTU_392', 'OTU_380', 'OTU_208', 'OTU_399', 'OTU_371', 'OTU_471', 'OTU_169', 'OTU_377', 'OTU_426', 'OTU_285', 'OTU_352', 'OTU_82', 'OTU_362', 'OTU_219', 'OTU_271', 'OTU_378', 'OTU_43…	['Haemophilus influenzae', 'Capnocytophaga gingivalis', 'Lactobacillus sanfranciscensis', 'Prevotella melaninogenica', 'Lactobacillus salivarius', 'Streptococcus pasteurianus', 'Prevotella buccae', 'Haemophilus parahaemolyticus', 'Pseudomonas unclassified', 'Prevotella pleuritidis', 'Aggregatibacter segnis', 'Prevotella timonensis', 'Prevotella denticola', 'Streptococcus tigurinus', 'Prevotella d…	0.00335677	0.00649009	1	0.00495044	0.00153968	['OTU_280', 'OTU_219', 'OTU_93']	['Lactobacillus salivarius', 'Haemophilus parainfluenzae', 'Streptococcus parasanguinis']
GO:0042601	endospore-forming forespore	['OTU_193', 'OTU_526', 'OTU_525', 'OTU_528', 'OTU_414', 'OTU_415']	['Fusobacterium nucleatum', 'Bacillus amyloliquefaciens', 'Anoxybacillus unclassified', 'Bacillus pumilus', 'Clostridium difficile', 'Clostridium sordellii']	2.78488e-05	0.000392198	1	0.000213164	0.00153209	['OTU_193']	['Fusobacterium nucleatum']
GO:0004163	diphosphomevalonate decarboxylase activity	['OTU_489', 'OTU_281', 'OTU_280', 'OTU_407', 'OTU_475', 'OTU_272', 'OTU_421', 'OTU_273', 'OTU_295', 'OTU_283', 'OTU_81', 'OTU_91', 'OTU_399', 'OTU_499', 'OTU_477', 'OTU_532', 'OTU_285', 'OTU_82', 'OTU_268', 'OTU_271', 'OTU_96', 'OTU_385', 'OTU_228', 'OTU_410', 'OTU_89', 'OTU_83', 'OTU_93', 'OTU_287', 'OTU_276', 'OTU_80', 'OTU_270', 'OTU_278', 'OTU_78', 'OTU_88', 'OTU_531', 'OTU_530', 'OTU_383', '…	['Leptotrichia hofstadii', 'Lactobacillus sanfranciscensis', 'Lactobacillus salivarius', 'Streptococcus pasteurianus', 'Aerococcus viridans', 'Lactobacillus acidophilus', 'Leptotrichia wadei', 'Lactobacillus casei paracasei', 'Streptococcus tigurinus', 'Pediococcus unclassified', 'Lactobacillus mucosae', 'Streptococcus lutetiensis', 'Enterococcus asini', 'Cardiobacterium valvarum', 'Streptococcus…	0.000570048	0.00245938	1	0.001531	0.00151236	['OTU_280', 'OTU_96', 'OTU_93', 'OTU_92']	['Lactobacillus salivarius', 'Streptococcus vestibularis', 'Streptococcus parasanguinis', 'Streptococcus mitis oralis pneumoniae']
GO:0008874	gluconate 5-dehydrogenase activity	['OTU_193', 'OTU_484']	['Fusobacterium nucleatum', 'Centipeda periodontii']	8.90061e-06	0.000318841	1	0.000166543	0.00150722	['OTU_193']	['Fusobacterium nucleatum']
GO:0047602	acetoacetate decarboxylase activity	['OTU_280', 'OTU_423', 'OTU_352']	['Lactobacillus salivarius', 'Ralstonia unclassified', 'Chromobacterium unclassified']	0.000118043	0.00111654	1	0.000625897	0.00149467	['OTU_280']	['Lactobacillus salivarius']
GO:0004134	4-alpha-glucanotransferase activity	['OTU_391', 'OTU_374', 'OTU_474', 'OTU_489', 'OTU_381', 'OTU_107', 'OTU_250', 'OTU_407', 'OTU_247', 'OTU_488', 'OTU_475', 'OTU_375', 'OTU_161', 'OTU_19', 'OTU_231', 'OTU_193', 'OTU_224', 'OTU_487', 'OTU_240', 'OTU_296', 'OTU_117', 'OTU_146', 'OTU_187', 'OTU_156', 'OTU_172', 'OTU_244', 'OTU_12', 'OTU_479', 'OTU_472', 'OTU_372', 'OTU_68', 'OTU_86', 'OTU_76', 'OTU_157', 'OTU_464', 'OTU_54', 'OTU_66'…	['Alloprevotella tannerae', 'Haemophilus influenzae', 'Capnocytophaga gingivalis', 'Leptotrichia hofstadii', 'Pyramidobacter piscolens', 'Clostridium symbiosum', 'Prevotella melaninogenica', 'Streptococcus pasteurianus', 'Prevotella buccae', 'Selenomonas sputigena', 'Aerococcus viridans', 'Haemophilus parahaemolyticus', 'Ruminococcus flavefaciens', 'Collinsella unclassified', 'Bifidobacterium den…	0.0182208	0.0160536	0	0.0171185	0.00148778	['OTU_107', 'OTU_231', 'OTU_193', 'OTU_86', 'OTU_120', 'OTU_96', 'OTU_93', 'OTU_70', 'OTU_116', 'OTU_28', 'OTU_101']	['Clostridium symbiosum', 'Bifidobacterium dentium', 'Fusobacterium nucleatum', 'Streptococcus anginosus', 'Eubacterium ventriosum', 'Streptococcus vestibularis', 'Streptococcus parasanguinis', 'Alistipes indistinctus', 'Eubacterium hallii', 'Bacteroides clarus', 'Clostridium hathewayi']
2.4.1.5	dextransucrase.	['OTU_285', 'OTU_94', 'OTU_83', 'OTU_80', 'OTU_278', 'OTU_88', 'OTU_530', 'OTU_291', 'OTU_293', 'OTU_294', 'OTU_284']	['Weissella cibaria', 'Streptococcus salivarius', 'Leuconostoc lactis', 'Lactobacillus fermentum', 'Lactobacillus reuteri', 'Streptococcus gordonii', 'Streptococcus downei', 'Streptococcus mutans', 'Streptococcus sanguinis', 'Streptococcus sobrinus', 'Leuconostoc unclassified']	0.000610478	0.00198918	1	0.00131171	0.00148717	['OTU_94']	['Streptococcus salivarius']
2.3.1.193	tRNA(Met) cytidine acetyltransferase.	['OTU_374', 'OTU_372', 'OTU_366', 'OTU_541', 'OTU_208', 'OTU_371', 'OTU_377', 'OTU_362', 'OTU_219', 'OTU_432', 'OTU_437', 'OTU_373', 'OTU_217', 'OTU_363', 'OTU_365', 'OTU_359', 'OTU_542', 'OTU_356', 'OTU_537', 'OTU_368', 'OTU_218', 'OTU_364', 'OTU_540', 'OTU_500', 'OTU_376', 'OTU_538', 'OTU_369', 'OTU_210', 'OTU_438', 'OTU_439', 'OTU_539', 'OTU_441', 'OTU_220', 'OTU_370', 'OTU_435']	['Haemophilus influenzae', 'Aggregatibacter segnis', 'Raoultella ornithinolytica', 'Pectobacterium carotovorum', 'Aeromonas unclassified', 'Aggregatibacter aphrophilus', 'Haemophilus sputorum', 'Proteus mirabilis', 'Haemophilus parainfluenzae', 'Cronobacter sakazakii', 'Morganella morganii', 'Haemophilus haemolyticus', 'Providencia alcalifaciens', 'Proteus penneri', 'Providencia unclassified', 'E…	0.000617397	0.00233409	1	0.00149054	0.00147641	['OTU_219']	['Haemophilus parainfluenzae']
GO:0004155	6,7-dihydropteridine reductase activity	['OTU_193', 'OTU_487', 'OTU_365', 'OTU_466', 'OTU_484', 'OTU_108']	['Fusobacterium nucleatum', 'Selenomonas noxia', 'Providencia unclassified', 'Prevotella multiformis', 'Centipeda periodontii', 'Anaerococcus vaginalis']	1.80576e-05	0.000563669	1	0.000295567	0.00147089	['OTU_193']	['Fusobacterium nucleatum']
GO:0015823	phenylalanine transport	['OTU_193']	['Fusobacterium nucleatum']	8.90815e-06	0.00031849	1	0.000166368	0.00146644	['OTU_193']	['Fusobacterium nucleatum']
GO:0010041	response to iron(III) ion	['OTU_193', 'OTU_378']	['Fusobacterium nucleatum', 'Pseudomonas aeruginosa']	8.87804e-06	0.000320139	1	0.000167192	0.00142757	['OTU_193']	['Fusobacterium nucleatum']
GO:0004105	choline-phosphate cytidylyltransferase activity	['OTU_193', 'OTU_487', 'OTU_385', 'OTU_383', 'OTU_384', 'OTU_445']	['Fusobacterium nucleatum', 'Selenomonas noxia', 'Saccharomycetaceae unclassified', 'Aspergillaceae unclassified', 'Saccharomyces cerevisiae', 'Candida glabrata']	2.19303e-05	0.000456051	1	0.000242733	0.00140649	['OTU_193']	['Fusobacterium nucleatum']
GO:0019693	ribose phosphate metabolic process	['OTU_374', 'OTU_193', 'OTU_378', 'OTU_428', 'OTU_207', 'OTU_384', 'OTU_267', 'OTU_445']	['Haemophilus influenzae', 'Fusobacterium nucleatum', 'Pseudomonas aeruginosa', 'Neisseria meningitidis', 'Helicobacter pylori', 'Saccharomyces cerevisiae', 'Staphylococcus aureus', 'Candida glabrata']	6.47178e-05	0.000447306	1	0.00025931	0.00139536	['OTU_193']	['Fusobacterium nucleatum']
GO:0047826	D-lysine 5,6-aminomutase activity	['OTU_193']	['Fusobacterium nucleatum']	1.2598e-05	0.000450413	1	0.00023528	0.00139262	['OTU_193']	['Fusobacterium nucleatum']
GO:0015936	coenzyme A metabolic process	['OTU_275', 'OTU_474', 'OTU_489', 'OTU_281', 'OTU_280', 'OTU_407', 'OTU_475', 'OTU_272', 'OTU_421', 'OTU_295', 'OTU_283', 'OTU_81', 'OTU_91', 'OTU_399', 'OTU_499', 'OTU_3', 'OTU_477', 'OTU_532', 'OTU_285', 'OTU_82', 'OTU_268', 'OTU_271', 'OTU_2', 'OTU_96', 'OTU_385', 'OTU_228', 'OTU_410', 'OTU_89', 'OTU_83', 'OTU_93', 'OTU_401', 'OTU_287', 'OTU_276', 'OTU_80', 'OTU_270', 'OTU_278', 'OTU_288', 'OT…	['Lactobacillus curvatus', 'Capnocytophaga gingivalis', 'Leptotrichia hofstadii', 'Lactobacillus sanfranciscensis', 'Lactobacillus salivarius', 'Streptococcus pasteurianus', 'Aerococcus viridans', 'Lactobacillus acidophilus', 'Leptotrichia wadei', 'Streptococcus tigurinus', 'Pediococcus unclassified', 'Lactobacillus mucosae', 'Streptococcus lutetiensis', 'Enterococcus asini', 'Cardiobacterium val…	0.000790537	0.00255447	1	0.00168771	0.00139103	['OTU_280', 'OTU_96', 'OTU_93', 'OTU_92']	['Lactobacillus salivarius', 'Streptococcus vestibularis', 'Streptococcus parasanguinis', 'Streptococcus mitis oralis pneumoniae']
GO:0008990	rRNA (guanine-N2-)-methyltransferase activity	['OTU_180', 'OTU_374', 'OTU_430', 'OTU_335', 'OTU_407', 'OTU_488', 'OTU_375', 'OTU_343', 'OTU_193', 'OTU_487', 'OTU_189', 'OTU_379', 'OTU_372', 'OTU_366', 'OTU_486', 'OTU_91', 'OTU_177', 'OTU_492', 'OTU_380', 'OTU_208', 'OTU_499', 'OTU_371', 'OTU_377', 'OTU_182', 'OTU_426', 'OTU_422', 'OTU_352', 'OTU_268', 'OTU_342', 'OTU_362', 'OTU_219', 'OTU_511', 'OTU_96', 'OTU_378', 'OTU_437', 'OTU_373', 'OTU…	['Acidaminococcus intestini', 'Haemophilus influenzae', 'Neisseria subflava', 'Anaeroglobus geminatus', 'Streptococcus pasteurianus', 'Selenomonas sputigena', 'Haemophilus parahaemolyticus', 'Veillonella sp 6 1 27', 'Fusobacterium nucleatum', 'Selenomonas noxia', 'Veillonella dispar', 'Pseudomonas unclassified', 'Aggregatibacter segnis', 'Raoultella ornithinolytica', 'Selenomonas infelix', 'Strep…	0.00348967	0.00711206	1	0.00533209	0.00137934	['OTU_193', 'OTU_189', 'OTU_219', 'OTU_96', 'OTU_94', 'OTU_188', 'OTU_341', 'OTU_190', 'OTU_191']	['Fusobacterium nucleatum', 'Veillonella dispar', 'Haemophilus parainfluenzae', 'Streptococcus vestibularis', 'Streptococcus salivarius', 'Veillonella atypica', 'Megasphaera micronuciformis', 'Veillonella parvula', 'Veillonella unclassified']
GO:0047605	acetolactate decarboxylase activity	['OTU_280', 'OTU_407', 'OTU_475', 'OTU_8', 'OTU_187', 'OTU_86', 'OTU_541', 'OTU_91', 'OTU_399', 'OTU_285', 'OTU_362', 'OTU_271', 'OTU_96', 'OTU_526', 'OTU_306', 'OTU_451', 'OTU_89', 'OTU_83', 'OTU_93', 'OTU_186', 'OTU_363', 'OTU_528', 'OTU_287', 'OTU_80', 'OTU_359', 'OTU_270', 'OTU_278', 'OTU_7', 'OTU_78', 'OTU_88', 'OTU_396', 'OTU_184', 'OTU_530', 'OTU_364', 'OTU_90', 'OTU_400', 'OTU_10', 'OTU_2…	['Lactobacillus salivarius', 'Streptococcus pasteurianus', 'Aerococcus viridans', 'Rothia unclassified', 'Mitsuokella unclassified', 'Streptococcus anginosus', 'Pectobacterium carotovorum', 'Streptococcus lutetiensis', 'Enterococcus asini', 'Weissella cibaria', 'Proteus mirabilis', 'Enterococcus faecalis', 'Streptococcus vestibularis', 'Bacillus amyloliquefaciens', 'Eubacterium limosum', 'Coryneb…	0.00103713	0.00309682	1	0.00208473	0.00137456	['OTU_280', 'OTU_86', 'OTU_96', 'OTU_93', 'OTU_7']	['Lactobacillus salivarius', 'Streptococcus anginosus', 'Streptococcus vestibularis', 'Streptococcus parasanguinis', 'Rothia mucilaginosa']
GO:0006227	dUDP biosynthetic process	['OTU_374', 'OTU_193', 'OTU_378', 'OTU_428', 'OTU_207', 'OTU_384', 'OTU_267', 'OTU_445']	['Haemophilus influenzae', 'Fusobacterium nucleatum', 'Pseudomonas aeruginosa', 'Neisseria meningitidis', 'Helicobacter pylori', 'Saccharomyces cerevisiae', 'Staphylococcus aureus', 'Candida glabrata']	5.97473e-05	0.000318532	1	0.00019137	0.00135392	['OTU_193']	['Fusobacterium nucleatum']
GO:1903806	L-isoleucine import across plasma membrane	['OTU_193']	['Fusobacterium nucleatum']	8.90815e-06	0.00031849	1	0.000166368	0.00133532	['OTU_193']	['Fusobacterium nucleatum']
GO:0009383	rRNA (cytosine-C5-)-methyltransferase activity	['OTU_374', 'OTU_193', 'OTU_378', 'OTU_428', 'OTU_384', 'OTU_267', 'OTU_445']	['Haemophilus influenzae', 'Fusobacterium nucleatum', 'Pseudomonas aeruginosa', 'Neisseria meningitidis', 'Saccharomyces cerevisiae', 'Staphylococcus aureus', 'Candida glabrata']	5.99069e-05	0.00032062	1	0.000192511	0.00132819	['OTU_193']	['Fusobacterium nucleatum']
2.7.9.2	pyruvate, water dikinase.	['OTU_491', 'OTU_180', 'OTU_430', 'OTU_381', 'OTU_335', 'OTU_343', 'OTU_189', 'OTU_379', 'OTU_541', 'OTU_203', 'OTU_492', 'OTU_380', 'OTU_208', 'OTU_3', 'OTU_423', 'OTU_195', 'OTU_182', 'OTU_426', 'OTU_205', 'OTU_352', 'OTU_342', 'OTU_199', 'OTU_362', 'OTU_432', 'OTU_2', 'OTU_378', 'OTU_437', 'OTU_216', 'OTU_217', 'OTU_204', 'OTU_351', 'OTU_518', 'OTU_188', 'OTU_428', 'OTU_363', 'OTU_347', 'OTU_5…	['Pusillimonas unclassified', 'Acidaminococcus intestini', 'Neisseria subflava', 'Pyramidobacter piscolens', 'Anaeroglobus geminatus', 'Veillonella sp 6 1 27', 'Veillonella dispar', 'Pseudomonas unclassified', 'Pectobacterium carotovorum', 'Bilophila wadsworthia', 'Kingella oralis', 'Sinobacteraceae unclassified', 'Aeromonas unclassified', 'Methanosphaera stadtmanae', 'Ralstonia unclassified', 'B…	0.0027353	0.00526973	1	0.00402436	0.00132499	['OTU_189', 'OTU_188', 'OTU_341', 'OTU_190', 'OTU_191']	['Veillonella dispar', 'Veillonella atypica', 'Megasphaera micronuciformis', 'Veillonella parvula', 'Veillonella unclassified']
GO:0019287	isopentenyl diphosphate biosynthetic process, mevalonate pathway	['OTU_489', 'OTU_281', 'OTU_280', 'OTU_407', 'OTU_475', 'OTU_272', 'OTU_421', 'OTU_86', 'OTU_273', 'OTU_295', 'OTU_283', 'OTU_81', 'OTU_91', 'OTU_399', 'OTU_499', 'OTU_3', 'OTU_477', 'OTU_532', 'OTU_285', 'OTU_82', 'OTU_268', 'OTU_271', 'OTU_96', 'OTU_385', 'OTU_228', 'OTU_410', 'OTU_89', 'OTU_83', 'OTU_93', 'OTU_287', 'OTU_276', 'OTU_80', 'OTU_270', 'OTU_278', 'OTU_78', 'OTU_88', 'OTU_531', 'OTU…	['Leptotrichia hofstadii', 'Lactobacillus sanfranciscensis', 'Lactobacillus salivarius', 'Streptococcus pasteurianus', 'Aerococcus viridans', 'Lactobacillus acidophilus', 'Leptotrichia wadei', 'Streptococcus anginosus', 'Lactobacillus casei paracasei', 'Streptococcus tigurinus', 'Pediococcus unclassified', 'Lactobacillus mucosae', 'Streptococcus lutetiensis', 'Enterococcus asini', 'Cardiobacteriu…	0.000775017	0.00310634	1	0.00196078	0.00132477	['OTU_280', 'OTU_86', 'OTU_96', 'OTU_93', 'OTU_92']	['Lactobacillus salivarius', 'Streptococcus anginosus', 'Streptococcus vestibularis', 'Streptococcus parasanguinis', 'Streptococcus mitis oralis pneumoniae']
GO:0050053	levansucrase activity	['OTU_281', 'OTU_327', 'OTU_526', 'OTU_446', 'OTU_291', 'OTU_510', 'OTU_405', 'OTU_529']	['Lactobacillus sanfranciscensis', 'Clostridium ramosum', 'Bacillus amyloliquefaciens', 'Actinomyces naeslundii', 'Streptococcus mutans', 'Lactobacillus johnsonii', 'Lactobacillus vaginalis', 'Lactobacillus equicursoris']	8.07189e-05	0.000373694	1	0.000229732	0.00131905	[]	[]
GO:0045151	acetoin biosynthetic process	['OTU_280', 'OTU_407', 'OTU_475', 'OTU_8', 'OTU_187', 'OTU_86', 'OTU_541', 'OTU_91', 'OTU_399', 'OTU_285', 'OTU_362', 'OTU_271', 'OTU_96', 'OTU_526', 'OTU_306', 'OTU_451', 'OTU_89', 'OTU_83', 'OTU_93', 'OTU_186', 'OTU_363', 'OTU_528', 'OTU_287', 'OTU_80', 'OTU_359', 'OTU_270', 'OTU_278', 'OTU_7', 'OTU_78', 'OTU_88', 'OTU_396', 'OTU_184', 'OTU_530', 'OTU_364', 'OTU_90', 'OTU_400', 'OTU_10', 'OTU_2…	['Lactobacillus salivarius', 'Streptococcus pasteurianus', 'Aerococcus viridans', 'Rothia unclassified', 'Mitsuokella unclassified', 'Streptococcus anginosus', 'Pectobacterium carotovorum', 'Streptococcus lutetiensis', 'Enterococcus asini', 'Weissella cibaria', 'Proteus mirabilis', 'Enterococcus faecalis', 'Streptococcus vestibularis', 'Bacillus amyloliquefaciens', 'Eubacterium limosum', 'Coryneb…	0.00103713	0.00309682	1	0.00208473	0.00131733	['OTU_280', 'OTU_86', 'OTU_96', 'OTU_93', 'OTU_7']	['Lactobacillus salivarius', 'Streptococcus anginosus', 'Streptococcus vestibularis', 'Streptococcus parasanguinis', 'Rothia mucilaginosa']
GO:0019156	isoamylase activity	['OTU_193']	['Fusobacterium nucleatum']	8.90815e-06	0.00031849	1	0.000166368	0.00131534	['OTU_193']	['Fusobacterium nucleatum']
GO:0043864	indoleacetamide hydrolase activity	['OTU_231', 'OTU_81', 'OTU_378', 'OTU_528', 'OTU_78', 'OTU_384']	['Bifidobacterium dentium', 'Lactobacillus mucosae', 'Pseudomonas aeruginosa', 'Bacillus pumilus', 'Enterococcus faecium', 'Saccharomyces cerevisiae']	9.11237e-05	0.000807385	1	0.000455429	0.00131214	['OTU_231']	['Bifidobacterium dentium']
GO:0018454	acetoacetyl-CoA reductase activity	['OTU_231', 'OTU_17']	['Bifidobacterium dentium', 'Atopobium rimae']	2.79912e-05	0.000425349	1	0.000230096	0.00130463	['OTU_231']	['Bifidobacterium dentium']
GO:0006598	polyamine catabolic process	['OTU_193', 'OTU_378']	['Fusobacterium nucleatum', 'Pseudomonas aeruginosa']	8.86709e-06	0.000320356	1	0.000167297	0.00130013	['OTU_193']	['Fusobacterium nucleatum']
5.4.3.3	lysine 5,6-aminomutase.	['OTU_193']	['Fusobacterium nucleatum']	1.2598e-05	0.000450413	1	0.00023528	0.00128952	['OTU_193']	['Fusobacterium nucleatum']
GO:1903785	L-valine transmembrane transport	['OTU_193']	['Fusobacterium nucleatum']	8.90815e-06	0.00031849	1	0.000166368	0.00128583	['OTU_193']	['Fusobacterium nucleatum']
GO:0009263	deoxyribonucleotide biosynthetic process	['OTU_391', 'OTU_491', 'OTU_180', 'OTU_374', 'OTU_474', 'OTU_430', 'OTU_489', 'OTU_281', 'OTU_107', 'OTU_250', 'OTU_280', 'OTU_407', 'OTU_475', 'OTU_8', 'OTU_375', 'OTU_343', 'OTU_346', 'OTU_193', 'OTU_272', 'OTU_256', 'OTU_421', 'OTU_189', 'OTU_12', 'OTU_479', 'OTU_472', 'OTU_372', 'OTU_68', 'OTU_464', 'OTU_366', 'OTU_283', 'OTU_303', 'OTU_523', 'OTU_541', 'OTU_81', 'OTU_91', 'OTU_257', 'OTU_177…	['Alloprevotella tannerae', 'Pusillimonas unclassified', 'Acidaminococcus intestini', 'Haemophilus influenzae', 'Capnocytophaga gingivalis', 'Neisseria subflava', 'Leptotrichia hofstadii', 'Lactobacillus sanfranciscensis', 'Clostridium symbiosum', 'Prevotella melaninogenica', 'Lactobacillus salivarius', 'Streptococcus pasteurianus', 'Aerococcus viridans', 'Rothia unclassified', 'Haemophilus parah…	0.0048629	0.00832381	1	0.00662319	0.00128204	['OTU_107', 'OTU_280', 'OTU_193', 'OTU_189', 'OTU_96', 'OTU_93', 'OTU_188', 'OTU_7', 'OTU_92', 'OTU_191', 'OTU_101']	['Clostridium symbiosum', 'Lactobacillus salivarius', 'Fusobacterium nucleatum', 'Veillonella dispar', 'Streptococcus vestibularis', 'Streptococcus parasanguinis', 'Veillonella atypica', 'Rothia mucilaginosa', 'Streptococcus mitis oralis pneumoniae', 'Veillonella unclassified', 'Clostridium hathewayi']
GO:0006793	phosphorus metabolic process	['OTU_430', 'OTU_375', 'OTU_372', 'OTU_492', 'OTU_423', 'OTU_377', 'OTU_426', 'OTU_422', 'OTU_352', 'OTU_219', 'OTU_373', 'OTU_351', 'OTU_428', 'OTU_347', 'OTU_7', 'OTU_218', 'OTU_279', 'OTU_500', 'OTU_429', 'OTU_376', 'OTU_200', 'OTU_397', 'OTU_369', 'OTU_517', 'OTU_424', 'OTU_444', 'OTU_340', 'OTU_425']	['Neisseria subflava', 'Haemophilus parahaemolyticus', 'Aggregatibacter segnis', 'Kingella oralis', 'Ralstonia unclassified', 'Haemophilus sputorum', 'Neisseria elongata', 'Rhodopseudomonas palustris', 'Chromobacterium unclassified', 'Haemophilus parainfluenzae', 'Haemophilus haemolyticus', 'Gallionellaceae unclassified', 'Neisseria meningitidis', 'Bordetella unclassified', 'Rothia mucilaginosa',…	0.000625639	0.00232393	1	0.00148942	0.00127444	['OTU_219', 'OTU_7']	['Haemophilus parainfluenzae', 'Rothia mucilaginosa']
GO:0004739	pyruvate dehydrogenase (acetyl-transferring) activity	['OTU_374', 'OTU_474', 'OTU_430', 'OTU_280', 'OTU_407', 'OTU_475', 'OTU_8', 'OTU_375', 'OTU_346', 'OTU_224', 'OTU_256', 'OTU_372', 'OTU_81', 'OTU_257', 'OTU_492', 'OTU_380', 'OTU_208', 'OTU_399', 'OTU_499', 'OTU_371', 'OTU_423', 'OTU_377', 'OTU_521', 'OTU_426', 'OTU_422', 'OTU_452', 'OTU_352', 'OTU_268', 'OTU_362', 'OTU_378', 'OTU_437', 'OTU_216', 'OTU_385', 'OTU_227', 'OTU_519', 'OTU_351', 'OTU_…	['Haemophilus influenzae', 'Capnocytophaga gingivalis', 'Neisseria subflava', 'Lactobacillus salivarius', 'Streptococcus pasteurianus', 'Aerococcus viridans', 'Rothia unclassified', 'Haemophilus parahaemolyticus', 'Bartonella unclassified', 'Granulicella unclassified', 'Pedobacter unclassified', 'Aggregatibacter segnis', 'Lactobacillus mucosae', 'Sphingobacterium unclassified', 'Kingella oralis',…	0.000957652	0.00314232	1	0.00206882	0.00127104	['OTU_280', 'OTU_7']	['Lactobacillus salivarius', 'Rothia mucilaginosa']
GO:0015803	branched-chain amino acid transport	['OTU_193', 'OTU_378', 'OTU_207']	['Fusobacterium nucleatum', 'Pseudomonas aeruginosa', 'Helicobacter pylori']	8.87238e-06	0.000320225	1	0.000167233	0.00126914	['OTU_193']	['Fusobacterium nucleatum']
GO:0006835	dicarboxylic acid transport	['OTU_375', 'OTU_193', 'OTU_377', 'OTU_432', 'OTU_540', 'OTU_376', 'OTU_267', 'OTU_438', 'OTU_433', 'OTU_435']	['Haemophilus parahaemolyticus', 'Fusobacterium nucleatum', 'Haemophilus sputorum', 'Cronobacter sakazakii', 'Kosakonia radicincitans', 'Haemophilus paraphrohaemolyticus', 'Staphylococcus aureus', 'Pantoea ananatis', 'Cronobacter unclassified', 'Escherichia hermannii']	7.63793e-05	0.000459786	1	0.000271388	0.00126186	['OTU_193']	['Fusobacterium nucleatum']
2.7.1.59	N-acetylglucosamine kinase.	['OTU_374', 'OTU_372', 'OTU_371', 'OTU_219', 'OTU_373', 'OTU_542', 'OTU_218', 'OTU_500', 'OTU_220']	['Haemophilus influenzae', 'Aggregatibacter segnis', 'Aggregatibacter aphrophilus', 'Haemophilus parainfluenzae', 'Haemophilus haemolyticus', 'Plesiomonas shigelloides', 'Aggregatibacter unclassified', 'Aggregatibacter sp oral taxon 458', 'Haemophilus pittmaniae']	0.000567355	0.00224563	1	0.00142096	0.00124418	['OTU_219']	['Haemophilus parainfluenzae']
GO:0050124	N-acylneuraminate-9-phosphatase activity	['OTU_193']	['Fusobacterium nucleatum']	8.90815e-06	0.00031849	1	0.000166368	0.00123962	['OTU_193']	['Fusobacterium nucleatum']
GO:0033897	ribonuclease T2 activity	['OTU_374', 'OTU_375', 'OTU_372', 'OTU_366', 'OTU_208', 'OTU_371', 'OTU_377', 'OTU_422', 'OTU_362', 'OTU_219', 'OTU_373', 'OTU_363', 'OTU_359', 'OTU_356', 'OTU_537', 'OTU_212', 'OTU_218', 'OTU_364', 'OTU_540', 'OTU_500', 'OTU_376', 'OTU_384', 'OTU_538', 'OTU_210', 'OTU_445', 'OTU_444', 'OTU_220', 'OTU_442', 'OTU_435']	['Haemophilus influenzae', 'Haemophilus parahaemolyticus', 'Aggregatibacter segnis', 'Raoultella ornithinolytica', 'Aeromonas unclassified', 'Aggregatibacter aphrophilus', 'Haemophilus sputorum', 'Rhodopseudomonas palustris', 'Proteus mirabilis', 'Haemophilus parainfluenzae', 'Haemophilus haemolyticus', 'Proteus penneri', 'Enterobacter mori', 'Citrobacter koseri', 'Escherichia albertii', 'Enterob…	0.000677482	0.00250256	1	0.00160575	0.00123349	['OTU_219']	['Haemophilus parainfluenzae']
GO:0004729	oxygen-dependent protoporphyrinogen oxidase activity	['OTU_250', 'OTU_375', 'OTU_224', 'OTU_189', 'OTU_472', 'OTU_372', 'OTU_68', 'OTU_54', 'OTU_66', 'OTU_366', 'OTU_523', 'OTU_392', 'OTU_208', 'OTU_371', 'OTU_471', 'OTU_377', 'OTU_521', 'OTU_452', 'OTU_352', 'OTU_199', 'OTU_362', 'OTU_219', 'OTU_437', 'OTU_216', 'OTU_385', 'OTU_526', 'OTU_217', 'OTU_519', 'OTU_393', 'OTU_451', 'OTU_518', 'OTU_188', 'OTU_525', 'OTU_363', 'OTU_528', 'OTU_522', 'OTU_…	['Prevotella melaninogenica', 'Haemophilus parahaemolyticus', 'Granulicella unclassified', 'Veillonella dispar', 'Prevotella pleuritidis', 'Aggregatibacter segnis', 'Prevotella timonensis', 'Parabacteroides goldsteinii', 'Prevotella disiens', 'Raoultella ornithinolytica', 'Bacteroides pyogenes', 'Prevotella histicola', 'Aeromonas unclassified', 'Aggregatibacter aphrophilus', 'Prevotella pallens',…	0.0027758	0.0052506	1	0.00403453	0.00122048	['OTU_189', 'OTU_219', 'OTU_188', 'OTU_7', 'OTU_190']	['Veillonella dispar', 'Haemophilus parainfluenzae', 'Veillonella atypica', 'Rothia mucilaginosa', 'Veillonella parvula']
GO:0051392	tRNA N-acetyltransferase activity	['OTU_374', 'OTU_372', 'OTU_366', 'OTU_541', 'OTU_208', 'OTU_371', 'OTU_377', 'OTU_362', 'OTU_219', 'OTU_432', 'OTU_437', 'OTU_373', 'OTU_217', 'OTU_363', 'OTU_365', 'OTU_359', 'OTU_542', 'OTU_356', 'OTU_537', 'OTU_368', 'OTU_218', 'OTU_364', 'OTU_540', 'OTU_500', 'OTU_376', 'OTU_538', 'OTU_369', 'OTU_210', 'OTU_438', 'OTU_439', 'OTU_539', 'OTU_441', 'OTU_220', 'OTU_370', 'OTU_435']	['Haemophilus influenzae', 'Aggregatibacter segnis', 'Raoultella ornithinolytica', 'Pectobacterium carotovorum', 'Aeromonas unclassified', 'Aggregatibacter aphrophilus', 'Haemophilus sputorum', 'Proteus mirabilis', 'Haemophilus parainfluenzae', 'Cronobacter sakazakii', 'Morganella morganii', 'Haemophilus haemolyticus', 'Providencia alcalifaciens', 'Proteus penneri', 'Providencia unclassified', 'E…	0.000617397	0.00233409	1	0.00149054	0.00121876	['OTU_219']	['Haemophilus parainfluenzae']
GO:0090587	protein-phosphocysteine-glucosamine phosphotransferase system transporter activity	['OTU_193', 'OTU_378']	['Fusobacterium nucleatum', 'Pseudomonas aeruginosa']	8.8906e-06	0.000319793	1	0.000167022	0.00121829	['OTU_193']	['Fusobacterium nucleatum']
GO:0098713	obsolete leucine import across plasma membrane	['OTU_193']	['Fusobacterium nucleatum']	8.90815e-06	0.00031849	1	0.000166368	0.00121644	['OTU_193']	['Fusobacterium nucleatum']
GO:0015192	L-phenylalanine transmembrane transporter activity	['OTU_193']	['Fusobacterium nucleatum']	8.90815e-06	0.00031849	1	0.000166368	0.00120802	['OTU_193']	['Fusobacterium nucleatum']
3.5.1.18	succinyl-diaminopimelate desuccinylase.	['OTU_491', 'OTU_374', 'OTU_430', 'OTU_280', 'OTU_475', 'OTU_375', 'OTU_346', 'OTU_379', 'OTU_372', 'OTU_541', 'OTU_81', 'OTU_492', 'OTU_208', 'OTU_499', 'OTU_371', 'OTU_423', 'OTU_377', 'OTU_195', 'OTU_426', 'OTU_422', 'OTU_122', 'OTU_352', 'OTU_199', 'OTU_362', 'OTU_219', 'OTU_271', 'OTU_378', 'OTU_437', 'OTU_373', 'OTU_355', 'OTU_216', 'OTU_217', 'OTU_493', 'OTU_351', 'OTU_518', 'OTU_428', 'OT…	['Pusillimonas unclassified', 'Haemophilus influenzae', 'Neisseria subflava', 'Lactobacillus salivarius', 'Aerococcus viridans', 'Haemophilus parahaemolyticus', 'Bartonella unclassified', 'Pseudomonas unclassified', 'Aggregatibacter segnis', 'Pectobacterium carotovorum', 'Lactobacillus mucosae', 'Kingella oralis', 'Aeromonas unclassified', 'Cardiobacterium valvarum', 'Aggregatibacter aphrophilus'…	0.00265738	0.00513955	1	0.00391986	0.00120726	['OTU_280', 'OTU_219']	['Lactobacillus salivarius', 'Haemophilus parainfluenzae']
3.6.1.56	2-hydroxy-dATP diphosphatase.	['OTU_180', 'OTU_335', 'OTU_189', 'OTU_188', 'OTU_222', 'OTU_341', 'OTU_184', 'OTU_183', 'OTU_179', 'OTU_340']	['Acidaminococcus intestini', 'Anaeroglobus geminatus', 'Veillonella dispar', 'Veillonella atypica', 'Akkermansia muciniphila', 'Megasphaera micronuciformis', 'Dialister succinatiphilus', 'Dialister invisus', 'Acidaminococcus fermentans', 'Megasphaera elsdenii']	0.000839259	0.00214396	1	0.00150286	0.00120205	['OTU_189', 'OTU_188', 'OTU_341']	['Veillonella dispar', 'Veillonella atypica', 'Megasphaera micronuciformis']
GO:0032263	GMP salvage	['OTU_374', 'OTU_281', 'OTU_280', 'OTU_407', 'OTU_475', 'OTU_375', 'OTU_193', 'OTU_272', 'OTU_372', 'OTU_273', 'OTU_283', 'OTU_81', 'OTU_91', 'OTU_203', 'OTU_208', 'OTU_399', 'OTU_371', 'OTU_377', 'OTU_422', 'OTU_82', 'OTU_268', 'OTU_362', 'OTU_271', 'OTU_96', 'OTU_378', 'OTU_437', 'OTU_216', 'OTU_89', 'OTU_83', 'OTU_93', 'OTU_428', 'OTU_363', 'OTU_287', 'OTU_535', 'OTU_80', 'OTU_365', 'OTU_270',…	['Haemophilus influenzae', 'Lactobacillus sanfranciscensis', 'Lactobacillus salivarius', 'Streptococcus pasteurianus', 'Aerococcus viridans', 'Haemophilus parahaemolyticus', 'Fusobacterium nucleatum', 'Lactobacillus acidophilus', 'Aggregatibacter segnis', 'Lactobacillus casei paracasei', 'Pediococcus unclassified', 'Lactobacillus mucosae', 'Streptococcus lutetiensis', 'Bilophila wadsworthia', 'Ae…	0.00307054	0.00513644	1	0.0041213	0.00117309	['OTU_280', 'OTU_193', 'OTU_96', 'OTU_93']	['Lactobacillus salivarius', 'Fusobacterium nucleatum', 'Streptococcus vestibularis', 'Streptococcus parasanguinis']
3.6.1.55	8-oxo-dGTP diphosphatase.	['OTU_374', 'OTU_291', 'OTU_384']	['Haemophilus influenzae', 'Streptococcus mutans', 'Saccharomyces cerevisiae']	1.6203e-06	0.000162631	1	8.35134e-05	0.00116832	[]	[]
GO:0047459	3-aminobutyryl-CoA ammonia-lyase activity	['OTU_193']	['Fusobacterium nucleatum']	8.90815e-06	0.00031849	1	0.000166368	0.00116599	['OTU_193']	['Fusobacterium nucleatum']
GO:0033573	high-affinity iron permease complex	['OTU_430', 'OTU_489', 'OTU_381', 'OTU_335', 'OTU_488', 'OTU_231', 'OTU_193', 'OTU_487', 'OTU_12', 'OTU_479', 'OTU_372', 'OTU_366', 'OTU_486', 'OTU_541', 'OTU_492', 'OTU_382', 'OTU_345', 'OTU_208', 'OTU_499', 'OTU_482', 'OTU_377', 'OTU_426', 'OTU_422', 'OTU_352', 'OTU_268', 'OTU_362', 'OTU_219', 'OTU_96', 'OTU_378', 'OTU_437', 'OTU_216', 'OTU_385', 'OTU_526', 'OTU_217', 'OTU_228', 'OTU_94', 'OTU_…	['Neisseria subflava', 'Leptotrichia hofstadii', 'Pyramidobacter piscolens', 'Anaeroglobus geminatus', 'Selenomonas sputigena', 'Bifidobacterium dentium', 'Fusobacterium nucleatum', 'Selenomonas noxia', 'Bifidobacterium longum', 'Catonella morbi', 'Aggregatibacter segnis', 'Raoultella ornithinolytica', 'Selenomonas infelix', 'Pectobacterium carotovorum', 'Kingella oralis', 'Synergistes sp 3 1 syn…	0.00174283	0.00447899	1	0.0031345	0.00116178	['OTU_231', 'OTU_193', 'OTU_219', 'OTU_96', 'OTU_94', 'OTU_93', 'OTU_341', 'OTU_7']	['Bifidobacterium dentium', 'Fusobacterium nucleatum', 'Haemophilus parainfluenzae', 'Streptococcus vestibularis', 'Streptococcus salivarius', 'Streptococcus parasanguinis', 'Megasphaera micronuciformis', 'Rothia mucilaginosa']
GO:1905202	methylcrotonoyl-CoA carboxylase complex	['OTU_193', 'OTU_378']	['Fusobacterium nucleatum', 'Pseudomonas aeruginosa']	8.8906e-06	0.000319793	1	0.000167022	0.00115396	['OTU_193']	['Fusobacterium nucleatum']
2.3.1.89	tetrahydrodipicolinate N-acetyltransferase.	['OTU_281', 'OTU_280', 'OTU_407', 'OTU_272', 'OTU_283', 'OTU_81', 'OTU_91', 'OTU_177', 'OTU_399', 'OTU_169', 'OTU_285', 'OTU_82', 'OTU_305', 'OTU_271', 'OTU_150', 'OTU_526', 'OTU_299', 'OTU_306', 'OTU_89', 'OTU_83', 'OTU_93', 'OTU_525', 'OTU_528', 'OTU_80', 'OTU_270', 'OTU_278', 'OTU_88', 'OTU_396', 'OTU_166', 'OTU_530', 'OTU_90', 'OTU_400', 'OTU_483', 'OTU_279', 'OTU_282', 'OTU_291', 'OTU_476', …	['Lactobacillus sanfranciscensis', 'Lactobacillus salivarius', 'Streptococcus pasteurianus', 'Lactobacillus acidophilus', 'Pediococcus unclassified', 'Lactobacillus mucosae', 'Streptococcus lutetiensis', 'Turicibacter unclassified', 'Enterococcus asini', 'Clostridium innocuum', 'Weissella cibaria', 'Lactobacillus ruminis', 'Anaerofustis stercorihominis', 'Enterococcus faecalis', 'Clostridium bart…	0.000797046	0.0025102	1	0.00166839	0.00114433	['OTU_280', 'OTU_93']	['Lactobacillus salivarius', 'Streptococcus parasanguinis']
GO:0006753	nucleoside phosphate metabolic process	['OTU_374', 'OTU_193', 'OTU_378', 'OTU_428', 'OTU_207', 'OTU_384', 'OTU_267']	['Haemophilus influenzae', 'Fusobacterium nucleatum', 'Pseudomonas aeruginosa', 'Neisseria meningitidis', 'Helicobacter pylori', 'Saccharomyces cerevisiae', 'Staphylococcus aureus']	6.47223e-05	0.000446814	1	0.000259062	0.0011304	['OTU_193']	['Fusobacterium nucleatum']
GO:0015254	glycerol channel activity	['OTU_374', 'OTU_193', 'OTU_384', 'OTU_267']	['Haemophilus influenzae', 'Fusobacterium nucleatum', 'Saccharomyces cerevisiae', 'Staphylococcus aureus']	5.84615e-05	0.00032269	1	0.000192854	0.00110376	['OTU_193']	['Fusobacterium nucleatum']
GO:0006679	glucosylceramide biosynthetic process	['OTU_193']	['Fusobacterium nucleatum']	8.90815e-06	0.00031849	1	0.000166368	0.00108189	['OTU_193']	['Fusobacterium nucleatum']
GO:0008771	[citrate (pro-3S)-lyase] ligase activity	['OTU_391', 'OTU_180', 'OTU_374', 'OTU_281', 'OTU_381', 'OTU_107', 'OTU_375', 'OTU_193', 'OTU_487', 'OTU_272', 'OTU_187', 'OTU_156', 'OTU_81', 'OTU_382', 'OTU_345', 'OTU_499', 'OTU_371', 'OTU_377', 'OTU_268', 'OTU_271', 'OTU_478', 'OTU_378', 'OTU_533', 'OTU_217', 'OTU_344', 'OTU_111', 'OTU_418', 'OTU_80', 'OTU_365', 'OTU_359', 'OTU_270', 'OTU_360', 'OTU_513', 'OTU_356', 'OTU_184', 'OTU_506', 'OTU…	['Alloprevotella tannerae', 'Acidaminococcus intestini', 'Haemophilus influenzae', 'Lactobacillus sanfranciscensis', 'Pyramidobacter piscolens', 'Clostridium symbiosum', 'Haemophilus parahaemolyticus', 'Fusobacterium nucleatum', 'Selenomonas noxia', 'Lactobacillus acidophilus', 'Mitsuokella unclassified', 'Ruminococcaceae bacterium D16', 'Lactobacillus mucosae', 'Synergistes sp 3 1 syn1', 'Fusoba…	0.00142914	0.00304332	1	0.00225014	0.00107886	['OTU_107', 'OTU_193']	['Clostridium symbiosum', 'Fusobacterium nucleatum']
GO:0015808	L-alanine transport	['OTU_193']	['Fusobacterium nucleatum']	8.90815e-06	0.00031849	1	0.000166368	0.00107765	['OTU_193']	['Fusobacterium nucleatum']
GO:0043103	hypoxanthine salvage	['OTU_491', 'OTU_430', 'OTU_281', 'OTU_231', 'OTU_3', 'OTU_423', 'OTU_2', 'OTU_378', 'OTU_229', 'OTU_186', 'OTU_324', 'OTU_1', 'OTU_6', 'OTU_384', 'OTU_4', 'OTU_369', 'OTU_445', 'OTU_444', 'OTU_261', 'OTU_223']	['Pusillimonas unclassified', 'Neisseria subflava', 'Lactobacillus sanfranciscensis', 'Bifidobacterium dentium', 'Methanosphaera stadtmanae', 'Ralstonia unclassified', 'Methanobrevibacter unclassified', 'Pseudomonas aeruginosa', 'Bifidobacterium animalis', 'Mitsuokella multacida', 'Bulleidia extructa', 'Methanobrevibacter smithii', 'Actinomyces turicensis', 'Saccharomyces cerevisiae', 'Actinomyce…	0.000159775	0.00050179	1	0.000333731	0.0010621	['OTU_231']	['Bifidobacterium dentium']
GO:0004039	allophanate hydrolase activity	['OTU_231', 'OTU_384', 'OTU_445']	['Bifidobacterium dentium', 'Saccharomyces cerevisiae', 'Candida glabrata']	2.81108e-05	0.000415403	1	0.000225096	0.00105488	['OTU_231']	['Bifidobacterium dentium']
GO:0004693	cyclin-dependent protein serine/threonine kinase activity	['OTU_231', 'OTU_384', 'OTU_445']	['Bifidobacterium dentium', 'Saccharomyces cerevisiae', 'Candida glabrata']	2.80812e-05	0.000418361	1	0.000226586	0.0010325	['OTU_231']	['Bifidobacterium dentium']
5.1.3.21	maltose epimerase.	['OTU_283', 'OTU_81', 'OTU_80', 'OTU_278', 'OTU_282', 'OTU_405', 'OTU_529', 'OTU_404']	['Pediococcus unclassified', 'Lactobacillus mucosae', 'Lactobacillus fermentum', 'Lactobacillus reuteri', 'Pediococcus pentosaceus', 'Lactobacillus vaginalis', 'Lactobacillus equicursoris', 'Lactobacillus oris']	5.40147e-05	0.000702519	1	0.000383857	0.00101443	[]	[]
GO:0006107	oxaloacetate metabolic process	['OTU_491', 'OTU_374', 'OTU_430', 'OTU_489', 'OTU_407', 'OTU_193', 'OTU_272', 'OTU_421', 'OTU_244', 'OTU_379', 'OTU_295', 'OTU_91', 'OTU_492', 'OTU_208', 'OTU_499', 'OTU_371', 'OTU_423', 'OTU_477', 'OTU_532', 'OTU_422', 'OTU_352', 'OTU_268', 'OTU_362', 'OTU_219', 'OTU_96', 'OTU_378', 'OTU_437', 'OTU_373', 'OTU_216', 'OTU_217', 'OTU_299', 'OTU_351', 'OTU_451', 'OTU_410', 'OTU_89', 'OTU_83', 'OTU_9…	['Pusillimonas unclassified', 'Haemophilus influenzae', 'Neisseria subflava', 'Leptotrichia hofstadii', 'Streptococcus pasteurianus', 'Fusobacterium nucleatum', 'Lactobacillus acidophilus', 'Leptotrichia wadei', 'Dysgonomonas unclassified', 'Pseudomonas unclassified', 'Streptococcus tigurinus', 'Streptococcus lutetiensis', 'Kingella oralis', 'Aeromonas unclassified', 'Cardiobacterium valvarum', '…	0.00284713	0.00534908	1	0.00411968	0.00101186	['OTU_193', 'OTU_219', 'OTU_96', 'OTU_93', 'OTU_92']	['Fusobacterium nucleatum', 'Haemophilus parainfluenzae', 'Streptococcus vestibularis', 'Streptococcus parasanguinis', 'Streptococcus mitis oralis pneumoniae']
GO:0047334	diphosphate-fructose-6-phosphate 1-phosphotransferase activity	['OTU_391', 'OTU_180', 'OTU_160', 'OTU_107', 'OTU_250', 'OTU_247', 'OTU_488', 'OTU_8', 'OTU_375', 'OTU_161', 'OTU_487', 'OTU_296', 'OTU_187', 'OTU_156', 'OTU_244', 'OTU_129', 'OTU_479', 'OTU_472', 'OTU_372', 'OTU_68', 'OTU_76', 'OTU_157', 'OTU_464', 'OTU_54', 'OTU_66', 'OTU_131', 'OTU_34', 'OTU_145', 'OTU_155', 'OTU_486', 'OTU_303', 'OTU_523', 'OTU_203', 'OTU_392', 'OTU_208', 'OTU_318', 'OTU_371'…	['Alloprevotella tannerae', 'Acidaminococcus intestini', 'Ruminococcus champanellensis', 'Clostridium symbiosum', 'Prevotella melaninogenica', 'Prevotella buccae', 'Selenomonas sputigena', 'Rothia unclassified', 'Haemophilus parahaemolyticus', 'Ruminococcus flavefaciens', 'Selenomonas noxia', 'Butyricicoccus pullicaecorum', 'Mitsuokella unclassified', 'Ruminococcaceae bacterium D16', 'Dysgonomona…	0.0136433	0.0119722	0	0.0127933	0.000996015	['OTU_107', 'OTU_129', 'OTU_120', 'OTU_70', 'OTU_7', 'OTU_164', 'OTU_101']	['Clostridium symbiosum', 'Coprococcus comes', 'Eubacterium ventriosum', 'Alistipes indistinctus', 'Rothia mucilaginosa', 'Subdoligranulum unclassified', 'Clostridium hathewayi']
1.1.1.88	hydroxymethylglutaryl-CoA reductase.	['OTU_275', 'OTU_474', 'OTU_489', 'OTU_281', 'OTU_280', 'OTU_407', 'OTU_475', 'OTU_421', 'OTU_295', 'OTU_283', 'OTU_81', 'OTU_91', 'OTU_477', 'OTU_532', 'OTU_285', 'OTU_82', 'OTU_268', 'OTU_96', 'OTU_228', 'OTU_410', 'OTU_89', 'OTU_93', 'OTU_287', 'OTU_276', 'OTU_80', 'OTU_278', 'OTU_288', 'OTU_88', 'OTU_290', 'OTU_531', 'OTU_530', 'OTU_90', 'OTU_292', 'OTU_77', 'OTU_279', 'OTU_282', 'OTU_289', '…	['Lactobacillus curvatus', 'Capnocytophaga gingivalis', 'Leptotrichia hofstadii', 'Lactobacillus sanfranciscensis', 'Lactobacillus salivarius', 'Streptococcus pasteurianus', 'Aerococcus viridans', 'Leptotrichia wadei', 'Streptococcus tigurinus', 'Pediococcus unclassified', 'Lactobacillus mucosae', 'Streptococcus lutetiensis', 'Streptococcus sp GMD5S', 'Streptococcus sp GMD4S', 'Weissella cibaria'…	0.000724357	0.00250239	1	0.0016287	0.000970281	['OTU_280', 'OTU_96', 'OTU_93', 'OTU_92']	['Lactobacillus salivarius', 'Streptococcus vestibularis', 'Streptococcus parasanguinis', 'Streptococcus mitis oralis pneumoniae']
GO:0004128	cytochrome-b5 reductase activity, acting on NAD(P)H	['OTU_231', 'OTU_384', 'OTU_445']	['Bifidobacterium dentium', 'Saccharomyces cerevisiae', 'Candida glabrata']	2.80827e-05	0.00041811	1	0.000226459	0.000969436	['OTU_231']	['Bifidobacterium dentium']
GO:0008865	fructokinase activity	['OTU_160', 'OTU_281', 'OTU_381', 'OTU_280', 'OTU_407', 'OTU_247', 'OTU_475', 'OTU_231', 'OTU_272', 'OTU_372', 'OTU_318', 'OTU_327', 'OTU_285', 'OTU_362', 'OTU_93', 'OTU_363', 'OTU_121', 'OTU_80', 'OTU_468', 'OTU_466', 'OTU_78', 'OTU_88', 'OTU_530', 'OTU_252', 'OTU_218', 'OTU_364', 'OTU_463', 'OTU_282', 'OTU_500', 'OTU_44', 'OTU_291', 'OTU_476', 'OTU_17', 'OTU_384', 'OTU_269', 'OTU_408', 'OTU_35'…	['Ruminococcus champanellensis', 'Lactobacillus sanfranciscensis', 'Pyramidobacter piscolens', 'Lactobacillus salivarius', 'Streptococcus pasteurianus', 'Prevotella buccae', 'Aerococcus viridans', 'Bifidobacterium dentium', 'Lactobacillus acidophilus', 'Aggregatibacter segnis', 'Oribacterium sinus', 'Clostridium ramosum', 'Weissella cibaria', 'Proteus mirabilis', 'Streptococcus parasanguinis', 'P…	0.00249067	0.00453281	1	0.00352935	0.000957235	['OTU_280', 'OTU_231', 'OTU_93']	['Lactobacillus salivarius', 'Bifidobacterium dentium', 'Streptococcus parasanguinis']
GO:0005971	ribonucleoside-diphosphate reductase complex	['OTU_374', 'OTU_489', 'OTU_281', 'OTU_280', 'OTU_407', 'OTU_8', 'OTU_346', 'OTU_193', 'OTU_421', 'OTU_12', 'OTU_366', 'OTU_283', 'OTU_541', 'OTU_81', 'OTU_91', 'OTU_257', 'OTU_177', 'OTU_399', 'OTU_477', 'OTU_532', 'OTU_285', 'OTU_452', 'OTU_82', 'OTU_268', 'OTU_362', 'OTU_271', 'OTU_150', 'OTU_96', 'OTU_378', 'OTU_437', 'OTU_216', 'OTU_526', 'OTU_217', 'OTU_229', 'OTU_228', 'OTU_451', 'OTU_410'…	['Haemophilus influenzae', 'Leptotrichia hofstadii', 'Lactobacillus sanfranciscensis', 'Lactobacillus salivarius', 'Streptococcus pasteurianus', 'Rothia unclassified', 'Bartonella unclassified', 'Fusobacterium nucleatum', 'Leptotrichia wadei', 'Bifidobacterium longum', 'Raoultella ornithinolytica', 'Pediococcus unclassified', 'Pectobacterium carotovorum', 'Lactobacillus mucosae', 'Streptococcus l…	0.0014738	0.00368403	1	0.00259797	0.000921073	['OTU_280', 'OTU_193', 'OTU_96', 'OTU_93', 'OTU_7', 'OTU_92']	['Lactobacillus salivarius', 'Fusobacterium nucleatum', 'Streptococcus vestibularis', 'Streptococcus parasanguinis', 'Rothia mucilaginosa', 'Streptococcus mitis oralis pneumoniae']
GO:0003872	6-phosphofructokinase activity	['OTU_391', 'OTU_180', 'OTU_160', 'OTU_374', 'OTU_474', 'OTU_489', 'OTU_381', 'OTU_107', 'OTU_335', 'OTU_250', 'OTU_280', 'OTU_407', 'OTU_247', 'OTU_314', 'OTU_488', 'OTU_475', 'OTU_8', 'OTU_375', 'OTU_161', 'OTU_193', 'OTU_487', 'OTU_240', 'OTU_123', 'OTU_296', 'OTU_117', 'OTU_272', 'OTU_125', 'OTU_187', 'OTU_156', 'OTU_141', 'OTU_138', 'OTU_256', 'OTU_172', 'OTU_189', 'OTU_244', 'OTU_129', 'OTU…	['Alloprevotella tannerae', 'Acidaminococcus intestini', 'Ruminococcus champanellensis', 'Haemophilus influenzae', 'Capnocytophaga gingivalis', 'Leptotrichia hofstadii', 'Pyramidobacter piscolens', 'Clostridium symbiosum', 'Anaeroglobus geminatus', 'Prevotella melaninogenica', 'Lactobacillus salivarius', 'Streptococcus pasteurianus', 'Prevotella buccae', 'Lachnospiraceae bacterium 5 1 57FAA', 'Se…	0.020015	0.0184784	0	0.0192334	0.00091258	['OTU_107', 'OTU_280', 'OTU_193', 'OTU_189', 'OTU_129', 'OTU_120', 'OTU_96', 'OTU_93', 'OTU_188', 'OTU_70', 'OTU_341', 'OTU_7', 'OTU_164', 'OTU_190', 'OTU_101']	['Clostridium symbiosum', 'Lactobacillus salivarius', 'Fusobacterium nucleatum', 'Veillonella dispar', 'Coprococcus comes', 'Eubacterium ventriosum', 'Streptococcus vestibularis', 'Streptococcus parasanguinis', 'Veillonella atypica', 'Alistipes indistinctus', 'Megasphaera micronuciformis', 'Rothia mucilaginosa', 'Subdoligranulum unclassified', 'Veillonella parvula', 'Clostridium hathewayi']
GO:0001217	DNA-binding transcription repressor activity	['OTU_374', 'OTU_378', 'OTU_428', 'OTU_88', 'OTU_206', 'OTU_207', 'OTU_414']	['Haemophilus influenzae', 'Pseudomonas aeruginosa', 'Neisseria meningitidis', 'Streptococcus gordonii', 'Campylobacter jejuni', 'Helicobacter pylori', 'Clostridium difficile']	1.8323e-05	0.000328066	1	0.000175865	0.000909164	[]	[]
GO:0008746	obsolete NAD(P)+ transhydrogenase activity	['OTU_374', 'OTU_375', 'OTU_372', 'OTU_492', 'OTU_208', 'OTU_499', 'OTU_371', 'OTU_377', 'OTU_426', 'OTU_362', 'OTU_219', 'OTU_378', 'OTU_437', 'OTU_355', 'OTU_216', 'OTU_217', 'OTU_428', 'OTU_363', 'OTU_365', 'OTU_359', 'OTU_542', 'OTU_356', 'OTU_368', 'OTU_454', 'OTU_218', 'OTU_364', 'OTU_540', 'OTU_500', 'OTU_446', 'OTU_429', 'OTU_376', 'OTU_436', 'OTU_210', 'OTU_438', 'OTU_539', 'OTU_220', 'O…	['Haemophilus influenzae', 'Haemophilus parahaemolyticus', 'Aggregatibacter segnis', 'Kingella oralis', 'Aeromonas unclassified', 'Cardiobacterium valvarum', 'Aggregatibacter aphrophilus', 'Haemophilus sputorum', 'Neisseria elongata', 'Proteus mirabilis', 'Haemophilus parainfluenzae', 'Pseudomonas aeruginosa', 'Morganella morganii', 'Succinatimonas hippei', 'Klebsiella unclassified', 'Providencia…	0.000987608	0.003033	1	0.00202794	0.000895358	['OTU_219']	['Haemophilus parainfluenzae']
GO:0052928	CTP:tRNA cytidylyltransferase activity	['OTU_374', 'OTU_430', 'OTU_281', 'OTU_280', 'OTU_407', 'OTU_488', 'OTU_475', 'OTU_375', 'OTU_231', 'OTU_193', 'OTU_487', 'OTU_272', 'OTU_372', 'OTU_273', 'OTU_295', 'OTU_283', 'OTU_81', 'OTU_91', 'OTU_492', 'OTU_380', 'OTU_208', 'OTU_399', 'OTU_318', 'OTU_371', 'OTU_3', 'OTU_423', 'OTU_477', 'OTU_377', 'OTU_182', 'OTU_426', 'OTU_532', 'OTU_285', 'OTU_352', 'OTU_82', 'OTU_268', 'OTU_362', 'OTU_27…	['Haemophilus influenzae', 'Neisseria subflava', 'Lactobacillus sanfranciscensis', 'Lactobacillus salivarius', 'Streptococcus pasteurianus', 'Selenomonas sputigena', 'Aerococcus viridans', 'Haemophilus parahaemolyticus', 'Bifidobacterium dentium', 'Fusobacterium nucleatum', 'Selenomonas noxia', 'Lactobacillus acidophilus', 'Aggregatibacter segnis', 'Lactobacillus casei paracasei', 'Streptococcus …	0.00317971	0.00519827	1	0.00420639	0.000891748	['OTU_280', 'OTU_231', 'OTU_193', 'OTU_96', 'OTU_93', 'OTU_92']	['Lactobacillus salivarius', 'Bifidobacterium dentium', 'Fusobacterium nucleatum', 'Streptococcus vestibularis', 'Streptococcus parasanguinis', 'Streptococcus mitis oralis pneumoniae']
3.1.4.53	3',5'-cyclic-AMP phosphodiesterase.	['OTU_374', 'OTU_375', 'OTU_372', 'OTU_208', 'OTU_371', 'OTU_377', 'OTU_362', 'OTU_219', 'OTU_437', 'OTU_373', 'OTU_216', 'OTU_363', 'OTU_365', 'OTU_359', 'OTU_542', 'OTU_356', 'OTU_218', 'OTU_364', 'OTU_540', 'OTU_500', 'OTU_376', 'OTU_384', 'OTU_538', 'OTU_436', 'OTU_210', 'OTU_438', 'OTU_220', 'OTU_370', 'OTU_435', 'OTU_215']	['Haemophilus influenzae', 'Haemophilus parahaemolyticus', 'Aggregatibacter segnis', 'Aeromonas unclassified', 'Aggregatibacter aphrophilus', 'Haemophilus sputorum', 'Proteus mirabilis', 'Haemophilus parainfluenzae', 'Morganella morganii', 'Haemophilus haemolyticus', 'Klebsiella unclassified', 'Proteus penneri', 'Providencia unclassified', 'Enterobacter mori', 'Plesiomonas shigelloides', 'Citroba…	0.000987649	0.00302858	1	0.00202571	0.000865854	['OTU_219']	['Haemophilus parainfluenzae']
GO:0046029	mannitol dehydrogenase activity	['OTU_231', 'OTU_384']	['Bifidobacterium dentium', 'Saccharomyces cerevisiae']	2.81116e-05	0.000414949	1	0.000224865	0.000851668	['OTU_231']	['Bifidobacterium dentium']
GO:0140643	hydroxymethylglutaryl-CoA reductase (NADH) activity	['OTU_474', 'OTU_489', 'OTU_281', 'OTU_280', 'OTU_407', 'OTU_475', 'OTU_272', 'OTU_295', 'OTU_283', 'OTU_81', 'OTU_91', 'OTU_477', 'OTU_532', 'OTU_285', 'OTU_82', 'OTU_268', 'OTU_96', 'OTU_228', 'OTU_410', 'OTU_93', 'OTU_287', 'OTU_80', 'OTU_278', 'OTU_88', 'OTU_530', 'OTU_90', 'OTU_292', 'OTU_77', 'OTU_403', 'OTU_279', 'OTU_282', 'OTU_289', 'OTU_255', 'OTU_291', 'OTU_476', 'OTU_84', 'OTU_267', '…	['Capnocytophaga gingivalis', 'Leptotrichia hofstadii', 'Lactobacillus sanfranciscensis', 'Lactobacillus salivarius', 'Streptococcus pasteurianus', 'Aerococcus viridans', 'Lactobacillus acidophilus', 'Streptococcus tigurinus', 'Pediococcus unclassified', 'Lactobacillus mucosae', 'Streptococcus lutetiensis', 'Streptococcus sp GMD5S', 'Streptococcus sp GMD4S', 'Weissella cibaria', 'Lactobacillus ru…	0.000686891	0.00238223	1	0.00154918	0.000849125	['OTU_280', 'OTU_96', 'OTU_93', 'OTU_92']	['Lactobacillus salivarius', 'Streptococcus vestibularis', 'Streptococcus parasanguinis', 'Streptococcus mitis oralis pneumoniae']
GO:0033841	6G-fructosyltransferase activity	['OTU_231']	['Bifidobacterium dentium']	2.81218e-05	0.000413532	1	0.00022415	0.000781501	['OTU_231']	['Bifidobacterium dentium']
GO:0003962	cystathionine gamma-synthase activity	['OTU_374', 'OTU_407', 'OTU_231', 'OTU_124', 'OTU_93', 'OTU_121', 'OTU_207', 'OTU_384', 'OTU_408', 'OTU_293', 'OTU_419']	['Haemophilus influenzae', 'Streptococcus pasteurianus', 'Bifidobacterium dentium', 'Ruminococcus obeum', 'Streptococcus parasanguinis', 'Anaerostipes hadrus', 'Helicobacter pylori', 'Saccharomyces cerevisiae', 'Streptococcus peroris', 'Streptococcus sanguinis', 'Leptotrichia buccalis']	0.000897671	0.00184283	1	0.0013784	0.00076426	['OTU_231', 'OTU_93']	['Bifidobacterium dentium', 'Streptococcus parasanguinis']
2.7.1.90	diphosphate--fructose-6-phosphate 1-phosphotransferase.	['OTU_391', 'OTU_160', 'OTU_107', 'OTU_250', 'OTU_247', 'OTU_488', 'OTU_375', 'OTU_161', 'OTU_487', 'OTU_296', 'OTU_187', 'OTU_156', 'OTU_244', 'OTU_129', 'OTU_479', 'OTU_472', 'OTU_372', 'OTU_68', 'OTU_76', 'OTU_157', 'OTU_464', 'OTU_54', 'OTU_66', 'OTU_131', 'OTU_34', 'OTU_145', 'OTU_155', 'OTU_486', 'OTU_523', 'OTU_203', 'OTU_392', 'OTU_208', 'OTU_318', 'OTU_371', 'OTU_471', 'OTU_46', 'OTU_169…	['Alloprevotella tannerae', 'Ruminococcus champanellensis', 'Clostridium symbiosum', 'Prevotella melaninogenica', 'Prevotella buccae', 'Selenomonas sputigena', 'Haemophilus parahaemolyticus', 'Ruminococcus flavefaciens', 'Selenomonas noxia', 'Butyricicoccus pullicaecorum', 'Mitsuokella unclassified', 'Ruminococcaceae bacterium D16', 'Dysgonomonas unclassified', 'Coprococcus comes', 'Catonella mor…	0.0134402	0.0116942	0	0.0125521	0.00076092	['OTU_107', 'OTU_129', 'OTU_120', 'OTU_70', 'OTU_164']	['Clostridium symbiosum', 'Coprococcus comes', 'Eubacterium ventriosum', 'Alistipes indistinctus', 'Subdoligranulum unclassified']
GO:0008173	RNA methyltransferase activity	['OTU_391', 'OTU_491', 'OTU_180', 'OTU_160', 'OTU_374', 'OTU_474', 'OTU_430', 'OTU_489', 'OTU_281', 'OTU_381', 'OTU_107', 'OTU_335', 'OTU_250', 'OTU_280', 'OTU_407', 'OTU_247', 'OTU_221', 'OTU_314', 'OTU_488', 'OTU_475', 'OTU_8', 'OTU_375', 'OTU_161', 'OTU_343', 'OTU_346', 'OTU_19', 'OTU_231', 'OTU_193', 'OTU_224', 'OTU_487', 'OTU_123', 'OTU_296', 'OTU_117', 'OTU_272', 'OTU_125', 'OTU_146', 'OTU_…	['Alloprevotella tannerae', 'Pusillimonas unclassified', 'Acidaminococcus intestini', 'Ruminococcus champanellensis', 'Haemophilus influenzae', 'Capnocytophaga gingivalis', 'Neisseria subflava', 'Leptotrichia hofstadii', 'Lactobacillus sanfranciscensis', 'Pyramidobacter piscolens', 'Clostridium symbiosum', 'Anaeroglobus geminatus', 'Prevotella melaninogenica', 'Lactobacillus salivarius', 'Strepto…	0.0294066	0.0271026	0	0.0282347	0.000711904	['OTU_107', 'OTU_280', 'OTU_231', 'OTU_193', 'OTU_189', 'OTU_129', 'OTU_120', 'OTU_96', 'OTU_93', 'OTU_188', 'OTU_70', 'OTU_341', 'OTU_7', 'OTU_116', 'OTU_28', 'OTU_164', 'OTU_190', 'OTU_92', 'OTU_191', 'OTU_101']	['Clostridium symbiosum', 'Lactobacillus salivarius', 'Bifidobacterium dentium', 'Fusobacterium nucleatum', 'Veillonella dispar', 'Coprococcus comes', 'Eubacterium ventriosum', 'Streptococcus vestibularis', 'Streptococcus parasanguinis', 'Veillonella atypica', 'Alistipes indistinctus', 'Megasphaera micronuciformis', 'Rothia mucilaginosa', 'Eubacterium hallii', 'Bacteroides clarus', 'Subdoligranul…
GO:0007205	protein kinase C-activating G protein-coupled receptor signaling pathway	['OTU_107', 'OTU_98']	['Clostridium symbiosum', 'Clostridium bolteae']	0.00037107	0.000790884	1	0.000584596	0.000700121	['OTU_107']	['Clostridium symbiosum']

## Sheet: Cirrhosis_Conf_and_cand_It_0
ID	Name	Linked_OTUs	Named_linked_OTUs	Average presence in 0	Average presence in 1	Representative_group	Average presence (total)	Significance_count	Significance_category	Robust_linked_taxons	Named_Robust_linked_taxons
4.1.3.43	4-hydroxy-2-oxohexanoate aldolase.	['OTU_107']	['Clostridium symbiosum']	0.000130219	0.000376524	1	0.000255495	9	Confident	['OTU_107']	['Clostridium symbiosum']
2.6.1.52	phosphoserine transaminase.	['OTU_391', 'OTU_491', 'OTU_180', 'OTU_160', 'OTU_374', 'OTU_474', 'OTU_430', 'OTU_107', 'OTU_335', 'OTU_250', 'OTU_280', 'OTU_407', 'OTU_247', 'OTU_314', 'OTU_488', 'OTU_475', 'OTU_375', 'OTU_161', 'OTU_346', 'OTU_19', 'OTU_231', 'OTU_487', 'OTU_240', 'OTU_296', 'OTU_187', 'OTU_156', 'OTU_141', 'OTU_138', 'OTU_256', 'OTU_172', 'OTU_244', 'OTU_12', 'OTU_379', 'OTU_479', 'OTU_472', 'OTU_372', 'OTU…	['Alloprevotella tannerae', 'Pusillimonas unclassified', 'Acidaminococcus intestini', 'Ruminococcus champanellensis', 'Haemophilus influenzae', 'Capnocytophaga gingivalis', 'Neisseria subflava', 'Clostridium symbiosum', 'Anaeroglobus geminatus', 'Prevotella melaninogenica', 'Lactobacillus salivarius', 'Streptococcus pasteurianus', 'Prevotella buccae', 'Lachnospiraceae bacterium 5 1 57FAA', 'Selen…	0.0140304	0.0129349	0	0.0134733	9	Confident	['OTU_107', 'OTU_280', 'OTU_231', 'OTU_120', 'OTU_70', 'OTU_341', 'OTU_164', 'OTU_101']	['Clostridium symbiosum', 'Lactobacillus salivarius', 'Bifidobacterium dentium', 'Eubacterium ventriosum', 'Alistipes indistinctus', 'Megasphaera micronuciformis', 'Subdoligranulum unclassified', 'Clostridium hathewayi']
GO:0052927	CTP:tRNA cytidylyltransferase activity	['OTU_374', 'OTU_430', 'OTU_281', 'OTU_280', 'OTU_407', 'OTU_488', 'OTU_475', 'OTU_375', 'OTU_231', 'OTU_193', 'OTU_487', 'OTU_272', 'OTU_372', 'OTU_273', 'OTU_295', 'OTU_283', 'OTU_81', 'OTU_91', 'OTU_492', 'OTU_380', 'OTU_208', 'OTU_399', 'OTU_318', 'OTU_371', 'OTU_3', 'OTU_423', 'OTU_477', 'OTU_377', 'OTU_182', 'OTU_426', 'OTU_532', 'OTU_285', 'OTU_352', 'OTU_82', 'OTU_268', 'OTU_362', 'OTU_27…	['Haemophilus influenzae', 'Neisseria subflava', 'Lactobacillus sanfranciscensis', 'Lactobacillus salivarius', 'Streptococcus pasteurianus', 'Selenomonas sputigena', 'Aerococcus viridans', 'Haemophilus parahaemolyticus', 'Bifidobacterium dentium', 'Fusobacterium nucleatum', 'Selenomonas noxia', 'Lactobacillus acidophilus', 'Aggregatibacter segnis', 'Lactobacillus casei paracasei', 'Streptococcus …	0.00317971	0.00519827	1	0.00420639	9	Confident	['OTU_280', 'OTU_231', 'OTU_193', 'OTU_96', 'OTU_93', 'OTU_92']	['Lactobacillus salivarius', 'Bifidobacterium dentium', 'Fusobacterium nucleatum', 'Streptococcus vestibularis', 'Streptococcus parasanguinis', 'Streptococcus mitis oralis pneumoniae']
GO:0047769	arogenate dehydratase activity	['OTU_231', 'OTU_378', 'OTU_80']	['Bifidobacterium dentium', 'Pseudomonas aeruginosa', 'Lactobacillus fermentum']	8.1251e-05	0.00104448	1	0.00057117	9	Confident	['OTU_231']	['Bifidobacterium dentium']
GO:0015829	valine transport	['OTU_374', 'OTU_193', 'OTU_378', 'OTU_267']	['Haemophilus influenzae', 'Fusobacterium nucleatum', 'Pseudomonas aeruginosa', 'Staphylococcus aureus']	5.91627e-05	0.000314352	1	0.000188957	9	Confident	['OTU_193']	['Fusobacterium nucleatum']
GO:0033882	choloyl-CoA hydrolase activity	['OTU_231']	['Bifidobacterium dentium']	2.81218e-05	0.000413532	1	0.00022415	9	Confident	['OTU_231']	['Bifidobacterium dentium']
GO:0047702	obsolete beta-lysine 5,6-aminomutase activity	['OTU_193']	['Fusobacterium nucleatum']	1.2598e-05	0.000450413	1	0.00023528	9	Confident	['OTU_193']	['Fusobacterium nucleatum']
GO:0047695	benzoin aldolase activity	['OTU_231']	['Bifidobacterium dentium']	2.81218e-05	0.000413532	1	0.00022415	9	Confident	['OTU_231']	['Bifidobacterium dentium']
4.1.1.50	adenosylmethionine decarboxylase.	['OTU_430', 'OTU_107', 'OTU_335', 'OTU_488', 'OTU_161', 'OTU_343', 'OTU_487', 'OTU_296', 'OTU_187', 'OTU_189', 'OTU_157', 'OTU_486', 'OTU_492', 'OTU_380', 'OTU_499', 'OTU_423', 'OTU_327', 'OTU_521', 'OTU_426', 'OTU_342', 'OTU_378', 'OTU_216', 'OTU_385', 'OTU_533', 'OTU_526', 'OTU_519', 'OTU_186', 'OTU_525', 'OTU_528', 'OTU_418', 'OTU_522', 'OTU_26', 'OTU_359', 'OTU_341', 'OTU_337', 'OTU_356', 'OT…	['Neisseria subflava', 'Clostridium symbiosum', 'Anaeroglobus geminatus', 'Selenomonas sputigena', 'Ruminococcus flavefaciens', 'Veillonella sp 6 1 27', 'Selenomonas noxia', 'Butyricicoccus pullicaecorum', 'Mitsuokella unclassified', 'Veillonella dispar', 'Ruminococcus albus', 'Selenomonas infelix', 'Kingella oralis', 'Sinobacteraceae unclassified', 'Cardiobacterium valvarum', 'Ralstonia unclassi…	0.00301327	0.00546533	1	0.00426044	9	Confident	['OTU_107', 'OTU_189', 'OTU_341', 'OTU_191']	['Clostridium symbiosum', 'Veillonella dispar', 'Megasphaera micronuciformis', 'Veillonella unclassified']
GO:0002131	wobble position cytosine ribose methylation	['OTU_374', 'OTU_193', 'OTU_378', 'OTU_428', 'OTU_267']	['Haemophilus influenzae', 'Fusobacterium nucleatum', 'Pseudomonas aeruginosa', 'Neisseria meningitidis', 'Staphylococcus aureus']	5.99193e-05	0.000315076	1	0.000189697	9	Confident	['OTU_193']	['Fusobacterium nucleatum']
GO:0033890	ribonuclease D activity	['OTU_374', 'OTU_375', 'OTU_346', 'OTU_19', 'OTU_20', 'OTU_231', 'OTU_379', 'OTU_372', 'OTU_366', 'OTU_541', 'OTU_380', 'OTU_208', 'OTU_499', 'OTU_371', 'OTU_377', 'OTU_422', 'OTU_21', 'OTU_362', 'OTU_219', 'OTU_511', 'OTU_432', 'OTU_378', 'OTU_437', 'OTU_373', 'OTU_216', 'OTU_235', 'OTU_217', 'OTU_229', 'OTU_388', 'OTU_518', 'OTU_363', 'OTU_365', 'OTU_359', 'OTU_24', 'OTU_360', 'OTU_542', 'OTU_2…	['Haemophilus influenzae', 'Haemophilus parahaemolyticus', 'Bartonella unclassified', 'Collinsella unclassified', 'Coriobacteriaceae bacterium phI', 'Bifidobacterium dentium', 'Pseudomonas unclassified', 'Aggregatibacter segnis', 'Raoultella ornithinolytica', 'Pectobacterium carotovorum', 'Sinobacteraceae unclassified', 'Aeromonas unclassified', 'Cardiobacterium valvarum', 'Aggregatibacter aphrop…	0.00131994	0.00324493	1	0.00229903	9	Confident	['OTU_231', 'OTU_219']	['Bifidobacterium dentium', 'Haemophilus parainfluenzae']
GO:0004357	glutamate-cysteine ligase activity	['OTU_491', 'OTU_275', 'OTU_430', 'OTU_280', 'OTU_407', 'OTU_475', 'OTU_8', 'OTU_375', 'OTU_161', 'OTU_346', 'OTU_231', 'OTU_224', 'OTU_12', 'OTU_379', 'OTU_372', 'OTU_86', 'OTU_366', 'OTU_303', 'OTU_541', 'OTU_81', 'OTU_91', 'OTU_177', 'OTU_492', 'OTU_208', 'OTU_399', 'OTU_499', 'OTU_371', 'OTU_3', 'OTU_423', 'OTU_377', 'OTU_521', 'OTU_426', 'OTU_422', 'OTU_285', 'OTU_452', 'OTU_352', 'OTU_82', …	['Pusillimonas unclassified', 'Lactobacillus curvatus', 'Neisseria subflava', 'Lactobacillus salivarius', 'Streptococcus pasteurianus', 'Aerococcus viridans', 'Rothia unclassified', 'Haemophilus parahaemolyticus', 'Ruminococcus flavefaciens', 'Bartonella unclassified', 'Bifidobacterium dentium', 'Granulicella unclassified', 'Bifidobacterium longum', 'Pseudomonas unclassified', 'Aggregatibacter se…	0.00317799	0.00632665	1	0.00477946	9	Confident	['OTU_280', 'OTU_231', 'OTU_86', 'OTU_96', 'OTU_94', 'OTU_93', 'OTU_7']	['Lactobacillus salivarius', 'Bifidobacterium dentium', 'Streptococcus anginosus', 'Streptococcus vestibularis', 'Streptococcus salivarius', 'Streptococcus parasanguinis', 'Rothia mucilaginosa']
GO:0033947	mannosylglycoprotein endo-beta-mannosidase activity	['OTU_231', 'OTU_251']	['Bifidobacterium dentium', 'Prevotella multisaccharivorax']	3.97627e-05	0.000585359	1	0.000317264	9	Confident	['OTU_231']	['Bifidobacterium dentium']
GO:0050558	maltose epimerase activity	['OTU_283', 'OTU_81', 'OTU_80', 'OTU_278', 'OTU_282', 'OTU_405', 'OTU_404']	['Pediococcus unclassified', 'Lactobacillus mucosae', 'Lactobacillus fermentum', 'Lactobacillus reuteri', 'Pediococcus pentosaceus', 'Lactobacillus vaginalis', 'Lactobacillus oris']	5.40321e-05	0.00070203	1	0.000383617	9	Confident	[]	[]
2.3.1.243	acyl-Kdo2-lipid IVA acyltransferase.	['OTU_374', 'OTU_375', 'OTU_208', 'OTU_362', 'OTU_219', 'OTU_373', 'OTU_216', 'OTU_217', 'OTU_363', 'OTU_365', 'OTU_359', 'OTU_542', 'OTU_356', 'OTU_368', 'OTU_364', 'OTU_540', 'OTU_376', 'OTU_436', 'OTU_210', 'OTU_438', 'OTU_370', 'OTU_442', 'OTU_215']	['Haemophilus influenzae', 'Haemophilus parahaemolyticus', 'Aeromonas unclassified', 'Proteus mirabilis', 'Haemophilus parainfluenzae', 'Haemophilus haemolyticus', 'Klebsiella unclassified', 'Providencia alcalifaciens', 'Proteus penneri', 'Providencia unclassified', 'Enterobacter mori', 'Plesiomonas shigelloides', 'Citrobacter koseri', 'Yersinia unclassified', 'Proteus unclassified', 'Kosakonia r…	0.000983672	0.00299297	1	0.00200564	9	Confident	['OTU_219']	['Haemophilus parainfluenzae']
GO:0071704	obsolete organic substance metabolic process	['OTU_391', 'OTU_491', 'OTU_180', 'OTU_160', 'OTU_430', 'OTU_489', 'OTU_281', 'OTU_381', 'OTU_107', 'OTU_335', 'OTU_250', 'OTU_407', 'OTU_247', 'OTU_488', 'OTU_475', 'OTU_8', 'OTU_375', 'OTU_161', 'OTU_19', 'OTU_231', 'OTU_487', 'OTU_296', 'OTU_117', 'OTU_272', 'OTU_187', 'OTU_156', 'OTU_421', 'OTU_172', 'OTU_189', 'OTU_244', 'OTU_12', 'OTU_479', 'OTU_472', 'OTU_372', 'OTU_68', 'OTU_273', 'OTU_15…	['Alloprevotella tannerae', 'Pusillimonas unclassified', 'Acidaminococcus intestini', 'Ruminococcus champanellensis', 'Neisseria subflava', 'Leptotrichia hofstadii', 'Lactobacillus sanfranciscensis', 'Pyramidobacter piscolens', 'Clostridium symbiosum', 'Anaeroglobus geminatus', 'Prevotella melaninogenica', 'Streptococcus pasteurianus', 'Prevotella buccae', 'Selenomonas sputigena', 'Aerococcus vir…	0.019887	0.0171291	0	0.0184842	9	Confident	['OTU_107', 'OTU_231', 'OTU_189', 'OTU_120', 'OTU_93', 'OTU_70', 'OTU_341', 'OTU_7', 'OTU_116', 'OTU_164', 'OTU_101']	['Clostridium symbiosum', 'Bifidobacterium dentium', 'Veillonella dispar', 'Eubacterium ventriosum', 'Streptococcus parasanguinis', 'Alistipes indistinctus', 'Megasphaera micronuciformis', 'Rothia mucilaginosa', 'Eubacterium hallii', 'Subdoligranulum unclassified', 'Clostridium hathewayi']
GO:0017198	N-terminal peptidyl-serine acetylation	['OTU_193', 'OTU_378', 'OTU_384', 'OTU_267']	['Fusobacterium nucleatum', 'Pseudomonas aeruginosa', 'Saccharomyces cerevisiae', 'Staphylococcus aureus']	5.96936e-05	0.000307905	1	0.000185939	9	Confident	['OTU_193']	['Fusobacterium nucleatum']
GO:0047473	D-alanine [D-alanyl carrier protein] ligase activity	['OTU_275', 'OTU_280', 'OTU_407', 'OTU_272', 'OTU_273', 'OTU_283', 'OTU_81', 'OTU_91', 'OTU_120', 'OTU_285', 'OTU_82', 'OTU_271', 'OTU_96', 'OTU_478', 'OTU_526', 'OTU_89', 'OTU_83', 'OTU_93', 'OTU_528', 'OTU_287', 'OTU_80', 'OTU_278', 'OTU_288', 'OTU_78', 'OTU_88', 'OTU_530', 'OTU_90', 'OTU_400', 'OTU_292', 'OTU_403', 'OTU_279', 'OTU_282', 'OTU_289', 'OTU_291', 'OTU_476', 'OTU_277', 'OTU_267', 'O…	['Lactobacillus curvatus', 'Lactobacillus salivarius', 'Streptococcus pasteurianus', 'Lactobacillus acidophilus', 'Lactobacillus casei paracasei', 'Pediococcus unclassified', 'Lactobacillus mucosae', 'Streptococcus lutetiensis', 'Eubacterium ventriosum', 'Weissella cibaria', 'Lactobacillus ruminis', 'Enterococcus faecalis', 'Streptococcus vestibularis', 'Eubacterium infirmum', 'Bacillus amyloliqu…	0.000920668	0.00252132	1	0.00173479	9	Confident	['OTU_280', 'OTU_120', 'OTU_96', 'OTU_93']	['Lactobacillus salivarius', 'Eubacterium ventriosum', 'Streptococcus vestibularis', 'Streptococcus parasanguinis']
GO:0002101	tRNA wobble cytosine modification	['OTU_374', 'OTU_372', 'OTU_366', 'OTU_541', 'OTU_208', 'OTU_371', 'OTU_3', 'OTU_377', 'OTU_362', 'OTU_219', 'OTU_432', 'OTU_2', 'OTU_437', 'OTU_373', 'OTU_217', 'OTU_363', 'OTU_365', 'OTU_359', 'OTU_542', 'OTU_356', 'OTU_537', 'OTU_368', 'OTU_218', 'OTU_364', 'OTU_1', 'OTU_540', 'OTU_500', 'OTU_376', 'OTU_538', 'OTU_369', 'OTU_210', 'OTU_438', 'OTU_439', 'OTU_539', 'OTU_223', 'OTU_441', 'OTU_220…	['Haemophilus influenzae', 'Aggregatibacter segnis', 'Raoultella ornithinolytica', 'Pectobacterium carotovorum', 'Aeromonas unclassified', 'Aggregatibacter aphrophilus', 'Methanosphaera stadtmanae', 'Haemophilus sputorum', 'Proteus mirabilis', 'Haemophilus parainfluenzae', 'Cronobacter sakazakii', 'Methanobrevibacter unclassified', 'Morganella morganii', 'Haemophilus haemolyticus', 'Providencia a…	0.000684348	0.00234924	1	0.00153115	9	Confident	['OTU_219']	['Haemophilus parainfluenzae']
2.5.1.31	ditrans,polycis-undecaprenyl-diphosphate synthase [(2E,6E)-farnesyl-diphosphate specific].	['OTU_374', 'OTU_375', 'OTU_379', 'OTU_372', 'OTU_380', 'OTU_208', 'OTU_499', 'OTU_371', 'OTU_377', 'OTU_362', 'OTU_219', 'OTU_378', 'OTU_437', 'OTU_373', 'OTU_355', 'OTU_216', 'OTU_217', 'OTU_518', 'OTU_363', 'OTU_365', 'OTU_359', 'OTU_360', 'OTU_542', 'OTU_356', 'OTU_368', 'OTU_218', 'OTU_364', 'OTU_357', 'OTU_540', 'OTU_500', 'OTU_376', 'OTU_538', 'OTU_436', 'OTU_497', 'OTU_210', 'OTU_444', 'O…	['Haemophilus influenzae', 'Haemophilus parahaemolyticus', 'Pseudomonas unclassified', 'Aggregatibacter segnis', 'Sinobacteraceae unclassified', 'Aeromonas unclassified', 'Cardiobacterium valvarum', 'Aggregatibacter aphrophilus', 'Haemophilus sputorum', 'Proteus mirabilis', 'Haemophilus parainfluenzae', 'Pseudomonas aeruginosa', 'Morganella morganii', 'Haemophilus haemolyticus', 'Succinatimonas h…	0.00100103	0.00305928	1	0.0020479	9	Confident	['OTU_219']	['Haemophilus parainfluenzae']
GO:0033786	heptose-1-phosphate adenylyltransferase activity	['OTU_180', 'OTU_374', 'OTU_489', 'OTU_381', 'OTU_335', 'OTU_375', 'OTU_343', 'OTU_193', 'OTU_224', 'OTU_487', 'OTU_189', 'OTU_379', 'OTU_372', 'OTU_208', 'OTU_371', 'OTU_377', 'OTU_182', 'OTU_422', 'OTU_342', 'OTU_362', 'OTU_219', 'OTU_378', 'OTU_437', 'OTU_373', 'OTU_355', 'OTU_216', 'OTU_217', 'OTU_344', 'OTU_493', 'OTU_111', 'OTU_518', 'OTU_188', 'OTU_222', 'OTU_192', 'OTU_428', 'OTU_363', 'O…	['Acidaminococcus intestini', 'Haemophilus influenzae', 'Leptotrichia hofstadii', 'Pyramidobacter piscolens', 'Anaeroglobus geminatus', 'Haemophilus parahaemolyticus', 'Veillonella sp 6 1 27', 'Fusobacterium nucleatum', 'Granulicella unclassified', 'Selenomonas noxia', 'Veillonella dispar', 'Pseudomonas unclassified', 'Aggregatibacter segnis', 'Aeromonas unclassified', 'Aggregatibacter aphrophilu…	0.00395508	0.00707438	1	0.00554162	9	Confident	['OTU_193', 'OTU_189', 'OTU_219', 'OTU_188', 'OTU_341', 'OTU_190', 'OTU_191']	['Fusobacterium nucleatum', 'Veillonella dispar', 'Haemophilus parainfluenzae', 'Veillonella atypica', 'Megasphaera micronuciformis', 'Veillonella parvula', 'Veillonella unclassified']
GO:0009041	UMP/dUMP kinase activity	['OTU_374', 'OTU_193', 'OTU_378', 'OTU_428', 'OTU_207', 'OTU_504', 'OTU_384', 'OTU_267', 'OTU_445']	['Haemophilus influenzae', 'Fusobacterium nucleatum', 'Pseudomonas aeruginosa', 'Neisseria meningitidis', 'Helicobacter pylori', 'Treponema medium', 'Saccharomyces cerevisiae', 'Staphylococcus aureus', 'Candida glabrata']	5.96262e-05	0.000319943	1	0.000192029	9	Confident	['OTU_193']	['Fusobacterium nucleatum']
GO:0008917	lipopolysaccharide N-acetylglucosaminyltransferase activity	['OTU_231']	['Bifidobacterium dentium']	2.81218e-05	0.000413532	1	0.00022415	9	Confident	['OTU_231']	['Bifidobacterium dentium']
GO:0008744	L-xylulokinase activity	['OTU_374', 'OTU_487', 'OTU_80', 'OTU_484', 'OTU_10', 'OTU_485', 'OTU_293']	['Haemophilus influenzae', 'Selenomonas noxia', 'Lactobacillus fermentum', 'Centipeda periodontii', 'Bifidobacterium bifidum', 'Selenomonas flueggei', 'Streptococcus sanguinis']	0.000122064	0.000422793	1	0.000275021	9	Confident	[]	[]
GO:0008756	o-succinylbenzoate-CoA ligase activity	['OTU_374', 'OTU_281', 'OTU_280', 'OTU_488', 'OTU_375', 'OTU_343', 'OTU_189', 'OTU_372', 'OTU_68', 'OTU_34', 'OTU_366', 'OTU_541', 'OTU_208', 'OTU_471', 'OTU_377', 'OTU_285', 'OTU_342', 'OTU_362', 'OTU_219', 'OTU_271', 'OTU_432', 'OTU_216', 'OTU_217', 'OTU_83', 'OTU_188', 'OTU_363', 'OTU_287', 'OTU_80', 'OTU_26', 'OTU_394', 'OTU_459', 'OTU_359', 'OTU_270', 'OTU_278', 'OTU_468', 'OTU_360', 'OTU_54…	['Haemophilus influenzae', 'Lactobacillus sanfranciscensis', 'Lactobacillus salivarius', 'Selenomonas sputigena', 'Haemophilus parahaemolyticus', 'Veillonella sp 6 1 27', 'Veillonella dispar', 'Aggregatibacter segnis', 'Prevotella timonensis', 'Bacteroides finegoldii', 'Raoultella ornithinolytica', 'Pectobacterium carotovorum', 'Aeromonas unclassified', 'Prevotella pallens', 'Haemophilus sputorum…	0.00452597	0.00747857	1	0.00602772	9	Confident	['OTU_280', 'OTU_189', 'OTU_219', 'OTU_188', 'OTU_190', 'OTU_191']	['Lactobacillus salivarius', 'Veillonella dispar', 'Haemophilus parainfluenzae', 'Veillonella atypica', 'Veillonella parvula', 'Veillonella unclassified']
3.1.3.-	Not Found	['OTU_491', 'OTU_180', 'OTU_374', 'OTU_430', 'OTU_489', 'OTU_281', 'OTU_381', 'OTU_107', 'OTU_335', 'OTU_280', 'OTU_488', 'OTU_375', 'OTU_343', 'OTU_487', 'OTU_296', 'OTU_421', 'OTU_189', 'OTU_379', 'OTU_372', 'OTU_54', 'OTU_366', 'OTU_486', 'OTU_541', 'OTU_81', 'OTU_91', 'OTU_492', 'OTU_380', 'OTU_208', 'OTU_499', 'OTU_371', 'OTU_423', 'OTU_169', 'OTU_482', 'OTU_377', 'OTU_182', 'OTU_426', 'OTU_…	['Pusillimonas unclassified', 'Acidaminococcus intestini', 'Haemophilus influenzae', 'Neisseria subflava', 'Leptotrichia hofstadii', 'Lactobacillus sanfranciscensis', 'Pyramidobacter piscolens', 'Clostridium symbiosum', 'Anaeroglobus geminatus', 'Lactobacillus salivarius', 'Selenomonas sputigena', 'Haemophilus parahaemolyticus', 'Veillonella sp 6 1 27', 'Selenomonas noxia', 'Butyricicoccus pullic…	0.00561229	0.00895646	1	0.00731321	9	Confident	['OTU_107', 'OTU_280', 'OTU_189', 'OTU_93', 'OTU_188', 'OTU_70', 'OTU_341', 'OTU_191', 'OTU_101']	['Clostridium symbiosum', 'Lactobacillus salivarius', 'Veillonella dispar', 'Streptococcus parasanguinis', 'Veillonella atypica', 'Alistipes indistinctus', 'Megasphaera micronuciformis', 'Veillonella unclassified', 'Clostridium hathewayi']
3.1.7.2	guanosine-3',5'-bis(diphosphate) 3'-diphosphatase.	['OTU_375', 'OTU_372', 'OTU_380', 'OTU_208', 'OTU_499', 'OTU_371', 'OTU_377', 'OTU_362', 'OTU_219', 'OTU_437', 'OTU_355', 'OTU_216', 'OTU_217', 'OTU_363', 'OTU_365', 'OTU_359', 'OTU_542', 'OTU_537', 'OTU_212', 'OTU_218', 'OTU_364', 'OTU_540', 'OTU_500', 'OTU_376', 'OTU_436', 'OTU_497', 'OTU_369', 'OTU_438', 'OTU_539', 'OTU_220', 'OTU_370', 'OTU_498', 'OTU_435', 'OTU_215']	['Haemophilus parahaemolyticus', 'Aggregatibacter segnis', 'Sinobacteraceae unclassified', 'Aeromonas unclassified', 'Cardiobacterium valvarum', 'Aggregatibacter aphrophilus', 'Haemophilus sputorum', 'Proteus mirabilis', 'Haemophilus parainfluenzae', 'Morganella morganii', 'Succinatimonas hippei', 'Klebsiella unclassified', 'Providencia alcalifaciens', 'Proteus penneri', 'Providencia unclassified…	0.00101663	0.00317325	1	0.00211353	9	Confident	['OTU_219']	['Haemophilus parainfluenzae']
GO:0008683	2-oxoglutarate decarboxylase activity	['OTU_231']	['Bifidobacterium dentium']	2.81218e-05	0.000413532	1	0.00022415	9	Confident	['OTU_231']	['Bifidobacterium dentium']
GO:0042121	alginic acid biosynthetic process	['OTU_160', 'OTU_474', 'OTU_430', 'OTU_107', 'OTU_250', 'OTU_247', 'OTU_375', 'OTU_161', 'OTU_193', 'OTU_487', 'OTU_296', 'OTU_146', 'OTU_156', 'OTU_244', 'OTU_479', 'OTU_472', 'OTU_157', 'OTU_464', 'OTU_54', 'OTU_66', 'OTU_131', 'OTU_34', 'OTU_145', 'OTU_486', 'OTU_523', 'OTU_203', 'OTU_177', 'OTU_492', 'OTU_392', 'OTU_499', 'OTU_318', 'OTU_471', 'OTU_46', 'OTU_169', 'OTU_482', 'OTU_120', 'OTU_5…	['Ruminococcus champanellensis', 'Capnocytophaga gingivalis', 'Neisseria subflava', 'Clostridium symbiosum', 'Prevotella melaninogenica', 'Prevotella buccae', 'Haemophilus parahaemolyticus', 'Ruminococcus flavefaciens', 'Fusobacterium nucleatum', 'Selenomonas noxia', 'Butyricicoccus pullicaecorum', 'Roseburia intestinalis', 'Ruminococcaceae bacterium D16', 'Dysgonomonas unclassified', 'Catonella …	0.0135433	0.0114031	0	0.0124548	9	Confident	['OTU_107', 'OTU_193', 'OTU_120', 'OTU_70', 'OTU_28', 'OTU_101']	['Clostridium symbiosum', 'Fusobacterium nucleatum', 'Eubacterium ventriosum', 'Alistipes indistinctus', 'Bacteroides clarus', 'Clostridium hathewayi']
GO:0042910	xenobiotic transmembrane transporter activity	['OTU_391', 'OTU_491', 'OTU_180', 'OTU_160', 'OTU_275', 'OTU_374', 'OTU_474', 'OTU_430', 'OTU_489', 'OTU_381', 'OTU_107', 'OTU_335', 'OTU_250', 'OTU_280', 'OTU_407', 'OTU_247', 'OTU_314', 'OTU_488', 'OTU_8', 'OTU_375', 'OTU_161', 'OTU_231', 'OTU_193', 'OTU_487', 'OTU_240', 'OTU_296', 'OTU_117', 'OTU_272', 'OTU_146', 'OTU_187', 'OTU_156', 'OTU_141', 'OTU_138', 'OTU_421', 'OTU_172', 'OTU_189', 'OTU…	['Alloprevotella tannerae', 'Pusillimonas unclassified', 'Acidaminococcus intestini', 'Ruminococcus champanellensis', 'Lactobacillus curvatus', 'Haemophilus influenzae', 'Capnocytophaga gingivalis', 'Neisseria subflava', 'Leptotrichia hofstadii', 'Pyramidobacter piscolens', 'Clostridium symbiosum', 'Anaeroglobus geminatus', 'Prevotella melaninogenica', 'Lactobacillus salivarius', 'Streptococcus p…	0.0398902	0.0369724	0	0.0384062	9	Confident	['OTU_107', 'OTU_280', 'OTU_231', 'OTU_193', 'OTU_189', 'OTU_129', 'OTU_120', 'OTU_219', 'OTU_96', 'OTU_93', 'OTU_188', 'OTU_70', 'OTU_341', 'OTU_7', 'OTU_116', 'OTU_28', 'OTU_164', 'OTU_190', 'OTU_92', 'OTU_101']	['Clostridium symbiosum', 'Lactobacillus salivarius', 'Bifidobacterium dentium', 'Fusobacterium nucleatum', 'Veillonella dispar', 'Coprococcus comes', 'Eubacterium ventriosum', 'Haemophilus parainfluenzae', 'Streptococcus vestibularis', 'Streptococcus parasanguinis', 'Veillonella atypica', 'Alistipes indistinctus', 'Megasphaera micronuciformis', 'Rothia mucilaginosa', 'Eubacterium hallii', 'Bacte…
GO:0008828	dATP diphosphatase activity	['OTU_374', 'OTU_430', 'OTU_375', 'OTU_372', 'OTU_492', 'OTU_371', 'OTU_423', 'OTU_377', 'OTU_426', 'OTU_352', 'OTU_362', 'OTU_219', 'OTU_437', 'OTU_373', 'OTU_216', 'OTU_217', 'OTU_351', 'OTU_428', 'OTU_363', 'OTU_349', 'OTU_365', 'OTU_359', 'OTU_348', 'OTU_542', 'OTU_356', 'OTU_368', 'OTU_218', 'OTU_364', 'OTU_540', 'OTU_500', 'OTU_429', 'OTU_376', 'OTU_200', 'OTU_384', 'OTU_538', 'OTU_436', 'O…	['Haemophilus influenzae', 'Neisseria subflava', 'Haemophilus parahaemolyticus', 'Aggregatibacter segnis', 'Kingella oralis', 'Aggregatibacter aphrophilus', 'Ralstonia unclassified', 'Haemophilus sputorum', 'Neisseria elongata', 'Chromobacterium unclassified', 'Proteus mirabilis', 'Haemophilus parainfluenzae', 'Morganella morganii', 'Haemophilus haemolyticus', 'Klebsiella unclassified', 'Providen…	0.00100143	0.00304941	1	0.00204307	9	Confident	['OTU_219']	['Haemophilus parainfluenzae']
GO:0050144	nucleoside deoxyribosyltransferase activity	['OTU_280', 'OTU_475', 'OTU_285', 'OTU_80', 'OTU_278', 'OTU_78', 'OTU_403', 'OTU_510', 'OTU_405', 'OTU_79']	['Lactobacillus salivarius', 'Aerococcus viridans', 'Weissella cibaria', 'Lactobacillus fermentum', 'Lactobacillus reuteri', 'Enterococcus faecium', 'Lactobacillus iners', 'Lactobacillus johnsonii', 'Lactobacillus vaginalis', 'Lactobacillus delbrueckii']	0.000210738	0.00125305	1	0.000740881	9	Confident	['OTU_280']	['Lactobacillus salivarius']
GO:0005304	L-valine transmembrane transporter activity	['OTU_374', 'OTU_193', 'OTU_378', 'OTU_267']	['Haemophilus influenzae', 'Fusobacterium nucleatum', 'Pseudomonas aeruginosa', 'Staphylococcus aureus']	6.40693e-05	0.000443122	1	0.000256863	9	Confident	['OTU_193']	['Fusobacterium nucleatum']
GO:0016843	amine-lyase activity	['OTU_374', 'OTU_193', 'OTU_384', 'OTU_267']	['Haemophilus influenzae', 'Fusobacterium nucleatum', 'Saccharomyces cerevisiae', 'Staphylococcus aureus']	5.90778e-05	0.000315744	1	0.000189623	9	Confident	['OTU_193']	['Fusobacterium nucleatum']
2.7.4.2	phosphomevalonate kinase.	['OTU_489', 'OTU_281', 'OTU_280', 'OTU_475', 'OTU_272', 'OTU_421', 'OTU_86', 'OTU_273', 'OTU_283', 'OTU_81', 'OTU_91', 'OTU_399', 'OTU_285', 'OTU_82', 'OTU_268', 'OTU_271', 'OTU_385', 'OTU_228', 'OTU_83', 'OTU_287', 'OTU_80', 'OTU_270', 'OTU_278', 'OTU_288', 'OTU_78', 'OTU_88', 'OTU_530', 'OTU_383', 'OTU_90', 'OTU_400', 'OTU_77', 'OTU_403', 'OTU_279', 'OTU_282', 'OTU_446', 'OTU_476', 'OTU_384', '…	['Leptotrichia hofstadii', 'Lactobacillus sanfranciscensis', 'Lactobacillus salivarius', 'Aerococcus viridans', 'Lactobacillus acidophilus', 'Leptotrichia wadei', 'Streptococcus anginosus', 'Lactobacillus casei paracasei', 'Pediococcus unclassified', 'Lactobacillus mucosae', 'Streptococcus lutetiensis', 'Enterococcus asini', 'Weissella cibaria', 'Lactobacillus ruminis', 'Abiotrophia defectiva', '…	0.000418432	0.00178702	1	0.00111453	9	Confident	['OTU_280', 'OTU_86']	['Lactobacillus salivarius', 'Streptococcus anginosus']
GO:0004123	cystathionine gamma-lyase activity	['OTU_374', 'OTU_280', 'OTU_229', 'OTU_428', 'OTU_80', 'OTU_278', 'OTU_207', 'OTU_267', 'OTU_11']	['Haemophilus influenzae', 'Lactobacillus salivarius', 'Bifidobacterium animalis', 'Neisseria meningitidis', 'Lactobacillus fermentum', 'Lactobacillus reuteri', 'Helicobacter pylori', 'Staphylococcus aureus', 'Bifidobacterium catenulatum']	0.000182342	0.00122244	1	0.000711357	9	Confident	['OTU_280']	['Lactobacillus salivarius']
GO:0042941	D-alanine transmembrane transport	['OTU_193']	['Fusobacterium nucleatum']	8.90815e-06	0.00031849	1	0.000166368	9	Confident	['OTU_193']	['Fusobacterium nucleatum']
2.7.1.191	protein-N(pi)-phosphohistidine--D-mannose phosphotransferase.	['OTU_489', 'OTU_280', 'OTU_407', 'OTU_475', 'OTU_8', 'OTU_272', 'OTU_172', 'OTU_273', 'OTU_283', 'OTU_81', 'OTU_91', 'OTU_399', 'OTU_499', 'OTU_371', 'OTU_169', 'OTU_327', 'OTU_477', 'OTU_532', 'OTU_285', 'OTU_82', 'OTU_268', 'OTU_511', 'OTU_271', 'OTU_96', 'OTU_437', 'OTU_216', 'OTU_235', 'OTU_217', 'OTU_410', 'OTU_89', 'OTU_83', 'OTU_93', 'OTU_287', 'OTU_310', 'OTU_121', 'OTU_80', 'OTU_365', '…	['Leptotrichia hofstadii', 'Lactobacillus salivarius', 'Streptococcus pasteurianus', 'Aerococcus viridans', 'Rothia unclassified', 'Lactobacillus acidophilus', 'Eubacterium biforme', 'Lactobacillus casei paracasei', 'Pediococcus unclassified', 'Lactobacillus mucosae', 'Streptococcus lutetiensis', 'Enterococcus asini', 'Cardiobacterium valvarum', 'Aggregatibacter aphrophilus', 'Clostridium innocuu…	0.00137717	0.00349143	1	0.00245253	9	Confident	['OTU_280', 'OTU_96', 'OTU_93', 'OTU_7', 'OTU_92']	['Lactobacillus salivarius', 'Streptococcus vestibularis', 'Streptococcus parasanguinis', 'Rothia mucilaginosa', 'Streptococcus mitis oralis pneumoniae']
GO:0008911	lactaldehyde dehydrogenase (NAD+) activity	['OTU_375', 'OTU_193', 'OTU_2', 'OTU_455', 'OTU_206', 'OTU_1', 'OTU_223']	['Haemophilus parahaemolyticus', 'Fusobacterium nucleatum', 'Methanobrevibacter unclassified', 'Bacteroidetes bacterium oral taxon 272', 'Campylobacter jejuni', 'Methanobrevibacter smithii', 'Methanocaldococcaceae unclassified']	9.23154e-05	0.000400953	1	0.000249295	9	Confident	['OTU_193']	['Fusobacterium nucleatum']
2.7.1.167	D-glycero-beta-D-manno-heptose-7-phosphate kinase.	['OTU_180', 'OTU_374', 'OTU_381', 'OTU_335', 'OTU_375', 'OTU_343', 'OTU_224', 'OTU_189', 'OTU_379', 'OTU_372', 'OTU_208', 'OTU_371', 'OTU_377', 'OTU_182', 'OTU_422', 'OTU_342', 'OTU_362', 'OTU_219', 'OTU_378', 'OTU_437', 'OTU_373', 'OTU_355', 'OTU_216', 'OTU_217', 'OTU_493', 'OTU_111', 'OTU_518', 'OTU_188', 'OTU_222', 'OTU_363', 'OTU_365', 'OTU_359', 'OTU_341', 'OTU_360', 'OTU_542', 'OTU_45', 'OT…	['Acidaminococcus intestini', 'Haemophilus influenzae', 'Pyramidobacter piscolens', 'Anaeroglobus geminatus', 'Haemophilus parahaemolyticus', 'Veillonella sp 6 1 27', 'Granulicella unclassified', 'Veillonella dispar', 'Pseudomonas unclassified', 'Aggregatibacter segnis', 'Aeromonas unclassified', 'Aggregatibacter aphrophilus', 'Haemophilus sputorum', 'Phascolarctobacterium succinatutens', 'Rhodop…	0.00377901	0.00687314	1	0.00535275	9	Confident	['OTU_189', 'OTU_219', 'OTU_188', 'OTU_341', 'OTU_190', 'OTU_191']	['Veillonella dispar', 'Haemophilus parainfluenzae', 'Veillonella atypica', 'Megasphaera micronuciformis', 'Veillonella parvula', 'Veillonella unclassified']
GO:0047124	L-erythro-3,5-diaminohexanoate dehydrogenase activity	['OTU_193']	['Fusobacterium nucleatum']	8.90815e-06	0.00031849	1	0.000166368	9	Confident	['OTU_193']	['Fusobacterium nucleatum']
GO:0008712	ADP-glyceromanno-heptose 6-epimerase activity	['OTU_491', 'OTU_180', 'OTU_430', 'OTU_335', 'OTU_488', 'OTU_375', 'OTU_343', 'OTU_193', 'OTU_487', 'OTU_187', 'OTU_189', 'OTU_372', 'OTU_486', 'OTU_203', 'OTU_492', 'OTU_345', 'OTU_208', 'OTU_371', 'OTU_423', 'OTU_377', 'OTU_182', 'OTU_426', 'OTU_422', 'OTU_352', 'OTU_342', 'OTU_199', 'OTU_362', 'OTU_219', 'OTU_378', 'OTU_437', 'OTU_355', 'OTU_216', 'OTU_533', 'OTU_217', 'OTU_204', 'OTU_344', 'O…	['Pusillimonas unclassified', 'Acidaminococcus intestini', 'Neisseria subflava', 'Anaeroglobus geminatus', 'Selenomonas sputigena', 'Haemophilus parahaemolyticus', 'Veillonella sp 6 1 27', 'Fusobacterium nucleatum', 'Selenomonas noxia', 'Mitsuokella unclassified', 'Veillonella dispar', 'Aggregatibacter segnis', 'Selenomonas infelix', 'Bilophila wadsworthia', 'Kingella oralis', 'Fusobacterium peri…	0.00356192	0.00666038	1	0.00513786	9	Confident	['OTU_193', 'OTU_189', 'OTU_219', 'OTU_341', 'OTU_191']	['Fusobacterium nucleatum', 'Veillonella dispar', 'Haemophilus parainfluenzae', 'Megasphaera micronuciformis', 'Veillonella unclassified']
GO:0015818	isoleucine transport	['OTU_374', 'OTU_193', 'OTU_378', 'OTU_267']	['Haemophilus influenzae', 'Fusobacterium nucleatum', 'Pseudomonas aeruginosa', 'Staphylococcus aureus']	5.91627e-05	0.000314352	1	0.000188957	9	Confident	['OTU_193']	['Fusobacterium nucleatum']
GO:1990189	peptide-serine-alpha-N-acetyltransferase activity	['OTU_193', 'OTU_378', 'OTU_384', 'OTU_267', 'OTU_445']	['Fusobacterium nucleatum', 'Pseudomonas aeruginosa', 'Saccharomyces cerevisiae', 'Staphylococcus aureus', 'Candida glabrata']	5.94456e-05	0.000310774	1	0.000187277	9	Confident	['OTU_193']	['Fusobacterium nucleatum']
1.2.4.1	pyruvate dehydrogenase (acetyl-transferring).	['OTU_491', 'OTU_374', 'OTU_474', 'OTU_430', 'OTU_280', 'OTU_475', 'OTU_8', 'OTU_375', 'OTU_346', 'OTU_224', 'OTU_256', 'OTU_379', 'OTU_372', 'OTU_366', 'OTU_541', 'OTU_81', 'OTU_257', 'OTU_492', 'OTU_380', 'OTU_208', 'OTU_399', 'OTU_499', 'OTU_371', 'OTU_423', 'OTU_377', 'OTU_195', 'OTU_521', 'OTU_426', 'OTU_422', 'OTU_452', 'OTU_352', 'OTU_268', 'OTU_362', 'OTU_219', 'OTU_378', 'OTU_437', 'OTU_…	['Pusillimonas unclassified', 'Haemophilus influenzae', 'Capnocytophaga gingivalis', 'Neisseria subflava', 'Lactobacillus salivarius', 'Aerococcus viridans', 'Rothia unclassified', 'Haemophilus parahaemolyticus', 'Bartonella unclassified', 'Granulicella unclassified', 'Pedobacter unclassified', 'Pseudomonas unclassified', 'Aggregatibacter segnis', 'Raoultella ornithinolytica', 'Pectobacterium car…	0.00134831	0.00378797	1	0.00258918	9	Confident	['OTU_280', 'OTU_219', 'OTU_7']	['Lactobacillus salivarius', 'Haemophilus parainfluenzae', 'Rothia mucilaginosa']
GO:0045227	capsule polysaccharide biosynthetic process	['OTU_281', 'OTU_381', 'OTU_107', 'OTU_280', 'OTU_407', 'OTU_475', 'OTU_193', 'OTU_272', 'OTU_81', 'OTU_91', 'OTU_399', 'OTU_122', 'OTU_285', 'OTU_82', 'OTU_268', 'OTU_150', 'OTU_96', 'OTU_533', 'OTU_526', 'OTU_519', 'OTU_451', 'OTU_89', 'OTU_83', 'OTU_93', 'OTU_528', 'OTU_418', 'OTU_287', 'OTU_522', 'OTU_121', 'OTU_80', 'OTU_270', 'OTU_78', 'OTU_88', 'OTU_506', 'OTU_531', 'OTU_530', 'OTU_206', '…	['Lactobacillus sanfranciscensis', 'Pyramidobacter piscolens', 'Clostridium symbiosum', 'Lactobacillus salivarius', 'Streptococcus pasteurianus', 'Aerococcus viridans', 'Fusobacterium nucleatum', 'Lactobacillus acidophilus', 'Lactobacillus mucosae', 'Streptococcus lutetiensis', 'Enterococcus asini', 'Blautia hydrogenotrophica', 'Weissella cibaria', 'Lactobacillus ruminis', 'Abiotrophia defectiva'…	0.00231574	0.00455136	1	0.00345282	9	Confident	['OTU_107', 'OTU_280', 'OTU_193', 'OTU_96', 'OTU_93']	['Clostridium symbiosum', 'Lactobacillus salivarius', 'Fusobacterium nucleatum', 'Streptococcus vestibularis', 'Streptococcus parasanguinis']
6.2.1.54	D-alanine--[D-alanyl-carrier protein] ligase.	['OTU_275', 'OTU_280', 'OTU_407', 'OTU_272', 'OTU_273', 'OTU_283', 'OTU_81', 'OTU_91', 'OTU_120', 'OTU_285', 'OTU_82', 'OTU_271', 'OTU_96', 'OTU_526', 'OTU_89', 'OTU_83', 'OTU_93', 'OTU_528', 'OTU_287', 'OTU_80', 'OTU_278', 'OTU_288', 'OTU_78', 'OTU_88', 'OTU_530', 'OTU_90', 'OTU_400', 'OTU_292', 'OTU_403', 'OTU_279', 'OTU_282', 'OTU_289', 'OTU_291', 'OTU_476', 'OTU_277', 'OTU_267', 'OTU_512', 'O…	['Lactobacillus curvatus', 'Lactobacillus salivarius', 'Streptococcus pasteurianus', 'Lactobacillus acidophilus', 'Lactobacillus casei paracasei', 'Pediococcus unclassified', 'Lactobacillus mucosae', 'Streptococcus lutetiensis', 'Eubacterium ventriosum', 'Weissella cibaria', 'Lactobacillus ruminis', 'Enterococcus faecalis', 'Streptococcus vestibularis', 'Bacillus amyloliquefaciens', 'Streptococcu…	0.000920573	0.0025209	1	0.00173453	9	Confident	['OTU_280', 'OTU_120', 'OTU_96', 'OTU_93']	['Lactobacillus salivarius', 'Eubacterium ventriosum', 'Streptococcus vestibularis', 'Streptococcus parasanguinis']
GO:0102545	phosphatidyl phospholipase B activity	['OTU_374', 'OTU_231', 'OTU_372', 'OTU_362', 'OTU_385', 'OTU_229', 'OTU_363', 'OTU_365', 'OTU_542', 'OTU_368', 'OTU_218', 'OTU_364', 'OTU_10', 'OTU_500', 'OTU_384', 'OTU_445', 'OTU_220']	['Haemophilus influenzae', 'Bifidobacterium dentium', 'Aggregatibacter segnis', 'Proteus mirabilis', 'Saccharomycetaceae unclassified', 'Bifidobacterium animalis', 'Proteus penneri', 'Providencia unclassified', 'Plesiomonas shigelloides', 'Yersinia unclassified', 'Aggregatibacter unclassified', 'Proteus unclassified', 'Bifidobacterium bifidum', 'Aggregatibacter sp oral taxon 458', 'Saccharomyces …	0.000166527	0.000795959	1	0.000486669	9	Confident	['OTU_231']	['Bifidobacterium dentium']
4.6.1.1	adenylate cyclase.	['OTU_374', 'OTU_372', 'OTU_366', 'OTU_208', 'OTU_371', 'OTU_362', 'OTU_219', 'OTU_437', 'OTU_373', 'OTU_216', 'OTU_385', 'OTU_217', 'OTU_363', 'OTU_365', 'OTU_359', 'OTU_360', 'OTU_542', 'OTU_356', 'OTU_368', 'OTU_218', 'OTU_364', 'OTU_540', 'OTU_500', 'OTU_384', 'OTU_538', 'OTU_436', 'OTU_210', 'OTU_445', 'OTU_438', 'OTU_220', 'OTU_435', 'OTU_215']	['Haemophilus influenzae', 'Aggregatibacter segnis', 'Raoultella ornithinolytica', 'Aeromonas unclassified', 'Aggregatibacter aphrophilus', 'Proteus mirabilis', 'Haemophilus parainfluenzae', 'Morganella morganii', 'Haemophilus haemolyticus', 'Klebsiella unclassified', 'Saccharomycetaceae unclassified', 'Providencia alcalifaciens', 'Proteus penneri', 'Providencia unclassified', 'Enterobacter mori'…	0.000991118	0.00300107	1	0.00201342	9	Confident	['OTU_219']	['Haemophilus parainfluenzae']
1.4.1.11	L-erythro-3,5-diaminohexanoate dehydrogenase.	['OTU_193']	['Fusobacterium nucleatum']	8.90815e-06	0.00031849	1	0.000166368	9	Confident	['OTU_193']	['Fusobacterium nucleatum']
GO:0015190	L-leucine transmembrane transporter activity	['OTU_374', 'OTU_193', 'OTU_378', 'OTU_267']	['Haemophilus influenzae', 'Fusobacterium nucleatum', 'Pseudomonas aeruginosa', 'Staphylococcus aureus']	6.40316e-05	0.000443607	1	0.000257091	9	Confident	['OTU_193']	['Fusobacterium nucleatum']
GO:0009409	response to cold	['OTU_280', 'OTU_407', 'OTU_295', 'OTU_283', 'OTU_81', 'OTU_91', 'OTU_399', 'OTU_477', 'OTU_532', 'OTU_285', 'OTU_271', 'OTU_96', 'OTU_410', 'OTU_89', 'OTU_83', 'OTU_525', 'OTU_287', 'OTU_80', 'OTU_270', 'OTU_278', 'OTU_288', 'OTU_78', 'OTU_88', 'OTU_530', 'OTU_90', 'OTU_400', 'OTU_292', 'OTU_77', 'OTU_279', 'OTU_282', 'OTU_289', 'OTU_291', 'OTU_476', 'OTU_84', 'OTU_267', 'OTU_397', 'OTU_269', 'O…	['Lactobacillus salivarius', 'Streptococcus pasteurianus', 'Streptococcus tigurinus', 'Pediococcus unclassified', 'Lactobacillus mucosae', 'Streptococcus lutetiensis', 'Enterococcus asini', 'Streptococcus sp GMD5S', 'Streptococcus sp GMD4S', 'Weissella cibaria', 'Enterococcus faecalis', 'Streptococcus vestibularis', 'Streptococcus sp C150', 'Streptococcus infantarius', 'Leuconostoc lactis', 'Anox…	0.000392026	0.00198079	1	0.0012001	9	Confident	['OTU_280', 'OTU_96', 'OTU_92']	['Lactobacillus salivarius', 'Streptococcus vestibularis', 'Streptococcus mitis oralis pneumoniae']
GO:0006754	ATP biosynthetic process	['OTU_193', 'OTU_378', 'OTU_108']	['Fusobacterium nucleatum', 'Pseudomonas aeruginosa', 'Anaerococcus vaginalis']	9.88724e-06	0.000319951	1	0.000167592	9	Confident	['OTU_193']	['Fusobacterium nucleatum']
GO:0000918	division septum site selection	['OTU_193', 'OTU_378', 'OTU_428']	['Fusobacterium nucleatum', 'Pseudomonas aeruginosa', 'Neisseria meningitidis']	9.79934e-06	0.000320376	1	0.000167765	9	Confident	['OTU_193']	['Fusobacterium nucleatum']
GO:0097171	ADP-L-glycero-beta-D-manno-heptose biosynthetic process	['OTU_491', 'OTU_180', 'OTU_374', 'OTU_430', 'OTU_381', 'OTU_335', 'OTU_488', 'OTU_375', 'OTU_343', 'OTU_193', 'OTU_224', 'OTU_487', 'OTU_187', 'OTU_189', 'OTU_372', 'OTU_486', 'OTU_203', 'OTU_492', 'OTU_345', 'OTU_208', 'OTU_371', 'OTU_423', 'OTU_377', 'OTU_182', 'OTU_426', 'OTU_422', 'OTU_352', 'OTU_342', 'OTU_199', 'OTU_362', 'OTU_219', 'OTU_378', 'OTU_437', 'OTU_373', 'OTU_355', 'OTU_216', 'O…	['Pusillimonas unclassified', 'Acidaminococcus intestini', 'Haemophilus influenzae', 'Neisseria subflava', 'Pyramidobacter piscolens', 'Anaeroglobus geminatus', 'Selenomonas sputigena', 'Haemophilus parahaemolyticus', 'Veillonella sp 6 1 27', 'Fusobacterium nucleatum', 'Granulicella unclassified', 'Selenomonas noxia', 'Mitsuokella unclassified', 'Veillonella dispar', 'Aggregatibacter segnis', 'Se…	0.00537949	0.00983703	1	0.00764669	9	Confident	['OTU_193', 'OTU_189', 'OTU_219', 'OTU_188', 'OTU_341', 'OTU_190', 'OTU_191']	['Fusobacterium nucleatum', 'Veillonella dispar', 'Haemophilus parainfluenzae', 'Veillonella atypica', 'Megasphaera micronuciformis', 'Veillonella parvula', 'Veillonella unclassified']
GO:0034077	butanediol metabolic process	['OTU_280', 'OTU_407', 'OTU_91', 'OTU_285', 'OTU_362', 'OTU_271', 'OTU_96', 'OTU_526', 'OTU_89', 'OTU_83', 'OTU_363', 'OTU_528', 'OTU_287', 'OTU_80', 'OTU_359', 'OTU_270', 'OTU_278', 'OTU_288', 'OTU_78', 'OTU_530', 'OTU_364', 'OTU_279', 'OTU_540', 'OTU_282', 'OTU_291', 'OTU_476', 'OTU_267', 'OTU_510', 'OTU_402', 'OTU_438', 'OTU_539', 'OTU_294', 'OTU_404', 'OTU_95', 'OTU_85', 'OTU_284']	['Lactobacillus salivarius', 'Streptococcus pasteurianus', 'Streptococcus lutetiensis', 'Weissella cibaria', 'Proteus mirabilis', 'Enterococcus faecalis', 'Streptococcus vestibularis', 'Bacillus amyloliquefaciens', 'Streptococcus infantarius', 'Leuconostoc lactis', 'Proteus penneri', 'Bacillus pumilus', 'Lactococcus garvieae', 'Lactobacillus fermentum', 'Enterobacter mori', 'Enterococcus casselif…	0.000350502	0.00172055	1	0.00104734	9	Confident	['OTU_280', 'OTU_96']	['Lactobacillus salivarius', 'Streptococcus vestibularis']
6.2.1.22	[citrate (pro-3S)-lyase] ligase.	['OTU_180', 'OTU_374', 'OTU_281', 'OTU_381', 'OTU_107', 'OTU_375', 'OTU_193', 'OTU_487', 'OTU_272', 'OTU_187', 'OTU_156', 'OTU_81', 'OTU_382', 'OTU_345', 'OTU_499', 'OTU_371', 'OTU_377', 'OTU_268', 'OTU_271', 'OTU_478', 'OTU_533', 'OTU_217', 'OTU_344', 'OTU_418', 'OTU_80', 'OTU_365', 'OTU_359', 'OTU_270', 'OTU_360', 'OTU_513', 'OTU_356', 'OTU_184', 'OTU_506', 'OTU_531', 'OTU_484', 'OTU_183', 'OTU…	['Acidaminococcus intestini', 'Haemophilus influenzae', 'Lactobacillus sanfranciscensis', 'Pyramidobacter piscolens', 'Clostridium symbiosum', 'Haemophilus parahaemolyticus', 'Fusobacterium nucleatum', 'Selenomonas noxia', 'Lactobacillus acidophilus', 'Mitsuokella unclassified', 'Ruminococcaceae bacterium D16', 'Lactobacillus mucosae', 'Synergistes sp 3 1 syn1', 'Fusobacterium periodonticum', 'Ca…	0.00142426	0.00300664	1	0.00222909	9	Confident	['OTU_107', 'OTU_193']	['Clostridium symbiosum', 'Fusobacterium nucleatum']
GO:0015297	antiporter activity	['OTU_391', 'OTU_491', 'OTU_180', 'OTU_160', 'OTU_275', 'OTU_374', 'OTU_474', 'OTU_430', 'OTU_489', 'OTU_281', 'OTU_381', 'OTU_107', 'OTU_335', 'OTU_250', 'OTU_280', 'OTU_407', 'OTU_247', 'OTU_314', 'OTU_488', 'OTU_8', 'OTU_375', 'OTU_161', 'OTU_343', 'OTU_346', 'OTU_19', 'OTU_231', 'OTU_193', 'OTU_487', 'OTU_240', 'OTU_296', 'OTU_117', 'OTU_272', 'OTU_146', 'OTU_187', 'OTU_156', 'OTU_141', 'OTU_…	['Alloprevotella tannerae', 'Pusillimonas unclassified', 'Acidaminococcus intestini', 'Ruminococcus champanellensis', 'Lactobacillus curvatus', 'Haemophilus influenzae', 'Capnocytophaga gingivalis', 'Neisseria subflava', 'Leptotrichia hofstadii', 'Lactobacillus sanfranciscensis', 'Pyramidobacter piscolens', 'Clostridium symbiosum', 'Anaeroglobus geminatus', 'Prevotella melaninogenica', 'Lactobaci…	0.0409062	0.0375004	0	0.0391739	9	Confident	['OTU_107', 'OTU_280', 'OTU_231', 'OTU_193', 'OTU_189', 'OTU_129', 'OTU_120', 'OTU_219', 'OTU_96', 'OTU_93', 'OTU_188', 'OTU_70', 'OTU_341', 'OTU_7', 'OTU_116', 'OTU_28', 'OTU_164', 'OTU_190', 'OTU_92', 'OTU_191', 'OTU_101']	['Clostridium symbiosum', 'Lactobacillus salivarius', 'Bifidobacterium dentium', 'Fusobacterium nucleatum', 'Veillonella dispar', 'Coprococcus comes', 'Eubacterium ventriosum', 'Haemophilus parainfluenzae', 'Streptococcus vestibularis', 'Streptococcus parasanguinis', 'Veillonella atypica', 'Alistipes indistinctus', 'Megasphaera micronuciformis', 'Rothia mucilaginosa', 'Eubacterium hallii', 'Bacte…
1.2.7.4	anaerobic carbon-monoxide dehydrogenase.	['OTU_123', 'OTU_125', 'OTU_189', 'OTU_157', 'OTU_318', 'OTU_122', 'OTU_150', 'OTU_124', 'OTU_493', 'OTU_188', 'OTU_186', 'OTU_313', 'OTU_483', 'OTU_190', 'OTU_411', 'OTU_97', 'OTU_311', 'OTU_223', 'OTU_98', 'OTU_514', 'OTU_312', 'OTU_414', 'OTU_415', 'OTU_317']	['Ruminococcus gnavus', 'Ruminococcus torques', 'Veillonella dispar', 'Ruminococcus albus', 'Oribacterium sinus', 'Blautia hydrogenotrophica', 'Clostridium bartlettii', 'Ruminococcus obeum', 'Campylobacter curvus', 'Veillonella atypica', 'Mitsuokella multacida', 'Lachnoanaerobaculum saburreum', 'Clostridium hiranonis', 'Veillonella parvula', 'Clostridium hylemonae', 'Clostridium asparagiforme', '…	0.00211485	0.00359417	1	0.00286726	9	Confident	['OTU_189', 'OTU_188', 'OTU_190']	['Veillonella dispar', 'Veillonella atypica', 'Veillonella parvula']
GO:0010501	RNA secondary structure unwinding	['OTU_280', 'OTU_407', 'OTU_272', 'OTU_86', 'OTU_283', 'OTU_81', 'OTU_91', 'OTU_399', 'OTU_285', 'OTU_82', 'OTU_271', 'OTU_96', 'OTU_526', 'OTU_89', 'OTU_93', 'OTU_525', 'OTU_287', 'OTU_80', 'OTU_270', 'OTU_78', 'OTU_88', 'OTU_530', 'OTU_90', 'OTU_400', 'OTU_292', 'OTU_77', 'OTU_279', 'OTU_282', 'OTU_289', 'OTU_291', 'OTU_476', 'OTU_267', 'OTU_397', 'OTU_512', 'OTU_269', 'OTU_408', 'OTU_405', 'OT…	['Lactobacillus salivarius', 'Streptococcus pasteurianus', 'Lactobacillus acidophilus', 'Streptococcus anginosus', 'Pediococcus unclassified', 'Lactobacillus mucosae', 'Streptococcus lutetiensis', 'Enterococcus asini', 'Weissella cibaria', 'Lactobacillus ruminis', 'Enterococcus faecalis', 'Streptococcus vestibularis', 'Bacillus amyloliquefaciens', 'Streptococcus infantarius', 'Streptococcus paras…	0.000517263	0.00247169	1	0.00151133	9	Confident	['OTU_280', 'OTU_86', 'OTU_96', 'OTU_93']	['Lactobacillus salivarius', 'Streptococcus anginosus', 'Streptococcus vestibularis', 'Streptococcus parasanguinis']
GO:0018730	glutaconate CoA-transferase activity	['OTU_193', 'OTU_192', 'OTU_179', 'OTU_534', 'OTU_110']	['Fusobacterium nucleatum', 'Fusobacterium gonidiaformans', 'Acidaminococcus fermentans', 'Fusobacterium varium', 'Peptoniphilus lacrimalis']	6.82595e-05	0.000567472	1	0.000322169	9	Confident	['OTU_193']	['Fusobacterium nucleatum']
GO:0015793	glycerol transmembrane transport	['OTU_374', 'OTU_193', 'OTU_384', 'OTU_267', 'OTU_445']	['Haemophilus influenzae', 'Fusobacterium nucleatum', 'Saccharomyces cerevisiae', 'Staphylococcus aureus', 'Candida glabrata']	5.8269e-05	0.000325305	1	0.000194089	9	Confident	['OTU_193']	['Fusobacterium nucleatum']
GO:0009758	carbohydrate utilization	['OTU_281', 'OTU_327', 'OTU_526', 'OTU_446', 'OTU_291', 'OTU_510', 'OTU_405', 'OTU_529']	['Lactobacillus sanfranciscensis', 'Clostridium ramosum', 'Bacillus amyloliquefaciens', 'Actinomyces naeslundii', 'Streptococcus mutans', 'Lactobacillus johnsonii', 'Lactobacillus vaginalis', 'Lactobacillus equicursoris']	8.07189e-05	0.000373694	1	0.000229732	9	Confident	[]	[]
GO:0030638	polyketide metabolic process	['OTU_107', 'OTU_193', 'OTU_296', 'OTU_492', 'OTU_499', 'OTU_426', 'OTU_285', 'OTU_352', 'OTU_268', 'OTU_378', 'OTU_493', 'OTU_451', 'OTU_99', 'OTU_360', 'OTU_300', 'OTU_400', 'OTU_540', 'OTU_476', 'OTU_179', 'OTU_293', 'OTU_438', 'OTU_340', 'OTU_539', 'OTU_98', 'OTU_414']	['Clostridium symbiosum', 'Fusobacterium nucleatum', 'Butyricicoccus pullicaecorum', 'Kingella oralis', 'Cardiobacterium valvarum', 'Neisseria elongata', 'Weissella cibaria', 'Chromobacterium unclassified', 'Abiotrophia defectiva', 'Pseudomonas aeruginosa', 'Campylobacter curvus', 'Corynebacterium matruchotii', 'Clostridium citroniae', 'Klebsiella oxytoca', 'Clostridium scindens', 'Enterococcus a…	0.00065316	0.00145206	1	0.0010595	9	Confident	['OTU_107', 'OTU_193']	['Clostridium symbiosum', 'Fusobacterium nucleatum']
GO:0036088	D-serine catabolic process	['OTU_193', 'OTU_378', 'OTU_384']	['Fusobacterium nucleatum', 'Pseudomonas aeruginosa', 'Saccharomyces cerevisiae']	1.2542e-05	0.000454675	1	0.00023742	9	Confident	['OTU_193']	['Fusobacterium nucleatum']
1.8.1.8	protein-disulfide reductase.	['OTU_374', 'OTU_430', 'OTU_375', 'OTU_372', 'OTU_366', 'OTU_492', 'OTU_208', 'OTU_499', 'OTU_423', 'OTU_377', 'OTU_426', 'OTU_352', 'OTU_219', 'OTU_432', 'OTU_378', 'OTU_373', 'OTU_216', 'OTU_493', 'OTU_351', 'OTU_518', 'OTU_428', 'OTU_347', 'OTU_494', 'OTU_359', 'OTU_360', 'OTU_542', 'OTU_496', 'OTU_356', 'OTU_368', 'OTU_495', 'OTU_354', 'OTU_206', 'OTU_218', 'OTU_540', 'OTU_353', 'OTU_500', 'O…	['Haemophilus influenzae', 'Neisseria subflava', 'Haemophilus parahaemolyticus', 'Aggregatibacter segnis', 'Raoultella ornithinolytica', 'Kingella oralis', 'Aeromonas unclassified', 'Cardiobacterium valvarum', 'Ralstonia unclassified', 'Haemophilus sputorum', 'Neisseria elongata', 'Chromobacterium unclassified', 'Haemophilus parainfluenzae', 'Cronobacter sakazakii', 'Pseudomonas aeruginosa', 'Hae…	0.00100102	0.00308438	1	0.00206066	9	Confident	['OTU_219']	['Haemophilus parainfluenzae']
GO:0019874	6-aminohexanoate-cyclic-dimer hydrolase activity	['OTU_403', 'OTU_291', 'OTU_269']	['Lactobacillus iners', 'Streptococcus mutans', 'Granulicatella adiacens']	6.42703e-06	0.000174909	1	9.21206e-05	9	Confident	[]	[]
5.1.3.20	ADP-glyceromanno-heptose 6-epimerase.	['OTU_491', 'OTU_180', 'OTU_430', 'OTU_335', 'OTU_488', 'OTU_375', 'OTU_343', 'OTU_193', 'OTU_487', 'OTU_187', 'OTU_189', 'OTU_372', 'OTU_486', 'OTU_203', 'OTU_492', 'OTU_345', 'OTU_208', 'OTU_371', 'OTU_423', 'OTU_377', 'OTU_182', 'OTU_426', 'OTU_422', 'OTU_352', 'OTU_342', 'OTU_199', 'OTU_362', 'OTU_219', 'OTU_378', 'OTU_437', 'OTU_355', 'OTU_216', 'OTU_533', 'OTU_217', 'OTU_204', 'OTU_344', 'O…	['Pusillimonas unclassified', 'Acidaminococcus intestini', 'Neisseria subflava', 'Anaeroglobus geminatus', 'Selenomonas sputigena', 'Haemophilus parahaemolyticus', 'Veillonella sp 6 1 27', 'Fusobacterium nucleatum', 'Selenomonas noxia', 'Mitsuokella unclassified', 'Veillonella dispar', 'Aggregatibacter segnis', 'Selenomonas infelix', 'Bilophila wadsworthia', 'Kingella oralis', 'Fusobacterium peri…	0.00356154	0.00665461	1	0.00513474	9	Confident	['OTU_193', 'OTU_189', 'OTU_219', 'OTU_341', 'OTU_191']	['Fusobacterium nucleatum', 'Veillonella dispar', 'Haemophilus parainfluenzae', 'Megasphaera micronuciformis', 'Veillonella unclassified']
GO:0009190	cyclic nucleotide biosynthetic process	['OTU_107', 'OTU_8', 'OTU_193', 'OTU_380', 'OTU_521', 'OTU_422', 'OTU_452', 'OTU_519', 'OTU_451', 'OTU_518', 'OTU_349', 'OTU_7', 'OTU_6', 'OTU_453', 'OTU_504', 'OTU_446', 'OTU_153', 'OTU_505', 'OTU_4', 'OTU_450', 'OTU_501', 'OTU_444', 'OTU_97', 'OTU_98', 'OTU_448', 'OTU_503', 'OTU_5']	['Clostridium symbiosum', 'Rothia unclassified', 'Fusobacterium nucleatum', 'Sinobacteraceae unclassified', 'Saccharomonospora unclassified', 'Rhodopseudomonas palustris', 'Kocuria unclassified', 'Actinopolyspora unclassified', 'Corynebacterium matruchotii', 'Shewanella unclassified', 'Lautropia mirabilis', 'Rothia mucilaginosa', 'Actinomyces turicensis', 'Rothia aeria', 'Treponema medium', 'Acti…	0.000465768	0.00103129	1	0.000753402	9	Confident	['OTU_107', 'OTU_193', 'OTU_7']	['Clostridium symbiosum', 'Fusobacterium nucleatum', 'Rothia mucilaginosa']
GO:0004420	hydroxymethylglutaryl-CoA reductase (NADPH) activity	['OTU_275', 'OTU_474', 'OTU_489', 'OTU_281', 'OTU_280', 'OTU_407', 'OTU_475', 'OTU_272', 'OTU_156', 'OTU_421', 'OTU_295', 'OTU_283', 'OTU_81', 'OTU_91', 'OTU_399', 'OTU_499', 'OTU_3', 'OTU_477', 'OTU_532', 'OTU_285', 'OTU_126', 'OTU_82', 'OTU_268', 'OTU_271', 'OTU_2', 'OTU_96', 'OTU_385', 'OTU_228', 'OTU_410', 'OTU_89', 'OTU_83', 'OTU_93', 'OTU_401', 'OTU_287', 'OTU_276', 'OTU_80', 'OTU_270', 'OT…	['Lactobacillus curvatus', 'Capnocytophaga gingivalis', 'Leptotrichia hofstadii', 'Lactobacillus sanfranciscensis', 'Lactobacillus salivarius', 'Streptococcus pasteurianus', 'Aerococcus viridans', 'Lactobacillus acidophilus', 'Ruminococcaceae bacterium D16', 'Leptotrichia wadei', 'Streptococcus tigurinus', 'Pediococcus unclassified', 'Lactobacillus mucosae', 'Streptococcus lutetiensis', 'Enteroco…	0.000979502	0.00262313	1	0.00181548	9	Confident	['OTU_280', 'OTU_96', 'OTU_93', 'OTU_92']	['Lactobacillus salivarius', 'Streptococcus vestibularis', 'Streptococcus parasanguinis', 'Streptococcus mitis oralis pneumoniae']
2.-.-.-	Not Found	['OTU_374', 'OTU_385', 'OTU_428', 'OTU_291', 'OTU_384', 'OTU_445']	['Haemophilus influenzae', 'Saccharomycetaceae unclassified', 'Neisseria meningitidis', 'Streptococcus mutans', 'Saccharomyces cerevisiae', 'Candida glabrata']	3.16782e-06	0.000216973	1	0.000111914	9	Confident	[]	[]
GO:0046295	glycolate biosynthetic process	['OTU_374', 'OTU_375', 'OTU_372', 'OTU_366', 'OTU_541', 'OTU_371', 'OTU_377', 'OTU_426', 'OTU_422', 'OTU_362', 'OTU_219', 'OTU_437', 'OTU_373', 'OTU_216', 'OTU_217', 'OTU_363', 'OTU_365', 'OTU_359', 'OTU_356', 'OTU_368', 'OTU_218', 'OTU_364', 'OTU_540', 'OTU_500', 'OTU_429', 'OTU_376', 'OTU_538', 'OTU_436', 'OTU_210', 'OTU_424', 'OTU_438', 'OTU_539', 'OTU_370', 'OTU_435', 'OTU_215']	['Haemophilus influenzae', 'Haemophilus parahaemolyticus', 'Aggregatibacter segnis', 'Raoultella ornithinolytica', 'Pectobacterium carotovorum', 'Aggregatibacter aphrophilus', 'Haemophilus sputorum', 'Neisseria elongata', 'Rhodopseudomonas palustris', 'Proteus mirabilis', 'Haemophilus parainfluenzae', 'Morganella morganii', 'Haemophilus haemolyticus', 'Klebsiella unclassified', 'Providencia alcal…	0.00098379	0.00303198	1	0.00202554	8	Confident	['OTU_219']	['Haemophilus parainfluenzae']
GO:0019107	myristoyltransferase activity	['OTU_374', 'OTU_375', 'OTU_208', 'OTU_362', 'OTU_219', 'OTU_373', 'OTU_216', 'OTU_217', 'OTU_363', 'OTU_365', 'OTU_359', 'OTU_542', 'OTU_356', 'OTU_368', 'OTU_364', 'OTU_540', 'OTU_376', 'OTU_436', 'OTU_210', 'OTU_438', 'OTU_370', 'OTU_442', 'OTU_215']	['Haemophilus influenzae', 'Haemophilus parahaemolyticus', 'Aeromonas unclassified', 'Proteus mirabilis', 'Haemophilus parainfluenzae', 'Haemophilus haemolyticus', 'Klebsiella unclassified', 'Providencia alcalifaciens', 'Proteus penneri', 'Providencia unclassified', 'Enterobacter mori', 'Plesiomonas shigelloides', 'Citrobacter koseri', 'Yersinia unclassified', 'Proteus unclassified', 'Kosakonia r…	0.000983672	0.00299297	1	0.00200564	8	Confident	['OTU_219']	['Haemophilus parainfluenzae']
GO:0019177	dihydroneopterin triphosphate pyrophosphohydrolase activity	['OTU_374', 'OTU_430', 'OTU_375', 'OTU_372', 'OTU_492', 'OTU_371', 'OTU_423', 'OTU_377', 'OTU_426', 'OTU_352', 'OTU_362', 'OTU_219', 'OTU_437', 'OTU_373', 'OTU_216', 'OTU_217', 'OTU_351', 'OTU_428', 'OTU_363', 'OTU_349', 'OTU_365', 'OTU_359', 'OTU_348', 'OTU_542', 'OTU_356', 'OTU_368', 'OTU_218', 'OTU_364', 'OTU_540', 'OTU_500', 'OTU_429', 'OTU_376', 'OTU_200', 'OTU_538', 'OTU_436', 'OTU_210', 'O…	['Haemophilus influenzae', 'Neisseria subflava', 'Haemophilus parahaemolyticus', 'Aggregatibacter segnis', 'Kingella oralis', 'Aggregatibacter aphrophilus', 'Ralstonia unclassified', 'Haemophilus sputorum', 'Neisseria elongata', 'Chromobacterium unclassified', 'Proteus mirabilis', 'Haemophilus parainfluenzae', 'Morganella morganii', 'Haemophilus haemolyticus', 'Klebsiella unclassified', 'Providen…	0.00100144	0.00304913	1	0.00204294	8	Confident	['OTU_219']	['Haemophilus parainfluenzae']
GO:0050301	streptomycin-6-phosphatase activity	['OTU_231']	['Bifidobacterium dentium']	2.81218e-05	0.000413532	1	0.00022415	8	Confident	['OTU_231']	['Bifidobacterium dentium']
6.3.1.2	glutamine synthetase.	['OTU_491', 'OTU_374', 'OTU_430', 'OTU_281', 'OTU_280', 'OTU_475', 'OTU_375', 'OTU_346', 'OTU_272', 'OTU_379', 'OTU_372', 'OTU_273', 'OTU_283', 'OTU_81', 'OTU_177', 'OTU_492', 'OTU_380', 'OTU_399', 'OTU_499', 'OTU_371', 'OTU_3', 'OTU_423', 'OTU_377', 'OTU_426', 'OTU_422', 'OTU_285', 'OTU_452', 'OTU_352', 'OTU_82', 'OTU_268', 'OTU_199', 'OTU_362', 'OTU_219', 'OTU_271', 'OTU_2', 'OTU_378', 'OTU_437…	['Pusillimonas unclassified', 'Haemophilus influenzae', 'Neisseria subflava', 'Lactobacillus sanfranciscensis', 'Lactobacillus salivarius', 'Aerococcus viridans', 'Haemophilus parahaemolyticus', 'Bartonella unclassified', 'Lactobacillus acidophilus', 'Pseudomonas unclassified', 'Aggregatibacter segnis', 'Lactobacillus casei paracasei', 'Pediococcus unclassified', 'Lactobacillus mucosae', 'Turicib…	0.00205762	0.00421007	1	0.0031524	8	Confident	['OTU_280', 'OTU_219', 'OTU_7']	['Lactobacillus salivarius', 'Haemophilus parainfluenzae', 'Rothia mucilaginosa']
GO:0050470	trimethylamine dehydrogenase activity	['OTU_231']	['Bifidobacterium dentium']	2.81218e-05	0.000413532	1	0.00022415	8	Confident	['OTU_231']	['Bifidobacterium dentium']
6.2.1.26	o-succinylbenzoate--CoA ligase.	['OTU_374', 'OTU_281', 'OTU_280', 'OTU_285', 'OTU_271', 'OTU_83', 'OTU_287', 'OTU_80', 'OTU_270', 'OTU_278', 'OTU_396', 'OTU_356', 'OTU_537', 'OTU_279', 'OTU_538', 'OTU_267', 'OTU_397', 'OTU_517', 'OTU_405', 'OTU_402', 'OTU_404', 'OTU_85', 'OTU_284']	['Haemophilus influenzae', 'Lactobacillus sanfranciscensis', 'Lactobacillus salivarius', 'Weissella cibaria', 'Enterococcus faecalis', 'Leuconostoc lactis', 'Lactococcus garvieae', 'Lactobacillus fermentum', 'Enterococcus casseliflavus', 'Lactobacillus reuteri', 'Staphylococcus caprae capitis', 'Citrobacter koseri', 'Escherichia albertii', 'Lactobacillus rhamnosus', 'Escherichia fergusonii', 'Sta…	0.000262244	0.00127681	1	0.000778275	8	Confident	['OTU_280']	['Lactobacillus salivarius']
GO:0005345	purine nucleobase transmembrane transporter activity	['OTU_374', 'OTU_193', 'OTU_378', 'OTU_428', 'OTU_207', 'OTU_267']	['Haemophilus influenzae', 'Fusobacterium nucleatum', 'Pseudomonas aeruginosa', 'Neisseria meningitidis', 'Helicobacter pylori', 'Staphylococcus aureus']	5.98991e-05	0.000315234	1	0.000189768	8	Confident	['OTU_193']	['Fusobacterium nucleatum']
GO:0050109	morphine 6-dehydrogenase activity	['OTU_281', 'OTU_494', 'OTU_108', 'OTU_405']	['Lactobacillus sanfranciscensis', 'Campylobacter gracilis', 'Anaerococcus vaginalis', 'Lactobacillus vaginalis']	1.08474e-05	0.000134613	1	7.37971e-05	8	Confident	[]	[]
GO:0050415	formimidoylglutamase activity	['OTU_193', 'OTU_345', 'OTU_208', 'OTU_423', 'OTU_352', 'OTU_378', 'OTU_533', 'OTU_217', 'OTU_451', 'OTU_93', 'OTU_418', 'OTU_365', 'OTU_359', 'OTU_360', 'OTU_88', 'OTU_356', 'OTU_212', 'OTU_531', 'OTU_292', 'OTU_289', 'OTU_255', 'OTU_267', 'OTU_397', 'OTU_450', 'OTU_210', 'OTU_517', 'OTU_293', 'OTU_534', 'OTU_311', 'OTU_539', 'OTU_110', 'OTU_435', 'OTU_215']	['Fusobacterium nucleatum', 'Fusobacterium periodonticum', 'Aeromonas unclassified', 'Ralstonia unclassified', 'Chromobacterium unclassified', 'Pseudomonas aeruginosa', 'Cetobacterium somerae', 'Providencia alcalifaciens', 'Corynebacterium matruchotii', 'Streptococcus parasanguinis', 'Fusobacterium ulcerans', 'Providencia unclassified', 'Enterobacter mori', 'Klebsiella oxytoca', 'Streptococcus go…	0.000956119	0.00253371	1	0.00175852	8	Confident	['OTU_193', 'OTU_93']	['Fusobacterium nucleatum', 'Streptococcus parasanguinis']
GO:0046657	folic acid catabolic process	['OTU_374', 'OTU_193', 'OTU_267']	['Haemophilus influenzae', 'Fusobacterium nucleatum', 'Staphylococcus aureus']	5.92244e-05	0.000312921	1	0.00018826	8	Confident	['OTU_193']	['Fusobacterium nucleatum']
GO:0048473	D-methionine transmembrane transport	['OTU_374', 'OTU_193', 'OTU_378', 'OTU_428', 'OTU_207', 'OTU_267']	['Haemophilus influenzae', 'Fusobacterium nucleatum', 'Pseudomonas aeruginosa', 'Neisseria meningitidis', 'Helicobacter pylori', 'Staphylococcus aureus']	5.98991e-05	0.000315234	1	0.000189768	8	Confident	['OTU_193']	['Fusobacterium nucleatum']
GO:0048039	ubiquinone binding	['OTU_491', 'OTU_430', 'OTU_346', 'OTU_189', 'OTU_379', 'OTU_366', 'OTU_492', 'OTU_208', 'OTU_499', 'OTU_371', 'OTU_423', 'OTU_195', 'OTU_426', 'OTU_422', 'OTU_352', 'OTU_362', 'OTU_378', 'OTU_437', 'OTU_216', 'OTU_217', 'OTU_351', 'OTU_518', 'OTU_428', 'OTU_363', 'OTU_347', 'OTU_349', 'OTU_365', 'OTU_359', 'OTU_360', 'OTU_542', 'OTU_356', 'OTU_507', 'OTU_368', 'OTU_207', 'OTU_364', 'OTU_540', 'O…	['Pusillimonas unclassified', 'Neisseria subflava', 'Bartonella unclassified', 'Veillonella dispar', 'Pseudomonas unclassified', 'Raoultella ornithinolytica', 'Kingella oralis', 'Aeromonas unclassified', 'Cardiobacterium valvarum', 'Aggregatibacter aphrophilus', 'Ralstonia unclassified', 'Burkholderiales bacterium 1 1 47', 'Neisseria elongata', 'Rhodopseudomonas palustris', 'Chromobacterium uncla…	0.00228458	0.00419126	1	0.00325436	8	Confident	['OTU_189', 'OTU_190']	['Veillonella dispar', 'Veillonella parvula']
GO:0047432	2,2-dialkylglycine decarboxylase (pyruvate) activity	['OTU_231']	['Bifidobacterium dentium']	2.81218e-05	0.000413532	1	0.00022415	8	Confident	['OTU_231']	['Bifidobacterium dentium']
5.1.3.2	UDP-glucose 4-epimerase.	['OTU_391', 'OTU_474', 'OTU_489', 'OTU_281', 'OTU_381', 'OTU_107', 'OTU_250', 'OTU_280', 'OTU_407', 'OTU_247', 'OTU_314', 'OTU_475', 'OTU_8', 'OTU_375', 'OTU_161', 'OTU_19', 'OTU_20', 'OTU_231', 'OTU_193', 'OTU_224', 'OTU_240', 'OTU_296', 'OTU_272', 'OTU_141', 'OTU_138', 'OTU_256', 'OTU_172', 'OTU_244', 'OTU_12', 'OTU_479', 'OTU_472', 'OTU_372', 'OTU_68', 'OTU_273', 'OTU_157', 'OTU_464', 'OTU_54'…	['Alloprevotella tannerae', 'Capnocytophaga gingivalis', 'Leptotrichia hofstadii', 'Lactobacillus sanfranciscensis', 'Pyramidobacter piscolens', 'Clostridium symbiosum', 'Prevotella melaninogenica', 'Lactobacillus salivarius', 'Streptococcus pasteurianus', 'Prevotella buccae', 'Lachnospiraceae bacterium 5 1 57FAA', 'Aerococcus viridans', 'Rothia unclassified', 'Haemophilus parahaemolyticus', 'Rum…	0.0139019	0.0127933	0	0.013338	8	Confident	['OTU_107', 'OTU_280', 'OTU_231', 'OTU_193', 'OTU_120', 'OTU_96', 'OTU_93', 'OTU_70', 'OTU_7', 'OTU_101']	['Clostridium symbiosum', 'Lactobacillus salivarius', 'Bifidobacterium dentium', 'Fusobacterium nucleatum', 'Eubacterium ventriosum', 'Streptococcus vestibularis', 'Streptococcus parasanguinis', 'Alistipes indistinctus', 'Rothia mucilaginosa', 'Clostridium hathewayi']
GO:0000921	septin ring assembly	['OTU_374', 'OTU_281', 'OTU_280', 'OTU_407', 'OTU_475', 'OTU_272', 'OTU_172', 'OTU_273', 'OTU_283', 'OTU_81', 'OTU_91', 'OTU_177', 'OTU_399', 'OTU_169', 'OTU_327', 'OTU_477', 'OTU_532', 'OTU_285', 'OTU_82', 'OTU_268', 'OTU_271', 'OTU_96', 'OTU_378', 'OTU_526', 'OTU_410', 'OTU_89', 'OTU_83', 'OTU_93', 'OTU_525', 'OTU_528', 'OTU_287', 'OTU_80', 'OTU_270', 'OTU_278', 'OTU_78', 'OTU_88', 'OTU_396', '…	['Haemophilus influenzae', 'Lactobacillus sanfranciscensis', 'Lactobacillus salivarius', 'Streptococcus pasteurianus', 'Aerococcus viridans', 'Lactobacillus acidophilus', 'Eubacterium biforme', 'Lactobacillus casei paracasei', 'Pediococcus unclassified', 'Lactobacillus mucosae', 'Streptococcus lutetiensis', 'Turicibacter unclassified', 'Enterococcus asini', 'Clostridium innocuum', 'Clostridium ra…	0.000952491	0.00258778	1	0.00178423	8	Confident	['OTU_280', 'OTU_96', 'OTU_93', 'OTU_92']	['Lactobacillus salivarius', 'Streptococcus vestibularis', 'Streptococcus parasanguinis', 'Streptococcus mitis oralis pneumoniae']
GO:0017136	NAD-dependent histone deacetylase activity	['OTU_193', 'OTU_384', 'OTU_267', 'OTU_445']	['Fusobacterium nucleatum', 'Saccharomyces cerevisiae', 'Staphylococcus aureus', 'Candida glabrata']	5.93103e-05	0.000311181	1	0.000187417	8	Confident	['OTU_193']	['Fusobacterium nucleatum']
GO:0002132	wobble position uridine ribose methylation	['OTU_374', 'OTU_193', 'OTU_378', 'OTU_428', 'OTU_267']	['Haemophilus influenzae', 'Fusobacterium nucleatum', 'Pseudomonas aeruginosa', 'Neisseria meningitidis', 'Staphylococcus aureus']	5.99193e-05	0.000315076	1	0.000189697	8	Confident	['OTU_193']	['Fusobacterium nucleatum']
GO:0047045	testosterone 17-beta-dehydrogenase (NADP+) activity	['OTU_231']	['Bifidobacterium dentium']	3.97703e-05	0.000584823	1	0.000316995	8	Confident	['OTU_231']	['Bifidobacterium dentium']
GO:0016847	1-aminocyclopropane-1-carboxylate synthase activity	['OTU_231']	['Bifidobacterium dentium']	3.97703e-05	0.000584823	1	0.000316995	8	Confident	['OTU_231']	['Bifidobacterium dentium']
GO:0008477	purine nucleosidase activity	['OTU_281', 'OTU_280', 'OTU_378', 'OTU_78', 'OTU_384', 'OTU_267', 'OTU_269', 'OTU_108', 'OTU_386', 'OTU_79', 'OTU_419', 'OTU_414', 'OTU_415']	['Lactobacillus sanfranciscensis', 'Lactobacillus salivarius', 'Pseudomonas aeruginosa', 'Enterococcus faecium', 'Saccharomyces cerevisiae', 'Staphylococcus aureus', 'Granulicatella adiacens', 'Anaerococcus vaginalis', 'Cryptobacterium curtum', 'Lactobacillus delbrueckii', 'Leptotrichia buccalis', 'Clostridium difficile', 'Clostridium sordellii']	0.000212667	0.00118148	1	0.000705425	8	Confident	['OTU_280']	['Lactobacillus salivarius']
GO:0047837	D-xylose 1-dehydrogenase (NADP+) activity	['OTU_231']	['Bifidobacterium dentium']	3.97703e-05	0.000584823	1	0.000316995	8	Confident	['OTU_231']	['Bifidobacterium dentium']
GO:0047879	erythronolide synthase activity	['OTU_231']	['Bifidobacterium dentium']	2.81218e-05	0.000413532	1	0.00022415	8	Confident	['OTU_231']	['Bifidobacterium dentium']
GO:0043743	LPPG:FO 2-phospho-L-lactate transferase activity	['OTU_180', 'OTU_281', 'OTU_381', 'OTU_335', 'OTU_280', 'OTU_407', 'OTU_488', 'OTU_475', 'OTU_8', 'OTU_343', 'OTU_224', 'OTU_487', 'OTU_272', 'OTU_187', 'OTU_156', 'OTU_172', 'OTU_189', 'OTU_372', 'OTU_273', 'OTU_283', 'OTU_486', 'OTU_303', 'OTU_541', 'OTU_81', 'OTU_91', 'OTU_203', 'OTU_382', 'OTU_208', 'OTU_399', 'OTU_371', 'OTU_3', 'OTU_169', 'OTU_482', 'OTU_477', 'OTU_182', 'OTU_521', 'OTU_532…	['Acidaminococcus intestini', 'Lactobacillus sanfranciscensis', 'Pyramidobacter piscolens', 'Anaeroglobus geminatus', 'Lactobacillus salivarius', 'Streptococcus pasteurianus', 'Selenomonas sputigena', 'Aerococcus viridans', 'Rothia unclassified', 'Veillonella sp 6 1 27', 'Granulicella unclassified', 'Selenomonas noxia', 'Lactobacillus acidophilus', 'Mitsuokella unclassified', 'Ruminococcaceae bac…	0.00382373	0.00684777	1	0.00536182	8	Confident	['OTU_280', 'OTU_189', 'OTU_219', 'OTU_96', 'OTU_93', 'OTU_188', 'OTU_341', 'OTU_7', 'OTU_92', 'OTU_191']	['Lactobacillus salivarius', 'Veillonella dispar', 'Haemophilus parainfluenzae', 'Streptococcus vestibularis', 'Streptococcus parasanguinis', 'Veillonella atypica', 'Megasphaera micronuciformis', 'Rothia mucilaginosa', 'Streptococcus mitis oralis pneumoniae', 'Veillonella unclassified']
GO:0046583	monoatomic cation efflux transmembrane transporter activity	['OTU_374', 'OTU_193', 'OTU_428', 'OTU_267', 'OTU_445']	['Haemophilus influenzae', 'Fusobacterium nucleatum', 'Neisseria meningitidis', 'Staphylococcus aureus', 'Candida glabrata']	5.99745e-05	0.000314121	1	0.000189239	8	Confident	['OTU_193']	['Fusobacterium nucleatum']
GO:0043720	3-keto-5-aminohexanoate cleavage activity	['OTU_193']	['Fusobacterium nucleatum']	8.90815e-06	0.00031849	1	0.000166368	8	Confident	['OTU_193']	['Fusobacterium nucleatum']
GO:0047933	glucose-1,6-bisphosphate synthase activity	['OTU_231']	['Bifidobacterium dentium']	2.81218e-05	0.000413532	1	0.00022415	8	Confident	['OTU_231']	['Bifidobacterium dentium']
GO:0045254	pyruvate dehydrogenase complex	['OTU_491', 'OTU_374', 'OTU_474', 'OTU_430', 'OTU_489', 'OTU_375', 'OTU_346', 'OTU_256', 'OTU_372', 'OTU_86', 'OTU_366', 'OTU_91', 'OTU_257', 'OTU_380', 'OTU_208', 'OTU_371', 'OTU_423', 'OTU_377', 'OTU_426', 'OTU_352', 'OTU_362', 'OTU_219', 'OTU_378', 'OTU_437', 'OTU_373', 'OTU_216', 'OTU_89', 'OTU_93', 'OTU_222', 'OTU_428', 'OTU_363', 'OTU_365', 'OTU_359', 'OTU_348', 'OTU_288', 'OTU_360', 'OTU_8…	['Pusillimonas unclassified', 'Haemophilus influenzae', 'Capnocytophaga gingivalis', 'Neisseria subflava', 'Leptotrichia hofstadii', 'Haemophilus parahaemolyticus', 'Bartonella unclassified', 'Pedobacter unclassified', 'Aggregatibacter segnis', 'Streptococcus anginosus', 'Raoultella ornithinolytica', 'Streptococcus lutetiensis', 'Sphingobacterium unclassified', 'Sinobacteraceae unclassified', 'Ae…	0.00180258	0.00403434	1	0.0029377	8	Confident	['OTU_86', 'OTU_219', 'OTU_93']	['Streptococcus anginosus', 'Haemophilus parainfluenzae', 'Streptococcus parasanguinis']
GO:0034414	obsolete tRNA 3'-trailer cleavage, endonucleolytic	['OTU_374', 'OTU_193', 'OTU_378', 'OTU_428', 'OTU_207', 'OTU_384', 'OTU_267']	['Haemophilus influenzae', 'Fusobacterium nucleatum', 'Pseudomonas aeruginosa', 'Neisseria meningitidis', 'Helicobacter pylori', 'Saccharomyces cerevisiae', 'Staphylococcus aureus']	5.97536e-05	0.000318055	1	0.000191131	8	Confident	['OTU_193']	['Fusobacterium nucleatum']
6.3.2.2	glutamate--cysteine ligase.	['OTU_491', 'OTU_275', 'OTU_280', 'OTU_407', 'OTU_475', 'OTU_8', 'OTU_375', 'OTU_161', 'OTU_346', 'OTU_231', 'OTU_224', 'OTU_12', 'OTU_379', 'OTU_372', 'OTU_86', 'OTU_366', 'OTU_303', 'OTU_541', 'OTU_81', 'OTU_91', 'OTU_177', 'OTU_208', 'OTU_399', 'OTU_499', 'OTU_371', 'OTU_3', 'OTU_423', 'OTU_377', 'OTU_521', 'OTU_422', 'OTU_285', 'OTU_452', 'OTU_352', 'OTU_21', 'OTU_362', 'OTU_511', 'OTU_305', …	['Pusillimonas unclassified', 'Lactobacillus curvatus', 'Lactobacillus salivarius', 'Streptococcus pasteurianus', 'Aerococcus viridans', 'Rothia unclassified', 'Haemophilus parahaemolyticus', 'Ruminococcus flavefaciens', 'Bartonella unclassified', 'Bifidobacterium dentium', 'Granulicella unclassified', 'Bifidobacterium longum', 'Pseudomonas unclassified', 'Aggregatibacter segnis', 'Streptococcus …	0.00314198	0.00625627	1	0.00472597	8	Confident	['OTU_280', 'OTU_231', 'OTU_86', 'OTU_96', 'OTU_94', 'OTU_93', 'OTU_7']	['Lactobacillus salivarius', 'Bifidobacterium dentium', 'Streptococcus anginosus', 'Streptococcus vestibularis', 'Streptococcus salivarius', 'Streptococcus parasanguinis', 'Rothia mucilaginosa']
2.3.1.247	3-keto-5-aminohexanoate cleavage enzyme.	['OTU_193']	['Fusobacterium nucleatum']	8.90815e-06	0.00031849	1	0.000166368	8	Confident	['OTU_193']	['Fusobacterium nucleatum']
2.3.1.12	dihydrolipoyllysine-residue acetyltransferase.	['OTU_491', 'OTU_374', 'OTU_474', 'OTU_430', 'OTU_489', 'OTU_375', 'OTU_346', 'OTU_256', 'OTU_372', 'OTU_86', 'OTU_366', 'OTU_91', 'OTU_257', 'OTU_380', 'OTU_208', 'OTU_371', 'OTU_423', 'OTU_377', 'OTU_426', 'OTU_352', 'OTU_362', 'OTU_219', 'OTU_378', 'OTU_437', 'OTU_373', 'OTU_216', 'OTU_385', 'OTU_89', 'OTU_93', 'OTU_222', 'OTU_428', 'OTU_363', 'OTU_365', 'OTU_359', 'OTU_348', 'OTU_288', 'OTU_3…	['Pusillimonas unclassified', 'Haemophilus influenzae', 'Capnocytophaga gingivalis', 'Neisseria subflava', 'Leptotrichia hofstadii', 'Haemophilus parahaemolyticus', 'Bartonella unclassified', 'Pedobacter unclassified', 'Aggregatibacter segnis', 'Streptococcus anginosus', 'Raoultella ornithinolytica', 'Streptococcus lutetiensis', 'Sphingobacterium unclassified', 'Sinobacteraceae unclassified', 'Ae…	0.00180141	0.00403286	1	0.00293637	8	Confident	['OTU_86', 'OTU_219', 'OTU_93']	['Streptococcus anginosus', 'Haemophilus parainfluenzae', 'Streptococcus parasanguinis']
2.1.1.298	ribosomal protein uL3 N(5)-glutamine methyltransferase.	['OTU_374', 'OTU_430', 'OTU_375', 'OTU_372', 'OTU_366', 'OTU_541', 'OTU_492', 'OTU_208', 'OTU_371', 'OTU_423', 'OTU_377', 'OTU_426', 'OTU_352', 'OTU_362', 'OTU_219', 'OTU_378', 'OTU_437', 'OTU_373', 'OTU_216', 'OTU_217', 'OTU_351', 'OTU_518', 'OTU_428', 'OTU_363', 'OTU_347', 'OTU_365', 'OTU_359', 'OTU_360', 'OTU_542', 'OTU_356', 'OTU_368', 'OTU_218', 'OTU_364', 'OTU_540', 'OTU_500', 'OTU_429', 'O…	['Haemophilus influenzae', 'Neisseria subflava', 'Haemophilus parahaemolyticus', 'Aggregatibacter segnis', 'Raoultella ornithinolytica', 'Pectobacterium carotovorum', 'Kingella oralis', 'Aeromonas unclassified', 'Aggregatibacter aphrophilus', 'Ralstonia unclassified', 'Haemophilus sputorum', 'Neisseria elongata', 'Chromobacterium unclassified', 'Proteus mirabilis', 'Haemophilus parainfluenzae', '…	0.00106015	0.00307884	1	0.0020869	8	Confident	['OTU_219']	['Haemophilus parainfluenzae']
GO:0004324	ferredoxin-NADP+ reductase activity	['OTU_491', 'OTU_160', 'OTU_474', 'OTU_430', 'OTU_281', 'OTU_280', 'OTU_407', 'OTU_346', 'OTU_272', 'OTU_256', 'OTU_379', 'OTU_372', 'OTU_295', 'OTU_283', 'OTU_145', 'OTU_81', 'OTU_91', 'OTU_177', 'OTU_492', 'OTU_380', 'OTU_208', 'OTU_318', 'OTU_371', 'OTU_423', 'OTU_482', 'OTU_477', 'OTU_521', 'OTU_426', 'OTU_532', 'OTU_422', 'OTU_205', 'OTU_285', 'OTU_352', 'OTU_268', 'OTU_199', 'OTU_362', 'OTU…	['Pusillimonas unclassified', 'Ruminococcus champanellensis', 'Capnocytophaga gingivalis', 'Neisseria subflava', 'Lactobacillus sanfranciscensis', 'Lactobacillus salivarius', 'Streptococcus pasteurianus', 'Bartonella unclassified', 'Lactobacillus acidophilus', 'Pedobacter unclassified', 'Pseudomonas unclassified', 'Aggregatibacter segnis', 'Streptococcus tigurinus', 'Pediococcus unclassified', 'R…	0.00245101	0.00401321	1	0.00324558	8	Confident	['OTU_280', 'OTU_96', 'OTU_93', 'OTU_92']	['Lactobacillus salivarius', 'Streptococcus vestibularis', 'Streptococcus parasanguinis', 'Streptococcus mitis oralis pneumoniae']
2.4.1.187	N-acetylglucosaminyldiphosphoundecaprenol N-acetyl-beta-D-mannosaminyltransferase.	['OTU_180', 'OTU_335', 'OTU_280', 'OTU_488', 'OTU_343', 'OTU_487', 'OTU_296', 'OTU_272', 'OTU_156', 'OTU_189', 'OTU_273', 'OTU_283', 'OTU_486', 'OTU_482', 'OTU_182', 'OTU_82', 'OTU_342', 'OTU_271', 'OTU_526', 'OTU_299', 'OTU_188', 'OTU_186', 'OTU_528', 'OTU_276', 'OTU_341', 'OTU_337', 'OTU_184', 'OTU_484', 'OTU_114', 'OTU_403', 'OTU_336', 'OTU_282', 'OTU_179', 'OTU_277', 'OTU_267', 'OTU_397', 'OT…	['Acidaminococcus intestini', 'Anaeroglobus geminatus', 'Lactobacillus salivarius', 'Selenomonas sputigena', 'Veillonella sp 6 1 27', 'Selenomonas noxia', 'Butyricicoccus pullicaecorum', 'Lactobacillus acidophilus', 'Ruminococcaceae bacterium D16', 'Veillonella dispar', 'Lactobacillus casei paracasei', 'Pediococcus unclassified', 'Selenomonas infelix', 'Filifactor alocis', 'Phascolarctobacterium …	0.00208376	0.00452061	1	0.00332319	8	Confident	['OTU_280', 'OTU_189', 'OTU_188', 'OTU_341', 'OTU_191']	['Lactobacillus salivarius', 'Veillonella dispar', 'Veillonella atypica', 'Megasphaera micronuciformis', 'Veillonella unclassified']
GO:0090563	protein-phosphocysteine-sugar phosphotransferase activity	['OTU_374', 'OTU_193', 'OTU_378', 'OTU_267']	['Haemophilus influenzae', 'Fusobacterium nucleatum', 'Pseudomonas aeruginosa', 'Staphylococcus aureus']	0.000141101	0.000440178	1	0.000293218	8	Confident	['OTU_193']	['Fusobacterium nucleatum']
2.1.1.173	23S rRNA (guanine(2445)-N(2))-methyltransferase.	['OTU_374', 'OTU_375', 'OTU_379', 'OTU_372', 'OTU_366', 'OTU_380', 'OTU_208', 'OTU_499', 'OTU_371', 'OTU_377', 'OTU_21', 'OTU_362', 'OTU_219', 'OTU_511', 'OTU_378', 'OTU_437', 'OTU_373', 'OTU_355', 'OTU_216', 'OTU_217', 'OTU_518', 'OTU_428', 'OTU_363', 'OTU_365', 'OTU_359', 'OTU_24', 'OTU_360', 'OTU_542', 'OTU_236', 'OTU_356', 'OTU_212', 'OTU_368', 'OTU_218', 'OTU_364', 'OTU_540', 'OTU_500', 'OTU…	['Haemophilus influenzae', 'Haemophilus parahaemolyticus', 'Pseudomonas unclassified', 'Aggregatibacter segnis', 'Raoultella ornithinolytica', 'Sinobacteraceae unclassified', 'Aeromonas unclassified', 'Cardiobacterium valvarum', 'Aggregatibacter aphrophilus', 'Haemophilus sputorum', 'Eggerthella lenta', 'Proteus mirabilis', 'Haemophilus parainfluenzae', 'Olsenella profusa', 'Pseudomonas aeruginos…	0.00119641	0.00325826	1	0.00224511	8	Confident	['OTU_219']	['Haemophilus parainfluenzae']
GO:0015724	formate transport	['OTU_374', 'OTU_193', 'OTU_378', 'OTU_267']	['Haemophilus influenzae', 'Fusobacterium nucleatum', 'Pseudomonas aeruginosa', 'Staphylococcus aureus']	5.91627e-05	0.000314352	1	0.000188957	8	Confident	['OTU_193']	['Fusobacterium nucleatum']
GO:0033785	heptose 7-phosphate kinase activity	['OTU_180', 'OTU_374', 'OTU_381', 'OTU_335', 'OTU_375', 'OTU_343', 'OTU_193', 'OTU_224', 'OTU_189', 'OTU_379', 'OTU_372', 'OTU_208', 'OTU_371', 'OTU_377', 'OTU_182', 'OTU_422', 'OTU_342', 'OTU_362', 'OTU_219', 'OTU_378', 'OTU_437', 'OTU_373', 'OTU_355', 'OTU_216', 'OTU_217', 'OTU_493', 'OTU_111', 'OTU_518', 'OTU_188', 'OTU_222', 'OTU_428', 'OTU_363', 'OTU_365', 'OTU_359', 'OTU_341', 'OTU_360', 'O…	['Acidaminococcus intestini', 'Haemophilus influenzae', 'Pyramidobacter piscolens', 'Anaeroglobus geminatus', 'Haemophilus parahaemolyticus', 'Veillonella sp 6 1 27', 'Fusobacterium nucleatum', 'Granulicella unclassified', 'Veillonella dispar', 'Pseudomonas unclassified', 'Aggregatibacter segnis', 'Aeromonas unclassified', 'Aggregatibacter aphrophilus', 'Haemophilus sputorum', 'Phascolarctobacter…	0.00377915	0.00688478	1	0.00535874	8	Confident	['OTU_193', 'OTU_189', 'OTU_219', 'OTU_188', 'OTU_341', 'OTU_190', 'OTU_191']	['Fusobacterium nucleatum', 'Veillonella dispar', 'Haemophilus parainfluenzae', 'Veillonella atypica', 'Megasphaera micronuciformis', 'Veillonella parvula', 'Veillonella unclassified']
GO:0102028	cystathionine gamma-synthase activity (acts on O-phosphohomoserine)	['OTU_374', 'OTU_407', 'OTU_231', 'OTU_124', 'OTU_93', 'OTU_121', 'OTU_207', 'OTU_384', 'OTU_408', 'OTU_293', 'OTU_419']	['Haemophilus influenzae', 'Streptococcus pasteurianus', 'Bifidobacterium dentium', 'Ruminococcus obeum', 'Streptococcus parasanguinis', 'Anaerostipes hadrus', 'Helicobacter pylori', 'Saccharomyces cerevisiae', 'Streptococcus peroris', 'Streptococcus sanguinis', 'Leptotrichia buccalis']	0.000897671	0.00184283	1	0.0013784	8	Confident	['OTU_231', 'OTU_93']	['Bifidobacterium dentium', 'Streptococcus parasanguinis']
GO:0051775	response to redox state	['OTU_160', 'OTU_489', 'OTU_281', 'OTU_381', 'OTU_107', 'OTU_335', 'OTU_280', 'OTU_407', 'OTU_475', 'OTU_161', 'OTU_123', 'OTU_296', 'OTU_272', 'OTU_125', 'OTU_187', 'OTU_156', 'OTU_172', 'OTU_479', 'OTU_273', 'OTU_157', 'OTU_54', 'OTU_34', 'OTU_145', 'OTU_155', 'OTU_486', 'OTU_303', 'OTU_523', 'OTU_81', 'OTU_91', 'OTU_203', 'OTU_177', 'OTU_382', 'OTU_399', 'OTU_318', 'OTU_151', 'OTU_46', 'OTU_16…	['Ruminococcus champanellensis', 'Leptotrichia hofstadii', 'Lactobacillus sanfranciscensis', 'Pyramidobacter piscolens', 'Clostridium symbiosum', 'Anaeroglobus geminatus', 'Lactobacillus salivarius', 'Streptococcus pasteurianus', 'Aerococcus viridans', 'Ruminococcus flavefaciens', 'Ruminococcus gnavus', 'Butyricicoccus pullicaecorum', 'Lactobacillus acidophilus', 'Ruminococcus torques', 'Mitsuoke…	0.0132331	0.0119039	0	0.0125571	8	Confident	['OTU_107', 'OTU_280', 'OTU_120', 'OTU_93', 'OTU_70', 'OTU_341', 'OTU_164', 'OTU_92', 'OTU_101']	['Clostridium symbiosum', 'Lactobacillus salivarius', 'Eubacterium ventriosum', 'Streptococcus parasanguinis', 'Alistipes indistinctus', 'Megasphaera micronuciformis', 'Subdoligranulum unclassified', 'Streptococcus mitis oralis pneumoniae', 'Clostridium hathewayi']
GO:0008834	di-trans,poly-cis-undecaprenyl-diphosphate synthase activity	['OTU_374', 'OTU_375', 'OTU_193', 'OTU_379', 'OTU_372', 'OTU_380', 'OTU_208', 'OTU_499', 'OTU_371', 'OTU_327', 'OTU_377', 'OTU_362', 'OTU_219', 'OTU_378', 'OTU_437', 'OTU_373', 'OTU_355', 'OTU_216', 'OTU_217', 'OTU_518', 'OTU_428', 'OTU_363', 'OTU_365', 'OTU_359', 'OTU_360', 'OTU_542', 'OTU_356', 'OTU_368', 'OTU_484', 'OTU_252', 'OTU_207', 'OTU_218', 'OTU_364', 'OTU_463', 'OTU_540', 'OTU_500', 'O…	['Haemophilus influenzae', 'Haemophilus parahaemolyticus', 'Fusobacterium nucleatum', 'Pseudomonas unclassified', 'Aggregatibacter segnis', 'Sinobacteraceae unclassified', 'Aeromonas unclassified', 'Cardiobacterium valvarum', 'Aggregatibacter aphrophilus', 'Clostridium ramosum', 'Haemophilus sputorum', 'Proteus mirabilis', 'Haemophilus parainfluenzae', 'Pseudomonas aeruginosa', 'Morganella morgan…	0.0021027	0.00410908	1	0.00312319	8	Confident	['OTU_193', 'OTU_219']	['Fusobacterium nucleatum', 'Haemophilus parainfluenzae']
GO:0052929	ATP:3'-cytidine-cytidine-tRNA adenylyltransferase activity	['OTU_374', 'OTU_430', 'OTU_281', 'OTU_280', 'OTU_407', 'OTU_488', 'OTU_475', 'OTU_375', 'OTU_231', 'OTU_193', 'OTU_487', 'OTU_272', 'OTU_372', 'OTU_273', 'OTU_295', 'OTU_283', 'OTU_81', 'OTU_91', 'OTU_492', 'OTU_380', 'OTU_208', 'OTU_399', 'OTU_318', 'OTU_371', 'OTU_3', 'OTU_423', 'OTU_477', 'OTU_377', 'OTU_182', 'OTU_426', 'OTU_532', 'OTU_285', 'OTU_352', 'OTU_82', 'OTU_268', 'OTU_362', 'OTU_27…	['Haemophilus influenzae', 'Neisseria subflava', 'Lactobacillus sanfranciscensis', 'Lactobacillus salivarius', 'Streptococcus pasteurianus', 'Selenomonas sputigena', 'Aerococcus viridans', 'Haemophilus parahaemolyticus', 'Bifidobacterium dentium', 'Fusobacterium nucleatum', 'Selenomonas noxia', 'Lactobacillus acidophilus', 'Aggregatibacter segnis', 'Lactobacillus casei paracasei', 'Streptococcus …	0.00317971	0.00519827	1	0.00420639	8	Confident	['OTU_280', 'OTU_231', 'OTU_193', 'OTU_96', 'OTU_93', 'OTU_92']	['Lactobacillus salivarius', 'Bifidobacterium dentium', 'Fusobacterium nucleatum', 'Streptococcus vestibularis', 'Streptococcus parasanguinis', 'Streptococcus mitis oralis pneumoniae']
GO:0004552	octanol dehydrogenase (NAD+) activity	['OTU_231']	['Bifidobacterium dentium']	2.81218e-05	0.000413532	1	0.00022415	8	Confident	['OTU_231']	['Bifidobacterium dentium']
GO:0015099	nickel cation transmembrane transporter activity	['OTU_374', 'OTU_375', 'OTU_193', 'OTU_372', 'OTU_366', 'OTU_541', 'OTU_499', 'OTU_371', 'OTU_423', 'OTU_377', 'OTU_422', 'OTU_352', 'OTU_362', 'OTU_219', 'OTU_378', 'OTU_437', 'OTU_373', 'OTU_216', 'OTU_493', 'OTU_363', 'OTU_80', 'OTU_365', 'OTU_494', 'OTU_359', 'OTU_356', 'OTU_368', 'OTU_495', 'OTU_354', 'OTU_207', 'OTU_218', 'OTU_364', 'OTU_540', 'OTU_282', 'OTU_353', 'OTU_500', 'OTU_504', 'OT…	['Haemophilus influenzae', 'Haemophilus parahaemolyticus', 'Fusobacterium nucleatum', 'Aggregatibacter segnis', 'Raoultella ornithinolytica', 'Pectobacterium carotovorum', 'Cardiobacterium valvarum', 'Aggregatibacter aphrophilus', 'Ralstonia unclassified', 'Haemophilus sputorum', 'Rhodopseudomonas palustris', 'Chromobacterium unclassified', 'Proteus mirabilis', 'Haemophilus parainfluenzae', 'Pseu…	0.00140211	0.00386288	1	0.00265371	8	Confident	['OTU_193', 'OTU_219']	['Fusobacterium nucleatum', 'Haemophilus parainfluenzae']
GO:0033958	DNA-deoxyinosine glycosylase activity	['OTU_346', 'OTU_327', 'OTU_521', 'OTU_422', 'OTU_511', 'OTU_124', 'OTU_235', 'OTU_519', 'OTU_128', 'OTU_522', 'OTU_507', 'OTU_447', 'OTU_23', 'OTU_446', 'OTU_505', 'OTU_338']	['Bartonella unclassified', 'Clostridium ramosum', 'Saccharomonospora unclassified', 'Rhodopseudomonas palustris', 'Olsenella profusa', 'Ruminococcus obeum', 'Collinsella intestinalis', 'Actinopolyspora unclassified', 'Coprococcus catus', 'Saccharopolyspora unclassified', 'Rhodospirillum unclassified', 'Actinomyces oris', 'Gordonibacter pamelaeae', 'Actinomyces naeslundii', 'Treponema socranskii'…	0.00112802	0.000830274	0	0.000976581	8	Confident	[]	[]
GO:0071713	para-aminobenzoyl-glutamate hydrolase activity	['OTU_374', 'OTU_193', 'OTU_267']	['Haemophilus influenzae', 'Fusobacterium nucleatum', 'Staphylococcus aureus']	5.92244e-05	0.000312921	1	0.00018826	8	Confident	['OTU_193']	['Fusobacterium nucleatum']
GO:0015821	methionine transport	['OTU_475', 'OTU_231', 'OTU_511', 'OTU_236', 'OTU_447', 'OTU_6', 'OTU_446', 'OTU_384', 'OTU_4', 'OTU_449', 'OTU_97', 'OTU_448', 'OTU_5']	['Aerococcus viridans', 'Bifidobacterium dentium', 'Olsenella profusa', 'Collinsella tanakaei', 'Actinomyces oris', 'Actinomyces turicensis', 'Actinomyces naeslundii', 'Saccharomyces cerevisiae', 'Actinomyces graevenitzii', 'Actinomyces viscosus', 'Clostridium asparagiforme', 'Actinomyces sp HPA0247', 'Actinomyces odontolyticus']	0.000274088	0.000779191	1	0.000530994	8	Confident	['OTU_231']	['Bifidobacterium dentium']
1.18.1.2	ferredoxin--NADP(+) reductase.	['OTU_491', 'OTU_474', 'OTU_430', 'OTU_281', 'OTU_280', 'OTU_407', 'OTU_346', 'OTU_272', 'OTU_256', 'OTU_379', 'OTU_372', 'OTU_295', 'OTU_283', 'OTU_81', 'OTU_91', 'OTU_177', 'OTU_492', 'OTU_380', 'OTU_208', 'OTU_371', 'OTU_423', 'OTU_477', 'OTU_521', 'OTU_426', 'OTU_532', 'OTU_422', 'OTU_285', 'OTU_352', 'OTU_268', 'OTU_199', 'OTU_362', 'OTU_271', 'OTU_96', 'OTU_378', 'OTU_437', 'OTU_216', 'OTU_…	['Pusillimonas unclassified', 'Capnocytophaga gingivalis', 'Neisseria subflava', 'Lactobacillus sanfranciscensis', 'Lactobacillus salivarius', 'Streptococcus pasteurianus', 'Bartonella unclassified', 'Lactobacillus acidophilus', 'Pedobacter unclassified', 'Pseudomonas unclassified', 'Aggregatibacter segnis', 'Streptococcus tigurinus', 'Pediococcus unclassified', 'Lactobacillus mucosae', 'Streptoc…	0.00191818	0.00377328	1	0.00286173	8	Confident	['OTU_280', 'OTU_96', 'OTU_93', 'OTU_92']	['Lactobacillus salivarius', 'Streptococcus vestibularis', 'Streptococcus parasanguinis', 'Streptococcus mitis oralis pneumoniae']
GO:0042168	heme metabolic process	['OTU_491', 'OTU_374', 'OTU_430', 'OTU_375', 'OTU_379', 'OTU_372', 'OTU_492', 'OTU_380', 'OTU_208', 'OTU_499', 'OTU_371', 'OTU_423', 'OTU_377', 'OTU_426', 'OTU_352', 'OTU_362', 'OTU_219', 'OTU_378', 'OTU_437', 'OTU_373', 'OTU_355', 'OTU_216', 'OTU_217', 'OTU_518', 'OTU_428', 'OTU_363', 'OTU_349', 'OTU_365', 'OTU_359', 'OTU_542', 'OTU_356', 'OTU_537', 'OTU_368', 'OTU_218', 'OTU_364', 'OTU_540', 'O…	['Pusillimonas unclassified', 'Haemophilus influenzae', 'Neisseria subflava', 'Haemophilus parahaemolyticus', 'Pseudomonas unclassified', 'Aggregatibacter segnis', 'Kingella oralis', 'Sinobacteraceae unclassified', 'Aeromonas unclassified', 'Cardiobacterium valvarum', 'Aggregatibacter aphrophilus', 'Ralstonia unclassified', 'Haemophilus sputorum', 'Neisseria elongata', 'Chromobacterium unclassifi…	0.00104607	0.00305945	1	0.00207012	8	Confident	['OTU_219']	['Haemophilus parainfluenzae']
GO:0070681	glutaminyl-tRNAGln biosynthesis via transamidation	['OTU_193', 'OTU_378', 'OTU_385', 'OTU_428', 'OTU_207', 'OTU_384', 'OTU_267', 'OTU_445']	['Fusobacterium nucleatum', 'Pseudomonas aeruginosa', 'Saccharomycetaceae unclassified', 'Neisseria meningitidis', 'Helicobacter pylori', 'Saccharomyces cerevisiae', 'Staphylococcus aureus', 'Candida glabrata']	8.53442e-05	0.000438705	1	0.000265071	8	Confident	['OTU_193']	['Fusobacterium nucleatum']
GO:0008710	8-amino-7-oxononanoate synthase activity	['OTU_374', 'OTU_247', 'OTU_488', 'OTU_343', 'OTU_193', 'OTU_189', 'OTU_372', 'OTU_182', 'OTU_342', 'OTU_378', 'OTU_437', 'OTU_373', 'OTU_526', 'OTU_351', 'OTU_188', 'OTU_428', 'OTU_528', 'OTU_304', 'OTU_337', 'OTU_206', 'OTU_207', 'OTU_218', 'OTU_183', 'OTU_463', 'OTU_336', 'OTU_500', 'OTU_190', 'OTU_504', 'OTU_200', 'OTU_267', 'OTU_57', 'OTU_501', 'OTU_416', 'OTU_196', 'OTU_191', 'OTU_109', 'OT…	['Haemophilus influenzae', 'Prevotella buccae', 'Selenomonas sputigena', 'Veillonella sp 6 1 27', 'Fusobacterium nucleatum', 'Veillonella dispar', 'Aggregatibacter segnis', 'Phascolarctobacterium succinatutens', 'Veillonella sp 3 1 44', 'Pseudomonas aeruginosa', 'Morganella morganii', 'Haemophilus haemolyticus', 'Bacillus amyloliquefaciens', 'Gallionellaceae unclassified', 'Veillonella atypica', …	0.00206103	0.004568	1	0.00333613	8	Confident	['OTU_193', 'OTU_189', 'OTU_188', 'OTU_190', 'OTU_191']	['Fusobacterium nucleatum', 'Veillonella dispar', 'Veillonella atypica', 'Veillonella parvula', 'Veillonella unclassified']
1.11.1.-	Not Found	['OTU_430', 'OTU_489', 'OTU_366', 'OTU_492', 'OTU_377', 'OTU_426', 'OTU_268', 'OTU_362', 'OTU_96', 'OTU_437', 'OTU_216', 'OTU_526', 'OTU_217', 'OTU_93', 'OTU_428', 'OTU_363', 'OTU_349', 'OTU_365', 'OTU_359', 'OTU_7', 'OTU_360', 'OTU_88', 'OTU_537', 'OTU_212', 'OTU_207', 'OTU_364', 'OTU_292', 'OTU_540', 'OTU_446', 'OTU_289', 'OTU_429', 'OTU_200', 'OTU_538', 'OTU_436', 'OTU_267', 'OTU_397', 'OTU_4'…	['Neisseria subflava', 'Leptotrichia hofstadii', 'Raoultella ornithinolytica', 'Kingella oralis', 'Haemophilus sputorum', 'Neisseria elongata', 'Abiotrophia defectiva', 'Proteus mirabilis', 'Streptococcus vestibularis', 'Morganella morganii', 'Klebsiella unclassified', 'Bacillus amyloliquefaciens', 'Providencia alcalifaciens', 'Streptococcus parasanguinis', 'Neisseria meningitidis', 'Proteus penn…	0.000901855	0.00263163	1	0.00178166	8	Confident	['OTU_96', 'OTU_93', 'OTU_7']	['Streptococcus vestibularis', 'Streptococcus parasanguinis', 'Rothia mucilaginosa']
2.4.1.7	sucrose phosphorylase.	['OTU_407', 'OTU_272', 'OTU_81', 'OTU_91', 'OTU_89', 'OTU_83', 'OTU_287', 'OTU_278', 'OTU_78', 'OTU_400', 'OTU_291', 'OTU_510', 'OTU_269', 'OTU_405', 'OTU_293', 'OTU_294', 'OTU_404', 'OTU_398', 'OTU_284', 'OTU_9']	['Streptococcus pasteurianus', 'Lactobacillus acidophilus', 'Lactobacillus mucosae', 'Streptococcus lutetiensis', 'Streptococcus infantarius', 'Leuconostoc lactis', 'Lactococcus garvieae', 'Lactobacillus reuteri', 'Enterococcus faecium', 'Enterococcus avium', 'Streptococcus mutans', 'Lactobacillus johnsonii', 'Granulicatella adiacens', 'Lactobacillus vaginalis', 'Streptococcus sanguinis', 'Strept…	0.000397869	0.00097413	1	0.000690967	8	Confident	[]	[]
GO:0015820	L-leucine transport	['OTU_374', 'OTU_193', 'OTU_378', 'OTU_267']	['Haemophilus influenzae', 'Fusobacterium nucleatum', 'Pseudomonas aeruginosa', 'Staphylococcus aureus']	5.91163e-05	0.000314833	1	0.000189179	7	Candidate	['OTU_193']	['Fusobacterium nucleatum']
GO:0006053	N-acetylmannosamine catabolic process	['OTU_374', 'OTU_193', 'OTU_267']	['Haemophilus influenzae', 'Fusobacterium nucleatum', 'Staphylococcus aureus']	5.92244e-05	0.000312921	1	0.00018826	7	Candidate	['OTU_193']	['Fusobacterium nucleatum']
GO:0009052	pentose-phosphate shunt, non-oxidative branch	['OTU_491', 'OTU_374', 'OTU_430', 'OTU_281', 'OTU_280', 'OTU_407', 'OTU_475', 'OTU_375', 'OTU_346', 'OTU_231', 'OTU_193', 'OTU_272', 'OTU_172', 'OTU_12', 'OTU_379', 'OTU_372', 'OTU_273', 'OTU_54', 'OTU_295', 'OTU_283', 'OTU_81', 'OTU_91', 'OTU_492', 'OTU_380', 'OTU_208', 'OTU_399', 'OTU_499', 'OTU_371', 'OTU_3', 'OTU_423', 'OTU_169', 'OTU_477', 'OTU_377', 'OTU_195', 'OTU_426', 'OTU_532', 'OTU_422…	['Pusillimonas unclassified', 'Haemophilus influenzae', 'Neisseria subflava', 'Lactobacillus sanfranciscensis', 'Lactobacillus salivarius', 'Streptococcus pasteurianus', 'Aerococcus viridans', 'Haemophilus parahaemolyticus', 'Bartonella unclassified', 'Bifidobacterium dentium', 'Fusobacterium nucleatum', 'Lactobacillus acidophilus', 'Eubacterium biforme', 'Bifidobacterium longum', 'Pseudomonas un…	0.0062141	0.00836787	1	0.00730955	7	Candidate	['OTU_280', 'OTU_231', 'OTU_193', 'OTU_96', 'OTU_93', 'OTU_28', 'OTU_92']	['Lactobacillus salivarius', 'Bifidobacterium dentium', 'Fusobacterium nucleatum', 'Streptococcus vestibularis', 'Streptococcus parasanguinis', 'Bacteroides clarus', 'Streptococcus mitis oralis pneumoniae']
GO:0009018	sucrose phosphorylase activity	['OTU_407', 'OTU_272', 'OTU_81', 'OTU_91', 'OTU_511', 'OTU_229', 'OTU_89', 'OTU_83', 'OTU_287', 'OTU_278', 'OTU_78', 'OTU_413', 'OTU_400', 'OTU_10', 'OTU_291', 'OTU_510', 'OTU_505', 'OTU_269', 'OTU_298', 'OTU_405', 'OTU_293', 'OTU_311', 'OTU_294', 'OTU_11', 'OTU_404', 'OTU_398', 'OTU_284', 'OTU_9']	['Streptococcus pasteurianus', 'Lactobacillus acidophilus', 'Lactobacillus mucosae', 'Streptococcus lutetiensis', 'Olsenella profusa', 'Bifidobacterium animalis', 'Streptococcus infantarius', 'Leuconostoc lactis', 'Lactococcus garvieae', 'Lactobacillus reuteri', 'Enterococcus faecium', 'Shuttleworthia satelles', 'Enterococcus avium', 'Bifidobacterium bifidum', 'Streptococcus mutans', 'Lactobacill…	0.000470006	0.00103845	1	0.000759129	7	Candidate	[]	[]
GO:0042410	6-carboxyhexanoate-CoA ligase activity	['OTU_488', 'OTU_343', 'OTU_156', 'OTU_189', 'OTU_182', 'OTU_342', 'OTU_526', 'OTU_188', 'OTU_337', 'OTU_184', 'OTU_183', 'OTU_336', 'OTU_267', 'OTU_416', 'OTU_191', 'OTU_223', 'OTU_338', 'OTU_339', 'OTU_417', 'OTU_415']	['Selenomonas sputigena', 'Veillonella sp 6 1 27', 'Ruminococcaceae bacterium D16', 'Veillonella dispar', 'Phascolarctobacterium succinatutens', 'Veillonella sp 3 1 44', 'Bacillus amyloliquefaciens', 'Veillonella atypica', 'Megamonas hypermegale', 'Dialister succinatiphilus', 'Dialister invisus', 'Megamonas funiformis', 'Staphylococcus aureus', 'Veillonella ratti', 'Veillonella unclassified', 'Me…	0.0019597	0.00411397	1	0.00305541	7	Candidate	['OTU_189', 'OTU_188', 'OTU_191']	['Veillonella dispar', 'Veillonella atypica', 'Veillonella unclassified']
GO:0020037	heme binding	['OTU_391', 'OTU_491', 'OTU_160', 'OTU_374', 'OTU_474', 'OTU_430', 'OTU_489', 'OTU_107', 'OTU_335', 'OTU_250', 'OTU_280', 'OTU_247', 'OTU_488', 'OTU_475', 'OTU_8', 'OTU_375', 'OTU_161', 'OTU_343', 'OTU_346', 'OTU_193', 'OTU_224', 'OTU_487', 'OTU_296', 'OTU_117', 'OTU_187', 'OTU_156', 'OTU_256', 'OTU_421', 'OTU_189', 'OTU_244', 'OTU_379', 'OTU_479', 'OTU_372', 'OTU_464', 'OTU_54', 'OTU_366', 'OTU_…	['Alloprevotella tannerae', 'Pusillimonas unclassified', 'Ruminococcus champanellensis', 'Haemophilus influenzae', 'Capnocytophaga gingivalis', 'Neisseria subflava', 'Leptotrichia hofstadii', 'Clostridium symbiosum', 'Anaeroglobus geminatus', 'Prevotella melaninogenica', 'Lactobacillus salivarius', 'Prevotella buccae', 'Selenomonas sputigena', 'Aerococcus viridans', 'Rothia unclassified', 'Haemop…	0.0217512	0.0255631	1	0.02369	7	Candidate	['OTU_107', 'OTU_280', 'OTU_193', 'OTU_189', 'OTU_219', 'OTU_96', 'OTU_93', 'OTU_188', 'OTU_70', 'OTU_341', 'OTU_7', 'OTU_28', 'OTU_190', 'OTU_191', 'OTU_101']	['Clostridium symbiosum', 'Lactobacillus salivarius', 'Fusobacterium nucleatum', 'Veillonella dispar', 'Haemophilus parainfluenzae', 'Streptococcus vestibularis', 'Streptococcus parasanguinis', 'Veillonella atypica', 'Alistipes indistinctus', 'Megasphaera micronuciformis', 'Rothia mucilaginosa', 'Bacteroides clarus', 'Veillonella parvula', 'Veillonella unclassified', 'Clostridium hathewayi']
GO:0004416	hydroxyacylglutathione hydrolase activity	['OTU_491', 'OTU_374', 'OTU_430', 'OTU_407', 'OTU_475', 'OTU_375', 'OTU_193', 'OTU_372', 'OTU_541', 'OTU_492', 'OTU_380', 'OTU_208', 'OTU_318', 'OTU_371', 'OTU_423', 'OTU_377', 'OTU_195', 'OTU_426', 'OTU_422', 'OTU_352', 'OTU_362', 'OTU_219', 'OTU_378', 'OTU_437', 'OTU_211', 'OTU_216', 'OTU_385', 'OTU_526', 'OTU_217', 'OTU_351', 'OTU_93', 'OTU_518', 'OTU_428', 'OTU_363', 'OTU_349', 'OTU_365', 'OT…	['Pusillimonas unclassified', 'Haemophilus influenzae', 'Neisseria subflava', 'Streptococcus pasteurianus', 'Aerococcus viridans', 'Haemophilus parahaemolyticus', 'Fusobacterium nucleatum', 'Aggregatibacter segnis', 'Pectobacterium carotovorum', 'Kingella oralis', 'Sinobacteraceae unclassified', 'Aeromonas unclassified', 'Oribacterium sinus', 'Aggregatibacter aphrophilus', 'Ralstonia unclassified…	0.00225906	0.00485034	1	0.00357704	7	Candidate	['OTU_193', 'OTU_219', 'OTU_93']	['Fusobacterium nucleatum', 'Haemophilus parainfluenzae', 'Streptococcus parasanguinis']
GO:0047575	4-carboxymuconolactone decarboxylase activity	['OTU_272', 'OTU_372', 'OTU_526', 'OTU_80', 'OTU_78', 'OTU_530', 'OTU_218', 'OTU_500', 'OTU_85', 'OTU_498']	['Lactobacillus acidophilus', 'Aggregatibacter segnis', 'Bacillus amyloliquefaciens', 'Lactobacillus fermentum', 'Enterococcus faecium', 'Streptococcus downei', 'Aggregatibacter unclassified', 'Aggregatibacter sp oral taxon 458', 'Lactococcus lactis', 'Cardiobacterium hominis']	7.10614e-05	0.000515078	1	0.000296897	7	Candidate	[]	[]
GO:0006782	protoporphyrinogen IX biosynthetic process	['OTU_491', 'OTU_474', 'OTU_430', 'OTU_489', 'OTU_381', 'OTU_250', 'OTU_488', 'OTU_8', 'OTU_375', 'OTU_343', 'OTU_193', 'OTU_224', 'OTU_487', 'OTU_296', 'OTU_117', 'OTU_187', 'OTU_256', 'OTU_421', 'OTU_189', 'OTU_244', 'OTU_379', 'OTU_472', 'OTU_372', 'OTU_68', 'OTU_54', 'OTU_366', 'OTU_145', 'OTU_486', 'OTU_523', 'OTU_541', 'OTU_203', 'OTU_257', 'OTU_177', 'OTU_492', 'OTU_392', 'OTU_382', 'OTU_3…	['Pusillimonas unclassified', 'Capnocytophaga gingivalis', 'Neisseria subflava', 'Leptotrichia hofstadii', 'Pyramidobacter piscolens', 'Prevotella melaninogenica', 'Selenomonas sputigena', 'Rothia unclassified', 'Haemophilus parahaemolyticus', 'Veillonella sp 6 1 27', 'Fusobacterium nucleatum', 'Granulicella unclassified', 'Selenomonas noxia', 'Butyricicoccus pullicaecorum', 'Eubacterium ramulus'…	0.0116962	0.0166071	1	0.014194	7	Candidate	['OTU_193', 'OTU_189', 'OTU_219', 'OTU_188', 'OTU_7', 'OTU_190', 'OTU_191']	['Fusobacterium nucleatum', 'Veillonella dispar', 'Haemophilus parainfluenzae', 'Veillonella atypica', 'Rothia mucilaginosa', 'Veillonella parvula', 'Veillonella unclassified']
1.3.98.3	coproporphyrinogen dehydrogenase.	['OTU_474', 'OTU_430', 'OTU_250', 'OTU_375', 'OTU_244', 'OTU_472', 'OTU_372', 'OTU_68', 'OTU_54', 'OTU_366', 'OTU_523', 'OTU_541', 'OTU_492', 'OTU_392', 'OTU_208', 'OTU_499', 'OTU_371', 'OTU_471', 'OTU_423', 'OTU_377', 'OTU_426', 'OTU_422', 'OTU_352', 'OTU_199', 'OTU_362', 'OTU_219', 'OTU_432', 'OTU_378', 'OTU_437', 'OTU_216', 'OTU_217', 'OTU_493', 'OTU_393', 'OTU_518', 'OTU_428', 'OTU_363', 'OTU…	['Capnocytophaga gingivalis', 'Neisseria subflava', 'Prevotella melaninogenica', 'Haemophilus parahaemolyticus', 'Dysgonomonas unclassified', 'Prevotella pleuritidis', 'Aggregatibacter segnis', 'Prevotella timonensis', 'Parabacteroides goldsteinii', 'Raoultella ornithinolytica', 'Bacteroides pyogenes', 'Pectobacterium carotovorum', 'Kingella oralis', 'Prevotella histicola', 'Aeromonas unclassifie…	0.00267091	0.00456839	1	0.00363601	7	Candidate	['OTU_219']	['Haemophilus parainfluenzae']
GO:0046526	D-xylulose reductase activity	['OTU_231', 'OTU_384', 'OTU_11']	['Bifidobacterium dentium', 'Saccharomyces cerevisiae', 'Bifidobacterium catenulatum']	3.61445e-05	0.000414919	1	0.000228797	7	Candidate	['OTU_231']	['Bifidobacterium dentium']
GO:0000160	phosphorelay signal transduction system	['OTU_391', 'OTU_491', 'OTU_180', 'OTU_160', 'OTU_275', 'OTU_374', 'OTU_474', 'OTU_430', 'OTU_489', 'OTU_281', 'OTU_381', 'OTU_107', 'OTU_335', 'OTU_250', 'OTU_280', 'OTU_407', 'OTU_247', 'OTU_314', 'OTU_488', 'OTU_475', 'OTU_8', 'OTU_375', 'OTU_161', 'OTU_343', 'OTU_346', 'OTU_19', 'OTU_20', 'OTU_231', 'OTU_193', 'OTU_224', 'OTU_487', 'OTU_240', 'OTU_123', 'OTU_296', 'OTU_117', 'OTU_272', 'OTU_1…	['Alloprevotella tannerae', 'Pusillimonas unclassified', 'Acidaminococcus intestini', 'Ruminococcus champanellensis', 'Lactobacillus curvatus', 'Haemophilus influenzae', 'Capnocytophaga gingivalis', 'Neisseria subflava', 'Leptotrichia hofstadii', 'Lactobacillus sanfranciscensis', 'Pyramidobacter piscolens', 'Clostridium symbiosum', 'Anaeroglobus geminatus', 'Prevotella melaninogenica', 'Lactobaci…	0.045576	0.0423922	0	0.0439567	7	Candidate	['OTU_107', 'OTU_280', 'OTU_231', 'OTU_193', 'OTU_189', 'OTU_129', 'OTU_86', 'OTU_120', 'OTU_219', 'OTU_96', 'OTU_94', 'OTU_93', 'OTU_188', 'OTU_70', 'OTU_341', 'OTU_7', 'OTU_116', 'OTU_28', 'OTU_164', 'OTU_190', 'OTU_191', 'OTU_101']	['Clostridium symbiosum', 'Lactobacillus salivarius', 'Bifidobacterium dentium', 'Fusobacterium nucleatum', 'Veillonella dispar', 'Coprococcus comes', 'Streptococcus anginosus', 'Eubacterium ventriosum', 'Haemophilus parainfluenzae', 'Streptococcus vestibularis', 'Streptococcus salivarius', 'Streptococcus parasanguinis', 'Veillonella atypica', 'Alistipes indistinctus', 'Megasphaera micronuciformi…
6.2.1.14	6-carboxyhexanoate--CoA ligase.	['OTU_488', 'OTU_343', 'OTU_156', 'OTU_189', 'OTU_182', 'OTU_342', 'OTU_526', 'OTU_188', 'OTU_337', 'OTU_184', 'OTU_183', 'OTU_336', 'OTU_267', 'OTU_416', 'OTU_191', 'OTU_223', 'OTU_338', 'OTU_339', 'OTU_417', 'OTU_415']	['Selenomonas sputigena', 'Veillonella sp 6 1 27', 'Ruminococcaceae bacterium D16', 'Veillonella dispar', 'Phascolarctobacterium succinatutens', 'Veillonella sp 3 1 44', 'Bacillus amyloliquefaciens', 'Veillonella atypica', 'Megamonas hypermegale', 'Dialister succinatiphilus', 'Dialister invisus', 'Megamonas funiformis', 'Staphylococcus aureus', 'Veillonella ratti', 'Veillonella unclassified', 'Me…	0.0019597	0.00411397	1	0.00305541	7	Candidate	['OTU_189', 'OTU_188', 'OTU_191']	['Veillonella dispar', 'Veillonella atypica', 'Veillonella unclassified']
GO:0010945	coenzyme A diphosphatase activity	['OTU_491', 'OTU_180', 'OTU_107', 'OTU_335', 'OTU_475', 'OTU_8', 'OTU_193', 'OTU_117', 'OTU_156', 'OTU_189', 'OTU_379', 'OTU_541', 'OTU_345', 'OTU_380', 'OTU_208', 'OTU_423', 'OTU_482', 'OTU_182', 'OTU_521', 'OTU_422', 'OTU_352', 'OTU_362', 'OTU_150', 'OTU_96', 'OTU_478', 'OTU_378', 'OTU_437', 'OTU_216', 'OTU_385', 'OTU_533', 'OTU_227', 'OTU_299', 'OTU_344', 'OTU_519', 'OTU_451', 'OTU_243', 'OTU_…	['Pusillimonas unclassified', 'Acidaminococcus intestini', 'Clostridium symbiosum', 'Anaeroglobus geminatus', 'Aerococcus viridans', 'Rothia unclassified', 'Fusobacterium nucleatum', 'Eubacterium ramulus', 'Ruminococcaceae bacterium D16', 'Veillonella dispar', 'Pseudomonas unclassified', 'Pectobacterium carotovorum', 'Fusobacterium periodonticum', 'Sinobacteraceae unclassified', 'Aeromonas unclas…	0.00320838	0.00520633	1	0.00422458	7	Candidate	['OTU_107', 'OTU_193', 'OTU_189', 'OTU_96', 'OTU_188', 'OTU_341', 'OTU_7', 'OTU_190']	['Clostridium symbiosum', 'Fusobacterium nucleatum', 'Veillonella dispar', 'Streptococcus vestibularis', 'Veillonella atypica', 'Megasphaera micronuciformis', 'Rothia mucilaginosa', 'Veillonella parvula']
GO:1901575	obsolete organic substance catabolic process	['OTU_491', 'OTU_281', 'OTU_280', 'OTU_407', 'OTU_272', 'OTU_283', 'OTU_81', 'OTU_91', 'OTU_203', 'OTU_399', 'OTU_423', 'OTU_327', 'OTU_422', 'OTU_285', 'OTU_352', 'OTU_82', 'OTU_268', 'OTU_271', 'OTU_526', 'OTU_217', 'OTU_83', 'OTU_93', 'OTU_401', 'OTU_528', 'OTU_347', 'OTU_287', 'OTU_276', 'OTU_535', 'OTU_349', 'OTU_80', 'OTU_270', 'OTU_278', 'OTU_288', 'OTU_202', 'OTU_78', 'OTU_88', 'OTU_356',…	['Pusillimonas unclassified', 'Lactobacillus sanfranciscensis', 'Lactobacillus salivarius', 'Streptococcus pasteurianus', 'Lactobacillus acidophilus', 'Pediococcus unclassified', 'Lactobacillus mucosae', 'Streptococcus lutetiensis', 'Bilophila wadsworthia', 'Enterococcus asini', 'Ralstonia unclassified', 'Clostridium ramosum', 'Rhodopseudomonas palustris', 'Weissella cibaria', 'Chromobacterium un…	0.00195916	0.0041592	1	0.00307814	7	Candidate	['OTU_280', 'OTU_93']	['Lactobacillus salivarius', 'Streptococcus parasanguinis']
1.17.4.1	ribonucleoside-diphosphate reductase.	['OTU_391', 'OTU_491', 'OTU_180', 'OTU_275', 'OTU_374', 'OTU_474', 'OTU_430', 'OTU_489', 'OTU_281', 'OTU_381', 'OTU_107', 'OTU_250', 'OTU_280', 'OTU_407', 'OTU_247', 'OTU_488', 'OTU_475', 'OTU_8', 'OTU_375', 'OTU_343', 'OTU_346', 'OTU_193', 'OTU_224', 'OTU_272', 'OTU_256', 'OTU_421', 'OTU_189', 'OTU_244', 'OTU_12', 'OTU_379', 'OTU_479', 'OTU_472', 'OTU_372', 'OTU_68', 'OTU_86', 'OTU_464', 'OTU_54…	['Alloprevotella tannerae', 'Pusillimonas unclassified', 'Acidaminococcus intestini', 'Lactobacillus curvatus', 'Haemophilus influenzae', 'Capnocytophaga gingivalis', 'Neisseria subflava', 'Leptotrichia hofstadii', 'Lactobacillus sanfranciscensis', 'Pyramidobacter piscolens', 'Clostridium symbiosum', 'Prevotella melaninogenica', 'Lactobacillus salivarius', 'Streptococcus pasteurianus', 'Prevotell…	0.0126019	0.0151374	1	0.0138915	7	Candidate	['OTU_107', 'OTU_280', 'OTU_193', 'OTU_189', 'OTU_86', 'OTU_219', 'OTU_96', 'OTU_93', 'OTU_188', 'OTU_70', 'OTU_7', 'OTU_92', 'OTU_191', 'OTU_101']	['Clostridium symbiosum', 'Lactobacillus salivarius', 'Fusobacterium nucleatum', 'Veillonella dispar', 'Streptococcus anginosus', 'Haemophilus parainfluenzae', 'Streptococcus vestibularis', 'Streptococcus parasanguinis', 'Veillonella atypica', 'Alistipes indistinctus', 'Rothia mucilaginosa', 'Streptococcus mitis oralis pneumoniae', 'Veillonella unclassified', 'Clostridium hathewayi']
GO:0004555	alpha,alpha-trehalase activity	['OTU_247', 'OTU_34', 'OTU_523', 'OTU_46', 'OTU_502', 'OTU_327', 'OTU_271', 'OTU_432', 'OTU_378', 'OTU_216', 'OTU_385', 'OTU_393', 'OTU_222', 'OTU_70', 'OTU_359', 'OTU_360', 'OTU_542', 'OTU_45', 'OTU_356', 'OTU_537', 'OTU_212', 'OTU_237', 'OTU_29', 'OTU_245', 'OTU_483', 'OTU_540', 'OTU_504', 'OTU_50', 'OTU_214', 'OTU_384', 'OTU_538', 'OTU_436', 'OTU_505', 'OTU_41', 'OTU_210', 'OTU_251', 'OTU_501'…	['Prevotella buccae', 'Bacteroides finegoldii', 'Bacteroides pyogenes', 'Bacteroides vulgatus', 'Treponema lecithinolyticum', 'Clostridium ramosum', 'Enterococcus faecalis', 'Cronobacter sakazakii', 'Pseudomonas aeruginosa', 'Klebsiella unclassified', 'Saccharomycetaceae unclassified', 'Prevotella salivae', 'Akkermansia muciniphila', 'Alistipes indistinctus', 'Enterobacter mori', 'Klebsiella oxyt…	0.00791615	0.00693413	0	0.00741668	7	Candidate	['OTU_70']	['Alistipes indistinctus']
GO:0009697	salicylic acid biosynthetic process	['OTU_193', 'OTU_378', 'OTU_267']	['Fusobacterium nucleatum', 'Pseudomonas aeruginosa', 'Staphylococcus aureus']	5.97579e-05	0.000305896	1	0.000184949	7	Candidate	['OTU_193']	['Fusobacterium nucleatum']
GO:0004573	Glc3Man9GlcNAc2 oligosaccharide glucosidase activity	['OTU_68', 'OTU_523', 'OTU_46', 'OTU_385', 'OTU_393', 'OTU_222', 'OTU_45', 'OTU_237', 'OTU_252', 'OTU_29', 'OTU_33', 'OTU_64', 'OTU_504', 'OTU_50', 'OTU_384', 'OTU_505', 'OTU_41', 'OTU_445', 'OTU_53', 'OTU_69', 'OTU_62', 'OTU_61', 'OTU_71', 'OTU_239', 'OTU_469', 'OTU_390', 'OTU_503', 'OTU_63']	['Prevotella timonensis', 'Bacteroides pyogenes', 'Bacteroides vulgatus', 'Saccharomycetaceae unclassified', 'Prevotella salivae', 'Akkermansia muciniphila', 'Bacteroides uniformis', 'Bacteroides fluxus', 'Prevotella oralis', 'Bacteroides coprocola', 'Bacteroides faecis', 'Prevotella bivia', 'Treponema medium', 'Coprobacter fastidiosus', 'Saccharomyces cerevisiae', 'Treponema socranskii', 'Bacter…	0.006048	0.00451161	0	0.00526656	7	Candidate	[]	[]
GO:0047617	fatty acyl-CoA hydrolase activity	['OTU_374', 'OTU_430', 'OTU_280', 'OTU_475', 'OTU_8', 'OTU_231', 'OTU_193', 'OTU_12', 'OTU_372', 'OTU_380', 'OTU_208', 'OTU_371', 'OTU_423', 'OTU_182', 'OTU_521', 'OTU_422', 'OTU_122', 'OTU_452', 'OTU_362', 'OTU_219', 'OTU_378', 'OTU_437', 'OTU_373', 'OTU_216', 'OTU_385', 'OTU_526', 'OTU_217', 'OTU_229', 'OTU_227', 'OTU_388', 'OTU_228', 'OTU_519', 'OTU_451', 'OTU_93', 'OTU_428', 'OTU_363', 'OTU_5…	['Haemophilus influenzae', 'Neisseria subflava', 'Lactobacillus salivarius', 'Aerococcus viridans', 'Rothia unclassified', 'Bifidobacterium dentium', 'Fusobacterium nucleatum', 'Bifidobacterium longum', 'Aggregatibacter segnis', 'Sinobacteraceae unclassified', 'Aeromonas unclassified', 'Aggregatibacter aphrophilus', 'Ralstonia unclassified', 'Phascolarctobacterium succinatutens', 'Saccharomonospo…	0.0035188	0.00565587	1	0.00460576	7	Candidate	['OTU_280', 'OTU_231', 'OTU_193', 'OTU_219', 'OTU_93', 'OTU_7']	['Lactobacillus salivarius', 'Bifidobacterium dentium', 'Fusobacterium nucleatum', 'Haemophilus parainfluenzae', 'Streptococcus parasanguinis', 'Rothia mucilaginosa']
4.1.3.34	citryl-CoA lyase.	['OTU_391', 'OTU_374', 'OTU_281', 'OTU_375', 'OTU_193', 'OTU_272', 'OTU_81', 'OTU_345', 'OTU_499', 'OTU_371', 'OTU_377', 'OTU_268', 'OTU_271', 'OTU_217', 'OTU_80', 'OTU_365', 'OTU_359', 'OTU_270', 'OTU_540', 'OTU_64', 'OTU_291', 'OTU_376', 'OTU_538', 'OTU_269', 'OTU_105', 'OTU_402', 'OTU_404', 'OTU_85', 'OTU_498', 'OTU_215']	['Alloprevotella tannerae', 'Haemophilus influenzae', 'Lactobacillus sanfranciscensis', 'Haemophilus parahaemolyticus', 'Fusobacterium nucleatum', 'Lactobacillus acidophilus', 'Lactobacillus mucosae', 'Fusobacterium periodonticum', 'Cardiobacterium valvarum', 'Aggregatibacter aphrophilus', 'Haemophilus sputorum', 'Abiotrophia defectiva', 'Enterococcus faecalis', 'Providencia alcalifaciens', 'Lact…	0.00066458	0.00208377	1	0.00138641	7	Candidate	['OTU_193']	['Fusobacterium nucleatum']
GO:0008877	glucose-1-phosphatase activity	['OTU_375', 'OTU_372', 'OTU_499', 'OTU_252', 'OTU_218', 'OTU_500', 'OTU_251', 'OTU_498']	['Haemophilus parahaemolyticus', 'Aggregatibacter segnis', 'Cardiobacterium valvarum', 'Prevotella oralis', 'Aggregatibacter unclassified', 'Aggregatibacter sp oral taxon 458', 'Prevotella multisaccharivorax', 'Cardiobacterium hominis']	1.72655e-05	0.00035682	1	0.00018997	7	Candidate	[]	[]
GO:0003995	acyl-CoA dehydrogenase activity	['OTU_391', 'OTU_491', 'OTU_180', 'OTU_474', 'OTU_381', 'OTU_107', 'OTU_335', 'OTU_193', 'OTU_296', 'OTU_156', 'OTU_256', 'OTU_172', 'OTU_12', 'OTU_479', 'OTU_472', 'OTU_54', 'OTU_145', 'OTU_486', 'OTU_523', 'OTU_203', 'OTU_345', 'OTU_380', 'OTU_208', 'OTU_423', 'OTU_46', 'OTU_169', 'OTU_482', 'OTU_182', 'OTU_120', 'OTU_521', 'OTU_422', 'OTU_126', 'OTU_352', 'OTU_72', 'OTU_21', 'OTU_37', 'OTU_362…	['Alloprevotella tannerae', 'Pusillimonas unclassified', 'Acidaminococcus intestini', 'Capnocytophaga gingivalis', 'Pyramidobacter piscolens', 'Clostridium symbiosum', 'Anaeroglobus geminatus', 'Fusobacterium nucleatum', 'Butyricicoccus pullicaecorum', 'Ruminococcaceae bacterium D16', 'Pedobacter unclassified', 'Eubacterium biforme', 'Bifidobacterium longum', 'Catonella morbi', 'Prevotella pleuri…	0.0125183	0.0103469	0	0.0114139	7	Candidate	['OTU_107', 'OTU_193', 'OTU_120', 'OTU_70', 'OTU_7', 'OTU_164', 'OTU_101']	['Clostridium symbiosum', 'Fusobacterium nucleatum', 'Eubacterium ventriosum', 'Alistipes indistinctus', 'Rothia mucilaginosa', 'Subdoligranulum unclassified', 'Clostridium hathewayi']
3.1.3.18	phosphoglycolate phosphatase.	['OTU_374', 'OTU_375', 'OTU_372', 'OTU_366', 'OTU_541', 'OTU_371', 'OTU_377', 'OTU_426', 'OTU_422', 'OTU_362', 'OTU_219', 'OTU_437', 'OTU_373', 'OTU_216', 'OTU_217', 'OTU_363', 'OTU_365', 'OTU_359', 'OTU_356', 'OTU_368', 'OTU_218', 'OTU_364', 'OTU_1', 'OTU_540', 'OTU_500', 'OTU_429', 'OTU_376', 'OTU_538', 'OTU_436', 'OTU_210', 'OTU_424', 'OTU_438', 'OTU_539', 'OTU_370', 'OTU_435', 'OTU_215']	['Haemophilus influenzae', 'Haemophilus parahaemolyticus', 'Aggregatibacter segnis', 'Raoultella ornithinolytica', 'Pectobacterium carotovorum', 'Aggregatibacter aphrophilus', 'Haemophilus sputorum', 'Neisseria elongata', 'Rhodopseudomonas palustris', 'Proteus mirabilis', 'Haemophilus parainfluenzae', 'Morganella morganii', 'Haemophilus haemolyticus', 'Klebsiella unclassified', 'Providencia alcal…	0.00101963	0.00304505	1	0.0020498	7	Candidate	['OTU_219']	['Haemophilus parainfluenzae']
GO:0008816	citryl-CoA lyase activity	['OTU_391', 'OTU_374', 'OTU_281', 'OTU_381', 'OTU_375', 'OTU_193', 'OTU_487', 'OTU_272', 'OTU_81', 'OTU_345', 'OTU_499', 'OTU_318', 'OTU_371', 'OTU_377', 'OTU_268', 'OTU_271', 'OTU_217', 'OTU_80', 'OTU_365', 'OTU_359', 'OTU_270', 'OTU_540', 'OTU_64', 'OTU_291', 'OTU_376', 'OTU_538', 'OTU_269', 'OTU_105', 'OTU_402', 'OTU_404', 'OTU_85', 'OTU_498', 'OTU_215']	['Alloprevotella tannerae', 'Haemophilus influenzae', 'Lactobacillus sanfranciscensis', 'Pyramidobacter piscolens', 'Haemophilus parahaemolyticus', 'Fusobacterium nucleatum', 'Selenomonas noxia', 'Lactobacillus acidophilus', 'Lactobacillus mucosae', 'Fusobacterium periodonticum', 'Cardiobacterium valvarum', 'Oribacterium sinus', 'Aggregatibacter aphrophilus', 'Haemophilus sputorum', 'Abiotrophia …	0.000691963	0.00210479	1	0.00141056	7	Candidate	['OTU_193']	['Fusobacterium nucleatum']
GO:0016296	obsolete palmitoyl-[acyl-carrier-protein] hydrolase activity	['OTU_280', 'OTU_407', 'OTU_272', 'OTU_385', 'OTU_121', 'OTU_466', 'OTU_78', 'OTU_252', 'OTU_403', 'OTU_476', 'OTU_384', 'OTU_269', 'OTU_445', 'OTU_402', 'OTU_79']	['Lactobacillus salivarius', 'Streptococcus pasteurianus', 'Lactobacillus acidophilus', 'Saccharomycetaceae unclassified', 'Anaerostipes hadrus', 'Prevotella multiformis', 'Enterococcus faecium', 'Prevotella oralis', 'Lactobacillus iners', 'Streptococcus intermedius', 'Saccharomyces cerevisiae', 'Granulicatella adiacens', 'Candida glabrata', 'Enterococcus italicus', 'Lactobacillus delbrueckii']	0.000327792	0.0012435	1	0.00079354	7	Candidate	['OTU_280']	['Lactobacillus salivarius']
7.1.1.8	quinol--cytochrome-c reductase.	['OTU_491', 'OTU_430', 'OTU_492', 'OTU_380', 'OTU_208', 'OTU_499', 'OTU_423', 'OTU_521', 'OTU_426', 'OTU_422', 'OTU_452', 'OTU_352', 'OTU_378', 'OTU_385', 'OTU_519', 'OTU_493', 'OTU_451', 'OTU_518', 'OTU_428', 'OTU_347', 'OTU_522', 'OTU_349', 'OTU_494', 'OTU_225', 'OTU_542', 'OTU_356', 'OTU_507', 'OTU_206', 'OTU_429', 'OTU_200', 'OTU_384', 'OTU_450', 'OTU_369', 'OTU_427', 'OTU_445', 'OTU_201', 'O…	['Pusillimonas unclassified', 'Neisseria subflava', 'Kingella oralis', 'Sinobacteraceae unclassified', 'Aeromonas unclassified', 'Cardiobacterium valvarum', 'Ralstonia unclassified', 'Saccharomonospora unclassified', 'Neisseria elongata', 'Rhodopseudomonas palustris', 'Kocuria unclassified', 'Chromobacterium unclassified', 'Pseudomonas aeruginosa', 'Saccharomycetaceae unclassified', 'Actinopolysp…	0.000115375	0.000314011	1	0.000216405	7	Candidate	[]	[]
GO:0033212	iron import into cell	['OTU_430', 'OTU_489', 'OTU_366', 'OTU_492', 'OTU_377', 'OTU_426', 'OTU_268', 'OTU_362', 'OTU_96', 'OTU_378', 'OTU_437', 'OTU_216', 'OTU_526', 'OTU_217', 'OTU_93', 'OTU_428', 'OTU_363', 'OTU_349', 'OTU_365', 'OTU_359', 'OTU_7', 'OTU_360', 'OTU_88', 'OTU_537', 'OTU_212', 'OTU_364', 'OTU_292', 'OTU_540', 'OTU_446', 'OTU_289', 'OTU_429', 'OTU_200', 'OTU_538', 'OTU_436', 'OTU_267', 'OTU_397', 'OTU_4'…	['Neisseria subflava', 'Leptotrichia hofstadii', 'Raoultella ornithinolytica', 'Kingella oralis', 'Haemophilus sputorum', 'Neisseria elongata', 'Abiotrophia defectiva', 'Proteus mirabilis', 'Streptococcus vestibularis', 'Pseudomonas aeruginosa', 'Morganella morganii', 'Klebsiella unclassified', 'Bacillus amyloliquefaciens', 'Providencia alcalifaciens', 'Streptococcus parasanguinis', 'Neisseria me…	0.000915452	0.00263102	1	0.00178803	7	Candidate	['OTU_96', 'OTU_93', 'OTU_7']	['Streptococcus vestibularis', 'Streptococcus parasanguinis', 'Rothia mucilaginosa']
GO:0031975	obsolete envelope	['OTU_281', 'OTU_475', 'OTU_272', 'OTU_283', 'OTU_81', 'OTU_285', 'OTU_82', 'OTU_268', 'OTU_276', 'OTU_80', 'OTU_278', 'OTU_513', 'OTU_400', 'OTU_403', 'OTU_279', 'OTU_282', 'OTU_291', 'OTU_512', 'OTU_510', 'OTU_269', 'OTU_405', 'OTU_509', 'OTU_79', 'OTU_293', 'OTU_529', 'OTU_404', 'OTU_398']	['Lactobacillus sanfranciscensis', 'Aerococcus viridans', 'Lactobacillus acidophilus', 'Pediococcus unclassified', 'Lactobacillus mucosae', 'Weissella cibaria', 'Lactobacillus ruminis', 'Abiotrophia defectiva', 'Lactobacillus gasseri', 'Lactobacillus fermentum', 'Lactobacillus reuteri', 'Lactobacillus pentosus', 'Enterococcus avium', 'Lactobacillus iners', 'Lactobacillus rhamnosus', 'Pediococcus …	0.000197598	0.000837434	1	0.000523032	7	Candidate	[]	[]
3.2.2.-	Not Found	['OTU_160', 'OTU_275', 'OTU_489', 'OTU_281', 'OTU_335', 'OTU_250', 'OTU_161', 'OTU_231', 'OTU_272', 'OTU_156', 'OTU_421', 'OTU_81', 'OTU_399', 'OTU_521', 'OTU_422', 'OTU_452', 'OTU_305', 'OTU_271', 'OTU_378', 'OTU_526', 'OTU_299', 'OTU_519', 'OTU_451', 'OTU_347', 'OTU_418', 'OTU_287', 'OTU_522', 'OTU_80', 'OTU_270', 'OTU_278', 'OTU_288', 'OTU_78', 'OTU_513', 'OTU_184', 'OTU_506', 'OTU_531', 'OTU_…	['Ruminococcus champanellensis', 'Lactobacillus curvatus', 'Leptotrichia hofstadii', 'Lactobacillus sanfranciscensis', 'Anaeroglobus geminatus', 'Prevotella melaninogenica', 'Ruminococcus flavefaciens', 'Bifidobacterium dentium', 'Lactobacillus acidophilus', 'Ruminococcaceae bacterium D16', 'Leptotrichia wadei', 'Lactobacillus mucosae', 'Enterococcus asini', 'Saccharomonospora unclassified', 'Rho…	0.000587762	0.00159839	1	0.00110179	7	Candidate	['OTU_231']	['Bifidobacterium dentium']
2.7.7.61	citrate lyase holo-[acyl-carrier protein] synthase.	['OTU_391', 'OTU_180', 'OTU_374', 'OTU_281', 'OTU_381', 'OTU_107', 'OTU_375', 'OTU_193', 'OTU_487', 'OTU_272', 'OTU_187', 'OTU_156', 'OTU_366', 'OTU_541', 'OTU_81', 'OTU_382', 'OTU_499', 'OTU_371', 'OTU_377', 'OTU_268', 'OTU_271', 'OTU_478', 'OTU_533', 'OTU_217', 'OTU_418', 'OTU_80', 'OTU_365', 'OTU_359', 'OTU_270', 'OTU_360', 'OTU_513', 'OTU_356', 'OTU_506', 'OTU_484', 'OTU_67', 'OTU_279', 'OTU_…	['Alloprevotella tannerae', 'Acidaminococcus intestini', 'Haemophilus influenzae', 'Lactobacillus sanfranciscensis', 'Pyramidobacter piscolens', 'Clostridium symbiosum', 'Haemophilus parahaemolyticus', 'Fusobacterium nucleatum', 'Selenomonas noxia', 'Lactobacillus acidophilus', 'Mitsuokella unclassified', 'Ruminococcaceae bacterium D16', 'Raoultella ornithinolytica', 'Pectobacterium carotovorum',…	0.00248143	0.00418245	1	0.0033466	7	Candidate	['OTU_107', 'OTU_193']	['Clostridium symbiosum', 'Fusobacterium nucleatum']
GO:0004775	succinate-CoA ligase (ADP-forming) activity	['OTU_491', 'OTU_374', 'OTU_474', 'OTU_430', 'OTU_250', 'OTU_247', 'OTU_488', 'OTU_8', 'OTU_375', 'OTU_346', 'OTU_231', 'OTU_224', 'OTU_487', 'OTU_187', 'OTU_256', 'OTU_12', 'OTU_472', 'OTU_372', 'OTU_68', 'OTU_464', 'OTU_54', 'OTU_486', 'OTU_203', 'OTU_257', 'OTU_392', 'OTU_380', 'OTU_208', 'OTU_499', 'OTU_371', 'OTU_471', 'OTU_3', 'OTU_423', 'OTU_377', 'OTU_521', 'OTU_422', 'OTU_122', 'OTU_452'…	['Pusillimonas unclassified', 'Haemophilus influenzae', 'Capnocytophaga gingivalis', 'Neisseria subflava', 'Prevotella melaninogenica', 'Prevotella buccae', 'Selenomonas sputigena', 'Rothia unclassified', 'Haemophilus parahaemolyticus', 'Bartonella unclassified', 'Bifidobacterium dentium', 'Granulicella unclassified', 'Selenomonas noxia', 'Mitsuokella unclassified', 'Pedobacter unclassified', 'Bi…	0.00732363	0.00987148	1	0.00861952	7	Candidate	['OTU_231', 'OTU_219', 'OTU_7']	['Bifidobacterium dentium', 'Haemophilus parainfluenzae', 'Rothia mucilaginosa']
2.3.2.17	N-acetylmuramoyl-L-alanyl-D-glutamyl-L-lysyl-(N(6)-glycyl)-D-alanyl-D-alanine-diphosphoundecaprenyl-N-acetylglucosamine:glycineglycyltransferase.	['OTU_407', 'OTU_172', 'OTU_86', 'OTU_91', 'OTU_169', 'OTU_285', 'OTU_271', 'OTU_96', 'OTU_83', 'OTU_93', 'OTU_288', 'OTU_88', 'OTU_531', 'OTU_530', 'OTU_292', 'OTU_289', 'OTU_291', 'OTU_476', 'OTU_402', 'OTU_293', 'OTU_294', 'OTU_95', 'OTU_284']	['Streptococcus pasteurianus', 'Eubacterium biforme', 'Streptococcus anginosus', 'Streptococcus lutetiensis', 'Clostridium innocuum', 'Weissella cibaria', 'Enterococcus faecalis', 'Streptococcus vestibularis', 'Leuconostoc lactis', 'Streptococcus parasanguinis', 'Streptococcus constellatus', 'Streptococcus gordonii', 'Streptococcus parauberis', 'Streptococcus downei', 'Streptococcus oligofermenta…	0.000594877	0.00171517	1	0.00116468	7	Candidate	['OTU_86', 'OTU_96', 'OTU_93']	['Streptococcus anginosus', 'Streptococcus vestibularis', 'Streptococcus parasanguinis']
GO:0036456	L-methionine-(S)-S-oxide reductase activity	['OTU_193', 'OTU_378', 'OTU_428', 'OTU_384', 'OTU_267']	['Fusobacterium nucleatum', 'Pseudomonas aeruginosa', 'Neisseria meningitidis', 'Saccharomyces cerevisiae', 'Staphylococcus aureus']	7.99526e-05	0.000306183	1	0.000195018	7	Candidate	['OTU_193']	['Fusobacterium nucleatum']
GO:0034755	iron ion transmembrane transport	['OTU_193', 'OTU_378', 'OTU_428', 'OTU_384', 'OTU_267']	['Fusobacterium nucleatum', 'Pseudomonas aeruginosa', 'Neisseria meningitidis', 'Saccharomyces cerevisiae', 'Staphylococcus aureus']	6.00951e-05	0.000312046	1	0.000188243	7	Candidate	['OTU_193']	['Fusobacterium nucleatum']
GO:0070417	cellular response to cold	['OTU_374', 'OTU_375', 'OTU_372', 'OTU_541', 'OTU_208', 'OTU_371', 'OTU_377', 'OTU_452', 'OTU_362', 'OTU_219', 'OTU_378', 'OTU_437', 'OTU_355', 'OTU_216', 'OTU_217', 'OTU_519', 'OTU_451', 'OTU_518', 'OTU_363', 'OTU_522', 'OTU_365', 'OTU_359', 'OTU_225', 'OTU_7', 'OTU_360', 'OTU_542', 'OTU_356', 'OTU_368', 'OTU_218', 'OTU_364', 'OTU_540', 'OTU_500', 'OTU_376', 'OTU_538', 'OTU_436', 'OTU_226', 'OTU…	['Haemophilus influenzae', 'Haemophilus parahaemolyticus', 'Aggregatibacter segnis', 'Pectobacterium carotovorum', 'Aeromonas unclassified', 'Aggregatibacter aphrophilus', 'Haemophilus sputorum', 'Kocuria unclassified', 'Proteus mirabilis', 'Haemophilus parainfluenzae', 'Pseudomonas aeruginosa', 'Morganella morganii', 'Succinatimonas hippei', 'Klebsiella unclassified', 'Providencia alcalifaciens'…	0.00102735	0.0030548	1	0.00205855	7	Candidate	['OTU_219', 'OTU_7']	['Haemophilus parainfluenzae', 'Rothia mucilaginosa']
GO:0070395	lipoteichoic acid biosynthetic process	['OTU_275', 'OTU_280', 'OTU_407', 'OTU_272', 'OTU_273', 'OTU_295', 'OTU_283', 'OTU_81', 'OTU_91', 'OTU_120', 'OTU_285', 'OTU_82', 'OTU_21', 'OTU_268', 'OTU_511', 'OTU_271', 'OTU_96', 'OTU_478', 'OTU_526', 'OTU_235', 'OTU_89', 'OTU_83', 'OTU_93', 'OTU_528', 'OTU_304', 'OTU_287', 'OTU_80', 'OTU_278', 'OTU_288', 'OTU_78', 'OTU_88', 'OTU_396', 'OTU_236', 'OTU_413', 'OTU_531', 'OTU_530', 'OTU_307', 'O…	['Lactobacillus curvatus', 'Lactobacillus salivarius', 'Streptococcus pasteurianus', 'Lactobacillus acidophilus', 'Lactobacillus casei paracasei', 'Streptococcus tigurinus', 'Pediococcus unclassified', 'Lactobacillus mucosae', 'Streptococcus lutetiensis', 'Eubacterium ventriosum', 'Weissella cibaria', 'Lactobacillus ruminis', 'Eggerthella lenta', 'Abiotrophia defectiva', 'Olsenella profusa', 'Ent…	0.0018183	0.00495458	1	0.00341347	7	Candidate	['OTU_280', 'OTU_120', 'OTU_96', 'OTU_93']	['Lactobacillus salivarius', 'Eubacterium ventriosum', 'Streptococcus vestibularis', 'Streptococcus parasanguinis']
GO:0016024	CDP-diacylglycerol biosynthetic process	['OTU_391', 'OTU_374', 'OTU_474', 'OTU_430', 'OTU_281', 'OTU_381', 'OTU_107', 'OTU_335', 'OTU_250', 'OTU_280', 'OTU_407', 'OTU_247', 'OTU_488', 'OTU_8', 'OTU_375', 'OTU_343', 'OTU_346', 'OTU_193', 'OTU_224', 'OTU_487', 'OTU_123', 'OTU_296', 'OTU_117', 'OTU_125', 'OTU_156', 'OTU_256', 'OTU_172', 'OTU_189', 'OTU_244', 'OTU_472', 'OTU_372', 'OTU_68', 'OTU_464', 'OTU_54', 'OTU_131', 'OTU_34', 'OTU_28…	['Alloprevotella tannerae', 'Haemophilus influenzae', 'Capnocytophaga gingivalis', 'Neisseria subflava', 'Lactobacillus sanfranciscensis', 'Pyramidobacter piscolens', 'Clostridium symbiosum', 'Anaeroglobus geminatus', 'Prevotella melaninogenica', 'Lactobacillus salivarius', 'Streptococcus pasteurianus', 'Prevotella buccae', 'Selenomonas sputigena', 'Rothia unclassified', 'Haemophilus parahaemolyt…	0.0139136	0.0151088	1	0.0145215	7	Candidate	['OTU_107', 'OTU_280', 'OTU_193', 'OTU_189', 'OTU_120', 'OTU_219', 'OTU_93', 'OTU_188', 'OTU_70', 'OTU_341', 'OTU_7', 'OTU_164', 'OTU_191', 'OTU_101']	['Clostridium symbiosum', 'Lactobacillus salivarius', 'Fusobacterium nucleatum', 'Veillonella dispar', 'Eubacterium ventriosum', 'Haemophilus parainfluenzae', 'Streptococcus parasanguinis', 'Veillonella atypica', 'Alistipes indistinctus', 'Megasphaera micronuciformis', 'Rothia mucilaginosa', 'Subdoligranulum unclassified', 'Veillonella unclassified', 'Clostridium hathewayi']
GO:0004648	O-phospho-L-serine:2-oxoglutarate aminotransferase activity	['OTU_391', 'OTU_491', 'OTU_180', 'OTU_160', 'OTU_374', 'OTU_474', 'OTU_430', 'OTU_107', 'OTU_335', 'OTU_250', 'OTU_280', 'OTU_407', 'OTU_247', 'OTU_314', 'OTU_488', 'OTU_475', 'OTU_375', 'OTU_161', 'OTU_346', 'OTU_19', 'OTU_231', 'OTU_487', 'OTU_240', 'OTU_296', 'OTU_187', 'OTU_156', 'OTU_141', 'OTU_138', 'OTU_256', 'OTU_172', 'OTU_244', 'OTU_12', 'OTU_379', 'OTU_479', 'OTU_472', 'OTU_372', 'OTU…	['Alloprevotella tannerae', 'Pusillimonas unclassified', 'Acidaminococcus intestini', 'Ruminococcus champanellensis', 'Haemophilus influenzae', 'Capnocytophaga gingivalis', 'Neisseria subflava', 'Clostridium symbiosum', 'Anaeroglobus geminatus', 'Prevotella melaninogenica', 'Lactobacillus salivarius', 'Streptococcus pasteurianus', 'Prevotella buccae', 'Lachnospiraceae bacterium 5 1 57FAA', 'Selen…	0.0140305	0.0129372	0	0.0134744	7	Candidate	['OTU_107', 'OTU_280', 'OTU_231', 'OTU_120', 'OTU_70', 'OTU_341', 'OTU_164', 'OTU_101']	['Clostridium symbiosum', 'Lactobacillus salivarius', 'Bifidobacterium dentium', 'Eubacterium ventriosum', 'Alistipes indistinctus', 'Megasphaera micronuciformis', 'Subdoligranulum unclassified', 'Clostridium hathewayi']
GO:0035870	dITP diphosphatase activity	['OTU_391', 'OTU_180', 'OTU_160', 'OTU_374', 'OTU_474', 'OTU_430', 'OTU_489', 'OTU_281', 'OTU_381', 'OTU_107', 'OTU_335', 'OTU_250', 'OTU_280', 'OTU_407', 'OTU_247', 'OTU_488', 'OTU_475', 'OTU_8', 'OTU_375', 'OTU_161', 'OTU_346', 'OTU_231', 'OTU_193', 'OTU_487', 'OTU_240', 'OTU_296', 'OTU_272', 'OTU_187', 'OTU_156', 'OTU_256', 'OTU_172', 'OTU_189', 'OTU_12', 'OTU_479', 'OTU_472', 'OTU_372', 'OTU_…	['Alloprevotella tannerae', 'Acidaminococcus intestini', 'Ruminococcus champanellensis', 'Haemophilus influenzae', 'Capnocytophaga gingivalis', 'Neisseria subflava', 'Leptotrichia hofstadii', 'Lactobacillus sanfranciscensis', 'Pyramidobacter piscolens', 'Clostridium symbiosum', 'Anaeroglobus geminatus', 'Prevotella melaninogenica', 'Lactobacillus salivarius', 'Streptococcus pasteurianus', 'Prevot…	0.0140955	0.0129975	0	0.013537	6	Candidate	['OTU_107', 'OTU_280', 'OTU_231', 'OTU_193', 'OTU_189', 'OTU_120', 'OTU_93', 'OTU_70', 'OTU_341', 'OTU_7', 'OTU_164', 'OTU_101']	['Clostridium symbiosum', 'Lactobacillus salivarius', 'Bifidobacterium dentium', 'Fusobacterium nucleatum', 'Veillonella dispar', 'Eubacterium ventriosum', 'Streptococcus parasanguinis', 'Alistipes indistinctus', 'Megasphaera micronuciformis', 'Rothia mucilaginosa', 'Subdoligranulum unclassified', 'Clostridium hathewayi']
GO:0032153	cell division site	['OTU_391', 'OTU_491', 'OTU_180', 'OTU_160', 'OTU_374', 'OTU_474', 'OTU_430', 'OTU_489', 'OTU_281', 'OTU_381', 'OTU_107', 'OTU_335', 'OTU_250', 'OTU_280', 'OTU_407', 'OTU_247', 'OTU_488', 'OTU_475', 'OTU_8', 'OTU_375', 'OTU_161', 'OTU_343', 'OTU_346', 'OTU_19', 'OTU_20', 'OTU_231', 'OTU_193', 'OTU_224', 'OTU_487', 'OTU_123', 'OTU_296', 'OTU_117', 'OTU_272', 'OTU_125', 'OTU_187', 'OTU_156', 'OTU_2…	['Alloprevotella tannerae', 'Pusillimonas unclassified', 'Acidaminococcus intestini', 'Ruminococcus champanellensis', 'Haemophilus influenzae', 'Capnocytophaga gingivalis', 'Neisseria subflava', 'Leptotrichia hofstadii', 'Lactobacillus sanfranciscensis', 'Pyramidobacter piscolens', 'Clostridium symbiosum', 'Anaeroglobus geminatus', 'Prevotella melaninogenica', 'Lactobacillus salivarius', 'Strepto…	0.0182713	0.0196199	1	0.0189572	6	Candidate	['OTU_107', 'OTU_280', 'OTU_231', 'OTU_193', 'OTU_189', 'OTU_120', 'OTU_219', 'OTU_96', 'OTU_93', 'OTU_70', 'OTU_341', 'OTU_7', 'OTU_164', 'OTU_92', 'OTU_191', 'OTU_101']	['Clostridium symbiosum', 'Lactobacillus salivarius', 'Bifidobacterium dentium', 'Fusobacterium nucleatum', 'Veillonella dispar', 'Eubacterium ventriosum', 'Haemophilus parainfluenzae', 'Streptococcus vestibularis', 'Streptococcus parasanguinis', 'Alistipes indistinctus', 'Megasphaera micronuciformis', 'Rothia mucilaginosa', 'Subdoligranulum unclassified', 'Streptococcus mitis oralis pneumoniae',…
GO:0032991	protein-containing complex	['OTU_374', 'OTU_375', 'OTU_372', 'OTU_208', 'OTU_371', 'OTU_377', 'OTU_362', 'OTU_219', 'OTU_378', 'OTU_437', 'OTU_373', 'OTU_355', 'OTU_216', 'OTU_217', 'OTU_363', 'OTU_365', 'OTU_359', 'OTU_360', 'OTU_542', 'OTU_356', 'OTU_368', 'OTU_218', 'OTU_364', 'OTU_540', 'OTU_500', 'OTU_376', 'OTU_384', 'OTU_538', 'OTU_436', 'OTU_210', 'OTU_445', 'OTU_438', 'OTU_539', 'OTU_220', 'OTU_498', 'OTU_435', 'O…	['Haemophilus influenzae', 'Haemophilus parahaemolyticus', 'Aggregatibacter segnis', 'Aeromonas unclassified', 'Aggregatibacter aphrophilus', 'Haemophilus sputorum', 'Proteus mirabilis', 'Haemophilus parainfluenzae', 'Pseudomonas aeruginosa', 'Morganella morganii', 'Haemophilus haemolyticus', 'Succinatimonas hippei', 'Klebsiella unclassified', 'Providencia alcalifaciens', 'Proteus penneri', 'Prov…	0.00123536	0.00359288	1	0.00243444	6	Candidate	['OTU_219']	['Haemophilus parainfluenzae']
GO:0019303	D-ribose catabolic process	['OTU_275', 'OTU_374', 'OTU_281', 'OTU_107', 'OTU_280', 'OTU_475', 'OTU_231', 'OTU_296', 'OTU_272', 'OTU_187', 'OTU_189', 'OTU_12', 'OTU_479', 'OTU_273', 'OTU_54', 'OTU_366', 'OTU_283', 'OTU_303', 'OTU_541', 'OTU_81', 'OTU_177', 'OTU_208', 'OTU_399', 'OTU_499', 'OTU_318', 'OTU_371', 'OTU_423', 'OTU_169', 'OTU_327', 'OTU_482', 'OTU_182', 'OTU_120', 'OTU_122', 'OTU_285', 'OTU_352', 'OTU_82', 'OTU_3…	['Lactobacillus curvatus', 'Haemophilus influenzae', 'Lactobacillus sanfranciscensis', 'Clostridium symbiosum', 'Lactobacillus salivarius', 'Aerococcus viridans', 'Bifidobacterium dentium', 'Butyricicoccus pullicaecorum', 'Lactobacillus acidophilus', 'Mitsuokella unclassified', 'Veillonella dispar', 'Bifidobacterium longum', 'Catonella morbi', 'Lactobacillus casei paracasei', 'Parabacteroides gol…	0.0062767	0.00877721	1	0.00754851	6	Candidate	['OTU_107', 'OTU_280', 'OTU_231', 'OTU_189', 'OTU_120', 'OTU_188', 'OTU_70', 'OTU_190', 'OTU_101']	['Clostridium symbiosum', 'Lactobacillus salivarius', 'Bifidobacterium dentium', 'Veillonella dispar', 'Eubacterium ventriosum', 'Veillonella atypica', 'Alistipes indistinctus', 'Veillonella parvula', 'Clostridium hathewayi']
GO:0005940	septin ring	['OTU_281', 'OTU_280', 'OTU_407', 'OTU_475', 'OTU_272', 'OTU_172', 'OTU_273', 'OTU_283', 'OTU_81', 'OTU_91', 'OTU_177', 'OTU_399', 'OTU_169', 'OTU_327', 'OTU_477', 'OTU_532', 'OTU_285', 'OTU_82', 'OTU_268', 'OTU_271', 'OTU_96', 'OTU_526', 'OTU_410', 'OTU_89', 'OTU_83', 'OTU_93', 'OTU_525', 'OTU_528', 'OTU_287', 'OTU_80', 'OTU_270', 'OTU_278', 'OTU_78', 'OTU_88', 'OTU_396', 'OTU_166', 'OTU_527', '…	['Lactobacillus sanfranciscensis', 'Lactobacillus salivarius', 'Streptococcus pasteurianus', 'Aerococcus viridans', 'Lactobacillus acidophilus', 'Eubacterium biforme', 'Lactobacillus casei paracasei', 'Pediococcus unclassified', 'Lactobacillus mucosae', 'Streptococcus lutetiensis', 'Turicibacter unclassified', 'Enterococcus asini', 'Clostridium innocuum', 'Clostridium ramosum', 'Streptococcus sp …	0.000939919	0.00258457	1	0.00177642	6	Candidate	['OTU_280', 'OTU_96', 'OTU_93', 'OTU_92']	['Lactobacillus salivarius', 'Streptococcus vestibularis', 'Streptococcus parasanguinis', 'Streptococcus mitis oralis pneumoniae']
GO:0019491	ectoine biosynthetic process	['OTU_491', 'OTU_521', 'OTU_347', 'OTU_128', 'OTU_522', 'OTU_369', 'OTU_520']	['Pusillimonas unclassified', 'Saccharomonospora unclassified', 'Bordetella unclassified', 'Coprococcus catus', 'Saccharopolyspora unclassified', 'Halomonas unclassified', 'Pseudonocardia unclassified']	0.000438225	0.000165336	0	0.000299428	6	Candidate	[]	[]
GO:0004339	glucan 1,4-alpha-glucosidase activity	['OTU_231', 'OTU_272', 'OTU_519', 'OTU_384', 'OTU_445']	['Bifidobacterium dentium', 'Lactobacillus acidophilus', 'Actinopolyspora unclassified', 'Saccharomyces cerevisiae', 'Candida glabrata']	5.42028e-05	0.000717563	1	0.000391601	6	Candidate	['OTU_231']	['Bifidobacterium dentium']
GO:0003730	mRNA 3'-UTR binding	['OTU_378', 'OTU_428', 'OTU_207', 'OTU_291', 'OTU_384', 'OTU_445']	['Pseudomonas aeruginosa', 'Neisseria meningitidis', 'Helicobacter pylori', 'Streptococcus mutans', 'Saccharomyces cerevisiae', 'Candida glabrata']	2.25536e-06	0.000160942	1	8.29664e-05	6	Candidate	[]	[]
GO:0004309	exopolyphosphatase activity	['OTU_374', 'OTU_430', 'OTU_280', 'OTU_475', 'OTU_375', 'OTU_372', 'OTU_541', 'OTU_492', 'OTU_499', 'OTU_371', 'OTU_423', 'OTU_377', 'OTU_426', 'OTU_422', 'OTU_285', 'OTU_352', 'OTU_362', 'OTU_219', 'OTU_378', 'OTU_437', 'OTU_373', 'OTU_217', 'OTU_229', 'OTU_351', 'OTU_428', 'OTU_363', 'OTU_347', 'OTU_365', 'OTU_359', 'OTU_542', 'OTU_356', 'OTU_368', 'OTU_206', 'OTU_207', 'OTU_218', 'OTU_364', 'O…	['Haemophilus influenzae', 'Neisseria subflava', 'Lactobacillus salivarius', 'Aerococcus viridans', 'Haemophilus parahaemolyticus', 'Aggregatibacter segnis', 'Pectobacterium carotovorum', 'Kingella oralis', 'Cardiobacterium valvarum', 'Aggregatibacter aphrophilus', 'Ralstonia unclassified', 'Haemophilus sputorum', 'Neisseria elongata', 'Rhodopseudomonas palustris', 'Weissella cibaria', 'Chromobac…	0.00281806	0.00512982	1	0.00399387	6	Candidate	['OTU_280', 'OTU_219']	['Lactobacillus salivarius', 'Haemophilus parainfluenzae']
GO:0004415	hyalurononglucosaminidase activity	['OTU_231', 'OTU_327', 'OTU_222', 'OTU_78', 'OTU_10', 'OTU_269', 'OTU_105']	['Bifidobacterium dentium', 'Clostridium ramosum', 'Akkermansia muciniphila', 'Enterococcus faecium', 'Bifidobacterium bifidum', 'Granulicatella adiacens', 'Clostridium perfringens']	0.000804556	0.00138518	1	0.00109987	6	Candidate	['OTU_231']	['Bifidobacterium dentium']
GO:0031241	periplasmic side of cell outer membrane	['OTU_374', 'OTU_372', 'OTU_366', 'OTU_541', 'OTU_371', 'OTU_362', 'OTU_219', 'OTU_378', 'OTU_373', 'OTU_216', 'OTU_217', 'OTU_363', 'OTU_359', 'OTU_360', 'OTU_542', 'OTU_356', 'OTU_537', 'OTU_212', 'OTU_368', 'OTU_218', 'OTU_364', 'OTU_540', 'OTU_500', 'OTU_538', 'OTU_436', 'OTU_210', 'OTU_438', 'OTU_439', 'OTU_539', 'OTU_441', 'OTU_220', 'OTU_435', 'OTU_215']	['Haemophilus influenzae', 'Aggregatibacter segnis', 'Raoultella ornithinolytica', 'Pectobacterium carotovorum', 'Aggregatibacter aphrophilus', 'Proteus mirabilis', 'Haemophilus parainfluenzae', 'Pseudomonas aeruginosa', 'Haemophilus haemolyticus', 'Klebsiella unclassified', 'Providencia alcalifaciens', 'Proteus penneri', 'Enterobacter mori', 'Klebsiella oxytoca', 'Plesiomonas shigelloides', 'Cit…	0.00125242	0.00359405	1	0.00244342	6	Candidate	['OTU_219']	['Haemophilus parainfluenzae']
GO:0035251	UDP-glucosyltransferase activity	['OTU_172', 'OTU_81', 'OTU_93', 'OTU_88', 'OTU_510', 'OTU_293', 'OTU_404']	['Eubacterium biforme', 'Lactobacillus mucosae', 'Streptococcus parasanguinis', 'Streptococcus gordonii', 'Lactobacillus johnsonii', 'Streptococcus sanguinis', 'Lactobacillus oris']	0.000523728	0.00153963	1	0.00104043	6	Candidate	['OTU_93']	['Streptococcus parasanguinis']
GO:0004808	tRNA (5-methylaminomethyl-2-thiouridylate)(34)-methyltransferase activity	['OTU_374', 'OTU_434', 'OTU_375', 'OTU_193', 'OTU_379', 'OTU_372', 'OTU_366', 'OTU_541', 'OTU_208', 'OTU_499', 'OTU_423', 'OTU_377', 'OTU_352', 'OTU_362', 'OTU_219', 'OTU_378', 'OTU_437', 'OTU_373', 'OTU_216', 'OTU_217', 'OTU_493', 'OTU_363', 'OTU_365', 'OTU_359', 'OTU_542', 'OTU_356', 'OTU_537', 'OTU_212', 'OTU_368', 'OTU_495', 'OTU_354', 'OTU_206', 'OTU_218', 'OTU_364', 'OTU_540', 'OTU_500', 'O…	['Haemophilus influenzae', 'Enterobacter asburiae', 'Haemophilus parahaemolyticus', 'Fusobacterium nucleatum', 'Pseudomonas unclassified', 'Aggregatibacter segnis', 'Raoultella ornithinolytica', 'Pectobacterium carotovorum', 'Aeromonas unclassified', 'Cardiobacterium valvarum', 'Ralstonia unclassified', 'Haemophilus sputorum', 'Chromobacterium unclassified', 'Proteus mirabilis', 'Haemophilus para…	0.00123996	0.00326235	1	0.00226859	6	Candidate	['OTU_193', 'OTU_219']	['Fusobacterium nucleatum', 'Haemophilus parainfluenzae']
GO:0004312	fatty acid synthase activity	['OTU_335', 'OTU_8', 'OTU_378', 'OTU_519', 'OTU_7', 'OTU_542', 'OTU_456', 'OTU_453', 'OTU_226']	['Anaeroglobus geminatus', 'Rothia unclassified', 'Pseudomonas aeruginosa', 'Actinopolyspora unclassified', 'Rothia mucilaginosa', 'Plesiomonas shigelloides', 'Bacteroidetes oral taxon 274', 'Rothia aeria', 'Rothia dentocariosa']	4.6543e-05	0.000214353	1	0.000131894	6	Candidate	['OTU_7']	['Rothia mucilaginosa']
GO:0043531	ADP binding	['OTU_491', 'OTU_180', 'OTU_374', 'OTU_430', 'OTU_281', 'OTU_335', 'OTU_280', 'OTU_475', 'OTU_193', 'OTU_272', 'OTU_189', 'OTU_379', 'OTU_283', 'OTU_303', 'OTU_492', 'OTU_380', 'OTU_208', 'OTU_399', 'OTU_423', 'OTU_482', 'OTU_521', 'OTU_426', 'OTU_422', 'OTU_352', 'OTU_82', 'OTU_21', 'OTU_268', 'OTU_199', 'OTU_362', 'OTU_271', 'OTU_150', 'OTU_378', 'OTU_437', 'OTU_216', 'OTU_526', 'OTU_217', 'OTU…	['Pusillimonas unclassified', 'Acidaminococcus intestini', 'Haemophilus influenzae', 'Neisseria subflava', 'Lactobacillus sanfranciscensis', 'Anaeroglobus geminatus', 'Lactobacillus salivarius', 'Aerococcus viridans', 'Fusobacterium nucleatum', 'Lactobacillus acidophilus', 'Veillonella dispar', 'Pseudomonas unclassified', 'Pediococcus unclassified', 'Finegoldia magna', 'Kingella oralis', 'Sinobac…	0.00381524	0.00573876	1	0.00479358	6	Candidate	['OTU_280', 'OTU_193', 'OTU_189', 'OTU_341']	['Lactobacillus salivarius', 'Fusobacterium nucleatum', 'Veillonella dispar', 'Megasphaera micronuciformis']
GO:0044874	lipoprotein localization to outer membrane	['OTU_491', 'OTU_374', 'OTU_430', 'OTU_375', 'OTU_193', 'OTU_379', 'OTU_372', 'OTU_541', 'OTU_492', 'OTU_380', 'OTU_208', 'OTU_499', 'OTU_371', 'OTU_423', 'OTU_377', 'OTU_426', 'OTU_352', 'OTU_199', 'OTU_362', 'OTU_219', 'OTU_378', 'OTU_437', 'OTU_373', 'OTU_216', 'OTU_217', 'OTU_351', 'OTU_518', 'OTU_428', 'OTU_363', 'OTU_347', 'OTU_349', 'OTU_365', 'OTU_359', 'OTU_542', 'OTU_356', 'OTU_515', 'O…	['Pusillimonas unclassified', 'Haemophilus influenzae', 'Neisseria subflava', 'Haemophilus parahaemolyticus', 'Fusobacterium nucleatum', 'Pseudomonas unclassified', 'Aggregatibacter segnis', 'Pectobacterium carotovorum', 'Kingella oralis', 'Sinobacteraceae unclassified', 'Aeromonas unclassified', 'Cardiobacterium valvarum', 'Aggregatibacter aphrophilus', 'Ralstonia unclassified', 'Haemophilus spu…	0.00383055	0.00615937	1	0.00501504	6	Candidate	['OTU_193', 'OTU_219']	['Fusobacterium nucleatum', 'Haemophilus parainfluenzae']
GO:0036348	hydantoin racemase activity	['OTU_80', 'OTU_97']	['Lactobacillus fermentum', 'Clostridium asparagiforme']	0.000160878	0.000392286	1	0.000278577	6	Candidate	[]	[]
GO:0047738	cellobiose phosphorylase activity	['OTU_247']	['Prevotella buccae']	3.04448e-05	0.000542182	1	0.000290725	6	Candidate	[]	[]
2.7.1.11	6-phosphofructokinase.	['OTU_391', 'OTU_180', 'OTU_160', 'OTU_374', 'OTU_474', 'OTU_489', 'OTU_381', 'OTU_107', 'OTU_335', 'OTU_250', 'OTU_280', 'OTU_407', 'OTU_247', 'OTU_488', 'OTU_475', 'OTU_8', 'OTU_375', 'OTU_161', 'OTU_193', 'OTU_487', 'OTU_296', 'OTU_272', 'OTU_187', 'OTU_156', 'OTU_256', 'OTU_172', 'OTU_244', 'OTU_479', 'OTU_472', 'OTU_372', 'OTU_68', 'OTU_76', 'OTU_464', 'OTU_54', 'OTU_34', 'OTU_283', 'OTU_145…	['Alloprevotella tannerae', 'Acidaminococcus intestini', 'Ruminococcus champanellensis', 'Haemophilus influenzae', 'Capnocytophaga gingivalis', 'Leptotrichia hofstadii', 'Pyramidobacter piscolens', 'Clostridium symbiosum', 'Anaeroglobus geminatus', 'Prevotella melaninogenica', 'Lactobacillus salivarius', 'Streptococcus pasteurianus', 'Prevotella buccae', 'Selenomonas sputigena', 'Aerococcus virid…	0.013943	0.0129558	0	0.0134409	6	Candidate	['OTU_107', 'OTU_280', 'OTU_193', 'OTU_96', 'OTU_93', 'OTU_70', 'OTU_341', 'OTU_7', 'OTU_164', 'OTU_101']	['Clostridium symbiosum', 'Lactobacillus salivarius', 'Fusobacterium nucleatum', 'Streptococcus vestibularis', 'Streptococcus parasanguinis', 'Alistipes indistinctus', 'Megasphaera micronuciformis', 'Rothia mucilaginosa', 'Subdoligranulum unclassified', 'Clostridium hathewayi']
GO:0051786	all-trans-retinol 13,14-reductase activity	['OTU_247', 'OTU_251']	['Prevotella buccae', 'Prevotella multisaccharivorax']	3.03792e-05	0.000543636	1	0.000291432	6	Candidate	[]	[]
GO:0016032	viral process	['OTU_381', 'OTU_203', 'OTU_535', 'OTU_202']	['Pyramidobacter piscolens', 'Bilophila wadsworthia', 'Bilophila sp 4 1 30', 'Bilophila unclassified']	0.00114941	0.000617216	0	0.000878727	6	Candidate	[]	[]
3.5.2.9	5-oxoprolinase (ATP-hydrolyzing).	['OTU_180', 'OTU_374', 'OTU_381', 'OTU_107', 'OTU_475', 'OTU_231', 'OTU_193', 'OTU_156', 'OTU_189', 'OTU_81', 'OTU_382', 'OTU_345', 'OTU_318', 'OTU_423', 'OTU_521', 'OTU_422', 'OTU_122', 'OTU_352', 'OTU_21', 'OTU_362', 'OTU_432', 'OTU_378', 'OTU_216', 'OTU_526', 'OTU_217', 'OTU_83', 'OTU_188', 'OTU_428', 'OTU_363', 'OTU_528', 'OTU_349', 'OTU_121', 'OTU_365', 'OTU_359', 'OTU_481', 'OTU_337', 'OTU_…	['Acidaminococcus intestini', 'Haemophilus influenzae', 'Pyramidobacter piscolens', 'Clostridium symbiosum', 'Aerococcus viridans', 'Bifidobacterium dentium', 'Fusobacterium nucleatum', 'Ruminococcaceae bacterium D16', 'Veillonella dispar', 'Lactobacillus mucosae', 'Synergistes sp 3 1 syn1', 'Fusobacterium periodonticum', 'Oribacterium sinus', 'Ralstonia unclassified', 'Saccharomonospora unclassi…	0.00289141	0.00495343	1	0.00394019	6	Candidate	['OTU_107', 'OTU_231', 'OTU_193', 'OTU_189', 'OTU_188', 'OTU_190']	['Clostridium symbiosum', 'Bifidobacterium dentium', 'Fusobacterium nucleatum', 'Veillonella dispar', 'Veillonella atypica', 'Veillonella parvula']
GO:0070041	rRNA (uridine-C5-)-methyltransferase activity	['OTU_374', 'OTU_430', 'OTU_434', 'OTU_375', 'OTU_193', 'OTU_379', 'OTU_372', 'OTU_366', 'OTU_541', 'OTU_492', 'OTU_380', 'OTU_371', 'OTU_423', 'OTU_377', 'OTU_352', 'OTU_199', 'OTU_362', 'OTU_219', 'OTU_378', 'OTU_437', 'OTU_373', 'OTU_216', 'OTU_217', 'OTU_351', 'OTU_363', 'OTU_347', 'OTU_349', 'OTU_365', 'OTU_359', 'OTU_360', 'OTU_542', 'OTU_356', 'OTU_515', 'OTU_212', 'OTU_368', 'OTU_218', 'O…	['Haemophilus influenzae', 'Neisseria subflava', 'Enterobacter asburiae', 'Haemophilus parahaemolyticus', 'Fusobacterium nucleatum', 'Pseudomonas unclassified', 'Aggregatibacter segnis', 'Raoultella ornithinolytica', 'Pectobacterium carotovorum', 'Kingella oralis', 'Sinobacteraceae unclassified', 'Aggregatibacter aphrophilus', 'Ralstonia unclassified', 'Haemophilus sputorum', 'Chromobacterium unc…	0.00347668	0.00625698	1	0.0048908	6	Candidate	['OTU_193', 'OTU_219']	['Fusobacterium nucleatum', 'Haemophilus parainfluenzae']
2.3.1.47	8-amino-7-oxononanoate synthase.	['OTU_374', 'OTU_488', 'OTU_343', 'OTU_189', 'OTU_182', 'OTU_342', 'OTU_378', 'OTU_437', 'OTU_373', 'OTU_526', 'OTU_351', 'OTU_188', 'OTU_428', 'OTU_528', 'OTU_304', 'OTU_337', 'OTU_207', 'OTU_183', 'OTU_336', 'OTU_190', 'OTU_504', 'OTU_200', 'OTU_501', 'OTU_416', 'OTU_196', 'OTU_191', 'OTU_109', 'OTU_223', 'OTU_338', 'OTU_339', 'OTU_417']	['Haemophilus influenzae', 'Selenomonas sputigena', 'Veillonella sp 6 1 27', 'Veillonella dispar', 'Phascolarctobacterium succinatutens', 'Veillonella sp 3 1 44', 'Pseudomonas aeruginosa', 'Morganella morganii', 'Haemophilus haemolyticus', 'Bacillus amyloliquefaciens', 'Gallionellaceae unclassified', 'Veillonella atypica', 'Neisseria meningitidis', 'Bacillus pumilus', 'Parvimonas micra', 'Megamon…	0.00203074	0.00444269	1	0.00325751	6	Candidate	['OTU_189', 'OTU_188', 'OTU_190', 'OTU_191']	['Veillonella dispar', 'Veillonella atypica', 'Veillonella parvula', 'Veillonella unclassified']
GO:0016846	carbon-sulfur lyase activity	['OTU_374', 'OTU_430', 'OTU_407', 'OTU_193', 'OTU_541', 'OTU_492', 'OTU_371', 'OTU_426', 'OTU_422', 'OTU_352', 'OTU_378', 'OTU_437', 'OTU_428', 'OTU_270', 'OTU_542', 'OTU_356', 'OTU_507', 'OTU_530', 'OTU_383', 'OTU_207', 'OTU_400', 'OTU_429', 'OTU_384', 'OTU_267', 'OTU_512', 'OTU_438', 'OTU_498']	['Haemophilus influenzae', 'Neisseria subflava', 'Streptococcus pasteurianus', 'Fusobacterium nucleatum', 'Pectobacterium carotovorum', 'Kingella oralis', 'Aggregatibacter aphrophilus', 'Neisseria elongata', 'Rhodopseudomonas palustris', 'Chromobacterium unclassified', 'Pseudomonas aeruginosa', 'Morganella morganii', 'Neisseria meningitidis', 'Enterococcus casseliflavus', 'Plesiomonas shigelloide…	9.24136e-05	0.000389283	1	0.000243408	6	Candidate	['OTU_193']	['Fusobacterium nucleatum']
4.99.1.9	coproporphyrin ferrochelatase.	['OTU_491', 'OTU_474', 'OTU_430', 'OTU_8', 'OTU_375', 'OTU_224', 'OTU_256', 'OTU_189', 'OTU_244', 'OTU_372', 'OTU_366', 'OTU_81', 'OTU_257', 'OTU_492', 'OTU_380', 'OTU_499', 'OTU_371', 'OTU_377', 'OTU_521', 'OTU_426', 'OTU_452', 'OTU_21', 'OTU_268', 'OTU_199', 'OTU_271', 'OTU_437', 'OTU_355', 'OTU_526', 'OTU_217', 'OTU_388', 'OTU_519', 'OTU_493', 'OTU_351', 'OTU_451', 'OTU_188', 'OTU_525', 'OTU_5…	['Pusillimonas unclassified', 'Capnocytophaga gingivalis', 'Neisseria subflava', 'Rothia unclassified', 'Haemophilus parahaemolyticus', 'Granulicella unclassified', 'Pedobacter unclassified', 'Veillonella dispar', 'Dysgonomonas unclassified', 'Aggregatibacter segnis', 'Raoultella ornithinolytica', 'Lactobacillus mucosae', 'Sphingobacterium unclassified', 'Kingella oralis', 'Sinobacteraceae unclas…	0.00163605	0.00312557	1	0.00239365	6	Candidate	['OTU_189', 'OTU_188', 'OTU_7', 'OTU_190']	['Veillonella dispar', 'Veillonella atypica', 'Rothia mucilaginosa', 'Veillonella parvula']
GO:0006979	response to oxidative stress	['OTU_391', 'OTU_491', 'OTU_180', 'OTU_160', 'OTU_374', 'OTU_474', 'OTU_430', 'OTU_489', 'OTU_281', 'OTU_381', 'OTU_107', 'OTU_335', 'OTU_250', 'OTU_280', 'OTU_407', 'OTU_247', 'OTU_488', 'OTU_475', 'OTU_8', 'OTU_375', 'OTU_343', 'OTU_193', 'OTU_224', 'OTU_487', 'OTU_296', 'OTU_272', 'OTU_256', 'OTU_421', 'OTU_189', 'OTU_244', 'OTU_12', 'OTU_379', 'OTU_479', 'OTU_472', 'OTU_372', 'OTU_68', 'OTU_1…	['Alloprevotella tannerae', 'Pusillimonas unclassified', 'Acidaminococcus intestini', 'Ruminococcus champanellensis', 'Haemophilus influenzae', 'Capnocytophaga gingivalis', 'Neisseria subflava', 'Leptotrichia hofstadii', 'Lactobacillus sanfranciscensis', 'Pyramidobacter piscolens', 'Clostridium symbiosum', 'Anaeroglobus geminatus', 'Prevotella melaninogenica', 'Lactobacillus salivarius', 'Strepto…	0.0155554	0.0178111	1	0.0167027	6	Candidate	['OTU_107', 'OTU_280', 'OTU_193', 'OTU_189', 'OTU_96', 'OTU_93', 'OTU_188', 'OTU_70', 'OTU_341', 'OTU_7', 'OTU_190', 'OTU_191', 'OTU_101']	['Clostridium symbiosum', 'Lactobacillus salivarius', 'Fusobacterium nucleatum', 'Veillonella dispar', 'Streptococcus vestibularis', 'Streptococcus parasanguinis', 'Veillonella atypica', 'Alistipes indistinctus', 'Megasphaera micronuciformis', 'Rothia mucilaginosa', 'Veillonella parvula', 'Veillonella unclassified', 'Clostridium hathewayi']
GO:0008886	glyceraldehyde-3-phosphate dehydrogenase (NADP+) (non-phosphorylating) activity	['OTU_530', 'OTU_298', 'OTU_79', 'OTU_293', 'OTU_414']	['Streptococcus downei', 'Clostridium butyricum', 'Lactobacillus delbrueckii', 'Streptococcus sanguinis', 'Clostridium difficile']	1.89671e-05	0.0003354	1	0.000179912	6	Candidate	[]	[]
GO:0006788	heme oxidation	['OTU_430', 'OTU_492', 'OTU_426', 'OTU_422', 'OTU_378', 'OTU_385', 'OTU_299', 'OTU_428', 'OTU_7', 'OTU_507', 'OTU_429', 'OTU_200', 'OTU_384', 'OTU_226', 'OTU_450', 'OTU_445', 'OTU_105', 'OTU_514', 'OTU_425', 'OTU_415']	['Neisseria subflava', 'Kingella oralis', 'Neisseria elongata', 'Rhodopseudomonas palustris', 'Pseudomonas aeruginosa', 'Saccharomycetaceae unclassified', 'Clostridium celatum', 'Neisseria meningitidis', 'Rothia mucilaginosa', 'Rhodospirillum unclassified', 'Neisseria sicca', 'Neisseria flavescens', 'Saccharomyces cerevisiae', 'Rothia dentocariosa', 'Corynebacterium durum', 'Candida glabrata', 'C…	9.6087e-05	0.000549214	1	0.000326557	6	Candidate	['OTU_7']	['Rothia mucilaginosa']
2.1.1.264	23S rRNA (guanine(2069)-N(7))-methyltransferase.	['OTU_374', 'OTU_375', 'OTU_379', 'OTU_372', 'OTU_366', 'OTU_380', 'OTU_208', 'OTU_499', 'OTU_371', 'OTU_377', 'OTU_21', 'OTU_362', 'OTU_219', 'OTU_511', 'OTU_378', 'OTU_437', 'OTU_373', 'OTU_355', 'OTU_216', 'OTU_217', 'OTU_518', 'OTU_428', 'OTU_363', 'OTU_365', 'OTU_359', 'OTU_24', 'OTU_360', 'OTU_542', 'OTU_236', 'OTU_356', 'OTU_212', 'OTU_368', 'OTU_218', 'OTU_364', 'OTU_540', 'OTU_500', 'OTU…	['Haemophilus influenzae', 'Haemophilus parahaemolyticus', 'Pseudomonas unclassified', 'Aggregatibacter segnis', 'Raoultella ornithinolytica', 'Sinobacteraceae unclassified', 'Aeromonas unclassified', 'Cardiobacterium valvarum', 'Aggregatibacter aphrophilus', 'Haemophilus sputorum', 'Eggerthella lenta', 'Proteus mirabilis', 'Haemophilus parainfluenzae', 'Olsenella profusa', 'Pseudomonas aeruginos…	0.00119641	0.00325826	1	0.00224511	6	Candidate	['OTU_219']	['Haemophilus parainfluenzae']
2.1.1.171	16S rRNA (guanine(966)-N(2))-methyltransferase.	['OTU_374', 'OTU_375', 'OTU_379', 'OTU_372', 'OTU_541', 'OTU_380', 'OTU_208', 'OTU_499', 'OTU_371', 'OTU_377', 'OTU_362', 'OTU_219', 'OTU_378', 'OTU_437', 'OTU_355', 'OTU_216', 'OTU_217', 'OTU_363', 'OTU_365', 'OTU_359', 'OTU_542', 'OTU_356', 'OTU_368', 'OTU_218', 'OTU_364', 'OTU_540', 'OTU_500', 'OTU_376', 'OTU_538', 'OTU_436', 'OTU_497', 'OTU_210', 'OTU_444', 'OTU_438', 'OTU_539', 'OTU_220', 'O…	['Haemophilus influenzae', 'Haemophilus parahaemolyticus', 'Pseudomonas unclassified', 'Aggregatibacter segnis', 'Pectobacterium carotovorum', 'Sinobacteraceae unclassified', 'Aeromonas unclassified', 'Cardiobacterium valvarum', 'Aggregatibacter aphrophilus', 'Haemophilus sputorum', 'Proteus mirabilis', 'Haemophilus parainfluenzae', 'Pseudomonas aeruginosa', 'Morganella morganii', 'Succinatimonas…	0.000988647	0.00303231	1	0.0020281	6	Candidate	['OTU_219']	['Haemophilus parainfluenzae']
GO:0016872	intramolecular lyase activity	['OTU_374', 'OTU_231', 'OTU_296', 'OTU_272', 'OTU_189', 'OTU_366', 'OTU_541', 'OTU_81', 'OTU_208', 'OTU_423', 'OTU_482', 'OTU_182', 'OTU_521', 'OTU_122', 'OTU_285', 'OTU_352', 'OTU_199', 'OTU_362', 'OTU_511', 'OTU_271', 'OTU_150', 'OTU_437', 'OTU_373', 'OTU_216', 'OTU_385', 'OTU_533', 'OTU_526', 'OTU_217', 'OTU_299', 'OTU_344', 'OTU_451', 'OTU_518', 'OTU_188', 'OTU_186', 'OTU_363', 'OTU_528', 'OT…	['Haemophilus influenzae', 'Bifidobacterium dentium', 'Butyricicoccus pullicaecorum', 'Lactobacillus acidophilus', 'Veillonella dispar', 'Raoultella ornithinolytica', 'Pectobacterium carotovorum', 'Lactobacillus mucosae', 'Aeromonas unclassified', 'Ralstonia unclassified', 'Filifactor alocis', 'Phascolarctobacterium succinatutens', 'Saccharomonospora unclassified', 'Blautia hydrogenotrophica', 'W…	0.00289825	0.00513991	1	0.0040384	6	Candidate	['OTU_231', 'OTU_189', 'OTU_188', 'OTU_190']	['Bifidobacterium dentium', 'Veillonella dispar', 'Veillonella atypica', 'Veillonella parvula']
GO:0009254	peptidoglycan turnover	['OTU_491', 'OTU_180', 'OTU_374', 'OTU_430', 'OTU_107', 'OTU_335', 'OTU_488', 'OTU_375', 'OTU_343', 'OTU_231', 'OTU_193', 'OTU_224', 'OTU_487', 'OTU_296', 'OTU_187', 'OTU_256', 'OTU_189', 'OTU_379', 'OTU_372', 'OTU_366', 'OTU_486', 'OTU_303', 'OTU_541', 'OTU_203', 'OTU_257', 'OTU_492', 'OTU_380', 'OTU_208', 'OTU_399', 'OTU_499', 'OTU_318', 'OTU_371', 'OTU_423', 'OTU_169', 'OTU_327', 'OTU_377', 'O…	['Pusillimonas unclassified', 'Acidaminococcus intestini', 'Haemophilus influenzae', 'Neisseria subflava', 'Clostridium symbiosum', 'Anaeroglobus geminatus', 'Selenomonas sputigena', 'Haemophilus parahaemolyticus', 'Veillonella sp 6 1 27', 'Bifidobacterium dentium', 'Fusobacterium nucleatum', 'Granulicella unclassified', 'Selenomonas noxia', 'Butyricicoccus pullicaecorum', 'Mitsuokella unclassifi…	0.0079874	0.0123423	1	0.0102024	6	Candidate	['OTU_107', 'OTU_231', 'OTU_193', 'OTU_189', 'OTU_120', 'OTU_219', 'OTU_341', 'OTU_191', 'OTU_101']	['Clostridium symbiosum', 'Bifidobacterium dentium', 'Fusobacterium nucleatum', 'Veillonella dispar', 'Eubacterium ventriosum', 'Haemophilus parainfluenzae', 'Megasphaera micronuciformis', 'Veillonella unclassified', 'Clostridium hathewayi']
GO:0016868	intramolecular phosphotransferase activity	['OTU_391', 'OTU_180', 'OTU_430', 'OTU_489', 'OTU_381', 'OTU_107', 'OTU_335', 'OTU_250', 'OTU_8', 'OTU_161', 'OTU_487', 'OTU_296', 'OTU_187', 'OTU_156', 'OTU_244', 'OTU_479', 'OTU_472', 'OTU_68', 'OTU_54', 'OTU_131', 'OTU_145', 'OTU_486', 'OTU_303', 'OTU_523', 'OTU_203', 'OTU_177', 'OTU_492', 'OTU_392', 'OTU_382', 'OTU_399', 'OTU_46', 'OTU_169', 'OTU_327', 'OTU_482', 'OTU_377', 'OTU_182', 'OTU_12…	['Alloprevotella tannerae', 'Acidaminococcus intestini', 'Neisseria subflava', 'Leptotrichia hofstadii', 'Pyramidobacter piscolens', 'Clostridium symbiosum', 'Anaeroglobus geminatus', 'Prevotella melaninogenica', 'Rothia unclassified', 'Ruminococcus flavefaciens', 'Selenomonas noxia', 'Butyricicoccus pullicaecorum', 'Mitsuokella unclassified', 'Ruminococcaceae bacterium D16', 'Dysgonomonas unclas…	0.0108683	0.00857941	0	0.00970413	6	Candidate	['OTU_107', 'OTU_120', 'OTU_70', 'OTU_341', 'OTU_7', 'OTU_164']	['Clostridium symbiosum', 'Eubacterium ventriosum', 'Alistipes indistinctus', 'Megasphaera micronuciformis', 'Rothia mucilaginosa', 'Subdoligranulum unclassified']
GO:0097056	obsolete selenocysteinyl-tRNA(Sec) biosynthetic process	['OTU_491', 'OTU_180', 'OTU_374', 'OTU_430', 'OTU_489', 'OTU_281', 'OTU_381', 'OTU_107', 'OTU_335', 'OTU_280', 'OTU_407', 'OTU_488', 'OTU_475', 'OTU_8', 'OTU_375', 'OTU_343', 'OTU_346', 'OTU_19', 'OTU_20', 'OTU_231', 'OTU_193', 'OTU_224', 'OTU_487', 'OTU_272', 'OTU_187', 'OTU_189', 'OTU_12', 'OTU_129', 'OTU_479', 'OTU_372', 'OTU_273', 'OTU_295', 'OTU_366', 'OTU_283', 'OTU_486', 'OTU_303', 'OTU_81…	['Pusillimonas unclassified', 'Acidaminococcus intestini', 'Haemophilus influenzae', 'Neisseria subflava', 'Leptotrichia hofstadii', 'Lactobacillus sanfranciscensis', 'Pyramidobacter piscolens', 'Clostridium symbiosum', 'Anaeroglobus geminatus', 'Lactobacillus salivarius', 'Streptococcus pasteurianus', 'Selenomonas sputigena', 'Aerococcus viridans', 'Rothia unclassified', 'Haemophilus parahaemoly…	0.00563472	0.00907118	1	0.00738257	6	Candidate	['OTU_107', 'OTU_280', 'OTU_231', 'OTU_193', 'OTU_189', 'OTU_129', 'OTU_120', 'OTU_219', 'OTU_96', 'OTU_93', 'OTU_188', 'OTU_341', 'OTU_7', 'OTU_191']	['Clostridium symbiosum', 'Lactobacillus salivarius', 'Bifidobacterium dentium', 'Fusobacterium nucleatum', 'Veillonella dispar', 'Coprococcus comes', 'Eubacterium ventriosum', 'Haemophilus parainfluenzae', 'Streptococcus vestibularis', 'Streptococcus parasanguinis', 'Veillonella atypica', 'Megasphaera micronuciformis', 'Rothia mucilaginosa', 'Veillonella unclassified']
GO:0051536	iron-sulfur cluster binding	['OTU_391', 'OTU_491', 'OTU_180', 'OTU_160', 'OTU_374', 'OTU_474', 'OTU_430', 'OTU_489', 'OTU_381', 'OTU_107', 'OTU_335', 'OTU_250', 'OTU_280', 'OTU_407', 'OTU_247', 'OTU_314', 'OTU_488', 'OTU_8', 'OTU_375', 'OTU_161', 'OTU_343', 'OTU_346', 'OTU_19', 'OTU_20', 'OTU_231', 'OTU_193', 'OTU_224', 'OTU_487', 'OTU_240', 'OTU_123', 'OTU_296', 'OTU_117', 'OTU_125', 'OTU_146', 'OTU_187', 'OTU_156', 'OTU_1…	['Alloprevotella tannerae', 'Pusillimonas unclassified', 'Acidaminococcus intestini', 'Ruminococcus champanellensis', 'Haemophilus influenzae', 'Capnocytophaga gingivalis', 'Neisseria subflava', 'Leptotrichia hofstadii', 'Pyramidobacter piscolens', 'Clostridium symbiosum', 'Anaeroglobus geminatus', 'Prevotella melaninogenica', 'Lactobacillus salivarius', 'Streptococcus pasteurianus', 'Prevotella …	0.0591335	0.0556769	0	0.0573754	6	Candidate	['OTU_107', 'OTU_280', 'OTU_231', 'OTU_193', 'OTU_189', 'OTU_120', 'OTU_219', 'OTU_96', 'OTU_93', 'OTU_188', 'OTU_70', 'OTU_341', 'OTU_7', 'OTU_116', 'OTU_28', 'OTU_164', 'OTU_190', 'OTU_191', 'OTU_101']	['Clostridium symbiosum', 'Lactobacillus salivarius', 'Bifidobacterium dentium', 'Fusobacterium nucleatum', 'Veillonella dispar', 'Eubacterium ventriosum', 'Haemophilus parainfluenzae', 'Streptococcus vestibularis', 'Streptococcus parasanguinis', 'Veillonella atypica', 'Alistipes indistinctus', 'Megasphaera micronuciformis', 'Rothia mucilaginosa', 'Eubacterium hallii', 'Bacteroides clarus', 'Subd…
GO:0006637	acyl-CoA metabolic process	['OTU_374', 'OTU_407', 'OTU_8', 'OTU_231', 'OTU_12', 'OTU_379', 'OTU_479', 'OTU_372', 'OTU_380', 'OTU_208', 'OTU_371', 'OTU_423', 'OTU_521', 'OTU_422', 'OTU_452', 'OTU_362', 'OTU_219', 'OTU_378', 'OTU_437', 'OTU_373', 'OTU_216', 'OTU_385', 'OTU_217', 'OTU_229', 'OTU_227', 'OTU_228', 'OTU_519', 'OTU_451', 'OTU_518', 'OTU_428', 'OTU_525', 'OTU_363', 'OTU_304', 'OTU_522', 'OTU_365', 'OTU_359', 'OTU_…	['Haemophilus influenzae', 'Streptococcus pasteurianus', 'Rothia unclassified', 'Bifidobacterium dentium', 'Bifidobacterium longum', 'Pseudomonas unclassified', 'Catonella morbi', 'Aggregatibacter segnis', 'Sinobacteraceae unclassified', 'Aeromonas unclassified', 'Aggregatibacter aphrophilus', 'Ralstonia unclassified', 'Saccharomonospora unclassified', 'Rhodopseudomonas palustris', 'Kocuria uncla…	0.00241948	0.00421903	1	0.00333477	6	Candidate	['OTU_231', 'OTU_219', 'OTU_7']	['Bifidobacterium dentium', 'Haemophilus parainfluenzae', 'Rothia mucilaginosa']
GO:0009338	exodeoxyribonuclease V complex	['OTU_374', 'OTU_430', 'OTU_375', 'OTU_379', 'OTU_372', 'OTU_366', 'OTU_492', 'OTU_208', 'OTU_499', 'OTU_371', 'OTU_377', 'OTU_426', 'OTU_352', 'OTU_362', 'OTU_219', 'OTU_378', 'OTU_437', 'OTU_373', 'OTU_355', 'OTU_216', 'OTU_217', 'OTU_227', 'OTU_518', 'OTU_428', 'OTU_363', 'OTU_349', 'OTU_365', 'OTU_359', 'OTU_542', 'OTU_356', 'OTU_537', 'OTU_212', 'OTU_368', 'OTU_454', 'OTU_218', 'OTU_364', 'O…	['Haemophilus influenzae', 'Neisseria subflava', 'Haemophilus parahaemolyticus', 'Pseudomonas unclassified', 'Aggregatibacter segnis', 'Raoultella ornithinolytica', 'Kingella oralis', 'Aeromonas unclassified', 'Cardiobacterium valvarum', 'Aggregatibacter aphrophilus', 'Haemophilus sputorum', 'Neisseria elongata', 'Chromobacterium unclassified', 'Proteus mirabilis', 'Haemophilus parainfluenzae', '…	0.00170656	0.00447714	1	0.00311573	6	Candidate	['OTU_219']	['Haemophilus parainfluenzae']
GO:0051191	prosthetic group biosynthetic process	['OTU_391', 'OTU_180', 'OTU_374', 'OTU_281', 'OTU_381', 'OTU_107', 'OTU_375', 'OTU_193', 'OTU_487', 'OTU_272', 'OTU_187', 'OTU_156', 'OTU_366', 'OTU_541', 'OTU_81', 'OTU_382', 'OTU_499', 'OTU_371', 'OTU_377', 'OTU_268', 'OTU_271', 'OTU_478', 'OTU_378', 'OTU_533', 'OTU_217', 'OTU_418', 'OTU_80', 'OTU_365', 'OTU_359', 'OTU_270', 'OTU_360', 'OTU_513', 'OTU_356', 'OTU_506', 'OTU_484', 'OTU_67', 'OTU_…	['Alloprevotella tannerae', 'Acidaminococcus intestini', 'Haemophilus influenzae', 'Lactobacillus sanfranciscensis', 'Pyramidobacter piscolens', 'Clostridium symbiosum', 'Haemophilus parahaemolyticus', 'Fusobacterium nucleatum', 'Selenomonas noxia', 'Lactobacillus acidophilus', 'Mitsuokella unclassified', 'Ruminococcaceae bacterium D16', 'Raoultella ornithinolytica', 'Pectobacterium carotovorum',…	0.00248144	0.00420589	1	0.00335853	6	Candidate	['OTU_107', 'OTU_193']	['Clostridium symbiosum', 'Fusobacterium nucleatum']
GO:0017168	5-oxoprolinase (ATP-hydrolyzing) activity	['OTU_180', 'OTU_374', 'OTU_381', 'OTU_107', 'OTU_475', 'OTU_231', 'OTU_193', 'OTU_156', 'OTU_189', 'OTU_81', 'OTU_382', 'OTU_345', 'OTU_318', 'OTU_423', 'OTU_521', 'OTU_422', 'OTU_122', 'OTU_352', 'OTU_21', 'OTU_362', 'OTU_432', 'OTU_378', 'OTU_216', 'OTU_526', 'OTU_217', 'OTU_83', 'OTU_188', 'OTU_428', 'OTU_363', 'OTU_528', 'OTU_349', 'OTU_121', 'OTU_365', 'OTU_359', 'OTU_481', 'OTU_337', 'OTU_…	['Acidaminococcus intestini', 'Haemophilus influenzae', 'Pyramidobacter piscolens', 'Clostridium symbiosum', 'Aerococcus viridans', 'Bifidobacterium dentium', 'Fusobacterium nucleatum', 'Ruminococcaceae bacterium D16', 'Veillonella dispar', 'Lactobacillus mucosae', 'Synergistes sp 3 1 syn1', 'Fusobacterium periodonticum', 'Oribacterium sinus', 'Ralstonia unclassified', 'Saccharomonospora unclassi…	0.00289496	0.00495633	1	0.00394342	6	Candidate	['OTU_107', 'OTU_231', 'OTU_193', 'OTU_189', 'OTU_188', 'OTU_190']	['Clostridium symbiosum', 'Bifidobacterium dentium', 'Fusobacterium nucleatum', 'Veillonella dispar', 'Veillonella atypica', 'Veillonella parvula']
GO:0004748	ribonucleoside-diphosphate reductase activity, thioredoxin disulfide as acceptor	['OTU_391', 'OTU_491', 'OTU_180', 'OTU_275', 'OTU_374', 'OTU_474', 'OTU_430', 'OTU_489', 'OTU_281', 'OTU_381', 'OTU_107', 'OTU_250', 'OTU_280', 'OTU_407', 'OTU_247', 'OTU_488', 'OTU_475', 'OTU_8', 'OTU_375', 'OTU_343', 'OTU_346', 'OTU_193', 'OTU_224', 'OTU_296', 'OTU_272', 'OTU_256', 'OTU_189', 'OTU_244', 'OTU_12', 'OTU_379', 'OTU_479', 'OTU_472', 'OTU_372', 'OTU_68', 'OTU_86', 'OTU_464', 'OTU_54…	['Alloprevotella tannerae', 'Pusillimonas unclassified', 'Acidaminococcus intestini', 'Lactobacillus curvatus', 'Haemophilus influenzae', 'Capnocytophaga gingivalis', 'Neisseria subflava', 'Leptotrichia hofstadii', 'Lactobacillus sanfranciscensis', 'Pyramidobacter piscolens', 'Clostridium symbiosum', 'Prevotella melaninogenica', 'Lactobacillus salivarius', 'Streptococcus pasteurianus', 'Prevotell…	0.0130405	0.0154514	1	0.0142667	5	Candidate	['OTU_107', 'OTU_280', 'OTU_193', 'OTU_189', 'OTU_86', 'OTU_219', 'OTU_96', 'OTU_93', 'OTU_188', 'OTU_70', 'OTU_7', 'OTU_92', 'OTU_191', 'OTU_101']	['Clostridium symbiosum', 'Lactobacillus salivarius', 'Fusobacterium nucleatum', 'Veillonella dispar', 'Streptococcus anginosus', 'Haemophilus parainfluenzae', 'Streptococcus vestibularis', 'Streptococcus parasanguinis', 'Veillonella atypica', 'Alistipes indistinctus', 'Rothia mucilaginosa', 'Streptococcus mitis oralis pneumoniae', 'Veillonella unclassified', 'Clostridium hathewayi']
6.3.5.1	NAD(+) synthase (glutamine-hydrolyzing).	['OTU_391', 'OTU_180', 'OTU_107', 'OTU_335', 'OTU_250', 'OTU_247', 'OTU_488', 'OTU_346', 'OTU_19', 'OTU_231', 'OTU_224', 'OTU_487', 'OTU_240', 'OTU_296', 'OTU_187', 'OTU_156', 'OTU_256', 'OTU_172', 'OTU_244', 'OTU_12', 'OTU_479', 'OTU_472', 'OTU_68', 'OTU_464', 'OTU_54', 'OTU_66', 'OTU_131', 'OTU_34', 'OTU_145', 'OTU_155', 'OTU_486', 'OTU_523', 'OTU_177', 'OTU_392', 'OTU_208', 'OTU_318', 'OTU_471…	['Alloprevotella tannerae', 'Acidaminococcus intestini', 'Clostridium symbiosum', 'Anaeroglobus geminatus', 'Prevotella melaninogenica', 'Prevotella buccae', 'Selenomonas sputigena', 'Bartonella unclassified', 'Collinsella unclassified', 'Bifidobacterium dentium', 'Granulicella unclassified', 'Selenomonas noxia', 'Bacteroides sp 2 1 22', 'Butyricicoccus pullicaecorum', 'Mitsuokella unclassified',…	0.0142187	0.0123235	0	0.0132547	5	Candidate	['OTU_107', 'OTU_231', 'OTU_120', 'OTU_70', 'OTU_341', 'OTU_101']	['Clostridium symbiosum', 'Bifidobacterium dentium', 'Eubacterium ventriosum', 'Alistipes indistinctus', 'Megasphaera micronuciformis', 'Clostridium hathewayi']
GO:0036221	UTP diphosphatase activity	['OTU_391', 'OTU_180', 'OTU_160', 'OTU_474', 'OTU_430', 'OTU_381', 'OTU_107', 'OTU_335', 'OTU_250', 'OTU_247', 'OTU_161', 'OTU_346', 'OTU_193', 'OTU_487', 'OTU_296', 'OTU_187', 'OTU_156', 'OTU_172', 'OTU_189', 'OTU_479', 'OTU_472', 'OTU_68', 'OTU_157', 'OTU_464', 'OTU_54', 'OTU_34', 'OTU_145', 'OTU_155', 'OTU_486', 'OTU_303', 'OTU_523', 'OTU_203', 'OTU_392', 'OTU_382', 'OTU_345', 'OTU_208', 'OTU_…	['Alloprevotella tannerae', 'Acidaminococcus intestini', 'Ruminococcus champanellensis', 'Capnocytophaga gingivalis', 'Neisseria subflava', 'Pyramidobacter piscolens', 'Clostridium symbiosum', 'Anaeroglobus geminatus', 'Prevotella melaninogenica', 'Prevotella buccae', 'Ruminococcus flavefaciens', 'Bartonella unclassified', 'Fusobacterium nucleatum', 'Selenomonas noxia', 'Butyricicoccus pullicaeco…	0.0132365	0.011944	0	0.0125791	5	Candidate	['OTU_107', 'OTU_193', 'OTU_189', 'OTU_120', 'OTU_70', 'OTU_341', 'OTU_116', 'OTU_28', 'OTU_164', 'OTU_101']	['Clostridium symbiosum', 'Fusobacterium nucleatum', 'Veillonella dispar', 'Eubacterium ventriosum', 'Alistipes indistinctus', 'Megasphaera micronuciformis', 'Eubacterium hallii', 'Bacteroides clarus', 'Subdoligranulum unclassified', 'Clostridium hathewayi']
GO:0016137	glycoside metabolic process	['OTU_521', 'OTU_451', 'OTU_225', 'OTU_7', 'OTU_454', 'OTU_226', 'OTU_520']	['Saccharomonospora unclassified', 'Corynebacterium matruchotii', 'Brevibacterium unclassified', 'Rothia mucilaginosa', 'Propionibacterium propionicum', 'Rothia dentocariosa', 'Pseudonocardia unclassified']	3.18705e-05	0.000168088	1	0.000101154	5	Candidate	['OTU_7']	['Rothia mucilaginosa']
GO:0036370	D-alanyl carrier activity	['OTU_280', 'OTU_407', 'OTU_272', 'OTU_273', 'OTU_283', 'OTU_81', 'OTU_91', 'OTU_120', 'OTU_285', 'OTU_82', 'OTU_21', 'OTU_268', 'OTU_511', 'OTU_271', 'OTU_478', 'OTU_526', 'OTU_235', 'OTU_89', 'OTU_83', 'OTU_93', 'OTU_528', 'OTU_304', 'OTU_287', 'OTU_80', 'OTU_278', 'OTU_78', 'OTU_88', 'OTU_236', 'OTU_413', 'OTU_530', 'OTU_307', 'OTU_400', 'OTU_403', 'OTU_23', 'OTU_279', 'OTU_282', 'OTU_152', 'O…	['Lactobacillus salivarius', 'Streptococcus pasteurianus', 'Lactobacillus acidophilus', 'Lactobacillus casei paracasei', 'Pediococcus unclassified', 'Lactobacillus mucosae', 'Streptococcus lutetiensis', 'Eubacterium ventriosum', 'Weissella cibaria', 'Lactobacillus ruminis', 'Eggerthella lenta', 'Abiotrophia defectiva', 'Olsenella profusa', 'Enterococcus faecalis', 'Eubacterium infirmum', 'Bacillu…	0.000953203	0.00241286	1	0.00169561	5	Candidate	['OTU_280', 'OTU_120', 'OTU_93']	['Lactobacillus salivarius', 'Eubacterium ventriosum', 'Streptococcus parasanguinis']
GO:0036222	XTP diphosphatase activity	['OTU_391', 'OTU_180', 'OTU_160', 'OTU_374', 'OTU_474', 'OTU_430', 'OTU_489', 'OTU_281', 'OTU_381', 'OTU_107', 'OTU_335', 'OTU_250', 'OTU_280', 'OTU_407', 'OTU_247', 'OTU_488', 'OTU_475', 'OTU_8', 'OTU_375', 'OTU_161', 'OTU_346', 'OTU_231', 'OTU_193', 'OTU_487', 'OTU_240', 'OTU_296', 'OTU_272', 'OTU_187', 'OTU_156', 'OTU_256', 'OTU_172', 'OTU_189', 'OTU_12', 'OTU_479', 'OTU_472', 'OTU_372', 'OTU_…	['Alloprevotella tannerae', 'Acidaminococcus intestini', 'Ruminococcus champanellensis', 'Haemophilus influenzae', 'Capnocytophaga gingivalis', 'Neisseria subflava', 'Leptotrichia hofstadii', 'Lactobacillus sanfranciscensis', 'Pyramidobacter piscolens', 'Clostridium symbiosum', 'Anaeroglobus geminatus', 'Prevotella melaninogenica', 'Lactobacillus salivarius', 'Streptococcus pasteurianus', 'Prevot…	0.0140955	0.0129974	0	0.013537	5	Candidate	['OTU_107', 'OTU_280', 'OTU_231', 'OTU_193', 'OTU_189', 'OTU_120', 'OTU_93', 'OTU_70', 'OTU_341', 'OTU_7', 'OTU_164', 'OTU_101']	['Clostridium symbiosum', 'Lactobacillus salivarius', 'Bifidobacterium dentium', 'Fusobacterium nucleatum', 'Veillonella dispar', 'Eubacterium ventriosum', 'Streptococcus parasanguinis', 'Alistipes indistinctus', 'Megasphaera micronuciformis', 'Rothia mucilaginosa', 'Subdoligranulum unclassified', 'Clostridium hathewayi']
GO:0015888	thiamine transport	['OTU_374', 'OTU_430', 'OTU_375', 'OTU_372', 'OTU_541', 'OTU_492', 'OTU_208', 'OTU_371', 'OTU_377', 'OTU_521', 'OTU_426', 'OTU_352', 'OTU_362', 'OTU_219', 'OTU_432', 'OTU_437', 'OTU_373', 'OTU_216', 'OTU_533', 'OTU_217', 'OTU_344', 'OTU_519', 'OTU_192', 'OTU_428', 'OTU_363', 'OTU_418', 'OTU_365', 'OTU_359', 'OTU_360', 'OTU_542', 'OTU_356', 'OTU_537', 'OTU_212', 'OTU_368', 'OTU_218', 'OTU_364', 'O…	['Haemophilus influenzae', 'Neisseria subflava', 'Haemophilus parahaemolyticus', 'Aggregatibacter segnis', 'Pectobacterium carotovorum', 'Kingella oralis', 'Aeromonas unclassified', 'Aggregatibacter aphrophilus', 'Haemophilus sputorum', 'Saccharomonospora unclassified', 'Neisseria elongata', 'Chromobacterium unclassified', 'Proteus mirabilis', 'Haemophilus parainfluenzae', 'Cronobacter sakazakii'…	0.00181198	0.00469686	1	0.00327929	5	Candidate	['OTU_219']	['Haemophilus parainfluenzae']
2.6.1.76	diaminobutyrate--2-oxoglutarate transaminase.	['OTU_491', 'OTU_374', 'OTU_128', 'OTU_522']	['Pusillimonas unclassified', 'Haemophilus influenzae', 'Coprococcus catus', 'Saccharopolyspora unclassified']	0.000412267	0.000182923	0	0.000295617	5	Candidate	[]	[]
GO:0004320	obsolete oleoyl-[acyl-carrier-protein] hydrolase activity	['OTU_280', 'OTU_407', 'OTU_272', 'OTU_385', 'OTU_121', 'OTU_466', 'OTU_78', 'OTU_252', 'OTU_403', 'OTU_476', 'OTU_384', 'OTU_269', 'OTU_445', 'OTU_402', 'OTU_79']	['Lactobacillus salivarius', 'Streptococcus pasteurianus', 'Lactobacillus acidophilus', 'Saccharomycetaceae unclassified', 'Anaerostipes hadrus', 'Prevotella multiformis', 'Enterococcus faecium', 'Prevotella oralis', 'Lactobacillus iners', 'Streptococcus intermedius', 'Saccharomyces cerevisiae', 'Granulicatella adiacens', 'Candida glabrata', 'Enterococcus italicus', 'Lactobacillus delbrueckii']	0.000327792	0.0012435	1	0.00079354	5	Candidate	['OTU_280']	['Lactobacillus salivarius']
GO:0015948	methanogenesis	['OTU_296', 'OTU_203', 'OTU_382', 'OTU_3', 'OTU_2', 'OTU_150', 'OTU_306', 'OTU_535', 'OTU_70', 'OTU_202', 'OTU_114', 'OTU_1', 'OTU_223', 'OTU_514', 'OTU_312', 'OTU_415']	['Butyricicoccus pullicaecorum', 'Bilophila wadsworthia', 'Synergistes sp 3 1 syn1', 'Methanosphaera stadtmanae', 'Methanobrevibacter unclassified', 'Clostridium bartlettii', 'Eubacterium limosum', 'Bilophila sp 4 1 30', 'Alistipes indistinctus', 'Bilophila unclassified', 'Pseudoflavonifractor capillosus', 'Methanobrevibacter smithii', 'Methanocaldococcaceae unclassified', 'Clostridium bifermenta…	0.00233049	0.00138734	0	0.00185079	5	Candidate	['OTU_70']	['Alistipes indistinctus']
GO:0045982	negative regulation of purine nucleobase metabolic process	['OTU_180', 'OTU_281', 'OTU_381', 'OTU_280', 'OTU_407', 'OTU_475', 'OTU_272', 'OTU_189', 'OTU_273', 'OTU_283', 'OTU_81', 'OTU_91', 'OTU_382', 'OTU_399', 'OTU_151', 'OTU_482', 'OTU_182', 'OTU_285', 'OTU_82', 'OTU_268', 'OTU_271', 'OTU_150', 'OTU_478', 'OTU_526', 'OTU_299', 'OTU_89', 'OTU_83', 'OTU_93', 'OTU_525', 'OTU_528', 'OTU_287', 'OTU_80', 'OTU_265', 'OTU_270', 'OTU_278', 'OTU_266', 'OTU_78',…	['Acidaminococcus intestini', 'Lactobacillus sanfranciscensis', 'Pyramidobacter piscolens', 'Lactobacillus salivarius', 'Streptococcus pasteurianus', 'Aerococcus viridans', 'Lactobacillus acidophilus', 'Veillonella dispar', 'Lactobacillus casei paracasei', 'Pediococcus unclassified', 'Lactobacillus mucosae', 'Streptococcus lutetiensis', 'Synergistes sp 3 1 syn1', 'Enterococcus asini', 'Peptostrep…	0.00120863	0.0029782	1	0.00210867	5	Candidate	['OTU_280', 'OTU_189', 'OTU_93']	['Lactobacillus salivarius', 'Veillonella dispar', 'Streptococcus parasanguinis']
GO:0071524	pyrrolysine biosynthetic process	['OTU_203', 'OTU_535', 'OTU_202']	['Bilophila wadsworthia', 'Bilophila sp 4 1 30', 'Bilophila unclassified']	0.00160247	0.000842288	0	0.00121583	5	Candidate	[]	[]
2.3.1.129	acyl-[acyl-carrier-protein]--UDP-N-acetylglucosamine O-acyltransferase.	['OTU_491', 'OTU_180', 'OTU_374', 'OTU_430', 'OTU_489', 'OTU_335', 'OTU_488', 'OTU_375', 'OTU_343', 'OTU_346', 'OTU_193', 'OTU_487', 'OTU_187', 'OTU_189', 'OTU_372', 'OTU_486', 'OTU_203', 'OTU_492', 'OTU_345', 'OTU_380', 'OTU_208', 'OTU_371', 'OTU_423', 'OTU_377', 'OTU_182', 'OTU_426', 'OTU_352', 'OTU_342', 'OTU_199', 'OTU_362', 'OTU_378', 'OTU_437', 'OTU_216', 'OTU_533', 'OTU_217', 'OTU_344', 'O…	['Pusillimonas unclassified', 'Acidaminococcus intestini', 'Haemophilus influenzae', 'Neisseria subflava', 'Leptotrichia hofstadii', 'Anaeroglobus geminatus', 'Selenomonas sputigena', 'Haemophilus parahaemolyticus', 'Veillonella sp 6 1 27', 'Bartonella unclassified', 'Fusobacterium nucleatum', 'Selenomonas noxia', 'Mitsuokella unclassified', 'Veillonella dispar', 'Aggregatibacter segnis', 'Seleno…	0.00408043	0.00644237	1	0.00528176	5	Candidate	['OTU_193', 'OTU_189', 'OTU_341', 'OTU_191']	['Fusobacterium nucleatum', 'Veillonella dispar', 'Megasphaera micronuciformis', 'Veillonella unclassified']
GO:0004408	holocytochrome-c synthase activity	['OTU_385', 'OTU_88', 'OTU_484', 'OTU_383', 'OTU_476', 'OTU_384', 'OTU_269', 'OTU_445']	['Saccharomycetaceae unclassified', 'Streptococcus gordonii', 'Centipeda periodontii', 'Aspergillaceae unclassified', 'Streptococcus intermedius', 'Saccharomyces cerevisiae', 'Granulicatella adiacens', 'Candida glabrata']	1.8852e-05	0.000173125	1	9.73186e-05	5	Candidate	[]	[]
GO:0036009	protein-glutamine N-methyltransferase activity	['OTU_491', 'OTU_180', 'OTU_374', 'OTU_474', 'OTU_430', 'OTU_489', 'OTU_281', 'OTU_107', 'OTU_280', 'OTU_407', 'OTU_488', 'OTU_375', 'OTU_343', 'OTU_346', 'OTU_231', 'OTU_193', 'OTU_224', 'OTU_487', 'OTU_123', 'OTU_296', 'OTU_125', 'OTU_187', 'OTU_156', 'OTU_421', 'OTU_172', 'OTU_189', 'OTU_12', 'OTU_379', 'OTU_479', 'OTU_372', 'OTU_86', 'OTU_54', 'OTU_295', 'OTU_131', 'OTU_34', 'OTU_366', 'OTU_2…	['Pusillimonas unclassified', 'Acidaminococcus intestini', 'Haemophilus influenzae', 'Capnocytophaga gingivalis', 'Neisseria subflava', 'Leptotrichia hofstadii', 'Lactobacillus sanfranciscensis', 'Clostridium symbiosum', 'Lactobacillus salivarius', 'Streptococcus pasteurianus', 'Selenomonas sputigena', 'Haemophilus parahaemolyticus', 'Veillonella sp 6 1 27', 'Bartonella unclassified', 'Bifidobact…	0.0118413	0.0130606	1	0.0124615	5	Candidate	['OTU_107', 'OTU_280', 'OTU_231', 'OTU_193', 'OTU_189', 'OTU_86', 'OTU_120', 'OTU_219', 'OTU_96', 'OTU_93', 'OTU_341', 'OTU_7', 'OTU_28', 'OTU_92', 'OTU_191', 'OTU_101']	['Clostridium symbiosum', 'Lactobacillus salivarius', 'Bifidobacterium dentium', 'Fusobacterium nucleatum', 'Veillonella dispar', 'Streptococcus anginosus', 'Eubacterium ventriosum', 'Haemophilus parainfluenzae', 'Streptococcus vestibularis', 'Streptococcus parasanguinis', 'Megasphaera micronuciformis', 'Rothia mucilaginosa', 'Bacteroides clarus', 'Streptococcus mitis oralis pneumoniae', 'Veillon…
GO:0035539	8-oxo-7,8-dihydrodeoxyguanosine triphosphate pyrophosphatase activity	['OTU_374', 'OTU_375', 'OTU_378', 'OTU_124', 'OTU_93', 'OTU_428', 'OTU_530', 'OTU_291', 'OTU_384', 'OTU_267', 'OTU_415']	['Haemophilus influenzae', 'Haemophilus parahaemolyticus', 'Pseudomonas aeruginosa', 'Ruminococcus obeum', 'Streptococcus parasanguinis', 'Neisseria meningitidis', 'Streptococcus downei', 'Streptococcus mutans', 'Saccharomyces cerevisiae', 'Staphylococcus aureus', 'Clostridium sordellii']	0.000850347	0.00151247	1	0.00118711	5	Candidate	['OTU_93']	['Streptococcus parasanguinis']
GO:0098785	biofilm matrix assembly	['OTU_88']	['Streptococcus gordonii']	1.46278e-05	0.000197056	1	0.000107414	5	Candidate	[]	[]
1.16.1.1	mercury(II) reductase.	['OTU_88']	['Streptococcus gordonii']	1.03434e-05	0.000139339	1	7.59534e-05	5	Candidate	[]	[]
2.7.9.1	pyruvate, phosphate dikinase.	['OTU_391', 'OTU_160', 'OTU_107', 'OTU_250', 'OTU_247', 'OTU_161', 'OTU_193', 'OTU_296', 'OTU_117', 'OTU_156', 'OTU_172', 'OTU_479', 'OTU_472', 'OTU_68', 'OTU_86', 'OTU_157', 'OTU_464', 'OTU_54', 'OTU_66', 'OTU_34', 'OTU_145', 'OTU_155', 'OTU_303', 'OTU_523', 'OTU_203', 'OTU_392', 'OTU_382', 'OTU_345', 'OTU_318', 'OTU_471', 'OTU_46', 'OTU_169', 'OTU_327', 'OTU_482', 'OTU_120', 'OTU_422', 'OTU_122…	['Alloprevotella tannerae', 'Ruminococcus champanellensis', 'Clostridium symbiosum', 'Prevotella melaninogenica', 'Prevotella buccae', 'Ruminococcus flavefaciens', 'Fusobacterium nucleatum', 'Butyricicoccus pullicaecorum', 'Eubacterium ramulus', 'Ruminococcaceae bacterium D16', 'Eubacterium biforme', 'Catonella morbi', 'Prevotella pleuritidis', 'Prevotella timonensis', 'Streptococcus anginosus', …	0.013291	0.0115775	0	0.0124195	5	Candidate	['OTU_107', 'OTU_193', 'OTU_86', 'OTU_120', 'OTU_70', 'OTU_164', 'OTU_101']	['Clostridium symbiosum', 'Fusobacterium nucleatum', 'Streptococcus anginosus', 'Eubacterium ventriosum', 'Alistipes indistinctus', 'Subdoligranulum unclassified', 'Clostridium hathewayi']
GO:0016652	oxidoreductase activity, acting on NAD(P)H, NAD(P) as acceptor	['OTU_374', 'OTU_375', 'OTU_224', 'OTU_296', 'OTU_366', 'OTU_541', 'OTU_177', 'OTU_208', 'OTU_399', 'OTU_371', 'OTU_423', 'OTU_426', 'OTU_352', 'OTU_199', 'OTU_362', 'OTU_219', 'OTU_271', 'OTU_378', 'OTU_437', 'OTU_373', 'OTU_216', 'OTU_526', 'OTU_217', 'OTU_299', 'OTU_306', 'OTU_363', 'OTU_528', 'OTU_287', 'OTU_349', 'OTU_359', 'OTU_270', 'OTU_78', 'OTU_542', 'OTU_513', 'OTU_356', 'OTU_515', 'OT…	['Haemophilus influenzae', 'Haemophilus parahaemolyticus', 'Granulicella unclassified', 'Butyricicoccus pullicaecorum', 'Raoultella ornithinolytica', 'Pectobacterium carotovorum', 'Turicibacter unclassified', 'Aeromonas unclassified', 'Enterococcus asini', 'Aggregatibacter aphrophilus', 'Ralstonia unclassified', 'Neisseria elongata', 'Chromobacterium unclassified', 'Sutterella wadsworthensis', 'P…	0.00147174	0.00339828	1	0.00245162	5	Candidate	['OTU_219']	['Haemophilus parainfluenzae']
GO:0047307	diaminobutyrate-pyruvate transaminase activity	['OTU_491', 'OTU_128', 'OTU_522']	['Pusillimonas unclassified', 'Coprococcus catus', 'Saccharopolyspora unclassified']	0.000412166	0.00015963	0	0.000283721	5	Candidate	[]	[]
GO:0006750	glutathione biosynthetic process	['OTU_491', 'OTU_474', 'OTU_430', 'OTU_381', 'OTU_280', 'OTU_161', 'OTU_346', 'OTU_231', 'OTU_193', 'OTU_156', 'OTU_12', 'OTU_379', 'OTU_366', 'OTU_303', 'OTU_541', 'OTU_81', 'OTU_257', 'OTU_380', 'OTU_208', 'OTU_499', 'OTU_371', 'OTU_3', 'OTU_521', 'OTU_422', 'OTU_205', 'OTU_285', 'OTU_352', 'OTU_82', 'OTU_21', 'OTU_362', 'OTU_511', 'OTU_305', 'OTU_150', 'OTU_96', 'OTU_378', 'OTU_437', 'OTU_216'…	['Pusillimonas unclassified', 'Capnocytophaga gingivalis', 'Neisseria subflava', 'Pyramidobacter piscolens', 'Lactobacillus salivarius', 'Ruminococcus flavefaciens', 'Bartonella unclassified', 'Bifidobacterium dentium', 'Fusobacterium nucleatum', 'Ruminococcaceae bacterium D16', 'Bifidobacterium longum', 'Pseudomonas unclassified', 'Raoultella ornithinolytica', 'Finegoldia magna', 'Pectobacterium…	0.00277986	0.00503095	1	0.00392481	5	Candidate	['OTU_280', 'OTU_231', 'OTU_193', 'OTU_96', 'OTU_93']	['Lactobacillus salivarius', 'Bifidobacterium dentium', 'Fusobacterium nucleatum', 'Streptococcus vestibularis', 'Streptococcus parasanguinis']
GO:0019632	shikimate metabolic process	['OTU_374', 'OTU_430', 'OTU_489', 'OTU_107', 'OTU_335', 'OTU_280', 'OTU_407', 'OTU_488', 'OTU_375', 'OTU_193', 'OTU_224', 'OTU_487', 'OTU_117', 'OTU_187', 'OTU_172', 'OTU_479', 'OTU_372', 'OTU_295', 'OTU_145', 'OTU_486', 'OTU_81', 'OTU_91', 'OTU_203', 'OTU_177', 'OTU_492', 'OTU_382', 'OTU_380', 'OTU_208', 'OTU_399', 'OTU_499', 'OTU_318', 'OTU_371', 'OTU_3', 'OTU_423', 'OTU_169', 'OTU_327', 'OTU_3…	['Haemophilus influenzae', 'Neisseria subflava', 'Leptotrichia hofstadii', 'Clostridium symbiosum', 'Anaeroglobus geminatus', 'Lactobacillus salivarius', 'Streptococcus pasteurianus', 'Selenomonas sputigena', 'Haemophilus parahaemolyticus', 'Fusobacterium nucleatum', 'Granulicella unclassified', 'Selenomonas noxia', 'Eubacterium ramulus', 'Mitsuokella unclassified', 'Eubacterium biforme', 'Catone…	0.0070921	0.00879551	1	0.00795849	5	Candidate	['OTU_107', 'OTU_280', 'OTU_193', 'OTU_120', 'OTU_219', 'OTU_96', 'OTU_93', 'OTU_341', 'OTU_101']	['Clostridium symbiosum', 'Lactobacillus salivarius', 'Fusobacterium nucleatum', 'Eubacterium ventriosum', 'Haemophilus parainfluenzae', 'Streptococcus vestibularis', 'Streptococcus parasanguinis', 'Megasphaera micronuciformis', 'Clostridium hathewayi']
GO:0007156	homophilic cell adhesion via plasma membrane adhesion molecules	['OTU_203', 'OTU_499', 'OTU_285', 'OTU_124', 'OTU_535', 'OTU_202', 'OTU_542', 'OTU_403', 'OTU_485', 'OTU_326', 'OTU_498', 'OTU_175']	['Bilophila wadsworthia', 'Cardiobacterium valvarum', 'Weissella cibaria', 'Ruminococcus obeum', 'Bilophila sp 4 1 30', 'Bilophila unclassified', 'Plesiomonas shigelloides', 'Lactobacillus iners', 'Selenomonas flueggei', 'Eggerthia catenaformis', 'Cardiobacterium hominis', 'Solobacterium moorei']	0.00186053	0.00118181	0	0.00151532	5	Candidate	[]	[]
GO:0006783	heme biosynthetic process	['OTU_491', 'OTU_374', 'OTU_474', 'OTU_430', 'OTU_250', 'OTU_8', 'OTU_375', 'OTU_193', 'OTU_224', 'OTU_256', 'OTU_189', 'OTU_244', 'OTU_379', 'OTU_472', 'OTU_372', 'OTU_68', 'OTU_54', 'OTU_66', 'OTU_366', 'OTU_523', 'OTU_81', 'OTU_203', 'OTU_257', 'OTU_492', 'OTU_392', 'OTU_380', 'OTU_208', 'OTU_499', 'OTU_371', 'OTU_471', 'OTU_423', 'OTU_377', 'OTU_195', 'OTU_521', 'OTU_426', 'OTU_422', 'OTU_205…	['Pusillimonas unclassified', 'Haemophilus influenzae', 'Capnocytophaga gingivalis', 'Neisseria subflava', 'Prevotella melaninogenica', 'Rothia unclassified', 'Haemophilus parahaemolyticus', 'Fusobacterium nucleatum', 'Granulicella unclassified', 'Pedobacter unclassified', 'Veillonella dispar', 'Dysgonomonas unclassified', 'Pseudomonas unclassified', 'Prevotella pleuritidis', 'Aggregatibacter seg…	0.00388994	0.00592639	1	0.00492572	5	Candidate	['OTU_193', 'OTU_189', 'OTU_188', 'OTU_7', 'OTU_190']	['Fusobacterium nucleatum', 'Veillonella dispar', 'Veillonella atypica', 'Rothia mucilaginosa', 'Veillonella parvula']
GO:0006002	fructose 6-phosphate metabolic process	['OTU_391', 'OTU_180', 'OTU_160', 'OTU_374', 'OTU_474', 'OTU_489', 'OTU_381', 'OTU_107', 'OTU_335', 'OTU_250', 'OTU_280', 'OTU_407', 'OTU_247', 'OTU_314', 'OTU_488', 'OTU_475', 'OTU_8', 'OTU_375', 'OTU_161', 'OTU_193', 'OTU_487', 'OTU_240', 'OTU_123', 'OTU_296', 'OTU_117', 'OTU_272', 'OTU_125', 'OTU_187', 'OTU_156', 'OTU_141', 'OTU_138', 'OTU_256', 'OTU_172', 'OTU_189', 'OTU_244', 'OTU_129', 'OTU…	['Alloprevotella tannerae', 'Acidaminococcus intestini', 'Ruminococcus champanellensis', 'Haemophilus influenzae', 'Capnocytophaga gingivalis', 'Leptotrichia hofstadii', 'Pyramidobacter piscolens', 'Clostridium symbiosum', 'Anaeroglobus geminatus', 'Prevotella melaninogenica', 'Lactobacillus salivarius', 'Streptococcus pasteurianus', 'Prevotella buccae', 'Lachnospiraceae bacterium 5 1 57FAA', 'Se…	0.0201918	0.0188208	0	0.0194945	5	Candidate	['OTU_107', 'OTU_280', 'OTU_193', 'OTU_189', 'OTU_129', 'OTU_120', 'OTU_96', 'OTU_93', 'OTU_188', 'OTU_70', 'OTU_341', 'OTU_7', 'OTU_164', 'OTU_190', 'OTU_101']	['Clostridium symbiosum', 'Lactobacillus salivarius', 'Fusobacterium nucleatum', 'Veillonella dispar', 'Coprococcus comes', 'Eubacterium ventriosum', 'Streptococcus vestibularis', 'Streptococcus parasanguinis', 'Veillonella atypica', 'Alistipes indistinctus', 'Megasphaera micronuciformis', 'Rothia mucilaginosa', 'Subdoligranulum unclassified', 'Veillonella parvula', 'Clostridium hathewayi']
GO:0046537	2,3-bisphosphoglycerate-independent phosphoglycerate mutase activity	['OTU_391', 'OTU_180', 'OTU_160', 'OTU_489', 'OTU_107', 'OTU_335', 'OTU_250', 'OTU_247', 'OTU_221', 'OTU_488', 'OTU_475', 'OTU_161', 'OTU_224', 'OTU_487', 'OTU_296', 'OTU_117', 'OTU_187', 'OTU_156', 'OTU_256', 'OTU_421', 'OTU_189', 'OTU_244', 'OTU_379', 'OTU_479', 'OTU_472', 'OTU_68', 'OTU_464', 'OTU_54', 'OTU_131', 'OTU_34', 'OTU_366', 'OTU_145', 'OTU_155', 'OTU_486', 'OTU_303', 'OTU_523', 'OTU_…	['Alloprevotella tannerae', 'Acidaminococcus intestini', 'Ruminococcus champanellensis', 'Leptotrichia hofstadii', 'Clostridium symbiosum', 'Anaeroglobus geminatus', 'Prevotella melaninogenica', 'Prevotella buccae', 'Mycoplasma hominis', 'Selenomonas sputigena', 'Aerococcus viridans', 'Ruminococcus flavefaciens', 'Granulicella unclassified', 'Selenomonas noxia', 'Butyricicoccus pullicaecorum', 'E…	0.0168702	0.0152995	0	0.0160713	5	Candidate	['OTU_107', 'OTU_189', 'OTU_120', 'OTU_188', 'OTU_70', 'OTU_341', 'OTU_28', 'OTU_164', 'OTU_190', 'OTU_101']	['Clostridium symbiosum', 'Veillonella dispar', 'Eubacterium ventriosum', 'Veillonella atypica', 'Alistipes indistinctus', 'Megasphaera micronuciformis', 'Bacteroides clarus', 'Subdoligranulum unclassified', 'Veillonella parvula', 'Clostridium hathewayi']
3.5.3.8	formimidoylglutamase.	['OTU_193', 'OTU_345', 'OTU_208', 'OTU_423', 'OTU_352', 'OTU_378', 'OTU_533', 'OTU_217', 'OTU_451', 'OTU_93', 'OTU_365', 'OTU_359', 'OTU_360', 'OTU_88', 'OTU_356', 'OTU_212', 'OTU_531', 'OTU_292', 'OTU_289', 'OTU_255', 'OTU_267', 'OTU_397', 'OTU_450', 'OTU_210', 'OTU_517', 'OTU_293', 'OTU_311', 'OTU_539', 'OTU_110', 'OTU_435', 'OTU_215']	['Fusobacterium nucleatum', 'Fusobacterium periodonticum', 'Aeromonas unclassified', 'Ralstonia unclassified', 'Chromobacterium unclassified', 'Pseudomonas aeruginosa', 'Cetobacterium somerae', 'Providencia alcalifaciens', 'Corynebacterium matruchotii', 'Streptococcus parasanguinis', 'Providencia unclassified', 'Enterobacter mori', 'Klebsiella oxytoca', 'Streptococcus gordonii', 'Citrobacter kose…	0.000905302	0.00244705	1	0.00168947	5	Candidate	['OTU_193', 'OTU_93']	['Fusobacterium nucleatum', 'Streptococcus parasanguinis']
GO:0047911	galacturan 1,4-alpha-galacturonidase activity	['OTU_247', 'OTU_463']	['Prevotella buccae', 'Prevotella dentalis']	3.02717e-05	0.000543341	1	0.000291229	5	Candidate	[]	[]
GO:0031564	transcription antitermination	['OTU_391', 'OTU_491', 'OTU_180', 'OTU_160', 'OTU_374', 'OTU_474', 'OTU_430', 'OTU_489', 'OTU_281', 'OTU_381', 'OTU_107', 'OTU_335', 'OTU_250', 'OTU_280', 'OTU_407', 'OTU_247', 'OTU_314', 'OTU_488', 'OTU_475', 'OTU_8', 'OTU_375', 'OTU_161', 'OTU_343', 'OTU_346', 'OTU_19', 'OTU_20', 'OTU_231', 'OTU_193', 'OTU_224', 'OTU_487', 'OTU_123', 'OTU_296', 'OTU_117', 'OTU_272', 'OTU_125', 'OTU_187', 'OTU_1…	['Alloprevotella tannerae', 'Pusillimonas unclassified', 'Acidaminococcus intestini', 'Ruminococcus champanellensis', 'Haemophilus influenzae', 'Capnocytophaga gingivalis', 'Neisseria subflava', 'Leptotrichia hofstadii', 'Lactobacillus sanfranciscensis', 'Pyramidobacter piscolens', 'Clostridium symbiosum', 'Anaeroglobus geminatus', 'Prevotella melaninogenica', 'Lactobacillus salivarius', 'Strepto…	0.0283231	0.0270379	0	0.0276694	5	Candidate	['OTU_107', 'OTU_280', 'OTU_231', 'OTU_193', 'OTU_189', 'OTU_120', 'OTU_96', 'OTU_93', 'OTU_70', 'OTU_341', 'OTU_7', 'OTU_28', 'OTU_164', 'OTU_92', 'OTU_191', 'OTU_101']	['Clostridium symbiosum', 'Lactobacillus salivarius', 'Bifidobacterium dentium', 'Fusobacterium nucleatum', 'Veillonella dispar', 'Eubacterium ventriosum', 'Streptococcus vestibularis', 'Streptococcus parasanguinis', 'Alistipes indistinctus', 'Megasphaera micronuciformis', 'Rothia mucilaginosa', 'Bacteroides clarus', 'Subdoligranulum unclassified', 'Streptococcus mitis oralis pneumoniae', 'Veillo…
GO:0018364	peptidyl-glutamine methylation	['OTU_491', 'OTU_180', 'OTU_374', 'OTU_474', 'OTU_430', 'OTU_489', 'OTU_281', 'OTU_107', 'OTU_280', 'OTU_407', 'OTU_488', 'OTU_375', 'OTU_343', 'OTU_346', 'OTU_231', 'OTU_193', 'OTU_224', 'OTU_487', 'OTU_123', 'OTU_296', 'OTU_125', 'OTU_187', 'OTU_156', 'OTU_421', 'OTU_172', 'OTU_189', 'OTU_12', 'OTU_379', 'OTU_479', 'OTU_372', 'OTU_86', 'OTU_54', 'OTU_295', 'OTU_131', 'OTU_34', 'OTU_366', 'OTU_2…	['Pusillimonas unclassified', 'Acidaminococcus intestini', 'Haemophilus influenzae', 'Capnocytophaga gingivalis', 'Neisseria subflava', 'Leptotrichia hofstadii', 'Lactobacillus sanfranciscensis', 'Clostridium symbiosum', 'Lactobacillus salivarius', 'Streptococcus pasteurianus', 'Selenomonas sputigena', 'Haemophilus parahaemolyticus', 'Veillonella sp 6 1 27', 'Bartonella unclassified', 'Bifidobact…	0.0118413	0.0130607	1	0.0124615	5	Candidate	['OTU_107', 'OTU_280', 'OTU_231', 'OTU_193', 'OTU_189', 'OTU_86', 'OTU_120', 'OTU_219', 'OTU_96', 'OTU_93', 'OTU_341', 'OTU_7', 'OTU_28', 'OTU_92', 'OTU_191', 'OTU_101']	['Clostridium symbiosum', 'Lactobacillus salivarius', 'Bifidobacterium dentium', 'Fusobacterium nucleatum', 'Veillonella dispar', 'Streptococcus anginosus', 'Eubacterium ventriosum', 'Haemophilus parainfluenzae', 'Streptococcus vestibularis', 'Streptococcus parasanguinis', 'Megasphaera micronuciformis', 'Rothia mucilaginosa', 'Bacteroides clarus', 'Streptococcus mitis oralis pneumoniae', 'Veillon…
GO:0008641	ubiquitin-like modifier activating enzyme activity	['OTU_391', 'OTU_491', 'OTU_180', 'OTU_160', 'OTU_374', 'OTU_474', 'OTU_430', 'OTU_489', 'OTU_107', 'OTU_335', 'OTU_250', 'OTU_247', 'OTU_314', 'OTU_488', 'OTU_8', 'OTU_375', 'OTU_161', 'OTU_346', 'OTU_19', 'OTU_231', 'OTU_193', 'OTU_224', 'OTU_487', 'OTU_240', 'OTU_296', 'OTU_117', 'OTU_187', 'OTU_156', 'OTU_141', 'OTU_138', 'OTU_421', 'OTU_172', 'OTU_189', 'OTU_244', 'OTU_12', 'OTU_379', 'OTU_4…	['Alloprevotella tannerae', 'Pusillimonas unclassified', 'Acidaminococcus intestini', 'Ruminococcus champanellensis', 'Haemophilus influenzae', 'Capnocytophaga gingivalis', 'Neisseria subflava', 'Leptotrichia hofstadii', 'Clostridium symbiosum', 'Anaeroglobus geminatus', 'Prevotella melaninogenica', 'Prevotella buccae', 'Lachnospiraceae bacterium 5 1 57FAA', 'Selenomonas sputigena', 'Rothia uncla…	0.019778	0.0182645	0	0.0190082	5	Candidate	['OTU_107', 'OTU_231', 'OTU_193', 'OTU_189', 'OTU_120', 'OTU_219', 'OTU_188', 'OTU_70', 'OTU_341', 'OTU_7', 'OTU_28', 'OTU_164', 'OTU_101']	['Clostridium symbiosum', 'Bifidobacterium dentium', 'Fusobacterium nucleatum', 'Veillonella dispar', 'Eubacterium ventriosum', 'Haemophilus parainfluenzae', 'Veillonella atypica', 'Alistipes indistinctus', 'Megasphaera micronuciformis', 'Rothia mucilaginosa', 'Bacteroides clarus', 'Subdoligranulum unclassified', 'Clostridium hathewayi']
GO:0006725	obsolete cellular aromatic compound metabolic process	['OTU_491', 'OTU_180', 'OTU_474', 'OTU_430', 'OTU_381', 'OTU_107', 'OTU_280', 'OTU_407', 'OTU_488', 'OTU_343', 'OTU_487', 'OTU_272', 'OTU_187', 'OTU_189', 'OTU_372', 'OTU_366', 'OTU_283', 'OTU_486', 'OTU_541', 'OTU_81', 'OTU_91', 'OTU_203', 'OTU_177', 'OTU_492', 'OTU_382', 'OTU_208', 'OTU_399', 'OTU_499', 'OTU_371', 'OTU_3', 'OTU_423', 'OTU_169', 'OTU_377', 'OTU_182', 'OTU_521', 'OTU_426', 'OTU_4…	['Pusillimonas unclassified', 'Acidaminococcus intestini', 'Capnocytophaga gingivalis', 'Neisseria subflava', 'Pyramidobacter piscolens', 'Clostridium symbiosum', 'Lactobacillus salivarius', 'Streptococcus pasteurianus', 'Selenomonas sputigena', 'Veillonella sp 6 1 27', 'Selenomonas noxia', 'Lactobacillus acidophilus', 'Mitsuokella unclassified', 'Veillonella dispar', 'Aggregatibacter segnis', 'R…	0.00575566	0.00863643	1	0.00722088	5	Candidate	['OTU_107', 'OTU_280', 'OTU_189', 'OTU_93', 'OTU_191']	['Clostridium symbiosum', 'Lactobacillus salivarius', 'Veillonella dispar', 'Streptococcus parasanguinis', 'Veillonella unclassified']
GO:0006665	sphingolipid metabolic process	['OTU_160', 'OTU_247', 'OTU_161', 'OTU_231', 'OTU_244', 'OTU_54', 'OTU_34', 'OTU_46', 'OTU_120', 'OTU_27', 'OTU_526', 'OTU_229', 'OTU_228', 'OTU_528', 'OTU_26', 'OTU_459', 'OTU_45', 'OTU_159', 'OTU_237', 'OTU_252', 'OTU_33', 'OTU_463', 'OTU_279', 'OTU_50', 'OTU_384', 'OTU_74', 'OTU_41', 'OTU_251', 'OTU_445', 'OTU_53', 'OTU_62', 'OTU_61', 'OTU_36', 'OTU_239', 'OTU_101', 'OTU_390', 'OTU_462', 'OTU_…	['Ruminococcus champanellensis', 'Prevotella buccae', 'Ruminococcus flavefaciens', 'Bifidobacterium dentium', 'Dysgonomonas unclassified', 'Parabacteroides goldsteinii', 'Bacteroides finegoldii', 'Bacteroides vulgatus', 'Eubacterium ventriosum', 'Bacteroides cellulosilyticus', 'Bacillus amyloliquefaciens', 'Bifidobacterium animalis', 'Alloscardovia omnicolens', 'Bacillus pumilus', 'Bacteroides ca…	0.00872514	0.00693312	0	0.00781368	5	Candidate	['OTU_231', 'OTU_120', 'OTU_101']	['Bifidobacterium dentium', 'Eubacterium ventriosum', 'Clostridium hathewayi']
GO:0008667	2,3-dihydro-2,3-dihydroxybenzoate dehydrogenase activity	['OTU_451', 'OTU_7', 'OTU_226', 'OTU_450', 'OTU_539']	['Corynebacterium matruchotii', 'Rothia mucilaginosa', 'Rothia dentocariosa', 'Corynebacterium durum', 'Klebsiella variicola']	2.9566e-05	0.00016718	1	9.95596e-05	5	Candidate	['OTU_7']	['Rothia mucilaginosa']
GO:0019318	hexose metabolic process	['OTU_391', 'OTU_107', 'OTU_250', 'OTU_407', 'OTU_247', 'OTU_488', 'OTU_375', 'OTU_224', 'OTU_296', 'OTU_117', 'OTU_187', 'OTU_156', 'OTU_256', 'OTU_172', 'OTU_244', 'OTU_479', 'OTU_472', 'OTU_68', 'OTU_86', 'OTU_464', 'OTU_54', 'OTU_295', 'OTU_34', 'OTU_283', 'OTU_145', 'OTU_155', 'OTU_486', 'OTU_523', 'OTU_81', 'OTU_91', 'OTU_203', 'OTU_257', 'OTU_177', 'OTU_392', 'OTU_345', 'OTU_318', 'OTU_471…	['Alloprevotella tannerae', 'Clostridium symbiosum', 'Prevotella melaninogenica', 'Streptococcus pasteurianus', 'Prevotella buccae', 'Selenomonas sputigena', 'Haemophilus parahaemolyticus', 'Granulicella unclassified', 'Butyricicoccus pullicaecorum', 'Eubacterium ramulus', 'Mitsuokella unclassified', 'Ruminococcaceae bacterium D16', 'Pedobacter unclassified', 'Eubacterium biforme', 'Dysgonomonas …	0.0142352	0.01233	0	0.0132662	5	Candidate	['OTU_107', 'OTU_86', 'OTU_120', 'OTU_93', 'OTU_70']	['Clostridium symbiosum', 'Streptococcus anginosus', 'Eubacterium ventriosum', 'Streptococcus parasanguinis', 'Alistipes indistinctus']
GO:0016776	phosphotransferase activity, phosphate group as acceptor	['OTU_491', 'OTU_180', 'OTU_374', 'OTU_430', 'OTU_281', 'OTU_335', 'OTU_280', 'OTU_475', 'OTU_231', 'OTU_272', 'OTU_189', 'OTU_12', 'OTU_379', 'OTU_283', 'OTU_303', 'OTU_541', 'OTU_492', 'OTU_380', 'OTU_208', 'OTU_399', 'OTU_423', 'OTU_482', 'OTU_426', 'OTU_422', 'OTU_352', 'OTU_82', 'OTU_21', 'OTU_268', 'OTU_199', 'OTU_362', 'OTU_271', 'OTU_150', 'OTU_378', 'OTU_437', 'OTU_216', 'OTU_526', 'OTU_…	['Pusillimonas unclassified', 'Acidaminococcus intestini', 'Haemophilus influenzae', 'Neisseria subflava', 'Lactobacillus sanfranciscensis', 'Anaeroglobus geminatus', 'Lactobacillus salivarius', 'Aerococcus viridans', 'Bifidobacterium dentium', 'Lactobacillus acidophilus', 'Veillonella dispar', 'Bifidobacterium longum', 'Pseudomonas unclassified', 'Pediococcus unclassified', 'Finegoldia magna', '…	0.0038642	0.00595386	1	0.00492704	5	Candidate	['OTU_280', 'OTU_231', 'OTU_189', 'OTU_341']	['Lactobacillus salivarius', 'Bifidobacterium dentium', 'Veillonella dispar', 'Megasphaera micronuciformis']
GO:0050519	holo-citrate lyase synthase activity	['OTU_391', 'OTU_180', 'OTU_374', 'OTU_281', 'OTU_381', 'OTU_107', 'OTU_375', 'OTU_193', 'OTU_487', 'OTU_272', 'OTU_187', 'OTU_156', 'OTU_81', 'OTU_382', 'OTU_499', 'OTU_371', 'OTU_377', 'OTU_268', 'OTU_271', 'OTU_478', 'OTU_533', 'OTU_418', 'OTU_80', 'OTU_365', 'OTU_270', 'OTU_356', 'OTU_506', 'OTU_484', 'OTU_67', 'OTU_279', 'OTU_540', 'OTU_64', 'OTU_214', 'OTU_291', 'OTU_179', 'OTU_376', 'OTU_5…	['Alloprevotella tannerae', 'Acidaminococcus intestini', 'Haemophilus influenzae', 'Lactobacillus sanfranciscensis', 'Pyramidobacter piscolens', 'Clostridium symbiosum', 'Haemophilus parahaemolyticus', 'Fusobacterium nucleatum', 'Selenomonas noxia', 'Lactobacillus acidophilus', 'Mitsuokella unclassified', 'Ruminococcaceae bacterium D16', 'Lactobacillus mucosae', 'Synergistes sp 3 1 syn1', 'Cardio…	0.00248008	0.00417464	1	0.00334197	5	Candidate	['OTU_107', 'OTU_193']	['Clostridium symbiosum', 'Fusobacterium nucleatum']
GO:0032508	DNA duplex unwinding	['OTU_180', 'OTU_160', 'OTU_374', 'OTU_474', 'OTU_430', 'OTU_489', 'OTU_381', 'OTU_231', 'OTU_193', 'OTU_487', 'OTU_296', 'OTU_117', 'OTU_156', 'OTU_421', 'OTU_479', 'OTU_157', 'OTU_66', 'OTU_34', 'OTU_145', 'OTU_155', 'OTU_486', 'OTU_541', 'OTU_492', 'OTU_382', 'OTU_345', 'OTU_499', 'OTU_371', 'OTU_471', 'OTU_3', 'OTU_423', 'OTU_46', 'OTU_377', 'OTU_120', 'OTU_426', 'OTU_205', 'OTU_352', 'OTU_72…	['Acidaminococcus intestini', 'Ruminococcus champanellensis', 'Haemophilus influenzae', 'Capnocytophaga gingivalis', 'Neisseria subflava', 'Leptotrichia hofstadii', 'Pyramidobacter piscolens', 'Bifidobacterium dentium', 'Fusobacterium nucleatum', 'Selenomonas noxia', 'Butyricicoccus pullicaecorum', 'Eubacterium ramulus', 'Ruminococcaceae bacterium D16', 'Leptotrichia wadei', 'Catonella morbi', 'R…	0.012432	0.0109877	0	0.0116974	5	Candidate	['OTU_231', 'OTU_193', 'OTU_120', 'OTU_70', 'OTU_164']	['Bifidobacterium dentium', 'Fusobacterium nucleatum', 'Eubacterium ventriosum', 'Alistipes indistinctus', 'Subdoligranulum unclassified']
GO:0019551	glutamate catabolic process to 2-oxoglutarate	['OTU_8', 'OTU_379', 'OTU_208', 'OTU_521', 'OTU_452', 'OTU_352', 'OTU_378', 'OTU_385', 'OTU_519', 'OTU_518', 'OTU_522', 'OTU_225', 'OTU_7', 'OTU_507', 'OTU_383', 'OTU_453', 'OTU_384', 'OTU_369', 'OTU_424', 'OTU_445', 'OTU_498']	['Rothia unclassified', 'Pseudomonas unclassified', 'Aeromonas unclassified', 'Saccharomonospora unclassified', 'Kocuria unclassified', 'Chromobacterium unclassified', 'Pseudomonas aeruginosa', 'Saccharomycetaceae unclassified', 'Actinopolyspora unclassified', 'Shewanella unclassified', 'Saccharopolyspora unclassified', 'Brevibacterium unclassified', 'Rothia mucilaginosa', 'Rhodospirillum unclass…	8.90086e-05	0.000208507	1	0.000149788	4	Candidate	['OTU_7']	['Rothia mucilaginosa']
GO:0015114	obsolete phosphate ion transmembrane transporter activity	['OTU_180', 'OTU_160', 'OTU_489', 'OTU_381', 'OTU_107', 'OTU_250', 'OTU_247', 'OTU_161', 'OTU_193', 'OTU_296', 'OTU_117', 'OTU_156', 'OTU_421', 'OTU_172', 'OTU_129', 'OTU_479', 'OTU_472', 'OTU_68', 'OTU_157', 'OTU_464', 'OTU_54', 'OTU_295', 'OTU_66', 'OTU_131', 'OTU_34', 'OTU_145', 'OTU_155', 'OTU_303', 'OTU_523', 'OTU_91', 'OTU_203', 'OTU_177', 'OTU_392', 'OTU_382', 'OTU_345', 'OTU_399', 'OTU_31…	['Acidaminococcus intestini', 'Ruminococcus champanellensis', 'Leptotrichia hofstadii', 'Pyramidobacter piscolens', 'Clostridium symbiosum', 'Prevotella melaninogenica', 'Prevotella buccae', 'Ruminococcus flavefaciens', 'Fusobacterium nucleatum', 'Butyricicoccus pullicaecorum', 'Eubacterium ramulus', 'Ruminococcaceae bacterium D16', 'Leptotrichia wadei', 'Eubacterium biforme', 'Coprococcus comes'…	0.0130659	0.0115982	0	0.0123194	4	Candidate	['OTU_107', 'OTU_193', 'OTU_129', 'OTU_120', 'OTU_96', 'OTU_93', 'OTU_70', 'OTU_116', 'OTU_164', 'OTU_101']	['Clostridium symbiosum', 'Fusobacterium nucleatum', 'Coprococcus comes', 'Eubacterium ventriosum', 'Streptococcus vestibularis', 'Streptococcus parasanguinis', 'Alistipes indistinctus', 'Eubacterium hallii', 'Subdoligranulum unclassified', 'Clostridium hathewayi']
GO:0015430	ABC-type glycerol-3-phosphate transporter activity	['OTU_203', 'OTU_362', 'OTU_363', 'OTU_535', 'OTU_202', 'OTU_364']	['Bilophila wadsworthia', 'Proteus mirabilis', 'Proteus penneri', 'Bilophila sp 4 1 30', 'Bilophila unclassified', 'Proteus unclassified']	0.00113452	0.000605806	0	0.000865605	4	Candidate	[]	[]
GO:0019144	ADP-sugar diphosphatase activity	['OTU_374', 'OTU_378', 'OTU_428', 'OTU_80']	['Haemophilus influenzae', 'Pseudomonas aeruginosa', 'Neisseria meningitidis', 'Lactobacillus fermentum']	2.64031e-05	0.00033399	1	0.000182848	4	Candidate	[]	[]
GO:0015606	spermidine transmembrane transporter activity	['OTU_203', 'OTU_205', 'OTU_352', 'OTU_362', 'OTU_378', 'OTU_437', 'OTU_217', 'OTU_204', 'OTU_363', 'OTU_535', 'OTU_365', 'OTU_359', 'OTU_337', 'OTU_202', 'OTU_542', 'OTU_356', 'OTU_368', 'OTU_206', 'OTU_364', 'OTU_336', 'OTU_384', 'OTU_210', 'OTU_445', 'OTU_438', 'OTU_338', 'OTU_339', 'OTU_435']	['Bilophila wadsworthia', 'Desulfovibrio piger', 'Chromobacterium unclassified', 'Proteus mirabilis', 'Pseudomonas aeruginosa', 'Morganella morganii', 'Providencia alcalifaciens', 'Desulfovibrio desulfuricans', 'Proteus penneri', 'Bilophila sp 4 1 30', 'Providencia unclassified', 'Enterobacter mori', 'Megamonas hypermegale', 'Bilophila unclassified', 'Plesiomonas shigelloides', 'Citrobacter koser…	0.00312124	0.00203244	0	0.00256745	4	Candidate	[]	[]
GO:0006568	tryptophan metabolic process	['OTU_120']	['Eubacterium ventriosum']	0.000625881	0.000259463	0	0.000439513	4	Candidate	['OTU_120']	['Eubacterium ventriosum']
GO:0006799	polyphosphate biosynthetic process	['OTU_491', 'OTU_180', 'OTU_160', 'OTU_474', 'OTU_430', 'OTU_107', 'OTU_335', 'OTU_488', 'OTU_475', 'OTU_8', 'OTU_161', 'OTU_19', 'OTU_231', 'OTU_224', 'OTU_296', 'OTU_117', 'OTU_187', 'OTU_156', 'OTU_256', 'OTU_189', 'OTU_12', 'OTU_379', 'OTU_157', 'OTU_54', 'OTU_131', 'OTU_34', 'OTU_145', 'OTU_155', 'OTU_303', 'OTU_523', 'OTU_541', 'OTU_81', 'OTU_203', 'OTU_257', 'OTU_492', 'OTU_208', 'OTU_399'…	['Pusillimonas unclassified', 'Acidaminococcus intestini', 'Ruminococcus champanellensis', 'Capnocytophaga gingivalis', 'Neisseria subflava', 'Clostridium symbiosum', 'Anaeroglobus geminatus', 'Selenomonas sputigena', 'Aerococcus viridans', 'Rothia unclassified', 'Ruminococcus flavefaciens', 'Collinsella unclassified', 'Bifidobacterium dentium', 'Granulicella unclassified', 'Butyricicoccus pullic…	0.0141431	0.0126947	0	0.0134064	4	Candidate	['OTU_107', 'OTU_231', 'OTU_189', 'OTU_120', 'OTU_188', 'OTU_70', 'OTU_341', 'OTU_7', 'OTU_28', 'OTU_190', 'OTU_101']	['Clostridium symbiosum', 'Bifidobacterium dentium', 'Veillonella dispar', 'Eubacterium ventriosum', 'Veillonella atypica', 'Alistipes indistinctus', 'Megasphaera micronuciformis', 'Rothia mucilaginosa', 'Bacteroides clarus', 'Veillonella parvula', 'Clostridium hathewayi']
GO:0032843	hydroperoxide reductase activity	['OTU_423', 'OTU_451', 'OTU_347', 'OTU_7', 'OTU_446', 'OTU_450']	['Ralstonia unclassified', 'Corynebacterium matruchotii', 'Bordetella unclassified', 'Rothia mucilaginosa', 'Actinomyces naeslundii', 'Corynebacterium durum']	2.97912e-05	0.000160858	1	9.64544e-05	4	Candidate	['OTU_7']	['Rothia mucilaginosa']
GO:0006084	acetyl-CoA metabolic process	['OTU_391', 'OTU_180', 'OTU_275', 'OTU_374', 'OTU_489', 'OTU_281', 'OTU_381', 'OTU_107', 'OTU_335', 'OTU_280', 'OTU_407', 'OTU_488', 'OTU_475', 'OTU_375', 'OTU_343', 'OTU_193', 'OTU_487', 'OTU_296', 'OTU_272', 'OTU_187', 'OTU_156', 'OTU_421', 'OTU_189', 'OTU_54', 'OTU_295', 'OTU_34', 'OTU_283', 'OTU_145', 'OTU_155', 'OTU_486', 'OTU_523', 'OTU_541', 'OTU_81', 'OTU_91', 'OTU_257', 'OTU_492', 'OTU_3…	['Alloprevotella tannerae', 'Acidaminococcus intestini', 'Lactobacillus curvatus', 'Haemophilus influenzae', 'Leptotrichia hofstadii', 'Lactobacillus sanfranciscensis', 'Pyramidobacter piscolens', 'Clostridium symbiosum', 'Anaeroglobus geminatus', 'Lactobacillus salivarius', 'Streptococcus pasteurianus', 'Selenomonas sputigena', 'Aerococcus viridans', 'Haemophilus parahaemolyticus', 'Veillonella …	0.0123888	0.0136008	1	0.0130052	4	Candidate	['OTU_107', 'OTU_280', 'OTU_193', 'OTU_189', 'OTU_96', 'OTU_93', 'OTU_188', 'OTU_341', 'OTU_92', 'OTU_191']	['Clostridium symbiosum', 'Lactobacillus salivarius', 'Fusobacterium nucleatum', 'Veillonella dispar', 'Streptococcus vestibularis', 'Streptococcus parasanguinis', 'Veillonella atypica', 'Megasphaera micronuciformis', 'Streptococcus mitis oralis pneumoniae', 'Veillonella unclassified']
GO:0009014	succinyl-diaminopimelate desuccinylase activity	['OTU_491', 'OTU_160', 'OTU_374', 'OTU_430', 'OTU_281', 'OTU_280', 'OTU_407', 'OTU_475', 'OTU_8', 'OTU_375', 'OTU_346', 'OTU_231', 'OTU_12', 'OTU_379', 'OTU_372', 'OTU_34', 'OTU_541', 'OTU_81', 'OTU_492', 'OTU_208', 'OTU_499', 'OTU_371', 'OTU_423', 'OTU_377', 'OTU_195', 'OTU_521', 'OTU_426', 'OTU_422', 'OTU_122', 'OTU_285', 'OTU_352', 'OTU_199', 'OTU_362', 'OTU_219', 'OTU_271', 'OTU_378', 'OTU_43…	['Pusillimonas unclassified', 'Ruminococcus champanellensis', 'Haemophilus influenzae', 'Neisseria subflava', 'Lactobacillus sanfranciscensis', 'Lactobacillus salivarius', 'Streptococcus pasteurianus', 'Aerococcus viridans', 'Rothia unclassified', 'Haemophilus parahaemolyticus', 'Bartonella unclassified', 'Bifidobacterium dentium', 'Bifidobacterium longum', 'Pseudomonas unclassified', 'Aggregatib…	0.00674395	0.0085555	1	0.00766534	4	Candidate	['OTU_280', 'OTU_231', 'OTU_219', 'OTU_93', 'OTU_7']	['Lactobacillus salivarius', 'Bifidobacterium dentium', 'Haemophilus parainfluenzae', 'Streptococcus parasanguinis', 'Rothia mucilaginosa']
GO:0030695	GTPase regulator activity	['OTU_291', 'OTU_384', 'OTU_445']	['Streptococcus mutans', 'Saccharomyces cerevisiae', 'Candida glabrata']	1.46303e-06	0.000144965	1	7.44509e-05	4	Candidate	[]	[]
GO:0008986	pyruvate, water dikinase activity	['OTU_491', 'OTU_180', 'OTU_430', 'OTU_381', 'OTU_335', 'OTU_343', 'OTU_189', 'OTU_379', 'OTU_34', 'OTU_541', 'OTU_203', 'OTU_492', 'OTU_380', 'OTU_208', 'OTU_499', 'OTU_318', 'OTU_3', 'OTU_423', 'OTU_195', 'OTU_182', 'OTU_426', 'OTU_205', 'OTU_352', 'OTU_342', 'OTU_199', 'OTU_362', 'OTU_432', 'OTU_2', 'OTU_378', 'OTU_437', 'OTU_216', 'OTU_217', 'OTU_204', 'OTU_351', 'OTU_93', 'OTU_518', 'OTU_188…	['Pusillimonas unclassified', 'Acidaminococcus intestini', 'Neisseria subflava', 'Pyramidobacter piscolens', 'Anaeroglobus geminatus', 'Veillonella sp 6 1 27', 'Veillonella dispar', 'Pseudomonas unclassified', 'Bacteroides finegoldii', 'Pectobacterium carotovorum', 'Bilophila wadsworthia', 'Kingella oralis', 'Sinobacteraceae unclassified', 'Aeromonas unclassified', 'Cardiobacterium valvarum', 'Or…	0.00491238	0.00720201	1	0.00607693	4	Candidate	['OTU_189', 'OTU_93', 'OTU_188', 'OTU_341', 'OTU_190', 'OTU_191']	['Veillonella dispar', 'Streptococcus parasanguinis', 'Veillonella atypica', 'Megasphaera micronuciformis', 'Veillonella parvula', 'Veillonella unclassified']
GO:0016436	rRNA (uridine) methyltransferase activity	['OTU_7', 'OTU_226']	['Rothia mucilaginosa', 'Rothia dentocariosa']	2.96173e-05	0.000165162	1	9.85582e-05	4	Candidate	['OTU_7']	['Rothia mucilaginosa']
GO:0016887	ATP hydrolysis activity	['OTU_391', 'OTU_491', 'OTU_180', 'OTU_160', 'OTU_275', 'OTU_374', 'OTU_474', 'OTU_430', 'OTU_489', 'OTU_281', 'OTU_381', 'OTU_107', 'OTU_335', 'OTU_250', 'OTU_434', 'OTU_280', 'OTU_407', 'OTU_247', 'OTU_221', 'OTU_314', 'OTU_488', 'OTU_475', 'OTU_8', 'OTU_375', 'OTU_161', 'OTU_343', 'OTU_346', 'OTU_258', 'OTU_19', 'OTU_20', 'OTU_231', 'OTU_193', 'OTU_224', 'OTU_487', 'OTU_240', 'OTU_123', 'OTU_2…	['Alloprevotella tannerae', 'Pusillimonas unclassified', 'Acidaminococcus intestini', 'Ruminococcus champanellensis', 'Lactobacillus curvatus', 'Haemophilus influenzae', 'Capnocytophaga gingivalis', 'Neisseria subflava', 'Leptotrichia hofstadii', 'Lactobacillus sanfranciscensis', 'Pyramidobacter piscolens', 'Clostridium symbiosum', 'Anaeroglobus geminatus', 'Prevotella melaninogenica', 'Enterobac…	0.0733879	0.0716549	0	0.0725065	4	Candidate	['OTU_107', 'OTU_280', 'OTU_231', 'OTU_193', 'OTU_189', 'OTU_129', 'OTU_86', 'OTU_120', 'OTU_219', 'OTU_96', 'OTU_94', 'OTU_93', 'OTU_188', 'OTU_70', 'OTU_341', 'OTU_7', 'OTU_116', 'OTU_28', 'OTU_164', 'OTU_190', 'OTU_92', 'OTU_191', 'OTU_101']	['Clostridium symbiosum', 'Lactobacillus salivarius', 'Bifidobacterium dentium', 'Fusobacterium nucleatum', 'Veillonella dispar', 'Coprococcus comes', 'Streptococcus anginosus', 'Eubacterium ventriosum', 'Haemophilus parainfluenzae', 'Streptococcus vestibularis', 'Streptococcus salivarius', 'Streptococcus parasanguinis', 'Veillonella atypica', 'Alistipes indistinctus', 'Megasphaera micronuciformi…
GO:0008514	organic anion transmembrane transporter activity	['OTU_180', 'OTU_281', 'OTU_381', 'OTU_107', 'OTU_407', 'OTU_193', 'OTU_366', 'OTU_303', 'OTU_541', 'OTU_91', 'OTU_345', 'OTU_208', 'OTU_399', 'OTU_271', 'OTU_533', 'OTU_526', 'OTU_89', 'OTU_83', 'OTU_192', 'OTU_528', 'OTU_418', 'OTU_287', 'OTU_359', 'OTU_270', 'OTU_360', 'OTU_78', 'OTU_356', 'OTU_531', 'OTU_530', 'OTU_400', 'OTU_540', 'OTU_512', 'OTU_517', 'OTU_501', 'OTU_105', 'OTU_402', 'OTU_5…	['Acidaminococcus intestini', 'Lactobacillus sanfranciscensis', 'Pyramidobacter piscolens', 'Clostridium symbiosum', 'Streptococcus pasteurianus', 'Fusobacterium nucleatum', 'Raoultella ornithinolytica', 'Finegoldia magna', 'Pectobacterium carotovorum', 'Streptococcus lutetiensis', 'Fusobacterium periodonticum', 'Aeromonas unclassified', 'Enterococcus asini', 'Enterococcus faecalis', 'Cetobacteri…	0.00124802	0.00275027	1	0.00201209	4	Candidate	['OTU_107', 'OTU_193', 'OTU_101']	['Clostridium symbiosum', 'Fusobacterium nucleatum', 'Clostridium hathewayi']
GO:0005436	sodium:phosphate symporter activity	['OTU_180', 'OTU_160', 'OTU_489', 'OTU_381', 'OTU_107', 'OTU_250', 'OTU_247', 'OTU_161', 'OTU_193', 'OTU_296', 'OTU_117', 'OTU_156', 'OTU_421', 'OTU_172', 'OTU_129', 'OTU_479', 'OTU_472', 'OTU_68', 'OTU_157', 'OTU_464', 'OTU_54', 'OTU_295', 'OTU_66', 'OTU_131', 'OTU_34', 'OTU_145', 'OTU_155', 'OTU_303', 'OTU_523', 'OTU_91', 'OTU_203', 'OTU_177', 'OTU_392', 'OTU_382', 'OTU_345', 'OTU_399', 'OTU_31…	['Acidaminococcus intestini', 'Ruminococcus champanellensis', 'Leptotrichia hofstadii', 'Pyramidobacter piscolens', 'Clostridium symbiosum', 'Prevotella melaninogenica', 'Prevotella buccae', 'Ruminococcus flavefaciens', 'Fusobacterium nucleatum', 'Butyricicoccus pullicaecorum', 'Eubacterium ramulus', 'Ruminococcaceae bacterium D16', 'Leptotrichia wadei', 'Eubacterium biforme', 'Coprococcus comes'…	0.0131071	0.0118801	0	0.012483	4	Candidate	['OTU_107', 'OTU_193', 'OTU_129', 'OTU_120', 'OTU_96', 'OTU_93', 'OTU_70', 'OTU_116', 'OTU_164', 'OTU_101']	['Clostridium symbiosum', 'Fusobacterium nucleatum', 'Coprococcus comes', 'Eubacterium ventriosum', 'Streptococcus vestibularis', 'Streptococcus parasanguinis', 'Alistipes indistinctus', 'Eubacterium hallii', 'Subdoligranulum unclassified', 'Clostridium hathewayi']
GO:0004754	saccharopine dehydrogenase (NAD+, L-lysine-forming) activity	['OTU_391', 'OTU_160', 'OTU_489', 'OTU_250', 'OTU_247', 'OTU_488', 'OTU_487', 'OTU_472', 'OTU_68', 'OTU_327', 'OTU_182', 'OTU_205', 'OTU_126', 'OTU_455', 'OTU_385', 'OTU_393', 'OTU_349', 'OTU_394', 'OTU_494', 'OTU_459', 'OTU_466', 'OTU_165', 'OTU_252', 'OTU_495', 'OTU_354', 'OTU_206', 'OTU_90', 'OTU_328', 'OTU_114', 'OTU_483', 'OTU_457', 'OTU_255', 'OTU_384', 'OTU_485', 'OTU_57', 'OTU_408', 'OTU_…	['Alloprevotella tannerae', 'Ruminococcus champanellensis', 'Leptotrichia hofstadii', 'Prevotella melaninogenica', 'Prevotella buccae', 'Selenomonas sputigena', 'Selenomonas noxia', 'Prevotella pleuritidis', 'Prevotella timonensis', 'Clostridium ramosum', 'Phascolarctobacterium succinatutens', 'Desulfovibrio piger', 'Butyrivibrio crossotus', 'Bacteroidetes bacterium oral taxon 272', 'Saccharomyce…	0.000747878	0.00111903	1	0.000936656	4	Candidate	[]	[]
GO:0008841	dihydrofolate synthase activity	['OTU_374', 'OTU_430', 'OTU_280', 'OTU_375', 'OTU_193', 'OTU_372', 'OTU_492', 'OTU_380', 'OTU_208', 'OTU_499', 'OTU_371', 'OTU_423', 'OTU_377', 'OTU_426', 'OTU_422', 'OTU_352', 'OTU_199', 'OTU_362', 'OTU_378', 'OTU_437', 'OTU_355', 'OTU_216', 'OTU_493', 'OTU_351', 'OTU_93', 'OTU_428', 'OTU_363', 'OTU_349', 'OTU_365', 'OTU_78', 'OTU_88', 'OTU_542', 'OTU_496', 'OTU_356', 'OTU_515', 'OTU_507', 'OTU_…	['Haemophilus influenzae', 'Neisseria subflava', 'Lactobacillus salivarius', 'Haemophilus parahaemolyticus', 'Fusobacterium nucleatum', 'Aggregatibacter segnis', 'Kingella oralis', 'Sinobacteraceae unclassified', 'Aeromonas unclassified', 'Cardiobacterium valvarum', 'Aggregatibacter aphrophilus', 'Ralstonia unclassified', 'Haemophilus sputorum', 'Neisseria elongata', 'Rhodopseudomonas palustris',…	0.00252618	0.00421962	1	0.0033875	4	Candidate	['OTU_280', 'OTU_193', 'OTU_93']	['Lactobacillus salivarius', 'Fusobacterium nucleatum', 'Streptococcus parasanguinis']
GO:0016831	carboxy-lyase activity	['OTU_391', 'OTU_491', 'OTU_180', 'OTU_160', 'OTU_374', 'OTU_474', 'OTU_489', 'OTU_381', 'OTU_107', 'OTU_335', 'OTU_250', 'OTU_407', 'OTU_247', 'OTU_488', 'OTU_161', 'OTU_346', 'OTU_487', 'OTU_296', 'OTU_117', 'OTU_272', 'OTU_187', 'OTU_156', 'OTU_421', 'OTU_172', 'OTU_189', 'OTU_244', 'OTU_479', 'OTU_472', 'OTU_68', 'OTU_157', 'OTU_464', 'OTU_54', 'OTU_34', 'OTU_366', 'OTU_145', 'OTU_155', 'OTU_…	['Alloprevotella tannerae', 'Pusillimonas unclassified', 'Acidaminococcus intestini', 'Ruminococcus champanellensis', 'Haemophilus influenzae', 'Capnocytophaga gingivalis', 'Leptotrichia hofstadii', 'Pyramidobacter piscolens', 'Clostridium symbiosum', 'Anaeroglobus geminatus', 'Prevotella melaninogenica', 'Streptococcus pasteurianus', 'Prevotella buccae', 'Selenomonas sputigena', 'Ruminococcus fl…	0.0174894	0.0161983	0	0.0168327	4	Candidate	['OTU_107', 'OTU_189', 'OTU_120', 'OTU_70']	['Clostridium symbiosum', 'Veillonella dispar', 'Eubacterium ventriosum', 'Alistipes indistinctus']
GO:0016295	obsolete myristoyl-[acyl-carrier-protein] hydrolase activity	['OTU_280', 'OTU_407', 'OTU_272', 'OTU_385', 'OTU_121', 'OTU_466', 'OTU_78', 'OTU_252', 'OTU_403', 'OTU_476', 'OTU_384', 'OTU_269', 'OTU_445', 'OTU_402', 'OTU_79']	['Lactobacillus salivarius', 'Streptococcus pasteurianus', 'Lactobacillus acidophilus', 'Saccharomycetaceae unclassified', 'Anaerostipes hadrus', 'Prevotella multiformis', 'Enterococcus faecium', 'Prevotella oralis', 'Lactobacillus iners', 'Streptococcus intermedius', 'Saccharomyces cerevisiae', 'Granulicatella adiacens', 'Candida glabrata', 'Enterococcus italicus', 'Lactobacillus delbrueckii']	0.000327792	0.0012435	1	0.00079354	4	Candidate	['OTU_280']	['Lactobacillus salivarius']
GO:0032297	negative regulation of DNA-templated DNA replication initiation	['OTU_491', 'OTU_374', 'OTU_430', 'OTU_375', 'OTU_379', 'OTU_372', 'OTU_366', 'OTU_541', 'OTU_492', 'OTU_208', 'OTU_371', 'OTU_423', 'OTU_377', 'OTU_426', 'OTU_352', 'OTU_362', 'OTU_219', 'OTU_378', 'OTU_437', 'OTU_355', 'OTU_216', 'OTU_351', 'OTU_518', 'OTU_428', 'OTU_363', 'OTU_347', 'OTU_365', 'OTU_359', 'OTU_360', 'OTU_542', 'OTU_356', 'OTU_368', 'OTU_218', 'OTU_364', 'OTU_540', 'OTU_500', 'O…	['Pusillimonas unclassified', 'Haemophilus influenzae', 'Neisseria subflava', 'Haemophilus parahaemolyticus', 'Pseudomonas unclassified', 'Aggregatibacter segnis', 'Raoultella ornithinolytica', 'Pectobacterium carotovorum', 'Kingella oralis', 'Aeromonas unclassified', 'Aggregatibacter aphrophilus', 'Ralstonia unclassified', 'Haemophilus sputorum', 'Neisseria elongata', 'Chromobacterium unclassifi…	0.00232964	0.00517473	1	0.00377671	4	Candidate	['OTU_219']	['Haemophilus parainfluenzae']
GO:0016298	lipase activity	['OTU_374', 'OTU_488', 'OTU_193', 'OTU_366', 'OTU_423', 'OTU_426', 'OTU_422', 'OTU_352', 'OTU_432', 'OTU_378', 'OTU_437', 'OTU_128', 'OTU_359', 'OTU_78', 'OTU_542', 'OTU_356', 'OTU_540', 'OTU_336', 'OTU_384', 'OTU_267', 'OTU_438', 'OTU_340', 'OTU_311', 'OTU_539', 'OTU_338', 'OTU_435', 'OTU_215']	['Haemophilus influenzae', 'Selenomonas sputigena', 'Fusobacterium nucleatum', 'Raoultella ornithinolytica', 'Ralstonia unclassified', 'Neisseria elongata', 'Rhodopseudomonas palustris', 'Chromobacterium unclassified', 'Cronobacter sakazakii', 'Pseudomonas aeruginosa', 'Morganella morganii', 'Coprococcus catus', 'Enterobacter mori', 'Enterococcus faecium', 'Plesiomonas shigelloides', 'Citrobacter…	0.00124612	0.00162695	1	0.00143982	4	Candidate	['OTU_193']	['Fusobacterium nucleatum']
GO:0008792	arginine decarboxylase activity	['OTU_391', 'OTU_160', 'OTU_474', 'OTU_250', 'OTU_247', 'OTU_488', 'OTU_256', 'OTU_244', 'OTU_379', 'OTU_472', 'OTU_68', 'OTU_464', 'OTU_54', 'OTU_66', 'OTU_34', 'OTU_155', 'OTU_523', 'OTU_541', 'OTU_203', 'OTU_257', 'OTU_392', 'OTU_380', 'OTU_208', 'OTU_499', 'OTU_318', 'OTU_471', 'OTU_3', 'OTU_46', 'OTU_482', 'OTU_205', 'OTU_352', 'OTU_72', 'OTU_37', 'OTU_362', 'OTU_2', 'OTU_378', 'OTU_437', 'O…	['Alloprevotella tannerae', 'Ruminococcus champanellensis', 'Capnocytophaga gingivalis', 'Prevotella melaninogenica', 'Prevotella buccae', 'Selenomonas sputigena', 'Pedobacter unclassified', 'Dysgonomonas unclassified', 'Pseudomonas unclassified', 'Prevotella pleuritidis', 'Prevotella timonensis', 'Prevotella denticola', 'Parabacteroides goldsteinii', 'Prevotella disiens', 'Bacteroides finegoldii…	0.0132287	0.0118035	0	0.0125038	4	Candidate	['OTU_70']	['Alistipes indistinctus']
GO:0008999	peptide-alanine-alpha-N-acetyltransferase activity	['OTU_374', 'OTU_375', 'OTU_193', 'OTU_379', 'OTU_372', 'OTU_366', 'OTU_380', 'OTU_208', 'OTU_371', 'OTU_423', 'OTU_377', 'OTU_352', 'OTU_199', 'OTU_362', 'OTU_219', 'OTU_378', 'OTU_437', 'OTU_216', 'OTU_217', 'OTU_351', 'OTU_428', 'OTU_363', 'OTU_347', 'OTU_349', 'OTU_365', 'OTU_359', 'OTU_542', 'OTU_356', 'OTU_515', 'OTU_368', 'OTU_207', 'OTU_218', 'OTU_364', 'OTU_279', 'OTU_540', 'OTU_500', 'O…	['Haemophilus influenzae', 'Haemophilus parahaemolyticus', 'Fusobacterium nucleatum', 'Pseudomonas unclassified', 'Aggregatibacter segnis', 'Raoultella ornithinolytica', 'Sinobacteraceae unclassified', 'Aeromonas unclassified', 'Aggregatibacter aphrophilus', 'Ralstonia unclassified', 'Haemophilus sputorum', 'Chromobacterium unclassified', 'Sutterella wadsworthensis', 'Proteus mirabilis', 'Haemoph…	0.0013354	0.00333375	1	0.0023518	4	Candidate	['OTU_193', 'OTU_219']	['Fusobacterium nucleatum', 'Haemophilus parainfluenzae']
GO:0003955	NAD(P)H dehydrogenase (quinone) activity	['OTU_374', 'OTU_430', 'OTU_375', 'OTU_231', 'OTU_193', 'OTU_487', 'OTU_372', 'OTU_423', 'OTU_426', 'OTU_352', 'OTU_378', 'OTU_519', 'OTU_93', 'OTU_428', 'OTU_528', 'OTU_522', 'OTU_80', 'OTU_359', 'OTU_542', 'OTU_252', 'OTU_218', 'OTU_463', 'OTU_500', 'OTU_429', 'OTU_44', 'OTU_291', 'OTU_200', 'OTU_384', 'OTU_267', 'OTU_408', 'OTU_445', 'OTU_293', 'OTU_444']	['Haemophilus influenzae', 'Neisseria subflava', 'Haemophilus parahaemolyticus', 'Bifidobacterium dentium', 'Fusobacterium nucleatum', 'Selenomonas noxia', 'Aggregatibacter segnis', 'Ralstonia unclassified', 'Neisseria elongata', 'Chromobacterium unclassified', 'Pseudomonas aeruginosa', 'Actinopolyspora unclassified', 'Streptococcus parasanguinis', 'Neisseria meningitidis', 'Bacillus pumilus', 'S…	0.00172678	0.00291762	1	0.00233247	4	Candidate	['OTU_231', 'OTU_193', 'OTU_93']	['Bifidobacterium dentium', 'Fusobacterium nucleatum', 'Streptococcus parasanguinis']
2.6.1.77	taurine--pyruvate aminotransferase.	['OTU_203', 'OTU_535', 'OTU_202']	['Bilophila wadsworthia', 'Bilophila sp 4 1 30', 'Bilophila unclassified']	0.00113312	0.000595588	0	0.000859719	4	Candidate	[]	[]
GO:0004014	adenosylmethionine decarboxylase activity	['OTU_180', 'OTU_430', 'OTU_489', 'OTU_107', 'OTU_335', 'OTU_488', 'OTU_161', 'OTU_343', 'OTU_487', 'OTU_296', 'OTU_187', 'OTU_189', 'OTU_157', 'OTU_486', 'OTU_492', 'OTU_382', 'OTU_380', 'OTU_499', 'OTU_423', 'OTU_327', 'OTU_182', 'OTU_521', 'OTU_426', 'OTU_342', 'OTU_378', 'OTU_216', 'OTU_385', 'OTU_533', 'OTU_526', 'OTU_519', 'OTU_518', 'OTU_186', 'OTU_525', 'OTU_528', 'OTU_418', 'OTU_522', 'O…	['Acidaminococcus intestini', 'Neisseria subflava', 'Leptotrichia hofstadii', 'Clostridium symbiosum', 'Anaeroglobus geminatus', 'Selenomonas sputigena', 'Ruminococcus flavefaciens', 'Veillonella sp 6 1 27', 'Selenomonas noxia', 'Butyricicoccus pullicaecorum', 'Mitsuokella unclassified', 'Veillonella dispar', 'Ruminococcus albus', 'Selenomonas infelix', 'Kingella oralis', 'Synergistes sp 3 1 syn1…	0.00363144	0.006095	1	0.00488446	4	Candidate	['OTU_107', 'OTU_189', 'OTU_341', 'OTU_191']	['Clostridium symbiosum', 'Veillonella dispar', 'Megasphaera micronuciformis', 'Veillonella unclassified']
GO:0042883	cysteine transport	['OTU_374', 'OTU_281', 'OTU_280', 'OTU_488', 'OTU_375', 'OTU_487', 'OTU_372', 'OTU_366', 'OTU_486', 'OTU_541', 'OTU_81', 'OTU_208', 'OTU_371', 'OTU_377', 'OTU_521', 'OTU_285', 'OTU_362', 'OTU_219', 'OTU_271', 'OTU_437', 'OTU_373', 'OTU_355', 'OTU_216', 'OTU_526', 'OTU_217', 'OTU_388', 'OTU_519', 'OTU_83', 'OTU_188', 'OTU_363', 'OTU_528', 'OTU_287', 'OTU_349', 'OTU_80', 'OTU_365', 'OTU_359', 'OTU_…	['Haemophilus influenzae', 'Lactobacillus sanfranciscensis', 'Lactobacillus salivarius', 'Selenomonas sputigena', 'Haemophilus parahaemolyticus', 'Selenomonas noxia', 'Aggregatibacter segnis', 'Raoultella ornithinolytica', 'Selenomonas infelix', 'Pectobacterium carotovorum', 'Lactobacillus mucosae', 'Aeromonas unclassified', 'Aggregatibacter aphrophilus', 'Haemophilus sputorum', 'Saccharomonospor…	0.00222772	0.00469224	1	0.00348122	4	Candidate	['OTU_280', 'OTU_219', 'OTU_188', 'OTU_190']	['Lactobacillus salivarius', 'Haemophilus parainfluenzae', 'Veillonella atypica', 'Veillonella parvula']
GO:0003873	6-phosphofructo-2-kinase activity	['OTU_203', 'OTU_205', 'OTU_385', 'OTU_204', 'OTU_535', 'OTU_202', 'OTU_383', 'OTU_384', 'OTU_445']	['Bilophila wadsworthia', 'Desulfovibrio piger', 'Saccharomycetaceae unclassified', 'Desulfovibrio desulfuricans', 'Bilophila sp 4 1 30', 'Bilophila unclassified', 'Aspergillaceae unclassified', 'Saccharomyces cerevisiae', 'Candida glabrata']	0.00123959	0.000656892	0	0.000943216	4	Candidate	[]	[]
GO:0046523	S-methyl-5-thioribose-1-phosphate isomerase activity	['OTU_335', 'OTU_343', 'OTU_193', 'OTU_224', 'OTU_487', 'OTU_156', 'OTU_189', 'OTU_479', 'OTU_54', 'OTU_145', 'OTU_486', 'OTU_541', 'OTU_203', 'OTU_382', 'OTU_380', 'OTU_3', 'OTU_182', 'OTU_422', 'OTU_205', 'OTU_21', 'OTU_342', 'OTU_511', 'OTU_2', 'OTU_478', 'OTU_378', 'OTU_437', 'OTU_216', 'OTU_385', 'OTU_526', 'OTU_204', 'OTU_344', 'OTU_306', 'OTU_351', 'OTU_243', 'OTU_188', 'OTU_525', 'OTU_528…	['Anaeroglobus geminatus', 'Veillonella sp 6 1 27', 'Fusobacterium nucleatum', 'Granulicella unclassified', 'Selenomonas noxia', 'Ruminococcaceae bacterium D16', 'Veillonella dispar', 'Catonella morbi', 'Parabacteroides goldsteinii', 'Roseburia hominis', 'Selenomonas infelix', 'Pectobacterium carotovorum', 'Bilophila wadsworthia', 'Synergistes sp 3 1 syn1', 'Sinobacteraceae unclassified', 'Methan…	0.0036091	0.00564485	1	0.00464452	4	Candidate	['OTU_193', 'OTU_189', 'OTU_188', 'OTU_341', 'OTU_191', 'OTU_101']	['Fusobacterium nucleatum', 'Veillonella dispar', 'Veillonella atypica', 'Megasphaera micronuciformis', 'Veillonella unclassified', 'Clostridium hathewayi']
GO:0071972	peptidoglycan L,D-transpeptidase activity	['OTU_374', 'OTU_430', 'OTU_375', 'OTU_193', 'OTU_379', 'OTU_372', 'OTU_366', 'OTU_541', 'OTU_203', 'OTU_492', 'OTU_380', 'OTU_208', 'OTU_499', 'OTU_371', 'OTU_377', 'OTU_426', 'OTU_422', 'OTU_352', 'OTU_362', 'OTU_219', 'OTU_432', 'OTU_378', 'OTU_437', 'OTU_373', 'OTU_355', 'OTU_216', 'OTU_217', 'OTU_493', 'OTU_351', 'OTU_518', 'OTU_428', 'OTU_363', 'OTU_535', 'OTU_365', 'OTU_494', 'OTU_359', 'O…	['Haemophilus influenzae', 'Neisseria subflava', 'Haemophilus parahaemolyticus', 'Fusobacterium nucleatum', 'Pseudomonas unclassified', 'Aggregatibacter segnis', 'Raoultella ornithinolytica', 'Pectobacterium carotovorum', 'Bilophila wadsworthia', 'Kingella oralis', 'Sinobacteraceae unclassified', 'Aeromonas unclassified', 'Cardiobacterium valvarum', 'Aggregatibacter aphrophilus', 'Haemophilus spu…	0.00279902	0.00504067	1	0.00393917	4	Candidate	['OTU_193', 'OTU_219']	['Fusobacterium nucleatum', 'Haemophilus parainfluenzae']
GO:0003824	catalytic activity	['OTU_391', 'OTU_491', 'OTU_180', 'OTU_160', 'OTU_374', 'OTU_474', 'OTU_430', 'OTU_489', 'OTU_281', 'OTU_381', 'OTU_107', 'OTU_335', 'OTU_250', 'OTU_280', 'OTU_407', 'OTU_247', 'OTU_488', 'OTU_475', 'OTU_8', 'OTU_375', 'OTU_161', 'OTU_343', 'OTU_346', 'OTU_19', 'OTU_231', 'OTU_193', 'OTU_224', 'OTU_487', 'OTU_240', 'OTU_123', 'OTU_296', 'OTU_117', 'OTU_272', 'OTU_125', 'OTU_146', 'OTU_187', 'OTU_…	['Alloprevotella tannerae', 'Pusillimonas unclassified', 'Acidaminococcus intestini', 'Ruminococcus champanellensis', 'Haemophilus influenzae', 'Capnocytophaga gingivalis', 'Neisseria subflava', 'Leptotrichia hofstadii', 'Lactobacillus sanfranciscensis', 'Pyramidobacter piscolens', 'Clostridium symbiosum', 'Anaeroglobus geminatus', 'Prevotella melaninogenica', 'Lactobacillus salivarius', 'Strepto…	0.0601975	0.0542319	0	0.0571633	4	Candidate	['OTU_107', 'OTU_280', 'OTU_231', 'OTU_193', 'OTU_189', 'OTU_129', 'OTU_120', 'OTU_219', 'OTU_96', 'OTU_93', 'OTU_188', 'OTU_70', 'OTU_341', 'OTU_7', 'OTU_28', 'OTU_164', 'OTU_190', 'OTU_191', 'OTU_101']	['Clostridium symbiosum', 'Lactobacillus salivarius', 'Bifidobacterium dentium', 'Fusobacterium nucleatum', 'Veillonella dispar', 'Coprococcus comes', 'Eubacterium ventriosum', 'Haemophilus parainfluenzae', 'Streptococcus vestibularis', 'Streptococcus parasanguinis', 'Veillonella atypica', 'Alistipes indistinctus', 'Megasphaera micronuciformis', 'Rothia mucilaginosa', 'Bacteroides clarus', 'Subdo…
GO:0043822	ribonuclease M5 activity	['OTU_180', 'OTU_160', 'OTU_281', 'OTU_335', 'OTU_280', 'OTU_407', 'OTU_488', 'OTU_475', 'OTU_343', 'OTU_193', 'OTU_487', 'OTU_272', 'OTU_187', 'OTU_421', 'OTU_172', 'OTU_189', 'OTU_273', 'OTU_283', 'OTU_486', 'OTU_303', 'OTU_81', 'OTU_91', 'OTU_177', 'OTU_345', 'OTU_399', 'OTU_151', 'OTU_169', 'OTU_327', 'OTU_482', 'OTU_477', 'OTU_182', 'OTU_532', 'OTU_285', 'OTU_82', 'OTU_268', 'OTU_342', 'OTU_…	['Acidaminococcus intestini', 'Ruminococcus champanellensis', 'Lactobacillus sanfranciscensis', 'Anaeroglobus geminatus', 'Lactobacillus salivarius', 'Streptococcus pasteurianus', 'Selenomonas sputigena', 'Aerococcus viridans', 'Veillonella sp 6 1 27', 'Fusobacterium nucleatum', 'Selenomonas noxia', 'Lactobacillus acidophilus', 'Mitsuokella unclassified', 'Leptotrichia wadei', 'Eubacterium biform…	0.00284756	0.00542189	1	0.00415692	4	Candidate	['OTU_280', 'OTU_193', 'OTU_189', 'OTU_93', 'OTU_341', 'OTU_92', 'OTU_191']	['Lactobacillus salivarius', 'Fusobacterium nucleatum', 'Veillonella dispar', 'Streptococcus parasanguinis', 'Megasphaera micronuciformis', 'Streptococcus mitis oralis pneumoniae', 'Veillonella unclassified']
3.5.4.33	tRNA(adenine(34)) deaminase.	['OTU_391', 'OTU_180', 'OTU_160', 'OTU_374', 'OTU_474', 'OTU_430', 'OTU_281', 'OTU_381', 'OTU_107', 'OTU_335', 'OTU_250', 'OTU_280', 'OTU_407', 'OTU_247', 'OTU_488', 'OTU_475', 'OTU_8', 'OTU_375', 'OTU_346', 'OTU_231', 'OTU_487', 'OTU_296', 'OTU_272', 'OTU_187', 'OTU_156', 'OTU_172', 'OTU_244', 'OTU_12', 'OTU_479', 'OTU_472', 'OTU_372', 'OTU_68', 'OTU_86', 'OTU_273', 'OTU_157', 'OTU_464', 'OTU_54…	['Alloprevotella tannerae', 'Acidaminococcus intestini', 'Ruminococcus champanellensis', 'Haemophilus influenzae', 'Capnocytophaga gingivalis', 'Neisseria subflava', 'Lactobacillus sanfranciscensis', 'Pyramidobacter piscolens', 'Clostridium symbiosum', 'Anaeroglobus geminatus', 'Prevotella melaninogenica', 'Lactobacillus salivarius', 'Streptococcus pasteurianus', 'Prevotella buccae', 'Selenomonas…	0.0135974	0.012577	0	0.0130784	4	Candidate	['OTU_107', 'OTU_280', 'OTU_231', 'OTU_86', 'OTU_120', 'OTU_96', 'OTU_93', 'OTU_70', 'OTU_341', 'OTU_7', 'OTU_164', 'OTU_92', 'OTU_101']	['Clostridium symbiosum', 'Lactobacillus salivarius', 'Bifidobacterium dentium', 'Streptococcus anginosus', 'Eubacterium ventriosum', 'Streptococcus vestibularis', 'Streptococcus parasanguinis', 'Alistipes indistinctus', 'Megasphaera micronuciformis', 'Rothia mucilaginosa', 'Subdoligranulum unclassified', 'Streptococcus mitis oralis pneumoniae', 'Clostridium hathewayi']
2.3.1.51	1-acylglycerol-3-phosphate O-acyltransferase.	['OTU_160', 'OTU_374', 'OTU_430', 'OTU_107', 'OTU_335', 'OTU_375', 'OTU_487', 'OTU_296', 'OTU_421', 'OTU_372', 'OTU_54', 'OTU_34', 'OTU_145', 'OTU_486', 'OTU_303', 'OTU_541', 'OTU_177', 'OTU_492', 'OTU_208', 'OTU_318', 'OTU_371', 'OTU_46', 'OTU_327', 'OTU_482', 'OTU_377', 'OTU_182', 'OTU_120', 'OTU_426', 'OTU_122', 'OTU_126', 'OTU_72', 'OTU_37', 'OTU_362', 'OTU_150', 'OTU_478', 'OTU_437', 'OTU_37…	['Ruminococcus champanellensis', 'Haemophilus influenzae', 'Neisseria subflava', 'Clostridium symbiosum', 'Anaeroglobus geminatus', 'Haemophilus parahaemolyticus', 'Selenomonas noxia', 'Butyricicoccus pullicaecorum', 'Leptotrichia wadei', 'Aggregatibacter segnis', 'Parabacteroides goldsteinii', 'Bacteroides finegoldii', 'Roseburia hominis', 'Selenomonas infelix', 'Finegoldia magna', 'Pectobacteri…	0.0113973	0.00987112	0	0.0106211	4	Candidate	['OTU_107', 'OTU_120', 'OTU_70', 'OTU_341', 'OTU_28']	['Clostridium symbiosum', 'Eubacterium ventriosum', 'Alistipes indistinctus', 'Megasphaera micronuciformis', 'Bacteroides clarus']
GO:0070569	uridylyltransferase activity	['OTU_161', 'OTU_145', 'OTU_120', 'OTU_126', 'OTU_159', 'OTU_118', 'OTU_413', 'OTU_267', 'OTU_397', 'OTU_517', 'OTU_115']	['Ruminococcus flavefaciens', 'Roseburia hominis', 'Eubacterium ventriosum', 'Butyrivibrio crossotus', 'Ruminococcus callidus', 'Eubacterium rectale', 'Shuttleworthia satelles', 'Staphylococcus aureus', 'Staphylococcus hominis', 'Staphylococcus xylosus', 'Eubacterium eligens']	0.00443161	0.00303151	0	0.00371949	4	Candidate	['OTU_120']	['Eubacterium ventriosum']
GO:0052907	23S rRNA (adenine(1618)-N(6))-methyltransferase activity	['OTU_208', 'OTU_378', 'OTU_26', 'OTU_360', 'OTU_542', 'OTU_356', 'OTU_368', 'OTU_237', 'OTU_540', 'OTU_44', 'OTU_255', 'OTU_538', 'OTU_41', 'OTU_210', 'OTU_35', 'OTU_438', 'OTU_38', 'OTU_435']	['Aeromonas unclassified', 'Pseudomonas aeruginosa', 'Bacteroides caccae', 'Klebsiella oxytoca', 'Plesiomonas shigelloides', 'Citrobacter koseri', 'Yersinia unclassified', 'Bacteroides fluxus', 'Kosakonia radicincitans', 'Bacteroides thetaiotaomicron', 'Cellulophaga unclassified', 'Escherichia fergusonii', 'Bacteroides salyersiae', 'Citrobacter unclassified', 'Bacteroides fragilis', 'Pantoea anan…	0.00318016	0.00424036	1	0.0037194	4	Candidate	[]	[]
GO:0043885	anaerobic carbon-monoxide dehydrogenase activity	['OTU_123', 'OTU_125', 'OTU_189', 'OTU_157', 'OTU_318', 'OTU_122', 'OTU_150', 'OTU_124', 'OTU_526', 'OTU_493', 'OTU_188', 'OTU_186', 'OTU_313', 'OTU_483', 'OTU_411', 'OTU_97', 'OTU_311', 'OTU_261', 'OTU_223', 'OTU_98', 'OTU_514', 'OTU_312', 'OTU_414', 'OTU_415', 'OTU_317']	['Ruminococcus gnavus', 'Ruminococcus torques', 'Veillonella dispar', 'Ruminococcus albus', 'Oribacterium sinus', 'Blautia hydrogenotrophica', 'Clostridium bartlettii', 'Ruminococcus obeum', 'Bacillus amyloliquefaciens', 'Campylobacter curvus', 'Veillonella atypica', 'Mitsuokella multacida', 'Lachnoanaerobaculum saburreum', 'Clostridium hiranonis', 'Clostridium hylemonae', 'Clostridium asparagifo…	0.00206129	0.00315508	1	0.00261762	4	Candidate	['OTU_189', 'OTU_188']	['Veillonella dispar', 'Veillonella atypica']
GO:0050242	pyruvate, phosphate dikinase activity	['OTU_391', 'OTU_160', 'OTU_107', 'OTU_250', 'OTU_247', 'OTU_161', 'OTU_193', 'OTU_296', 'OTU_117', 'OTU_156', 'OTU_172', 'OTU_479', 'OTU_472', 'OTU_68', 'OTU_86', 'OTU_157', 'OTU_464', 'OTU_54', 'OTU_66', 'OTU_34', 'OTU_145', 'OTU_155', 'OTU_303', 'OTU_523', 'OTU_203', 'OTU_392', 'OTU_382', 'OTU_345', 'OTU_318', 'OTU_471', 'OTU_46', 'OTU_169', 'OTU_327', 'OTU_482', 'OTU_120', 'OTU_422', 'OTU_122…	['Alloprevotella tannerae', 'Ruminococcus champanellensis', 'Clostridium symbiosum', 'Prevotella melaninogenica', 'Prevotella buccae', 'Ruminococcus flavefaciens', 'Fusobacterium nucleatum', 'Butyricicoccus pullicaecorum', 'Eubacterium ramulus', 'Ruminococcaceae bacterium D16', 'Eubacterium biforme', 'Catonella morbi', 'Prevotella pleuritidis', 'Prevotella timonensis', 'Streptococcus anginosus', …	0.0132912	0.0115856	0	0.0124237	4	Candidate	['OTU_107', 'OTU_193', 'OTU_86', 'OTU_120', 'OTU_70', 'OTU_164', 'OTU_101']	['Clostridium symbiosum', 'Fusobacterium nucleatum', 'Streptococcus anginosus', 'Eubacterium ventriosum', 'Alistipes indistinctus', 'Subdoligranulum unclassified', 'Clostridium hathewayi']
GO:0052737	pyruvate dehydrogenase (quinone) activity	['OTU_189', 'OTU_34', 'OTU_362', 'OTU_437', 'OTU_216', 'OTU_217', 'OTU_363', 'OTU_365', 'OTU_26', 'OTU_359', 'OTU_356', 'OTU_364', 'OTU_190', 'OTU_538', 'OTU_436', 'OTU_210', 'OTU_35', 'OTU_438', 'OTU_539', 'OTU_435', 'OTU_215']	['Veillonella dispar', 'Bacteroides finegoldii', 'Proteus mirabilis', 'Morganella morganii', 'Klebsiella unclassified', 'Providencia alcalifaciens', 'Proteus penneri', 'Providencia unclassified', 'Bacteroides caccae', 'Enterobacter mori', 'Citrobacter koseri', 'Proteus unclassified', 'Veillonella parvula', 'Escherichia fergusonii', 'Klebsiella sp MS 92 3', 'Citrobacter unclassified', 'Bacteroides…	0.00307884	0.00480037	1	0.00395445	4	Candidate	['OTU_189', 'OTU_190']	['Veillonella dispar', 'Veillonella parvula']
GO:0043934	sporulation	['OTU_160', 'OTU_177', 'OTU_169', 'OTU_327', 'OTU_120', 'OTU_122', 'OTU_126', 'OTU_305', 'OTU_150', 'OTU_111', 'OTU_168', 'OTU_121', 'OTU_130', 'OTU_118', 'OTU_309', 'OTU_174', 'OTU_134', 'OTU_328', 'OTU_114', 'OTU_384', 'OTU_333', 'OTU_445', 'OTU_411', 'OTU_113', 'OTU_325', 'OTU_311', 'OTU_312', 'OTU_334', 'OTU_167', 'OTU_415']	['Ruminococcus champanellensis', 'Turicibacter unclassified', 'Clostridium innocuum', 'Clostridium ramosum', 'Eubacterium ventriosum', 'Blautia hydrogenotrophica', 'Butyrivibrio crossotus', 'Anaerofustis stercorihominis', 'Clostridium bartlettii', 'Bacteroides pectinophilus', 'Coprobacillus sp D6', 'Anaerostipes hadrus', 'Coprococcus eutactus', 'Eubacterium rectale', 'Anaerostipes caccae', 'Holde…	0.00289606	0.0019946	0	0.00243756	4	Candidate	['OTU_120']	['Eubacterium ventriosum']
GO:0052656	L-isoleucine transaminase activity	['OTU_391', 'OTU_180', 'OTU_160', 'OTU_374', 'OTU_474', 'OTU_430', 'OTU_107', 'OTU_250', 'OTU_280', 'OTU_407', 'OTU_247', 'OTU_488', 'OTU_475', 'OTU_8', 'OTU_375', 'OTU_161', 'OTU_346', 'OTU_19', 'OTU_231', 'OTU_224', 'OTU_487', 'OTU_240', 'OTU_296', 'OTU_272', 'OTU_187', 'OTU_156', 'OTU_256', 'OTU_172', 'OTU_189', 'OTU_12', 'OTU_479', 'OTU_472', 'OTU_372', 'OTU_157', 'OTU_464', 'OTU_54', 'OTU_29…	['Alloprevotella tannerae', 'Acidaminococcus intestini', 'Ruminococcus champanellensis', 'Haemophilus influenzae', 'Capnocytophaga gingivalis', 'Neisseria subflava', 'Clostridium symbiosum', 'Prevotella melaninogenica', 'Lactobacillus salivarius', 'Streptococcus pasteurianus', 'Prevotella buccae', 'Selenomonas sputigena', 'Aerococcus viridans', 'Rothia unclassified', 'Haemophilus parahaemolyticus…	0.0141395	0.0131301	0	0.0136261	4	Candidate	['OTU_107', 'OTU_280', 'OTU_231', 'OTU_189', 'OTU_120', 'OTU_93', 'OTU_188', 'OTU_70', 'OTU_7', 'OTU_164', 'OTU_92', 'OTU_101']	['Clostridium symbiosum', 'Lactobacillus salivarius', 'Bifidobacterium dentium', 'Veillonella dispar', 'Eubacterium ventriosum', 'Streptococcus parasanguinis', 'Veillonella atypica', 'Alistipes indistinctus', 'Rothia mucilaginosa', 'Subdoligranulum unclassified', 'Streptococcus mitis oralis pneumoniae', 'Clostridium hathewayi']
GO:0045340	mercury ion binding	['OTU_475', 'OTU_349', 'OTU_88', 'OTU_398']	['Aerococcus viridans', 'Lautropia mirabilis', 'Streptococcus gordonii', 'Granulicatella elegans']	4.41267e-05	0.000169631	1	0.000107961	4	Candidate	[]	[]
GO:0052587	diacetyl reductase ((R)-acetoin forming) (NAD+) activity	['OTU_88']	['Streptococcus gordonii']	1.46278e-05	0.000197056	1	0.000107414	4	Candidate	[]	[]
3.1.12.1	5' to 3' exodeoxyribonuclease (nucleoside 3'-phosphate-forming).	['OTU_430', 'OTU_381', 'OTU_107', 'OTU_488', 'OTU_193', 'OTU_487', 'OTU_296', 'OTU_145', 'OTU_486', 'OTU_492', 'OTU_382', 'OTU_345', 'OTU_499', 'OTU_3', 'OTU_169', 'OTU_482', 'OTU_377', 'OTU_82', 'OTU_21', 'OTU_37', 'OTU_150', 'OTU_478', 'OTU_455', 'OTU_460', 'OTU_229', 'OTU_99', 'OTU_192', 'OTU_459', 'OTU_7', 'OTU_118', 'OTU_413', 'OTU_506', 'OTU_484', 'OTU_174', 'OTU_300', 'OTU_114', 'OTU_23', …	['Neisseria subflava', 'Pyramidobacter piscolens', 'Clostridium symbiosum', 'Selenomonas sputigena', 'Fusobacterium nucleatum', 'Selenomonas noxia', 'Butyricicoccus pullicaecorum', 'Roseburia hominis', 'Selenomonas infelix', 'Kingella oralis', 'Synergistes sp 3 1 syn1', 'Fusobacterium periodonticum', 'Cardiobacterium valvarum', 'Methanosphaera stadtmanae', 'Clostridium innocuum', 'Filifactor aloc…	0.00495344	0.00370511	0	0.00431851	4	Candidate	['OTU_107', 'OTU_193', 'OTU_7']	['Clostridium symbiosum', 'Fusobacterium nucleatum', 'Rothia mucilaginosa']
2.7.4.27	([Pyruvate, phosphate dikinase] phosphate) phosphotransferase.	['OTU_180', 'OTU_281', 'OTU_335', 'OTU_280', 'OTU_475', 'OTU_272', 'OTU_189', 'OTU_283', 'OTU_303', 'OTU_399', 'OTU_482', 'OTU_422', 'OTU_82', 'OTU_21', 'OTU_268', 'OTU_271', 'OTU_150', 'OTU_526', 'OTU_388', 'OTU_299', 'OTU_525', 'OTU_528', 'OTU_304', 'OTU_287', 'OTU_270', 'OTU_341', 'OTU_78', 'OTU_88', 'OTU_396', 'OTU_507', 'OTU_184', 'OTU_527', 'OTU_531', 'OTU_395', 'OTU_454', 'OTU_90', 'OTU_40…	['Acidaminococcus intestini', 'Lactobacillus sanfranciscensis', 'Anaeroglobus geminatus', 'Lactobacillus salivarius', 'Aerococcus viridans', 'Lactobacillus acidophilus', 'Veillonella dispar', 'Pediococcus unclassified', 'Finegoldia magna', 'Enterococcus asini', 'Filifactor alocis', 'Rhodopseudomonas palustris', 'Lactobacillus ruminis', 'Eggerthella lenta', 'Abiotrophia defectiva', 'Enterococcus f…	0.0009511	0.00228679	1	0.00163046	4	Candidate	['OTU_280', 'OTU_189', 'OTU_341']	['Lactobacillus salivarius', 'Veillonella dispar', 'Megasphaera micronuciformis']
2.1.1.37	DNA (cytosine-5-)-methyltransferase.	['OTU_391', 'OTU_180', 'OTU_160', 'OTU_374', 'OTU_474', 'OTU_489', 'OTU_281', 'OTU_107', 'OTU_250', 'OTU_407', 'OTU_247', 'OTU_161', 'OTU_231', 'OTU_487', 'OTU_296', 'OTU_156', 'OTU_12', 'OTU_479', 'OTU_68', 'OTU_66', 'OTU_34', 'OTU_366', 'OTU_303', 'OTU_523', 'OTU_81', 'OTU_203', 'OTU_382', 'OTU_399', 'OTU_318', 'OTU_371', 'OTU_471', 'OTU_482', 'OTU_120', 'OTU_426', 'OTU_126', 'OTU_72', 'OTU_268…	['Alloprevotella tannerae', 'Acidaminococcus intestini', 'Ruminococcus champanellensis', 'Haemophilus influenzae', 'Capnocytophaga gingivalis', 'Leptotrichia hofstadii', 'Lactobacillus sanfranciscensis', 'Clostridium symbiosum', 'Prevotella melaninogenica', 'Streptococcus pasteurianus', 'Prevotella buccae', 'Ruminococcus flavefaciens', 'Bifidobacterium dentium', 'Selenomonas noxia', 'Butyricicocc…	0.0124186	0.0102002	0	0.0112903	4	Candidate	['OTU_107', 'OTU_231', 'OTU_120', 'OTU_70', 'OTU_341', 'OTU_7']	['Clostridium symbiosum', 'Bifidobacterium dentium', 'Eubacterium ventriosum', 'Alistipes indistinctus', 'Megasphaera micronuciformis', 'Rothia mucilaginosa']
GO:0075713	establishment of integrated proviral latency	['OTU_374', 'OTU_430', 'OTU_107', 'OTU_375', 'OTU_146', 'OTU_156', 'OTU_479', 'OTU_145', 'OTU_303', 'OTU_91', 'OTU_203', 'OTU_492', 'OTU_382', 'OTU_169', 'OTU_482', 'OTU_120', 'OTU_426', 'OTU_422', 'OTU_205', 'OTU_122', 'OTU_362', 'OTU_150', 'OTU_437', 'OTU_204', 'OTU_493', 'OTU_111', 'OTU_363', 'OTU_128', 'OTU_535', 'OTU_349', 'OTU_121', 'OTU_494', 'OTU_202', 'OTU_542', 'OTU_356', 'OTU_165', 'OT…	['Haemophilus influenzae', 'Neisseria subflava', 'Clostridium symbiosum', 'Haemophilus parahaemolyticus', 'Roseburia intestinalis', 'Ruminococcaceae bacterium D16', 'Catonella morbi', 'Roseburia hominis', 'Finegoldia magna', 'Streptococcus lutetiensis', 'Bilophila wadsworthia', 'Kingella oralis', 'Synergistes sp 3 1 syn1', 'Clostridium innocuum', 'Filifactor alocis', 'Eubacterium ventriosum', 'Ne…	0.00399832	0.00306487	0	0.00352355	4	Candidate	['OTU_107', 'OTU_120']	['Clostridium symbiosum', 'Eubacterium ventriosum']
2.1.1.35	tRNA (uracil(54)-C(5))-methyltransferase.	['OTU_374', 'OTU_430', 'OTU_375', 'OTU_379', 'OTU_372', 'OTU_366', 'OTU_541', 'OTU_492', 'OTU_208', 'OTU_499', 'OTU_371', 'OTU_377', 'OTU_426', 'OTU_362', 'OTU_219', 'OTU_378', 'OTU_437', 'OTU_373', 'OTU_355', 'OTU_216', 'OTU_217', 'OTU_493', 'OTU_518', 'OTU_428', 'OTU_363', 'OTU_349', 'OTU_494', 'OTU_359', 'OTU_360', 'OTU_542', 'OTU_496', 'OTU_356', 'OTU_212', 'OTU_368', 'OTU_495', 'OTU_354', 'O…	['Haemophilus influenzae', 'Neisseria subflava', 'Haemophilus parahaemolyticus', 'Pseudomonas unclassified', 'Aggregatibacter segnis', 'Raoultella ornithinolytica', 'Pectobacterium carotovorum', 'Kingella oralis', 'Aeromonas unclassified', 'Cardiobacterium valvarum', 'Aggregatibacter aphrophilus', 'Haemophilus sputorum', 'Neisseria elongata', 'Proteus mirabilis', 'Haemophilus parainfluenzae', 'Ps…	0.00202277	0.00421767	1	0.00313914	4	Candidate	['OTU_219']	['Haemophilus parainfluenzae']
GO:0004331	fructose-2,6-bisphosphate 2-phosphatase activity	['OTU_80', 'OTU_468', 'OTU_466', 'OTU_252', 'OTU_463', 'OTU_384', 'OTU_445', 'OTU_79']	['Lactobacillus fermentum', 'Prevotella nigrescens', 'Prevotella multiformis', 'Prevotella oralis', 'Prevotella dentalis', 'Saccharomyces cerevisiae', 'Candida glabrata', 'Lactobacillus delbrueckii']	3.56825e-05	0.000498345	1	0.000271002	4	Candidate	[]	[]
1.1.99.14	glycolate dehydrogenase.	['OTU_488', 'OTU_203', 'OTU_423', 'OTU_521', 'OTU_426', 'OTU_422', 'OTU_205', 'OTU_378', 'OTU_526', 'OTU_204', 'OTU_519', 'OTU_525', 'OTU_528', 'OTU_347', 'OTU_535', 'OTU_522', 'OTU_349', 'OTU_494', 'OTU_202', 'OTU_537', 'OTU_495', 'OTU_354', 'OTU_206', 'OTU_207', 'OTU_369']	['Selenomonas sputigena', 'Bilophila wadsworthia', 'Ralstonia unclassified', 'Saccharomonospora unclassified', 'Neisseria elongata', 'Rhodopseudomonas palustris', 'Desulfovibrio piger', 'Pseudomonas aeruginosa', 'Bacillus amyloliquefaciens', 'Desulfovibrio desulfuricans', 'Actinopolyspora unclassified', 'Anoxybacillus unclassified', 'Bacillus pumilus', 'Bordetella unclassified', 'Bilophila sp 4 1…	0.00126477	0.000754504	0	0.00100524	4	Candidate	[]	[]
4.2.1.22	cystathionine beta-synthase.	['OTU_231', 'OTU_521', 'OTU_385', 'OTU_519', 'OTU_522', 'OTU_384', 'OTU_445', 'OTU_11']	['Bifidobacterium dentium', 'Saccharomonospora unclassified', 'Saccharomycetaceae unclassified', 'Actinopolyspora unclassified', 'Saccharopolyspora unclassified', 'Saccharomyces cerevisiae', 'Candida glabrata', 'Bifidobacterium catenulatum']	8.38992e-05	0.00041097	1	0.000250254	4	Candidate	['OTU_231']	['Bifidobacterium dentium']
1.12.2.1	cytochrome-c3 hydrogenase.	['OTU_203', 'OTU_205', 'OTU_204', 'OTU_535', 'OTU_202']	['Bilophila wadsworthia', 'Desulfovibrio piger', 'Desulfovibrio desulfuricans', 'Bilophila sp 4 1 30', 'Bilophila unclassified']	0.00168457	0.000890463	0	0.00128067	4	Candidate	[]	[]
GO:1990107	thiazole synthase activity	['OTU_180', 'OTU_430', 'OTU_335', 'OTU_161', 'OTU_346', 'OTU_231', 'OTU_193', 'OTU_296', 'OTU_12', 'OTU_157', 'OTU_303', 'OTU_523', 'OTU_203', 'OTU_345', 'OTU_208', 'OTU_423', 'OTU_46', 'OTU_182', 'OTU_120', 'OTU_521', 'OTU_422', 'OTU_205', 'OTU_352', 'OTU_72', 'OTU_21', 'OTU_37', 'OTU_362', 'OTU_305', 'OTU_150', 'OTU_478', 'OTU_378', 'OTU_437', 'OTU_355', 'OTU_124', 'OTU_216', 'OTU_533', 'OTU_52…	['Acidaminococcus intestini', 'Neisseria subflava', 'Anaeroglobus geminatus', 'Ruminococcus flavefaciens', 'Bartonella unclassified', 'Bifidobacterium dentium', 'Fusobacterium nucleatum', 'Butyricicoccus pullicaecorum', 'Bifidobacterium longum', 'Ruminococcus albus', 'Finegoldia magna', 'Bacteroides pyogenes', 'Bilophila wadsworthia', 'Fusobacterium periodonticum', 'Aeromonas unclassified', 'Rals…	0.010519	0.00943143	0	0.00996583	4	Candidate	['OTU_231', 'OTU_193', 'OTU_120', 'OTU_70', 'OTU_341', 'OTU_7']	['Bifidobacterium dentium', 'Fusobacterium nucleatum', 'Eubacterium ventriosum', 'Alistipes indistinctus', 'Megasphaera micronuciformis', 'Rothia mucilaginosa']
GO:0047689	aspartate racemase activity	['OTU_489', 'OTU_381', 'OTU_280', 'OTU_231', 'OTU_272', 'OTU_499', 'OTU_182', 'OTU_426', 'OTU_205', 'OTU_511', 'OTU_355', 'OTU_80', 'OTU_494', 'OTU_278', 'OTU_341', 'OTU_78', 'OTU_165', 'OTU_413', 'OTU_484', 'OTU_530', 'OTU_495', 'OTU_307', 'OTU_114', 'OTU_403', 'OTU_10', 'OTU_429', 'OTU_387', 'OTU_476', 'OTU_153', 'OTU_505', 'OTU_485', 'OTU_321', 'OTU_103', 'OTU_108', 'OTU_405', 'OTU_79', 'OTU_2…	['Leptotrichia hofstadii', 'Pyramidobacter piscolens', 'Lactobacillus salivarius', 'Bifidobacterium dentium', 'Lactobacillus acidophilus', 'Cardiobacterium valvarum', 'Phascolarctobacterium succinatutens', 'Neisseria elongata', 'Desulfovibrio piger', 'Olsenella profusa', 'Succinatimonas hippei', 'Lactobacillus fermentum', 'Campylobacter gracilis', 'Lactobacillus reuteri', 'Megasphaera micronucifo…	0.000924501	0.00207998	1	0.0015122	4	Candidate	['OTU_280', 'OTU_231', 'OTU_341']	['Lactobacillus salivarius', 'Bifidobacterium dentium', 'Megasphaera micronuciformis']
1.3.3.15	coproporphyrinogen III oxidase (coproporphyrin-forming).	['OTU_250', 'OTU_224', 'OTU_189', 'OTU_472', 'OTU_68', 'OTU_54', 'OTU_66', 'OTU_523', 'OTU_392', 'OTU_471', 'OTU_521', 'OTU_452', 'OTU_526', 'OTU_519', 'OTU_393', 'OTU_451', 'OTU_188', 'OTU_525', 'OTU_528', 'OTU_522', 'OTU_7', 'OTU_396', 'OTU_527', 'OTU_252', 'OTU_395', 'OTU_465', 'OTU_454', 'OTU_245', 'OTU_463', 'OTU_64', 'OTU_190', 'OTU_267', 'OTU_397', 'OTU_57', 'OTU_226', 'OTU_517', 'OTU_35',…	['Prevotella melaninogenica', 'Granulicella unclassified', 'Veillonella dispar', 'Prevotella pleuritidis', 'Prevotella timonensis', 'Parabacteroides goldsteinii', 'Prevotella disiens', 'Bacteroides pyogenes', 'Prevotella histicola', 'Prevotella pallens', 'Saccharomonospora unclassified', 'Kocuria unclassified', 'Bacillus amyloliquefaciens', 'Actinopolyspora unclassified', 'Prevotella salivae', 'C…	0.00183214	0.00344331	1	0.00265161	4	Candidate	['OTU_189', 'OTU_188', 'OTU_7', 'OTU_190']	['Veillonella dispar', 'Veillonella atypica', 'Rothia mucilaginosa', 'Veillonella parvula']
1.4.1.13	glutamate synthase (NADPH).	['OTU_160', 'OTU_296', 'OTU_187', 'OTU_157', 'OTU_203', 'OTU_177', 'OTU_3', 'OTU_204', 'OTU_306', 'OTU_186', 'OTU_535', 'OTU_176', 'OTU_337', 'OTU_202', 'OTU_336', 'OTU_153', 'OTU_103', 'OTU_25', 'OTU_15', 'OTU_311', 'OTU_223', 'OTU_338', 'OTU_339']	['Ruminococcus champanellensis', 'Butyricicoccus pullicaecorum', 'Mitsuokella unclassified', 'Ruminococcus albus', 'Bilophila wadsworthia', 'Turicibacter unclassified', 'Methanosphaera stadtmanae', 'Desulfovibrio desulfuricans', 'Eubacterium limosum', 'Mitsuokella multacida', 'Bilophila sp 4 1 30', 'Turicibacter sanguinis', 'Megamonas hypermegale', 'Bilophila unclassified', 'Megamonas funiformis'…	0.00224897	0.00145254	0	0.00184389	4	Candidate	[]	[]
GO:0046872	metal ion binding	['OTU_391', 'OTU_491', 'OTU_180', 'OTU_160', 'OTU_275', 'OTU_374', 'OTU_474', 'OTU_430', 'OTU_489', 'OTU_281', 'OTU_381', 'OTU_107', 'OTU_335', 'OTU_250', 'OTU_434', 'OTU_280', 'OTU_407', 'OTU_247', 'OTU_221', 'OTU_314', 'OTU_488', 'OTU_475', 'OTU_8', 'OTU_375', 'OTU_161', 'OTU_343', 'OTU_346', 'OTU_19', 'OTU_20', 'OTU_231', 'OTU_193', 'OTU_224', 'OTU_487', 'OTU_240', 'OTU_123', 'OTU_296', 'OTU_1…	['Alloprevotella tannerae', 'Pusillimonas unclassified', 'Acidaminococcus intestini', 'Ruminococcus champanellensis', 'Lactobacillus curvatus', 'Haemophilus influenzae', 'Capnocytophaga gingivalis', 'Neisseria subflava', 'Leptotrichia hofstadii', 'Lactobacillus sanfranciscensis', 'Pyramidobacter piscolens', 'Clostridium symbiosum', 'Anaeroglobus geminatus', 'Prevotella melaninogenica', 'Enterobac…	0.16286	0.161285	0	0.162059	4	Candidate	['OTU_107', 'OTU_280', 'OTU_231', 'OTU_193', 'OTU_189', 'OTU_129', 'OTU_86', 'OTU_120', 'OTU_219', 'OTU_96', 'OTU_94', 'OTU_93', 'OTU_188', 'OTU_70', 'OTU_341', 'OTU_7', 'OTU_116', 'OTU_28', 'OTU_164', 'OTU_190', 'OTU_92', 'OTU_191', 'OTU_101']	['Clostridium symbiosum', 'Lactobacillus salivarius', 'Bifidobacterium dentium', 'Fusobacterium nucleatum', 'Veillonella dispar', 'Coprococcus comes', 'Streptococcus anginosus', 'Eubacterium ventriosum', 'Haemophilus parainfluenzae', 'Streptococcus vestibularis', 'Streptococcus salivarius', 'Streptococcus parasanguinis', 'Veillonella atypica', 'Alistipes indistinctus', 'Megasphaera micronuciformi…
GO:0004348	glucosylceramidase activity	['OTU_160', 'OTU_247', 'OTU_161', 'OTU_231', 'OTU_244', 'OTU_54', 'OTU_34', 'OTU_46', 'OTU_120', 'OTU_27', 'OTU_526', 'OTU_229', 'OTU_228', 'OTU_528', 'OTU_26', 'OTU_459', 'OTU_45', 'OTU_159', 'OTU_237', 'OTU_252', 'OTU_33', 'OTU_463', 'OTU_279', 'OTU_50', 'OTU_44', 'OTU_74', 'OTU_41', 'OTU_251', 'OTU_53', 'OTU_62', 'OTU_61', 'OTU_36', 'OTU_239', 'OTU_101', 'OTU_390', 'OTU_462', 'OTU_38', 'OTU_40…	['Ruminococcus champanellensis', 'Prevotella buccae', 'Ruminococcus flavefaciens', 'Bifidobacterium dentium', 'Dysgonomonas unclassified', 'Parabacteroides goldsteinii', 'Bacteroides finegoldii', 'Bacteroides vulgatus', 'Eubacterium ventriosum', 'Bacteroides cellulosilyticus', 'Bacillus amyloliquefaciens', 'Bifidobacterium animalis', 'Alloscardovia omnicolens', 'Bacillus pumilus', 'Bacteroides ca…	0.00916604	0.00772551	0	0.00843336	4	Candidate	['OTU_231', 'OTU_120', 'OTU_101']	['Bifidobacterium dentium', 'Eubacterium ventriosum', 'Clostridium hathewayi']
GO:0036220	ITP diphosphatase activity	['OTU_391', 'OTU_180', 'OTU_160', 'OTU_374', 'OTU_474', 'OTU_430', 'OTU_489', 'OTU_281', 'OTU_381', 'OTU_107', 'OTU_335', 'OTU_250', 'OTU_280', 'OTU_407', 'OTU_247', 'OTU_488', 'OTU_475', 'OTU_8', 'OTU_375', 'OTU_161', 'OTU_346', 'OTU_231', 'OTU_193', 'OTU_487', 'OTU_240', 'OTU_296', 'OTU_272', 'OTU_187', 'OTU_156', 'OTU_256', 'OTU_172', 'OTU_189', 'OTU_12', 'OTU_479', 'OTU_472', 'OTU_372', 'OTU_…	['Alloprevotella tannerae', 'Acidaminococcus intestini', 'Ruminococcus champanellensis', 'Haemophilus influenzae', 'Capnocytophaga gingivalis', 'Neisseria subflava', 'Leptotrichia hofstadii', 'Lactobacillus sanfranciscensis', 'Pyramidobacter piscolens', 'Clostridium symbiosum', 'Anaeroglobus geminatus', 'Prevotella melaninogenica', 'Lactobacillus salivarius', 'Streptococcus pasteurianus', 'Prevot…	0.0140955	0.0129974	0	0.013537	4	Candidate	['OTU_107', 'OTU_280', 'OTU_231', 'OTU_193', 'OTU_189', 'OTU_120', 'OTU_93', 'OTU_70', 'OTU_341', 'OTU_7', 'OTU_164', 'OTU_101']	['Clostridium symbiosum', 'Lactobacillus salivarius', 'Bifidobacterium dentium', 'Fusobacterium nucleatum', 'Veillonella dispar', 'Eubacterium ventriosum', 'Streptococcus parasanguinis', 'Alistipes indistinctus', 'Megasphaera micronuciformis', 'Rothia mucilaginosa', 'Subdoligranulum unclassified', 'Clostridium hathewayi']
GO:0051075	S-adenosylmethionine:tRNA ribosyltransferase-isomerase activity	['OTU_391', 'OTU_180', 'OTU_160', 'OTU_374', 'OTU_474', 'OTU_430', 'OTU_489', 'OTU_381', 'OTU_107', 'OTU_280', 'OTU_407', 'OTU_488', 'OTU_475', 'OTU_375', 'OTU_161', 'OTU_343', 'OTU_19', 'OTU_20', 'OTU_193', 'OTU_224', 'OTU_487', 'OTU_296', 'OTU_187', 'OTU_156', 'OTU_189', 'OTU_479', 'OTU_372', 'OTU_157', 'OTU_295', 'OTU_366', 'OTU_283', 'OTU_145', 'OTU_155', 'OTU_486', 'OTU_303', 'OTU_91', 'OTU_…	['Alloprevotella tannerae', 'Acidaminococcus intestini', 'Ruminococcus champanellensis', 'Haemophilus influenzae', 'Capnocytophaga gingivalis', 'Neisseria subflava', 'Leptotrichia hofstadii', 'Pyramidobacter piscolens', 'Clostridium symbiosum', 'Lactobacillus salivarius', 'Streptococcus pasteurianus', 'Selenomonas sputigena', 'Aerococcus viridans', 'Haemophilus parahaemolyticus', 'Ruminococcus fl…	0.0149585	0.0138153	0	0.0143771	4	Candidate	['OTU_107', 'OTU_280', 'OTU_193', 'OTU_189', 'OTU_120', 'OTU_96', 'OTU_93', 'OTU_70', 'OTU_341', 'OTU_164', 'OTU_92', 'OTU_191', 'OTU_101']	['Clostridium symbiosum', 'Lactobacillus salivarius', 'Fusobacterium nucleatum', 'Veillonella dispar', 'Eubacterium ventriosum', 'Streptococcus vestibularis', 'Streptococcus parasanguinis', 'Alistipes indistinctus', 'Megasphaera micronuciformis', 'Subdoligranulum unclassified', 'Streptococcus mitis oralis pneumoniae', 'Veillonella unclassified', 'Clostridium hathewayi']
3.6.1.9	nucleotide diphosphatase.	['OTU_391', 'OTU_491', 'OTU_180', 'OTU_160', 'OTU_474', 'OTU_430', 'OTU_381', 'OTU_107', 'OTU_335', 'OTU_250', 'OTU_247', 'OTU_488', 'OTU_8', 'OTU_161', 'OTU_346', 'OTU_231', 'OTU_193', 'OTU_224', 'OTU_487', 'OTU_240', 'OTU_123', 'OTU_296', 'OTU_117', 'OTU_125', 'OTU_187', 'OTU_156', 'OTU_256', 'OTU_172', 'OTU_189', 'OTU_244', 'OTU_12', 'OTU_479', 'OTU_472', 'OTU_68', 'OTU_157', 'OTU_464', 'OTU_5…	['Alloprevotella tannerae', 'Pusillimonas unclassified', 'Acidaminococcus intestini', 'Ruminococcus champanellensis', 'Capnocytophaga gingivalis', 'Neisseria subflava', 'Pyramidobacter piscolens', 'Clostridium symbiosum', 'Anaeroglobus geminatus', 'Prevotella melaninogenica', 'Prevotella buccae', 'Selenomonas sputigena', 'Rothia unclassified', 'Ruminococcus flavefaciens', 'Bartonella unclassified…	0.0145758	0.0135606	0	0.0140595	4	Candidate	['OTU_107', 'OTU_231', 'OTU_193', 'OTU_189', 'OTU_120', 'OTU_70', 'OTU_341', 'OTU_7', 'OTU_116', 'OTU_28', 'OTU_164', 'OTU_101']	['Clostridium symbiosum', 'Bifidobacterium dentium', 'Fusobacterium nucleatum', 'Veillonella dispar', 'Eubacterium ventriosum', 'Alistipes indistinctus', 'Megasphaera micronuciformis', 'Rothia mucilaginosa', 'Eubacterium hallii', 'Bacteroides clarus', 'Subdoligranulum unclassified', 'Clostridium hathewayi']
4.1.1.111	siroheme decarboxylase.	['OTU_488', 'OTU_487', 'OTU_187', 'OTU_486', 'OTU_203', 'OTU_205', 'OTU_21', 'OTU_378', 'OTU_388', 'OTU_204', 'OTU_186', 'OTU_535', 'OTU_337', 'OTU_202', 'OTU_484', 'OTU_336', 'OTU_485', 'OTU_386', 'OTU_338', 'OTU_339']	['Selenomonas sputigena', 'Selenomonas noxia', 'Mitsuokella unclassified', 'Selenomonas infelix', 'Bilophila wadsworthia', 'Desulfovibrio piger', 'Eggerthella lenta', 'Pseudomonas aeruginosa', 'Slackia exigua', 'Desulfovibrio desulfuricans', 'Mitsuokella multacida', 'Bilophila sp 4 1 30', 'Megamonas hypermegale', 'Bilophila unclassified', 'Centipeda periodontii', 'Megamonas funiformis', 'Selenomo…	0.00313357	0.0020419	0	0.00257832	4	Candidate	[]	[]
GO:0004169	dolichyl-phosphate-mannose-protein mannosyltransferase activity	['OTU_488', 'OTU_8', 'OTU_231', 'OTU_487', 'OTU_472', 'OTU_182', 'OTU_521', 'OTU_452', 'OTU_455', 'OTU_385', 'OTU_229', 'OTU_227', 'OTU_519', 'OTU_306', 'OTU_451', 'OTU_111', 'OTU_522', 'OTU_459', 'OTU_341', 'OTU_7', 'OTU_165', 'OTU_484', 'OTU_174', 'OTU_454', 'OTU_383', 'OTU_114', 'OTU_453', 'OTU_446', 'OTU_384', 'OTU_4', 'OTU_485', 'OTU_333', 'OTU_450', 'OTU_445', 'OTU_113', 'OTU_520', 'OTU_462…	['Selenomonas sputigena', 'Rothia unclassified', 'Bifidobacterium dentium', 'Selenomonas noxia', 'Prevotella pleuritidis', 'Phascolarctobacterium succinatutens', 'Saccharomonospora unclassified', 'Kocuria unclassified', 'Bacteroidetes bacterium oral taxon 272', 'Saccharomycetaceae unclassified', 'Bifidobacterium animalis', 'Propionibacteriaceae unclassified', 'Actinopolyspora unclassified', 'Euba…	0.000731352	0.00142799	1	0.00108567	4	Candidate	['OTU_231', 'OTU_341', 'OTU_7']	['Bifidobacterium dentium', 'Megasphaera micronuciformis', 'Rothia mucilaginosa']
GO:0004149	dihydrolipoyllysine-residue succinyltransferase activity	['OTU_374', 'OTU_474', 'OTU_430', 'OTU_8', 'OTU_375', 'OTU_346', 'OTU_372', 'OTU_380', 'OTU_208', 'OTU_371', 'OTU_423', 'OTU_377', 'OTU_521', 'OTU_426', 'OTU_352', 'OTU_199', 'OTU_362', 'OTU_219', 'OTU_437', 'OTU_373', 'OTU_216', 'OTU_385', 'OTU_217', 'OTU_519', 'OTU_451', 'OTU_518', 'OTU_222', 'OTU_428', 'OTU_363', 'OTU_365', 'OTU_359', 'OTU_225', 'OTU_7', 'OTU_360', 'OTU_542', 'OTU_356', 'OTU_5…	['Haemophilus influenzae', 'Capnocytophaga gingivalis', 'Neisseria subflava', 'Rothia unclassified', 'Haemophilus parahaemolyticus', 'Bartonella unclassified', 'Aggregatibacter segnis', 'Sinobacteraceae unclassified', 'Aeromonas unclassified', 'Aggregatibacter aphrophilus', 'Ralstonia unclassified', 'Haemophilus sputorum', 'Saccharomonospora unclassified', 'Neisseria elongata', 'Chromobacterium u…	0.00269144	0.00455636	1	0.00363997	4	Candidate	['OTU_219', 'OTU_7']	['Haemophilus parainfluenzae', 'Rothia mucilaginosa']
GO:0004130	cytochrome-c peroxidase activity	['OTU_372', 'OTU_378', 'OTU_222', 'OTU_26', 'OTU_507', 'OTU_354', 'OTU_206', 'OTU_207', 'OTU_218', 'OTU_282', 'OTU_500', 'OTU_44', 'OTU_384', 'OTU_35', 'OTU_445', 'OTU_261']	['Aggregatibacter segnis', 'Pseudomonas aeruginosa', 'Akkermansia muciniphila', 'Bacteroides caccae', 'Rhodospirillum unclassified', 'Campylobacter hominis', 'Campylobacter jejuni', 'Helicobacter pylori', 'Aggregatibacter unclassified', 'Pediococcus pentosaceus', 'Aggregatibacter sp oral taxon 458', 'Bacteroides thetaiotaomicron', 'Saccharomyces cerevisiae', 'Bacteroides fragilis', 'Candida glabr…	0.00403421	0.0053995	1	0.00472862	4	Candidate	[]	[]
GO:0004122	cystathionine beta-synthase activity	['OTU_231', 'OTU_521', 'OTU_385', 'OTU_229', 'OTU_519', 'OTU_522', 'OTU_507', 'OTU_207', 'OTU_10', 'OTU_384', 'OTU_445', 'OTU_11']	['Bifidobacterium dentium', 'Saccharomonospora unclassified', 'Saccharomycetaceae unclassified', 'Bifidobacterium animalis', 'Actinopolyspora unclassified', 'Saccharopolyspora unclassified', 'Rhodospirillum unclassified', 'Helicobacter pylori', 'Bifidobacterium bifidum', 'Saccharomyces cerevisiae', 'Candida glabrata', 'Bifidobacterium catenulatum']	0.000175967	0.000456496	1	0.00031865	4	Candidate	['OTU_231']	['Bifidobacterium dentium']
4.1.1.31	phosphoenolpyruvate carboxylase.	['OTU_491', 'OTU_374', 'OTU_430', 'OTU_489', 'OTU_407', 'OTU_375', 'OTU_19', 'OTU_231', 'OTU_272', 'OTU_256', 'OTU_421', 'OTU_244', 'OTU_12', 'OTU_379', 'OTU_295', 'OTU_91', 'OTU_257', 'OTU_492', 'OTU_208', 'OTU_499', 'OTU_371', 'OTU_423', 'OTU_477', 'OTU_532', 'OTU_422', 'OTU_352', 'OTU_21', 'OTU_268', 'OTU_362', 'OTU_219', 'OTU_511', 'OTU_96', 'OTU_378', 'OTU_437', 'OTU_373', 'OTU_216', 'OTU_23…	['Pusillimonas unclassified', 'Haemophilus influenzae', 'Neisseria subflava', 'Leptotrichia hofstadii', 'Streptococcus pasteurianus', 'Haemophilus parahaemolyticus', 'Collinsella unclassified', 'Bifidobacterium dentium', 'Lactobacillus acidophilus', 'Pedobacter unclassified', 'Leptotrichia wadei', 'Dysgonomonas unclassified', 'Bifidobacterium longum', 'Pseudomonas unclassified', 'Streptococcus ti…	0.00251696	0.00486021	1	0.00370878	3	Candidate	['OTU_231', 'OTU_219', 'OTU_96', 'OTU_93', 'OTU_92']	['Bifidobacterium dentium', 'Haemophilus parainfluenzae', 'Streptococcus vestibularis', 'Streptococcus parasanguinis', 'Streptococcus mitis oralis pneumoniae']
GO:0050787	detoxification of mercury ion	['OTU_88']	['Streptococcus gordonii']	1.03434e-05	0.000139339	1	7.59534e-05	3	Candidate	[]	[]
3.1.11.1	exodeoxyribonuclease I.	['OTU_374', 'OTU_375', 'OTU_379', 'OTU_372', 'OTU_366', 'OTU_541', 'OTU_208', 'OTU_371', 'OTU_3', 'OTU_423', 'OTU_377', 'OTU_352', 'OTU_199', 'OTU_362', 'OTU_219', 'OTU_432', 'OTU_2', 'OTU_378', 'OTU_437', 'OTU_373', 'OTU_216', 'OTU_217', 'OTU_518', 'OTU_363', 'OTU_349', 'OTU_359', 'OTU_360', 'OTU_542', 'OTU_356', 'OTU_515', 'OTU_537', 'OTU_212', 'OTU_368', 'OTU_218', 'OTU_364', 'OTU_1', 'OTU_540…	['Haemophilus influenzae', 'Haemophilus parahaemolyticus', 'Pseudomonas unclassified', 'Aggregatibacter segnis', 'Raoultella ornithinolytica', 'Pectobacterium carotovorum', 'Aeromonas unclassified', 'Aggregatibacter aphrophilus', 'Methanosphaera stadtmanae', 'Ralstonia unclassified', 'Haemophilus sputorum', 'Chromobacterium unclassified', 'Sutterella wadsworthensis', 'Proteus mirabilis', 'Haemoph…	0.00186415	0.00368172	1	0.0027886	3	Candidate	['OTU_219']	['Haemophilus parainfluenzae']
GO:0050709	negative regulation of protein secretion	['OTU_541', 'OTU_203', 'OTU_205', 'OTU_352', 'OTU_362', 'OTU_378', 'OTU_437', 'OTU_217', 'OTU_363', 'OTU_535', 'OTU_202', 'OTU_364']	['Pectobacterium carotovorum', 'Bilophila wadsworthia', 'Desulfovibrio piger', 'Chromobacterium unclassified', 'Proteus mirabilis', 'Pseudomonas aeruginosa', 'Morganella morganii', 'Providencia alcalifaciens', 'Proteus penneri', 'Bilophila sp 4 1 30', 'Bilophila unclassified', 'Proteus unclassified']	0.00122373	0.000661162	0	0.000937595	3	Candidate	[]	[]
GO:0047753	choline-sulfatase activity	['OTU_26', 'OTU_35']	['Bacteroides caccae', 'Bacteroides fragilis']	0.00284197	0.00388522	1	0.00337259	3	Candidate	[]	[]
4.3.3.7	4-hydroxy-tetrahydrodipicolinate synthase.	['OTU_391', 'OTU_180', 'OTU_160', 'OTU_374', 'OTU_474', 'OTU_430', 'OTU_489', 'OTU_281', 'OTU_381', 'OTU_107', 'OTU_335', 'OTU_250', 'OTU_280', 'OTU_407', 'OTU_247', 'OTU_488', 'OTU_475', 'OTU_8', 'OTU_375', 'OTU_161', 'OTU_346', 'OTU_231', 'OTU_224', 'OTU_487', 'OTU_240', 'OTU_296', 'OTU_272', 'OTU_187', 'OTU_156', 'OTU_256', 'OTU_172', 'OTU_189', 'OTU_244', 'OTU_12', 'OTU_479', 'OTU_472', 'OTU_…	['Alloprevotella tannerae', 'Acidaminococcus intestini', 'Ruminococcus champanellensis', 'Haemophilus influenzae', 'Capnocytophaga gingivalis', 'Neisseria subflava', 'Leptotrichia hofstadii', 'Lactobacillus sanfranciscensis', 'Pyramidobacter piscolens', 'Clostridium symbiosum', 'Anaeroglobus geminatus', 'Prevotella melaninogenica', 'Lactobacillus salivarius', 'Streptococcus pasteurianus', 'Prevot…	0.0139949	0.0127322	0	0.0133527	3	Candidate	['OTU_107', 'OTU_280', 'OTU_231', 'OTU_189', 'OTU_86', 'OTU_120', 'OTU_93', 'OTU_188', 'OTU_70', 'OTU_341', 'OTU_7', 'OTU_164']	['Clostridium symbiosum', 'Lactobacillus salivarius', 'Bifidobacterium dentium', 'Veillonella dispar', 'Streptococcus anginosus', 'Eubacterium ventriosum', 'Streptococcus parasanguinis', 'Veillonella atypica', 'Alistipes indistinctus', 'Megasphaera micronuciformis', 'Rothia mucilaginosa', 'Subdoligranulum unclassified']
GO:0047806	cytochrome-c3 hydrogenase activity	['OTU_488', 'OTU_203', 'OTU_205', 'OTU_204', 'OTU_535', 'OTU_202', 'OTU_414', 'OTU_415']	['Selenomonas sputigena', 'Bilophila wadsworthia', 'Desulfovibrio piger', 'Desulfovibrio desulfuricans', 'Bilophila sp 4 1 30', 'Bilophila unclassified', 'Clostridium difficile', 'Clostridium sordellii']	0.00168447	0.000947834	0	0.0013098	3	Candidate	[]	[]
3.2.1.11	dextranase.	['OTU_291']	['Streptococcus mutans']	1.46655e-06	0.000140214	1	7.20365e-05	3	Candidate	[]	[]
GO:0050661	NADP binding	['OTU_391', 'OTU_491', 'OTU_180', 'OTU_160', 'OTU_374', 'OTU_474', 'OTU_430', 'OTU_489', 'OTU_281', 'OTU_381', 'OTU_107', 'OTU_335', 'OTU_250', 'OTU_280', 'OTU_407', 'OTU_247', 'OTU_221', 'OTU_314', 'OTU_488', 'OTU_475', 'OTU_8', 'OTU_375', 'OTU_161', 'OTU_343', 'OTU_346', 'OTU_19', 'OTU_20', 'OTU_231', 'OTU_193', 'OTU_224', 'OTU_487', 'OTU_240', 'OTU_123', 'OTU_296', 'OTU_117', 'OTU_272', 'OTU_1…	['Alloprevotella tannerae', 'Pusillimonas unclassified', 'Acidaminococcus intestini', 'Ruminococcus champanellensis', 'Haemophilus influenzae', 'Capnocytophaga gingivalis', 'Neisseria subflava', 'Leptotrichia hofstadii', 'Lactobacillus sanfranciscensis', 'Pyramidobacter piscolens', 'Clostridium symbiosum', 'Anaeroglobus geminatus', 'Prevotella melaninogenica', 'Lactobacillus salivarius', 'Strepto…	0.0389794	0.0414273	1	0.0402244	3	Candidate	['OTU_107', 'OTU_280', 'OTU_231', 'OTU_193', 'OTU_189', 'OTU_120', 'OTU_219', 'OTU_96', 'OTU_93', 'OTU_188', 'OTU_70', 'OTU_341', 'OTU_7', 'OTU_28', 'OTU_164', 'OTU_190', 'OTU_92', 'OTU_191', 'OTU_101']	['Clostridium symbiosum', 'Lactobacillus salivarius', 'Bifidobacterium dentium', 'Fusobacterium nucleatum', 'Veillonella dispar', 'Eubacterium ventriosum', 'Haemophilus parainfluenzae', 'Streptococcus vestibularis', 'Streptococcus parasanguinis', 'Veillonella atypica', 'Alistipes indistinctus', 'Megasphaera micronuciformis', 'Rothia mucilaginosa', 'Bacteroides clarus', 'Subdoligranulum unclassifi…
3.1.26.12	ribonuclease E.	['OTU_491', 'OTU_374', 'OTU_430', 'OTU_375', 'OTU_379', 'OTU_372', 'OTU_366', 'OTU_541', 'OTU_492', 'OTU_380', 'OTU_208', 'OTU_499', 'OTU_371', 'OTU_423', 'OTU_377', 'OTU_426', 'OTU_422', 'OTU_352', 'OTU_199', 'OTU_362', 'OTU_219', 'OTU_432', 'OTU_378', 'OTU_437', 'OTU_373', 'OTU_355', 'OTU_216', 'OTU_217', 'OTU_351', 'OTU_518', 'OTU_428', 'OTU_363', 'OTU_347', 'OTU_349', 'OTU_365', 'OTU_359', 'O…	['Pusillimonas unclassified', 'Haemophilus influenzae', 'Neisseria subflava', 'Haemophilus parahaemolyticus', 'Pseudomonas unclassified', 'Aggregatibacter segnis', 'Raoultella ornithinolytica', 'Pectobacterium carotovorum', 'Kingella oralis', 'Sinobacteraceae unclassified', 'Aeromonas unclassified', 'Cardiobacterium valvarum', 'Aggregatibacter aphrophilus', 'Ralstonia unclassified', 'Haemophilus …	0.00183979	0.00367557	1	0.0027735	3	Candidate	['OTU_219']	['Haemophilus parainfluenzae']
3.5.1.135	N(4)-acetylcytidine amidohydrolase.	['OTU_374', 'OTU_375', 'OTU_372', 'OTU_208', 'OTU_371', 'OTU_377', 'OTU_362', 'OTU_219', 'OTU_216', 'OTU_217', 'OTU_363', 'OTU_365', 'OTU_360', 'OTU_542', 'OTU_356', 'OTU_368', 'OTU_218', 'OTU_364', 'OTU_500', 'OTU_214', 'OTU_376', 'OTU_538', 'OTU_436', 'OTU_210', 'OTU_213', 'OTU_539', 'OTU_220', 'OTU_435', 'OTU_215']	['Haemophilus influenzae', 'Haemophilus parahaemolyticus', 'Aggregatibacter segnis', 'Aeromonas unclassified', 'Aggregatibacter aphrophilus', 'Haemophilus sputorum', 'Proteus mirabilis', 'Haemophilus parainfluenzae', 'Klebsiella unclassified', 'Providencia alcalifaciens', 'Proteus penneri', 'Providencia unclassified', 'Klebsiella oxytoca', 'Plesiomonas shigelloides', 'Citrobacter koseri', 'Yersin…	0.00199263	0.00404335	1	0.00303567	3	Candidate	['OTU_219']	['Haemophilus parainfluenzae']
3.-.-.-	Not Found	['OTU_374', 'OTU_271', 'OTU_526', 'OTU_528', 'OTU_291', 'OTU_384', 'OTU_267', 'OTU_445', 'OTU_105']	['Haemophilus influenzae', 'Enterococcus faecalis', 'Bacillus amyloliquefaciens', 'Bacillus pumilus', 'Streptococcus mutans', 'Saccharomyces cerevisiae', 'Staphylococcus aureus', 'Candida glabrata', 'Clostridium perfringens']	0.000152449	0.00051494	1	0.000336819	3	Candidate	[]	[]
4.1.1.96	carboxynorspermidine decarboxylase.	['OTU_391', 'OTU_160', 'OTU_489', 'OTU_107', 'OTU_250', 'OTU_247', 'OTU_488', 'OTU_161', 'OTU_346', 'OTU_487', 'OTU_296', 'OTU_187', 'OTU_156', 'OTU_421', 'OTU_244', 'OTU_479', 'OTU_472', 'OTU_68', 'OTU_157', 'OTU_464', 'OTU_54', 'OTU_34', 'OTU_145', 'OTU_155', 'OTU_486', 'OTU_203', 'OTU_392', 'OTU_499', 'OTU_471', 'OTU_46', 'OTU_327', 'OTU_182', 'OTU_205', 'OTU_126', 'OTU_72', 'OTU_37', 'OTU_455…	['Alloprevotella tannerae', 'Ruminococcus champanellensis', 'Leptotrichia hofstadii', 'Clostridium symbiosum', 'Prevotella melaninogenica', 'Prevotella buccae', 'Selenomonas sputigena', 'Ruminococcus flavefaciens', 'Bartonella unclassified', 'Selenomonas noxia', 'Butyricicoccus pullicaecorum', 'Mitsuokella unclassified', 'Ruminococcaceae bacterium D16', 'Leptotrichia wadei', 'Dysgonomonas unclass…	0.0130802	0.0113224	0	0.0121861	3	Candidate	['OTU_107']	['Clostridium symbiosum']
GO:0050121	N-acylglucosamine 2-epimerase activity	['OTU_250', 'OTU_472', 'OTU_68', 'OTU_393', 'OTU_222', 'OTU_26', 'OTU_394', 'OTU_459', 'OTU_466', 'OTU_252', 'OTU_463', 'OTU_44', 'OTU_505', 'OTU_251', 'OTU_35', 'OTU_462']	['Prevotella melaninogenica', 'Prevotella pleuritidis', 'Prevotella timonensis', 'Prevotella salivae', 'Akkermansia muciniphila', 'Bacteroides caccae', 'Prevotella veroralis', 'Tannerella forsythia', 'Prevotella multiformis', 'Prevotella oralis', 'Prevotella dentalis', 'Bacteroides thetaiotaomicron', 'Treponema socranskii', 'Prevotella multisaccharivorax', 'Bacteroides fragilis', 'Prevotella baro…	0.00319047	0.00438948	1	0.00380031	3	Candidate	[]	[]
GO:0050126	N-carbamoylputrescine amidase activity	['OTU_479', 'OTU_145', 'OTU_182', 'OTU_378', 'OTU_533', 'OTU_493', 'OTU_111', 'OTU_128', 'OTU_494', 'OTU_159', 'OTU_166', 'OTU_118', 'OTU_368', 'OTU_207', 'OTU_90', 'OTU_540', 'OTU_44', 'OTU_57', 'OTU_408', 'OTU_298', 'OTU_251', 'OTU_119', 'OTU_262', 'OTU_115']	['Catonella morbi', 'Roseburia hominis', 'Phascolarctobacterium succinatutens', 'Pseudomonas aeruginosa', 'Cetobacterium somerae', 'Campylobacter curvus', 'Bacteroides pectinophilus', 'Coprococcus catus', 'Campylobacter gracilis', 'Ruminococcus callidus', 'Catenibacterium mitsuokai', 'Eubacterium rectale', 'Yersinia unclassified', 'Helicobacter pylori', 'Streptococcus infantis', 'Kosakonia radici…	0.0050042	0.00421303	0	0.00460179	3	Candidate	[]	[]
[truncated: 500 more rows]

## Sheet: Cirrhosis_Robust_It_1
ID	Name	Linked_OTUs	Named_linked_OTUs	Average presence in 0	Average presence in 1	Representative_group	Average presence (total)	Average Importance	Robust_linked_taxons	Named_Robust_linked_taxons
[truncated: 10 more rows]

## Sheet: Cirrhosis_Conf_and_cand_It_1
ID	Name	Linked_OTUs	Named_linked_OTUs	Average presence in 0	Average presence in 1	Representative_group	Average presence (total)	Significance_count	Significance_category	Robust_linked_taxons	Named_Robust_linked_taxons
[truncated: 127 more rows]

## Sheet: Cirrhosis_Robust_It_2
ID	Name	Linked_OTUs	Named_linked_OTUs	Average presence in 0	Average presence in 1	Representative_group	Average presence (total)	Average Importance	Robust_linked_taxons	Named_Robust_linked_taxons
[truncated: 4 more rows]

[truncated: 55 more sheets: Cirrhosis_Conf_and_cand_It_2, Cirrhosis_Robust_It_3, Cirrhosis_Conf_and_cand_It_3, Cirrhosis_Robust_It_4, Cirrhosis_Conf_and_cand_It_4, Colorectal_Robust_It_0, Colorectal_Conf_and_cand_It_0, Colorectal_Robust_It_1, Colorectal_Conf_and_cand_It_1, Colorectal_Robust_It_2, Colorectal_Conf_and_cand_It_2, Colorectal_Robust_It_3, Colorectal_Conf_and_cand_It_3, Colorectal_Robust_It_4, Colorectal_Conf_and_cand_It_4, Obesity_Robust_It_0, Obesity_Conf_and_cand_It_0, Obesity_Robust_It_1, Obesity_Conf_and_cand_It_1, Obesity_Robust_It_2 …]
