# Supplementary material for: SPARTA: Interpretable functional classification of microbiomes and detection of hidden cumulative effects
Source: PLoS Comput Biol. 2024 Nov 18;20(11):e1012577. doi: 10.1371/journal.pcbi.1012577 (PMC11611268; doi:10.1371/journal.pcbi.1012577)
Supplement: S3 File — Each taxon is identified by its internal identifier (‘ID’), as well as its full taxonomy. The complementary information given includes: the taxon’s average Gini importance over all RF models (‘Average_importance’), the list of all annotations associated to the taxon (‘Linked_Reactions’) and the sublist of robustly significant annotations within them (‘Significant_linked_Reactions’), and the profile it is associated to (‘Family’) supported by the average abundances of the taxon in the patient and control samples. Outside of the robust shortlists, the number of SPARTA iterations that deem the taxon significant is also given (‘Count’). (XLSX) [file pcbi.1012577.s003.xlsx]

## Sheet: Cirrhosis_Robust_It_0
ID	Name	Linked_annotations	Average presence in 0	Average presence in 1	Representative_group	Average presence (total)	Average Importance	Robust_linked_annotaions
OTU_191	Bacteria;Firmicutes;Negativicutes;Selenomonadales;Veillonellaceae;Veillonella;Veillonella unclassified	['GO:0004820', 'GO:0008835', 'GO:0004422', '1.1.1.193', 'GO:0006164', 'GO:0004831', '2.7.1.130', 'GO:0030698', 'GO:0030956', 'GO:0004829', 'GO:0006541', 'GO:0004073', '2.1.1.192', 'GO:0016410', '2.5.1.17', 'GO:0006537', 'GO:0008659', 'GO:0006083', 'GO:0009231', 'GO:0031072', '2.7.1.24', 'GO:0009086', '2.7.2.3', 'GO:0009073', 'GO:0140359', 'GO:0009378', 'GO:0006400', '6.3.5.7', 'GO:0008784', 'GO:0…	0.239081	4.27925	1	2.29399	0.0417567	['GO:0051131', 'GO:0043748', 'GO:0008173', 'GO:0015496', '2.7.9.2', 'GO:0003920', 'GO:0016984', '1.7.1.7', 'GO:0008990', 'GO:1902560', 'GO:0019284', 'GO:0042128', '4.2.1.113', 'GO:0015977', 'GO:0042126', 'GO:0008815', 'GO:0008940', '2.8.3.10', 'GO:0008814', '4.1.3.6', 'GO:0015112', 'GO:0009295', 'GO:0006163', 'GO:0009325', '4.2.99.20', 'GO:0009346', 'GO:0009263', '4.1.1.37', 'GO:0070205']
OTU_86	Bacteria;Firmicutes;Bacilli;Lactobacillales;Streptococcaceae;Streptococcus;Streptococcus anginosus	['GO:0006164', 'GO:0009002', 'GO:0004829', 'GO:0004370', 'GO:0031388', '2.7.2.3', 'GO:0051060', 'GO:0016755', 'GO:0140359', 'GO:0006400', '3.4.11.2', 'GO:0008784', 'GO:0000049', 'GO:0016021', '3.1.3.11', 'GO:0009116', '6.3.2.2', 'GO:0016887', 'GO:0003676', 'GO:0000455', 'GO:1990663', '6.3.2.7', 'GO:0043139', 'GO:0008168', 'GO:0033201', 'GO:0004731', '2.7.7.7', '6.3.1.20', 'GO:0000453', 'GO:003225…	0.00992614	0.213059	1	0.113244	0.0335452	['6.3.2.7', '4.1.1.5', '1.3.98.1', '4.1.2.40', 'GO:0045151', 'GO:0009025', 'GO:0004496', 'GO:0047605', 'GO:0004631', 'GO:0047482', '6.3.2.3', 'GO:0019287', 'GO:0004134', 'GO:0019512', '3.4.14.11', 'GO:0004363']
OTU_189	Bacteria;Firmicutes;Negativicutes;Selenomonadales;Veillonellaceae;Veillonella;Veillonella dispar	['GO:0004820', 'GO:0008835', 'GO:0004422', 'GO:0018492', '1.1.1.193', 'GO:0016780', 'GO:0006164', 'GO:0004831', 'GO:0003991', '2.7.1.130', 'GO:0009002', 'GO:1901362', 'GO:0030698', 'GO:0030956', '3.1.11.6', 'GO:0004829', 'GO:0006541', 'GO:0004126', 'GO:0004073', '2.1.1.192', 'GO:0046386', 'GO:0016410', 'GO:0008972', '2.5.1.17', 'GO:0006537', '2.4.2.21', 'GO:0008659', 'GO:0006282', 'GO:0006083', '…	0.0166169	0.614711	1	0.32082	0.0335371	['GO:0051131', 'GO:0043748', 'GO:0008173', '3.6.1.56', 'GO:0015496', '2.7.9.2', 'GO:0003920', '1.7.1.7', 'GO:0042867', 'GO:0008990', 'GO:1902560', 'GO:0019284', 'GO:0042128', '4.2.1.113', 'GO:0042126', 'GO:0008815', 'GO:0008940', 'GO:0003872', '2.8.3.10', 'GO:0008814', '4.1.3.6', 'GO:0015112', 'GO:0009295', 'GO:0006163', 'GO:0009325', 'GO:0004729', '4.2.99.20', '1.2.5.1', 'GO:0009346', 'GO:000926…
OTU_190	Bacteria;Firmicutes;Negativicutes;Selenomonadales;Veillonellaceae;Veillonella;Veillonella parvula	['GO:0004820', 'GO:0018492', 'GO:0004831', 'GO:0003991', 'GO:0009002', 'GO:0030698', 'GO:0030956', '3.1.11.6', 'GO:0004829', 'GO:0006541', 'GO:0016410', 'GO:0008972', 'GO:0006537', '2.4.2.21', 'GO:0009231', 'GO:0003879', 'GO:0009073', 'GO:0140359', 'GO:0006400', '6.3.5.7', 'GO:0009234', 'GO:0101030', 'GO:0000049', 'GO:0016021', 'GO:0070475', '6.1.1.21', 'GO:0004852', 'GO:0004048', 'GO:0006364', '…	0.0856243	1.15313	1	0.628579	0.0314149	['GO:0008173', '2.7.9.2', 'GO:0042867', 'GO:0008990', '4.2.1.113', 'GO:0042126', 'GO:0008940', 'GO:0003872', 'GO:0009325', 'GO:0004729', '4.2.99.20', '1.2.5.1', 'GO:0034775', '4.1.1.37', 'GO:0070205']
OTU_341	Bacteria;Firmicutes;Negativicutes;Selenomonadales;Veillonellaceae;Megasphaera;Megasphaera micronuciformis	['GO:0004820', 'GO:0008835', 'GO:0004422', '1.1.1.193', 'GO:0006164', 'GO:0004831', '2.7.1.130', 'GO:0009002', 'GO:0047419', 'GO:0030698', 'GO:0030956', '3.1.11.6', 'GO:0015128', 'GO:0004829', 'GO:0006541', 'GO:0004126', 'GO:0004073', '2.1.1.192', 'GO:0046386', 'GO:0016410', 'GO:0008972', '2.4.2.21', 'GO:0008659', 'GO:0006282', 'GO:0006083', 'GO:0009231', 'GO:0031072', '2.7.1.24', 'GO:0009086', '…	0.0033686	0.216589	1	0.111817	0.0282001	['GO:0005381', 'GO:0008173', '3.6.1.56', 'GO:0033573', 'GO:0015496', '2.7.9.2', 'GO:0003779', 'GO:0008990', 'GO:0019284', 'GO:0003872', 'GO:0018112', 'GO:0009295']
OTU_93	Bacteria;Firmicutes;Bacilli;Lactobacillales;Streptococcaceae;Streptococcus;Streptococcus parasanguinis	['GO:0004820', 'GO:0004422', 'GO:0016780', 'GO:0019388', 'GO:0006164', 'GO:0004831', 'GO:0009002', '2.4.2.7', 'GO:0047419', 'GO:0030698', 'GO:0030956', '3.1.11.6', 'GO:0004829', 'GO:0006541', 'GO:0004126', 'GO:0004073', '2.1.1.192', 'GO:0046386', 'GO:0004452', 'GO:0008972', 'GO:0004370', 'GO:0031388', 'GO:0008659', 'GO:0006282', 'GO:0009231', 'GO:0140643', 'GO:0031072', 'GO:0004075', '2.7.1.24', …	0.0338616	0.777307	1	0.411993	0.0259678	['GO:0019388', 'GO:0140643', 'GO:0005381', 'GO:0050044', '6.3.2.7', 'GO:0052928', 'GO:0008173', 'GO:0033573', 'GO:0050193', 'GO:0005971', 'GO:0003920', 'GO:0006749', '4.1.1.5', '3.4.21.110', '1.3.98.1', 'GO:0006107', '4.1.2.40', 'GO:0047112', 'GO:0030152', '1.7.1.7', 'GO:0016437', 'GO:0051716', 'GO:1902560', 'GO:0047849', 'GO:0045151', 'GO:0015929', 'GO:0008865', 'GO:0009025', 'GO:0050549', 'GO:0…
OTU_188	Bacteria;Firmicutes;Negativicutes;Selenomonadales;Veillonellaceae;Veillonella;Veillonella atypica	['GO:0004820', 'GO:0008835', 'GO:0004422', 'GO:0018492', '1.1.1.193', 'GO:0006164', 'GO:0004831', 'GO:0003991', '2.7.1.130', 'GO:0009002', 'GO:0030698', '3.1.11.6', 'GO:0004829', 'GO:0006541', 'GO:0004126', 'GO:0004073', '2.1.1.192', 'GO:0046386', 'GO:0008972', 'GO:0006537', '2.4.2.21', 'GO:0006282', 'GO:0006083', 'GO:0009231', 'GO:0003879', 'GO:0031072', '2.7.1.24', 'GO:0009086', '2.7.2.3', 'GO:…	0.050414	0.544855	1	0.301897	0.0220442	['GO:0051131', 'GO:0043748', 'GO:0008173', '3.6.1.56', 'GO:0015496', '2.7.9.2', 'GO:0016984', 'GO:0008990', 'GO:0019284', '4.2.1.113', 'GO:0015977', 'GO:0042126', 'GO:0008815', 'GO:0008940', 'GO:0003872', '2.8.3.10', 'GO:0008814', '4.1.3.6', 'GO:0015112', 'GO:0009295', 'GO:0009325', 'GO:0004729', '4.2.99.20', 'GO:0034775', 'GO:0009346', 'GO:0009263', 'GO:0070205']
OTU_219	Bacteria;Proteobacteria;Gammaproteobacteria;Pasteurellales;Pasteurellaceae;Haemophilus;Haemophilus parainfluenzae	['GO:0004820', 'GO:0008835', '1.1.1.193', 'GO:0006164', 'GO:0004831', 'GO:0032297', 'GO:0009002', 'GO:0016209', '3.1.11.6', '2.1.1.171', 'GO:0006541', 'GO:0004126', 'GO:0046386', 'GO:0016410', 'GO:0047134', 'GO:0015173', 'GO:0006282', 'GO:0009231', '2.7.1.24', 'GO:0009086', '6.3.5.3', 'GO:0009073', 'GO:0140359', 'GO:0006400', '3.4.11.2', 'GO:0008784', 'GO:0015941', 'GO:0009234', '3.6.1.22', 'GO:0…	0.260555	2.4033	1	1.3504	0.0197847	['GO:0005381', '3.5.1.18', 'GO:0033573', '3.1.4.53', 'GO:0033897', 'GO:0006107', 'GO:0050421', 'GO:0008990', 'GO:0016437', 'GO:0051716', '2.7.1.59', 'GO:0019284', 'GO:0042128', 'GO:0051391', '4.2.1.113', 'GO:0015977', 'GO:0042245', 'GO:0008940', '1.7.2.1', '2.3.1.193', '2.3.1.241', 'GO:0051392', 'GO:0009295', 'GO:0004742', 'GO:0004729', '4.2.99.20', 'GO:0001680', 'GO:0045127', 'GO:0034775', '6.5.…
OTU_280	Bacteria;Firmicutes;Bacilli;Lactobacillales;Lactobacillaceae;Lactobacillus;Lactobacillus salivarius	['GO:0004820', 'GO:0004422', 'GO:0016780', 'GO:0006164', 'GO:0004831', 'GO:0009002', '2.4.2.7', 'GO:0047419', 'GO:0030698', 'GO:0030956', '3.1.11.6', 'GO:0004829', 'GO:0006541', 'GO:0004073', 'GO:0004452', 'GO:0008972', 'GO:0004370', 'GO:0031388', '3.4.13.22', 'GO:0008659', 'GO:0006282', 'GO:0009231', 'GO:0140643', 'GO:0031072', 'GO:0004075', '2.7.1.24', 'GO:0009086', '2.7.2.3', 'GO:0102148', '6.…	0.0354942	1.09569	1	0.574731	0.0175171	['GO:0140643', '3.5.1.18', 'GO:0052928', 'GO:0008173', 'GO:0005971', 'GO:0003920', '4.1.1.5', '1.1.3.21', 'GO:0004739', 'GO:0047112', '1.7.1.7', 'GO:0016437', 'GO:0051716', 'GO:1902560', 'GO:0047849', 'GO:0045151', 'GO:0008865', 'GO:0019284', 'GO:0004081', 'GO:0004496', 'GO:0047605', 'GO:0044540', 'GO:0004421', 'GO:0018456', 'GO:0010142', 'GO:0047937', 'GO:0008442', 'GO:0042245', '1.1.1.88', 'GO:…
OTU_94	Bacteria;Firmicutes;Bacilli;Lactobacillales;Streptococcaceae;Streptococcus;Streptococcus salivarius	['GO:0009002', 'GO:0009086', 'GO:0140359', 'GO:0006400', '3.4.11.2', 'GO:0005381', 'GO:0000049', 'GO:0016021', '6.3.2.2', 'GO:0016887', 'GO:0003676', 'GO:0000455', '6.3.2.7', 'GO:0043139', 'GO:0006420', 'GO:0032259', 'GO:0008237', 'GO:0033573', 'GO:0003871', 'GO:0032049', 'GO:0003723', 'GO:0045910', 'GO:0000166', '2.7.13.3', 'GO:0006281', 'GO:0004326', 'GO:0004814', 'GO:0000724', '3.6.-.-', 'GO:0…	0.147341	1.67549	1	0.924588	0.0168461	['GO:0005381', '6.3.2.7', 'GO:0033573', 'GO:0046527', 'GO:0008990', 'GO:0016437', '2.4.1.5', 'GO:0042245', 'GO:0047482', '6.3.2.3', 'GO:0001680', '2.7.7.72', '3.4.14.11', 'GO:0004363']
OTU_193	Bacteria;Fusobacteria;Fusobacteriia;Fusobacteriales;Fusobacteriaceae;Fusobacterium;Fusobacterium nucleatum	['GO:0004820', 'GO:0008835', 'GO:0004422', 'GO:0061077', '1.1.1.193', 'GO:0016780', 'GO:0006164', 'GO:0004831', '2.7.1.130', 'GO:0009002', '5.4.99.1', '2.4.2.7', 'GO:0047419', 'GO:0016209', 'GO:0030698', 'GO:0030956', '3.1.11.6', 'GO:0015128', 'GO:0004829', 'GO:0046820', 'GO:0033194', 'GO:0006541', '2.1.1.192', 'GO:0016410', 'GO:0008972', '2.5.1.17', 'GO:0006537', 'GO:0004370', 'GO:0061504', 'GO:…	0.000886053	0.07746	1	0.0398331	0.0159083	['GO:0052928', '4.3.1.14', 'GO:0016308', 'GO:0008173', 'GO:0120010', 'GO:0019693', 'GO:0033573', 'GO:0102769', 'GO:0005971', 'GO:0047459', 'GO:0035784', 'GO:1903785', 'GO:0006107', '1.1.1.408', 'GO:0002926', 'GO:0008990', 'GO:0000215', 'GO:0016437', 'GO:0033969', 'GO:0015836', 'GO:0050124', 'GO:0019284', 'GO:0006835', 'GO:0015803', 'GO:0015887', 'GO:0004081', 'GO:0015192', 'GO:0019171', 'GO:00093…
OTU_96	Bacteria;Firmicutes;Bacilli;Lactobacillales;Streptococcaceae;Streptococcus;Streptococcus vestibularis	['GO:0004820', 'GO:0004422', 'GO:0006164', 'GO:0009002', 'GO:0030698', 'GO:0030956', '3.1.11.6', 'GO:0004829', 'GO:0046820', 'GO:0006541', 'GO:0004073', '2.1.1.192', 'GO:0000309', 'GO:0004452', 'GO:0008972', 'GO:0006282', 'GO:0009231', 'GO:0140643', 'GO:0031072', 'GO:0004075', '2.7.1.24', 'GO:0009086', 'GO:0051060', 'GO:0009073', 'GO:0016755', 'GO:0140359', 'GO:0009378', 'GO:0006400', '3.4.11.2',…	0.0106858	0.216876	1	0.115559	0.0138792	['GO:0140643', 'GO:0005381', '6.3.2.7', 'GO:0052928', 'GO:0008173', 'GO:0033573', 'GO:0005971', '4.1.1.5', '1.3.98.1', 'GO:0006107', 'GO:0047112', 'GO:0008990', 'GO:0016437', 'GO:0045151', 'GO:0004496', 'GO:0015977', 'GO:0047605', 'GO:0004421', 'GO:0010142', 'GO:0042245', '1.1.1.88', 'GO:0003872', 'GO:0032263', 'GO:0015936', '4.1.1.33', 'GO:0047482', '6.3.2.3', 'GO:0001680', 'GO:0019287', 'GO:000…
OTU_231	Bacteria;Actinobacteria;Actinobacteria;Bifidobacteriales;Bifidobacteriaceae;Bifidobacterium;Bifidobacterium dentium	['GO:0004820', 'GO:0004422', 'GO:0000014', 'GO:0061077', 'GO:0016780', 'GO:0006164', 'GO:0004831', 'GO:0003991', 'GO:0009002', '2.4.2.7', 'GO:0030956', '3.1.11.6', 'GO:0008894', 'GO:0019875', 'GO:0015128', 'GO:0004829', 'GO:0046820', 'GO:0006541', 'GO:0004073', '2.1.1.192', 'GO:0008972', 'GO:0006537', 'GO:0004370', 'GO:0031388', 'GO:0004582', 'GO:0005996', 'GO:0004781', 'GO:0006282', 'GO:0009231'…	0.00386623	0.169014	1	0.0878639	0.0127327	['GO:0005381', 'GO:0052928', 'GO:0008173', 'GO:0033573', 'GO:0047905', 'GO:0047112', 'GO:0003779', 'GO:0016437', 'GO:0043103', 'GO:0008865', 'GO:0046029', 'GO:0004081', 'GO:0003962', 'GO:0015977', 'GO:0043864', 'GO:0004039', 'GO:0033841', 'GO:0009295', 'GO:0004742', 'GO:0004134', 'GO:0004128', 'GO:0004693', 'GO:0004030', 'GO:0018454']
OTU_92	Bacteria;Firmicutes;Bacilli;Lactobacillales;Streptococcaceae;Streptococcus;Streptococcus mitis oralis pneumoniae	['GO:0004820', 'GO:0006164', 'GO:0004831', 'GO:0009002', 'GO:0030698', 'GO:0030956', '3.1.11.6', 'GO:0006541', 'GO:0004452', 'GO:0008972', 'GO:0006282', 'GO:0009231', 'GO:0140643', 'GO:0031072', '2.7.1.24', 'GO:0009086', '2.7.2.3', 'GO:0009073', 'GO:0140359', 'GO:0009378', 'GO:0006400', '6.3.5.7', 'GO:0008784', 'GO:0106029', 'GO:0031071', 'GO:0101030', 'GO:0000049', 'GO:0016021', 'GO:0019478', 'G…	0.00161693	0.0308064	1	0.0164633	0.0127009	['GO:0140643', '6.3.2.7', 'GO:0052928', 'GO:0008173', 'GO:0005971', 'GO:0006107', 'GO:0016437', 'GO:0004496', 'GO:0015977', 'GO:0004421', 'GO:0010142', 'GO:0042245', '1.1.1.88', 'GO:0015936', '4.1.1.33', 'GO:0009295', 'GO:0047482', 'GO:0001680', 'GO:0019287', 'GO:0004163', '2.7.7.72', 'GO:0009263']
OTU_116	Bacteria;Firmicutes;Clostridia;Clostridiales;Eubacteriaceae;Eubacterium;Eubacterium hallii	['GO:0009002', 'GO:0004829', 'GO:0004781', 'GO:0009073', 'GO:0006400', 'GO:0031071', 'GO:0000049', 'GO:0016021', '2.5.1.47', 'GO:0016887', 'GO:0003676', 'GO:0008833', 'GO:0051536', 'GO:0008168', 'GO:0008173', '2.7.7.7', 'GO:0009423', 'GO:0065002', 'GO:0004401', 'GO:0030246', 'GO:0032049', 'GO:0006457', 'GO:0004459', 'GO:0042910', 'GO:0003723', 'GO:0045892', 'GO:0006396', '4.2.2.-', 'GO:0016743', …	0.287732	0.0970186	0	0.190731	0.0117322	['GO:0008173', 'GO:0004134']
OTU_107	Bacteria;Firmicutes;Clostridia;Clostridiales;Clostridiaceae;Clostridium;Clostridium symbiosum	['GO:0004820', 'GO:0008835', 'GO:0004422', 'GO:0044826', '1.1.1.193', 'GO:0006164', 'GO:0004831', 'GO:0003991', 'GO:0009002', '2.4.2.7', 'GO:1901362', 'GO:0016209', 'GO:0030956', '3.1.11.6', 'GO:0015128', 'GO:0004829', 'GO:0006541', 'GO:0004126', 'GO:0046386', 'GO:0016410', 'GO:0008972', 'GO:0004370', 'GO:0031388', 'GO:0043856', 'GO:0005996', '2.4.2.21', 'GO:0008659', '4.1.99.22', 'GO:0006282', '…	0.021864	0.100744	1	0.0619838	0.0116425	['GO:0008173', '2.7.1.90', 'GO:0007205', 'GO:0008771', 'GO:0008815', 'GO:0003872', '2.8.3.10', 'GO:0047334', 'GO:0008814', '4.1.3.6', 'GO:0009295', 'GO:0004134', 'GO:0046912', '6.5.1.1', 'GO:0009346', 'GO:0009263']
OTU_101	Bacteria;Firmicutes;Clostridia;Clostridiales;Clostridiaceae;Clostridium;Clostridium hathewayi	['GO:0004820', 'GO:0004422', 'GO:0006164', 'GO:0004831', 'GO:0003991', 'GO:0009002', '2.4.2.7', 'GO:0045947', 'GO:0030956', '3.1.11.6', 'GO:0015128', 'GO:0004829', 'GO:0006541', '2.1.1.192', 'GO:0019518', '2.1.2.10', 'GO:0008972', 'GO:0006537', 'GO:0031388', 'GO:0043856', 'GO:0008659', '4.1.99.22', 'GO:0006282', 'GO:0009231', 'GO:0003879', 'GO:0031072', 'GO:0004075', '2.7.1.24', 'GO:0009086', '2.…	0.0288855	0.347548	1	0.190964	0.0114234	['GO:0008173', '1.1.1.408', 'GO:0019284', 'GO:0003872', 'GO:0047334', 'GO:0004134', 'GO:0009263']
OTU_28	Bacteria;Bacteroidetes;Bacteroidia;Bacteroidales;Bacteroidaceae;Bacteroides;Bacteroides clarus	['GO:0008835', '1.1.1.193', '2.7.1.130', 'GO:0034000', '2.4.2.7', '3.1.11.6', 'GO:0006541', 'GO:0008972', '2.5.1.17', 'GO:0031388', '3.4.13.22', 'GO:0009231', '2.7.1.24', 'GO:0102148', 'GO:0051060', '6.3.5.3', 'GO:0009073', 'GO:0140359', 'GO:0006400', 'GO:0008235', '3.6.1.22', 'GO:0017061', 'GO:0000049', 'GO:0016021', 'GO:0047780', 'GO:0043805', 'GO:0006633', 'GO:0006364', 'GO:0016887', 'GO:00036…	0.184385	0.118549	0	0.1509	0.00905001	['GO:0008173', 'GO:0004134']
OTU_7	Bacteria;Actinobacteria;Actinobacteria;Actinomycetales;Micrococcaceae;Rothia;Rothia mucilaginosa	['GO:0004820', 'GO:0008835', 'GO:0004422', 'GO:0000014', 'GO:0061077', '1.1.1.193', 'GO:0016780', 'GO:0006164', 'GO:0004831', '2.4.2.7', 'GO:0016209', 'GO:0030956', '3.1.11.6', 'GO:0004829', 'GO:0046820', 'GO:0006541', 'GO:0004073', '2.1.1.192', '2.1.2.10', 'GO:0008972', 'GO:0004370', '4.1.99.22', 'GO:0006282', 'GO:0009231', '1.16.3.2', 'GO:0004075', '2.7.1.24', 'GO:0009086', '2.7.2.3', '6.3.5.3'…	0.00187632	0.0153721	1	0.00874056	0.00903479	['GO:0051131', 'GO:0005381', 'GO:0043748', 'GO:0008173', 'GO:0033573', 'GO:0005971', '4.1.1.5', 'GO:0004739', 'GO:0050421', 'GO:0045151', 'GO:0042128', '4.2.1.113', 'GO:0047605', 'GO:0042126', 'GO:0008940', 'GO:0003872', 'GO:0047334', '1.7.2.1', 'GO:0015112', 'GO:0009295', 'GO:0009325', 'GO:0004729', 'GO:0006793', 'GO:0009263', '4.1.1.37']
OTU_164	Bacteria;Firmicutes;Clostridia;Clostridiales;Ruminococcaceae;Subdoligranulum;Subdoligranulum unclassified	['GO:0004820', 'GO:0004422', 'GO:0006164', 'GO:0004831', 'GO:0009002', 'GO:0030698', '3.1.11.6', 'GO:0004829', 'GO:0006541', 'GO:0004126', 'GO:0046386', 'GO:0043856', 'GO:0009231', 'GO:0031072', '2.7.1.24', 'GO:0009086', '2.7.2.3', 'GO:0140359', 'GO:0009378', 'GO:0006400', 'GO:0008784', 'GO:0015941', 'GO:0106029', 'GO:0101030', 'GO:0000049', 'GO:0016021', 'GO:0070475', 'GO:0048500', 'GO:0004816',…	1.60063	0.50611	0	1.04394	0.00883958	['GO:0008173', '2.7.1.90', 'GO:0003872', 'GO:0047334', 'GO:0009295']
OTU_120	Bacteria;Firmicutes;Clostridia;Clostridiales;Eubacteriaceae;Eubacterium;Eubacterium ventriosum	['GO:0004820', 'GO:0004422', 'GO:0044826', 'GO:0016780', 'GO:0006164', 'GO:0004831', 'GO:0003991', 'GO:0009002', '2.4.2.7', 'GO:0047419', 'GO:0030956', '3.1.11.6', 'GO:0004829', 'GO:0006541', 'GO:0004126', 'GO:0004073', '2.1.1.192', 'GO:0046386', 'GO:0008972', 'GO:0006537', 'GO:0004370', 'GO:0031388', 'GO:0043856', 'GO:0008659', 'GO:0006282', 'GO:0009231', 'GO:0003879', 'GO:0031072', 'GO:0004075'…	0.287574	0.0855809	0	0.184836	0.00814285	['GO:0008173', '2.7.1.90', 'GO:0003872', 'GO:0047334', 'GO:0009295', 'GO:0004134']
OTU_129	Bacteria;Firmicutes;Clostridia;Clostridiales;Lachnospiraceae;Coprococcus;Coprococcus comes	['GO:0140359', 'GO:0006400', 'GO:0016021', 'GO:0016887', 'GO:0009253', 'GO:0008173', '2.7.7.7', 'GO:0030163', 'GO:0008237', 'GO:0030246', 'GO:0042910', 'GO:0015109', 'GO:0003723', '5.4.99.12', 'GO:0006396', 'GO:0016743', 'GO:0000166', '2.7.13.3', 'GO:0006281', 'GO:0008745', 'GO:0004536', 'GO:0006730', 'GO:0051301', 'GO:0046944', 'GO:0003911', 'GO:0003796', 'GO:0008184', 'GO:0140662', 'GO:0005506'…	0.166326	0.0613032	0	0.112909	0.00740923	['GO:0008173', '2.7.1.90', 'GO:0003872', 'GO:0047334']
OTU_70	Bacteria;Bacteroidetes;Bacteroidia;Bacteroidales;Rikenellaceae;Alistipes;Alistipes indistinctus	['GO:0004820', 'GO:0008835', 'GO:0004422', 'GO:0016780', 'GO:0006164', 'GO:0004831', 'GO:0003991', '2.7.1.130', 'GO:0009002', 'GO:0016209', '3.1.11.6', 'GO:0004829', 'GO:0019136', 'GO:0006541', 'GO:0004073', 'GO:0019518', '2.1.2.10', 'GO:0016410', 'GO:0008972', '2.5.1.17', 'GO:0004582', 'GO:0005996', '3.4.13.22', 'GO:0008659', 'GO:0006282', 'GO:0006083', 'GO:0009231', '1.16.3.2', 'GO:0003879', 'G…	0.17414	0.0110568	0	0.0911925	0.00694565	['GO:0008173', '2.7.1.90', 'GO:0003872', 'GO:0047334', 'GO:0009295', 'GO:0004134']

## Sheet: Cirrhosis_Conf_and_cand_It_0
ID	Name	Linked_annotations	Average presence in 0	Average presence in 1	Representative_group	Average presence (total)	Significance_count	Significance_category	Robust_linked_annotaions
OTU_88	Bacteria;Firmicutes;Bacilli;Lactobacillales;Streptococcaceae;Streptococcus;Streptococcus gordonii	['GO:0004820', 'GO:0004422', 'GO:0016780', 'GO:0019388', 'GO:0006164', 'GO:0004831', 'GO:0003991', 'GO:0009002', '2.4.2.7', 'GO:0047419', 'GO:0016209', 'GO:0030698', 'GO:0030956', '3.1.11.6', 'GO:0004829', 'GO:0006541', 'GO:0004126', 'GO:0004073', '2.1.1.192', 'GO:0046386', 'GO:0004452', 'GO:0008972', 'GO:0004370', 'GO:0031388', 'GO:0047400', 'GO:0008659', 'GO:0006282', 'GO:0009231', 'GO:0140643'…	0.000532895	0.0141947	1	0.00748155	9	Confident	['GO:0019388', 'GO:0140643', 'GO:0005381', 'GO:0050044', '6.3.2.7', 'GO:0052928', 'GO:0008173', 'GO:0033573', 'GO:0005971', 'GO:0003920', 'GO:0006749', '4.1.1.5', '1.1.3.21', '3.4.21.110', '1.3.98.1', 'GO:0006107', 'GO:0046527', '4.1.2.40', 'GO:0047112', 'GO:0030152', 'GO:0001217', '1.7.1.7', 'GO:0016437', 'GO:0051716', '2.4.1.5', 'GO:1902560', 'GO:0047849', 'GO:0045151', 'GO:0008865', 'GO:000902…
OTU_370	Bacteria;Proteobacteria;Gammaproteobacteria;Pasteurellales;Pasteurellaceae;Actinobacillus;Actinobacillus unclassified	['GO:0004820', 'GO:0008835', 'GO:0004422', '1.1.1.193', 'GO:0006164', 'GO:0004831', '2.7.1.130', 'GO:0032297', 'GO:0009002', '2.4.2.7', 'GO:0045947', 'GO:0047419', '3.1.11.6', 'GO:0004829', '2.1.1.171', 'GO:0006541', 'GO:0004126', 'GO:0004073', '2.1.1.192', 'GO:0046386', 'GO:0000309', 'GO:0016410', 'GO:0031388', 'GO:0047134', 'GO:0015173', 'GO:0008659', 'GO:0006282', 'GO:0009231', '1.16.3.2', 'GO…	0.00213535	0.0434446	1	0.0231461	9	Confident	['3.5.1.18', 'GO:0052928', 'GO:0008173', '3.1.4.53', 'GO:0006749', 'GO:0004739', 'GO:0008990', 'GO:0016437', 'GO:0051716', 'GO:0019284', '2.7.1.166', 'GO:0042128', 'GO:0051391', 'GO:0042245', 'GO:0003872', 'GO:0004362', '2.3.1.193', 'GO:0032263', '2.3.1.241', 'GO:0051392', 'GO:0009295', 'GO:0004742', 'GO:0004729', '6.3.2.3', '4.2.99.20', 'GO:0001680', 'GO:0034775', '2.7.7.72', 'GO:0009263', 'GO:0…
OTU_123	Bacteria;Firmicutes;Clostridia;Clostridiales;Lachnospiraceae;Blautia;Ruminococcus gnavus	['GO:0004820', 'GO:0018492', 'GO:0006164', 'GO:0003991', 'GO:0009002', '2.4.2.7', '3.1.11.6', 'GO:0004829', 'GO:0006541', 'GO:0004126', '2.4.2.21', '4.1.99.22', 'GO:0009231', 'GO:0003879', '2.7.1.24', 'GO:0009086', '2.7.2.3', 'GO:0009073', 'GO:0140359', 'GO:0009378', 'GO:0006400', 'GO:0008784', 'GO:0006470', 'GO:0000049', 'GO:0016021', 'GO:0019478', 'GO:0070475', 'GO:0048500', 'GO:0004816', 'GO:0…	0.315117	1.35136	1	0.842169	9	Confident	['GO:0008173', 'GO:0003872', 'GO:0009295']
OTU_128	Bacteria;Firmicutes;Clostridia;Clostridiales;Lachnospiraceae;Coprococcus;Coprococcus catus	['GO:0004820', 'GO:0008835', 'GO:0004422', 'GO:0044826', '1.1.1.193', 'GO:0016780', 'GO:0006164', 'GO:0004831', 'GO:0009002', '2.4.2.7', 'GO:0047419', 'GO:0030956', '3.1.11.6', 'GO:0015128', 'GO:0004829', 'GO:0006541', 'GO:0004126', 'GO:0004073', '2.1.1.192', 'GO:0046386', 'GO:0008972', 'GO:0006537', 'GO:0004370', 'GO:0031388', 'GO:0043856', '2.4.2.21', 'GO:0008659', '4.1.99.22', 'GO:0006282', 'G…	0.0698268	0.0248421	0	0.0469466	9	Confident	['GO:0052928', 'GO:0008173', '2.7.1.90', 'GO:0016437', 'GO:0003872', 'GO:0047334', 'GO:0009295', 'GO:0004134']
OTU_247	Bacteria;Bacteroidetes;Bacteroidia;Bacteroidales;Prevotellaceae;Prevotella;Prevotella buccae	['GO:0004820', 'GO:0008835', 'GO:0004422', '1.1.1.193', 'GO:0016780', 'GO:0006164', 'GO:0004831', 'GO:0003991', '2.7.1.130', 'GO:0009002', '2.4.2.7', 'GO:0016209', '3.1.11.6', 'GO:0004829', 'GO:0046820', 'GO:0019136', 'GO:0006541', 'GO:0004126', 'GO:0004073', '2.1.2.10', 'GO:0016410', 'GO:0008972', '2.5.1.17', 'GO:0004582', '3.4.13.22', '2.4.2.21', 'GO:0008659', 'GO:0006282', 'GO:0047553', 'GO:00…	0.00142298	0.275056	1	0.140598	9	Confident	['GO:0008173', '2.7.1.90', 'GO:0051716', 'GO:0008865', 'GO:0003872', 'GO:0047334', 'GO:0009295', 'GO:0004134']
OTU_202	Bacteria;Proteobacteria;Deltaproteobacteria;Desulfovibrionales;Desulfovibrionaceae;Bilophila;Bilophila unclassified	['GO:0004820', 'GO:0008835', 'GO:0004422', 'GO:0044826', '1.1.1.193', 'GO:0006164', 'GO:0004831', 'GO:0003991', '2.7.1.130', 'GO:0009002', 'GO:1901362', 'GO:0016209', 'GO:0030698', '3.1.11.6', 'GO:0015128', 'GO:0004829', 'GO:0006541', 'GO:0004073', '2.1.1.192', 'GO:0016410', 'GO:0008972', 'GO:0006537', 'GO:0004370', 'GO:0043856', '2.4.2.21', 'GO:0015173', 'GO:0008659', '4.1.99.22', 'GO:0009231', …	0.46836	0.207957	0	0.335914	9	Confident	['GO:0051131', 'GO:0008173', '2.7.9.2', '2.7.1.90', 'GO:0019284', 'GO:0042128', 'GO:0042126', 'GO:0008940', 'GO:0003872', 'GO:0047334', 'GO:0032263', 'GO:0009295', 'GO:0009325', 'GO:0004134']
OTU_48	Bacteria;Bacteroidetes;Bacteroidia;Bacteroidales;Bacteroidales noname;Bacteroidales noname;Bacteroidales bacterium ph8	['GO:0004820', 'GO:0004831', '2.7.1.130', '3.1.11.6', 'GO:0006541', 'GO:0004073', 'GO:0016410', 'GO:0004582', 'GO:0009231', 'GO:0031072', '2.7.1.24', '2.7.2.3', 'GO:0009073', 'GO:0009378', 'GO:0006400', 'GO:0009234', 'GO:0106029', 'GO:0031071', 'GO:0101030', 'GO:0008831', 'GO:0008759', 'GO:0000049', 'GO:0016021', 'GO:0019478', 'GO:0070475', 'GO:0048500', 'GO:0004852', 'GO:0006633', 'GO:0006364', …	0.340553	0.0611725	0	0.198454	9	Confident	[]
OTU_81	Bacteria;Firmicutes;Bacilli;Lactobacillales;Lactobacillaceae;Lactobacillus;Lactobacillus mucosae	['GO:0004820', 'GO:0004422', 'GO:0006164', 'GO:0004831', 'GO:0003991', 'GO:0009002', '2.4.2.7', 'GO:0030956', '3.1.11.6', 'GO:0015128', 'GO:0004829', 'GO:0019136', 'GO:0006541', 'GO:0046386', 'GO:0004452', 'GO:0008972', 'GO:0004370', 'GO:0008659', 'GO:0006282', 'GO:0009231', 'GO:0140643', 'GO:0003879', 'GO:0031072', '2.7.1.24', 'GO:0009086', '2.7.2.3', '6.3.5.3', 'GO:0009073', 'GO:0140359', 'GO:0…	0.00602842	0.304462	1	0.157818	8	Confident	['GO:0140643', '3.5.1.18', 'GO:0052928', 'GO:0008173', 'GO:0005971', 'GO:0003920', 'GO:0004739', '1.7.1.7', 'GO:0016437', 'GO:0051716', 'GO:1902560', '5.1.3.21', 'GO:0005727', 'GO:0004496', 'GO:0008771', 'GO:0004421', 'GO:0008815', 'GO:0010142', 'GO:0042245', '1.1.1.88', 'GO:0043864', '2.8.3.10', 'GO:0008814', '3.5.1.47', 'GO:0004631', 'GO:0032263', 'GO:0015936', '4.1.1.33', '4.1.3.6', 'GO:000929…
OTU_325	Bacteria;Firmicutes;Erysipelotrichia;Erysipelotrichales;Erysipelotrichaceae;Coprobacillus;Coprobacillus unclassified	['GO:0004820', 'GO:0004422', 'GO:0004831', 'GO:0009002', '2.4.2.7', 'GO:0030698', '3.1.11.6', 'GO:0004829', 'GO:0006541', 'GO:0004126', 'GO:0004073', '2.1.1.192', 'GO:0031388', 'GO:0009231', 'GO:0031072', '2.7.2.3', 'GO:0009073', 'GO:0140359', 'GO:0009378', 'GO:0006400', 'GO:0070981', 'GO:0106029', 'GO:0101030', 'GO:0000049', 'GO:0016021', 'GO:0070475', 'GO:0048500', '6.1.1.21', 'GO:0004816', 'GO…	0.0287689	0.127586	1	0.0790294	8	Confident	['GO:0008173', '2.7.1.90', 'GO:0003872', 'GO:0047334', 'GO:0009295', 'GO:0004134']
OTU_149	Bacteria;Firmicutes;Clostridia;Clostridiales;Oscillospiraceae;Oscillibacter;Oscillibacter unclassified	['GO:0004422', 'GO:0006164', 'GO:0004831', 'GO:0009002', '3.1.11.6', 'GO:0004829', 'GO:0006541', 'GO:0004126', '2.1.1.192', 'GO:0046386', 'GO:0004370', 'GO:0043856', 'GO:0006282', 'GO:0009231', 'GO:0031072', 'GO:0009086', '2.7.2.3', 'GO:0009073', 'GO:0140359', 'GO:0009378', 'GO:0006400', 'GO:0008784', 'GO:0006470', 'GO:0106029', 'GO:0017061', 'GO:0101030', 'GO:0000049', 'GO:0016021', 'GO:0019478'…	0.44333	0.254477	0	0.347275	7	Candidate	['GO:0008173', '2.7.1.90', 'GO:0003872', 'GO:0047334', 'GO:0009295', 'GO:0004134']
OTU_183	Bacteria;Firmicutes;Negativicutes;Selenomonadales;Veillonellaceae;Dialister;Dialister invisus	['GO:0004820', 'GO:0008835', 'GO:0004422', '1.1.1.193', 'GO:0016780', 'GO:0006164', 'GO:0004831', '2.7.1.130', 'GO:0009002', 'GO:0030698', 'GO:0030956', '3.1.11.6', 'GO:0004829', 'GO:0006541', 'GO:0004126', 'GO:0004073', 'GO:0046386', 'GO:0016410', 'GO:0008972', '2.5.1.17', '2.4.2.21', 'GO:0008659', 'GO:0006282', 'GO:0006083', 'GO:0009231', '1.16.3.2', 'GO:0031072', '2.7.1.24', 'GO:0009086', '2.7…	0.0269079	0.080828	1	0.0543328	7	Candidate	['GO:0005381', 'GO:0008173', '3.6.1.56', 'GO:0033573', 'GO:0015496', '2.7.9.2', 'GO:0016984', 'GO:0008990', 'GO:0008771', 'GO:0015977', 'GO:0003872', 'GO:0009295', 'GO:0043170']
OTU_133	Bacteria;Firmicutes;Clostridia;Clostridiales;Lachnospiraceae;Dorea;Dorea longicatena	['GO:0008835', '1.1.1.193', 'GO:0009002', 'GO:0006282', 'GO:0009231', 'GO:0009086', 'GO:0140359', 'GO:0006400', 'GO:0000049', 'GO:0016021', 'GO:0043805', 'GO:0016887', 'GO:0003676', 'GO:0008965', 'GO:0016620', 'GO:0008173', 'GO:0030246', 'GO:0003871', 'GO:0042910', 'GO:0015109', 'GO:0003723', 'GO:0051287', '5.4.99.12', 'GO:0016743', 'GO:0042121', '2.7.13.3', 'GO:0006281', 'GO:0004326', 'GO:000940…	0.12502	0.0618531	0	0.092892	6	Candidate	['GO:0008173']
OTU_291	Bacteria;Firmicutes;Bacilli;Lactobacillales;Streptococcaceae;Streptococcus;Streptococcus mutans	['GO:0004820', 'GO:0004422', 'GO:0044826', 'GO:0016780', 'GO:0019388', 'GO:0006164', 'GO:0004831', 'GO:0003991', 'GO:0009002', '2.4.2.7', 'GO:0047419', 'GO:0030698', 'GO:0030956', '3.1.11.6', 'GO:0004829', 'GO:0006541', 'GO:0004126', 'GO:0004073', '2.1.1.192', 'GO:0046386', 'GO:0004452', 'GO:0008972', 'GO:0006537', 'GO:0031388', 'GO:0008659', 'GO:0006282', 'GO:0009231', 'GO:0140643', 'GO:0003879'…	3.32456e-05	0.0208751	1	0.0106338	6	Candidate	['GO:0019388', 'GO:0140643', 'GO:0050044', '6.3.2.7', 'GO:0052928', 'GO:0008173', 'GO:0005971', 'GO:0006749', '4.1.1.5', 'GO:0050053', '1.3.98.1', 'GO:0006107', 'GO:0046527', '4.1.2.40', 'GO:0016437', 'GO:0051716', '2.4.1.5', 'GO:0047849', 'GO:0045151', 'GO:0008865', 'GO:0009025', 'GO:0004496', 'GO:0008771', 'GO:0015977', 'GO:0047605', 'GO:0004421', 'GO:0008815', 'GO:0010142', 'GO:0042245', '1.1.…
OTU_124	Bacteria;Firmicutes;Clostridia;Clostridiales;Lachnospiraceae;Blautia;Ruminococcus obeum	['GO:0004820', 'GO:0008835', 'GO:0004422', 'GO:0018492', '1.1.1.193', 'GO:0016780', 'GO:0006164', 'GO:0004831', 'GO:0003991', 'GO:0009002', '2.4.2.7', 'GO:0047419', 'GO:0016209', 'GO:0030956', '3.1.11.6', 'GO:0043916', 'GO:0015128', 'GO:0004829', 'GO:0006541', 'GO:0004126', 'GO:0004073', '2.1.1.192', 'GO:0004452', 'GO:0008972', 'GO:0006537', 'GO:0004370', 'GO:0031388', 'GO:0005996', '2.4.2.21', '…	0.211082	0.158422	0	0.184298	6	Candidate	['GO:0052928', 'GO:0008173', '2.7.1.90', 'GO:0008990', 'GO:0016437', 'GO:0003962', 'GO:0003872', 'GO:0047334', 'GO:0009295', 'GO:0004134']
OTU_353	Bacteria;Proteobacteria;Epsilonproteobacteria;Campylobacterales;Campylobacteraceae;Campylobacter;Campylobacter concisus	['GO:0004820', 'GO:0006164', 'GO:0004831', '2.7.1.130', 'GO:0030956', '3.1.11.6', 'GO:0015128', 'GO:0004829', 'GO:0006541', '2.1.1.192', 'GO:0016410', 'GO:0008972', 'GO:0031388', 'GO:0047134', 'GO:0009231', 'GO:0031072', '2.7.1.24', 'GO:0009086', '6.3.5.3', 'GO:0009073', 'GO:0140359', 'GO:0009378', 'GO:0006400', '6.3.5.7', 'GO:0008784', 'GO:0015941', 'GO:0008235', 'GO:0009234', 'GO:0031071', 'GO:…	0.00101605	0.0179112	1	0.00960927	6	Candidate	['3.5.1.18', 'GO:0042128', 'GO:0008940', '6.5.1.1', '4.1.1.37']
OTU_90	Bacteria;Firmicutes;Bacilli;Lactobacillales;Streptococcaceae;Streptococcus;Streptococcus infantis	['GO:0004820', 'GO:0004422', 'GO:0019388', 'GO:0006164', 'GO:0004831', 'GO:0009002', '2.4.2.7', 'GO:0047419', 'GO:0016209', 'GO:0030698', 'GO:0030956', '3.1.11.6', 'GO:0004829', 'GO:0046820', 'GO:0006541', 'GO:0004126', 'GO:0004073', '2.1.1.192', 'GO:0046386', 'GO:0004452', 'GO:0008972', 'GO:0031388', 'GO:0008659', 'GO:0006282', 'GO:0009231', 'GO:0140643', 'GO:0031072', '2.7.1.24', 'GO:0009086', …	0.00113588	0.0198747	1	0.0106668	6	Candidate	['GO:0019388', 'GO:0140643', 'GO:0050044', '6.3.2.7', 'GO:0052928', 'GO:0008173', 'GO:0005971', 'GO:0006749', '4.1.1.5', '1.3.98.1', 'GO:0006107', '4.1.2.40', 'GO:0047112', 'GO:0016437', 'GO:0051716', 'GO:0045151', 'GO:0015929', 'GO:0019284', 'GO:0009025', 'GO:0005727', 'GO:0004496', 'GO:0015977', 'GO:0047605', 'GO:0004421', 'GO:0010142', 'GO:0042245', '1.1.1.88', 'GO:0003872', 'GO:0004362', 'GO:…
OTU_77	Bacteria;Firmicutes;Bacilli;Lactobacillales;Carnobacteriaceae;Granulicatella;Granulicatella unclassified	['GO:0006164', 'GO:0004831', 'GO:0009002', '2.4.2.7', 'GO:0030956', '3.1.11.6', 'GO:0004829', 'GO:0006541', 'GO:0004126', 'GO:0046386', 'GO:0004452', 'GO:0006282', 'GO:0009231', 'GO:0140643', 'GO:0031072', '2.7.1.24', 'GO:0009086', '2.7.2.3', 'GO:0140359', 'GO:0009378', 'GO:0006400', '6.3.5.7', 'GO:0008784', 'GO:0006470', 'GO:0106029', 'GO:0031071', 'GO:0101030', 'GO:0000049', 'GO:0016021', 'GO:0…	0.000902632	0.00769195	1	0.00435582	6	Candidate	['GO:0140643', 'GO:0052928', 'GO:0008173', 'GO:0005971', 'GO:0003920', 'GO:0006749', 'GO:0004739', '4.1.2.40', '1.7.1.7', 'GO:0016437', 'GO:0051716', 'GO:1902560', 'GO:0009025', 'GO:0004496', 'GO:0042245', '1.1.1.88', 'GO:0003872', 'GO:0004362', 'GO:0004631', 'GO:0015936', 'GO:0009295', 'GO:0006163', 'GO:0001680', 'GO:0019287', 'GO:0004163', '2.7.7.72', 'GO:0019512', 'GO:0009263']
OTU_15	Bacteria;Actinobacteria;Actinobacteria;Coriobacteriales;Coriobacteriaceae;Adlercreutzia;Adlercreutzia equolifaciens	['GO:0004820', 'GO:0008835', 'GO:0004422', '1.1.1.193', 'GO:0016780', 'GO:0006164', 'GO:0004831', 'GO:0003991', 'GO:0009002', '2.4.2.7', 'GO:1901362', 'GO:0016209', 'GO:0030698', 'GO:0030956', '3.1.11.6', 'GO:0004829', 'GO:0006541', 'GO:0004073', '2.1.1.192', 'GO:0008972', 'GO:0006537', 'GO:0004370', '4.1.99.22', 'GO:0006282', 'GO:0009231', '1.16.3.2', 'GO:0003879', 'GO:0004075', '2.7.1.24', 'GO:…	0.0404013	0.00609585	0	0.0229528	6	Candidate	['GO:0043748', 'GO:0008173', 'GO:0008990', 'GO:0042128', '4.2.1.113', 'GO:0008940', 'GO:0009295']
OTU_118	Bacteria;Firmicutes;Clostridia;Clostridiales;Eubacteriaceae;Eubacterium;Eubacterium rectale	['GO:0004820', 'GO:0008835', 'GO:0004422', 'GO:0044826', '1.1.1.193', 'GO:0016780', 'GO:0006164', 'GO:0004831', 'GO:0003991', 'GO:0009002', '2.4.2.7', 'GO:0045947', 'GO:1901362', 'GO:0016209', 'GO:0030956', '3.1.11.6', 'GO:0004829', 'GO:0006541', 'GO:0004126', '2.1.1.192', 'GO:0046386', 'GO:0004452', 'GO:0008972', 'GO:0006537', 'GO:0004370', 'GO:0031388', 'GO:0043856', 'GO:0005996', '2.4.2.21', '…	2.45441	1.44865	0	1.94286	5	Candidate	['GO:0008173', '2.7.1.90', 'GO:0003872', 'GO:0047334', 'GO:0009295', 'GO:0004134']
OTU_494	Bacteria;Proteobacteria;Epsilonproteobacteria;Campylobacterales;Campylobacteraceae;Campylobacter;Campylobacter gracilis	['GO:0004820', 'GO:0008835', 'GO:0044826', 'GO:0018492', 'GO:0006164', 'GO:0004831', 'GO:0003991', '2.7.1.130', 'GO:0009002', '2.4.2.7', 'GO:0016209', 'GO:0030956', '3.1.11.6', 'GO:0015128', 'GO:0004829', 'GO:0006541', 'GO:0004073', '2.1.1.192', 'GO:0016410', 'GO:0008972', 'GO:0031388', 'GO:0047134', 'GO:0004781', 'GO:0008659', '4.1.99.22', 'GO:0006083', 'GO:0009231', 'GO:0003879', 'GO:0031072', …	0.000283333	0.00888	1	0.00465578	5	Candidate	['GO:0005381', '3.5.1.18', 'GO:0008173', 'GO:0033573', 'GO:0042128', 'GO:0008940', 'GO:0043170', '6.5.1.1', 'GO:0009263', '4.1.1.37']
OTU_47	Bacteria;Bacteroidetes;Bacteroidia;Bacteroidales;Bacteroidaceae;Bacteroides;Bacteroides xylanisolvens	['GO:0102148', 'GO:0016021', 'GO:0030596', 'GO:0009253', 'GO:0051536', 'GO:0030246', 'GO:0070009', '3.4.14.-', 'GO:0004560', 'GO:0017004', 'GO:0015074', 'GO:0008745', 'GO:0016829', '6.3.5.5', 'GO:0043171', 'GO:0006355', 'GO:0006813', 'GO:0050660', 'GO:0008324', 'GO:0005975', 'GO:0030599', 'GO:0009341', 'GO:0009279', 'GO:0045490', 'GO:0015159', 'GO:0016740', 'GO:0004148', 'GO:0052692', 'GO:0008239…	0.479934	0.350789	0	0.414249	5	Candidate	[]
OTU_32	Bacteria;Bacteroidetes;Bacteroidia;Bacteroidales;Bacteroidaceae;Bacteroides;Bacteroides eggerthii	['GO:0008835', '1.1.1.193', 'GO:0006541', '2.1.2.10', 'GO:0009231', 'GO:0006400', 'GO:0000049', 'GO:0016021', 'GO:0016887', 'GO:0003676', 'GO:0009044', 'GO:0051536', '3.5.1.2', 'GO:0043139', '2.7.7.7', '3.1.26.4', 'GO:0004401', 'GO:0008237', 'GO:0030246', 'GO:0070009', '3.4.14.-', 'GO:0042910', 'GO:0004560', '2.7.1.11', 'GO:0051287', 'GO:0008483', 'GO:0045910', 'GO:0015074', '4.2.1.33', 'GO:00038…	2.17733	0.214428	0	1.17896	5	Candidate	['GO:0003872']
OTU_372	Bacteria;Proteobacteria;Gammaproteobacteria;Pasteurellales;Pasteurellaceae;Aggregatibacter;Aggregatibacter segnis	['GO:0004820', 'GO:0008877', 'GO:0008835', 'GO:0004422', '1.1.1.193', 'GO:0016780', 'GO:0006164', 'GO:0004831', '2.7.1.130', 'GO:0032297', 'GO:0009002', '2.4.2.7', 'GO:0045947', 'GO:0047419', 'GO:0016209', '3.1.11.6', 'GO:0004829', '2.1.1.171', 'GO:0006541', 'GO:0004126', 'GO:0004073', '2.1.1.192', 'GO:0046386', 'GO:0000309', 'GO:0016410', 'GO:0008972', 'GO:0004370', 'GO:0047134', 'GO:0015173', '…	0.000410439	0.0719892	1	0.0368169	4	Candidate	['GO:0005381', '3.5.1.18', 'GO:0043748', 'GO:0052928', 'GO:0008173', 'GO:0033573', '3.1.4.53', 'GO:0006749', 'GO:0033897', 'GO:0004739', '2.7.1.90', 'GO:0008990', 'GO:0016437', 'GO:0051716', '2.7.1.59', 'GO:0008865', 'GO:0019284', '2.7.1.166', 'GO:0042128', 'GO:0051391', '4.2.1.113', 'GO:0042245', 'GO:0008940', 'GO:0003872', 'GO:0004362', 'GO:0047334', '2.3.1.193', 'GO:0032263', 'GO:0051392', 'GO…
OTU_104	Bacteria;Firmicutes;Clostridia;Clostridiales;Clostridiaceae;Clostridium;Clostridium nexile	['GO:0004820', 'GO:0004422', 'GO:0006164', 'GO:0004831', '3.1.11.6', 'GO:0004829', 'GO:0009086', 'GO:0140359', 'GO:0009378', 'GO:0006400', 'GO:0006470', 'GO:0101030', 'GO:0000049', 'GO:0016021', 'GO:0070475', 'GO:0048500', 'GO:0006633', 'GO:0006364', 'GO:0050380', 'GO:0016887', 'GO:0003676', '2.1.1.207', 'GO:0051536', 'GO:0004641', 'GO:0008173', 'GO:0006434', 'GO:0071424', 'GO:0006432', 'GO:00064…	0.226183	0.660988	1	0.447334	4	Candidate	['GO:0008173', 'GO:0003872']
OTU_112	Bacteria;Firmicutes;Clostridia;Clostridiales;Clostridiales noname;Clostridiales noname;Clostridiales bacterium 1 7 47FAA	['GO:0004422', 'GO:0004829', 'GO:0009231', 'GO:0009378', 'GO:0006400', 'GO:0008784', 'GO:0101030', 'GO:0000049', 'GO:0016021', 'GO:0048500', 'GO:0006633', 'GO:0006364', 'GO:0016887', 'GO:0003676', 'GO:0008168', 'GO:0008173', 'GO:0006434', 'GO:0006432', '2.7.7.7', 'GO:0006412', 'GO:0004644', 'GO:0032259', '6.3.4.3', 'GO:0006457', 'GO:0006007', 'GO:0003723', 'GO:0051287', 'GO:0004525', 'GO:0017038'…	0.00782044	0.0368051	1	0.0225626	4	Candidate	['GO:0008173', 'GO:0003872']
OTU_115	Bacteria;Firmicutes;Clostridia;Clostridiales;Eubacteriaceae;Eubacterium;Eubacterium eligens	['GO:0004820', 'GO:0008835', 'GO:0004422', 'GO:0018492', '1.1.1.193', 'GO:0016780', 'GO:0006164', 'GO:0004831', 'GO:0003991', 'GO:0009002', '2.4.2.7', 'GO:0045947', 'GO:0030956', '3.1.11.6', 'GO:0015128', 'GO:0004829', 'GO:0006541', 'GO:0004126', '2.1.1.192', 'GO:0046386', 'GO:0008972', 'GO:0006537', 'GO:0004370', 'GO:0043856', 'GO:0004582', '2.4.2.21', 'GO:0004781', 'GO:0006282', 'GO:0009231', '…	3.99508	3.01727	0	3.49775	4	Candidate	['GO:0008173', '2.7.1.90', 'GO:0003872', 'GO:0047334', 'GO:0009295', 'GO:0004134']
OTU_37	Bacteria;Bacteroidetes;Bacteroidia;Bacteroidales;Bacteroidaceae;Bacteroides;Bacteroides massiliensis	['GO:0004820', 'GO:0008835', 'GO:0004422', '1.1.1.193', 'GO:0016780', 'GO:0006164', 'GO:0004831', 'GO:0003991', '2.7.1.130', 'GO:0009002', '2.4.2.7', 'GO:1901362', 'GO:0016209', '3.1.11.6', 'GO:0004829', 'GO:0006541', 'GO:0004126', 'GO:0004073', '2.1.1.192', '2.1.2.10', 'GO:0016410', 'GO:0008972', '2.5.1.17', 'GO:0006537', 'GO:0004582', 'GO:0005996', '2.4.2.21', 'GO:0004781', 'GO:0008659', 'GO:00…	3.94365	1.60123	0	2.75225	4	Candidate	['GO:0008173', '2.7.1.90', 'GO:0003872', 'GO:0047334', 'GO:0009295', 'GO:0004134']
OTU_45	Bacteria;Bacteroidetes;Bacteroidia;Bacteroidales;Bacteroidaceae;Bacteroides;Bacteroides uniformis	['GO:0004820', 'GO:0008835', 'GO:0004422', '1.1.1.193', 'GO:0006164', 'GO:0004831', 'GO:0003991', '2.7.1.130', 'GO:0009002', 'GO:0034000', '2.4.2.7', 'GO:0047419', 'GO:0016209', '3.1.11.6', 'GO:0019875', 'GO:0004829', 'GO:0046820', 'GO:0006541', 'GO:0004126', 'GO:0004073', '2.1.1.192', '2.1.2.10', 'GO:0004452', 'GO:0016410', 'GO:0008972', '2.5.1.17', 'GO:0006537', 'GO:0004370', 'GO:0031388', 'GO:…	2.62789	1.24802	0	1.92606	4	Candidate	['GO:0008173', '2.7.1.90', 'GO:0042128', 'GO:0003872', 'GO:0047334', 'GO:0009295', 'GO:0004134']
OTU_89	Bacteria;Firmicutes;Bacilli;Lactobacillales;Streptococcaceae;Streptococcus;Streptococcus infantarius	['GO:0004820', 'GO:0008835', 'GO:0004422', '1.1.1.193', 'GO:0019388', 'GO:0006164', 'GO:0004831', 'GO:0003991', 'GO:0009002', 'GO:0030698', 'GO:0030956', '3.1.11.6', 'GO:0004829', 'GO:0006541', 'GO:0004073', '2.1.1.192', 'GO:0046386', 'GO:0004452', 'GO:0008972', 'GO:0006537', 'GO:0031388', 'GO:0008659', 'GO:0006282', 'GO:0009231', 'GO:0003879', 'GO:0031072', 'GO:0004075', '2.7.1.24', 'GO:0009086'…	0.00600465	0.152003	1	0.0802625	3	Candidate	['GO:0019388', 'GO:0050044', '6.3.2.7', 'GO:0052928', 'GO:0008173', 'GO:0005971', 'GO:0003920', 'GO:0006749', '4.1.1.5', '1.3.98.1', 'GO:0006107', '4.1.2.40', '1.7.1.7', 'GO:0008990', 'GO:0016437', 'GO:0051716', 'GO:1902560', 'GO:0045151', 'GO:0019284', 'GO:0009025', 'GO:0004496', 'GO:0015977', 'GO:0047605', 'GO:0004421', 'GO:0010142', 'GO:0042245', '1.1.1.88', 'GO:0003872', 'GO:0004362', 'GO:002…
OTU_361	Bacteria;Proteobacteria;Gammaproteobacteria;Enterobacteriales;Enterobacteriaceae;Pantoea;Pantoea unclassified	['GO:0004820', 'GO:0008835', '1.1.1.193', 'GO:0006164', 'GO:0009002', 'GO:0045947', 'GO:0004829', 'GO:0006541', 'GO:0004073', '2.1.1.192', 'GO:0004781', 'GO:0008659', 'GO:0009231', 'GO:0003879', 'GO:0031072', 'GO:0004075', '2.7.1.24', 'GO:0009086', '2.7.2.3', 'GO:0009073', 'GO:0009378', 'GO:0006400', 'GO:0015941', 'GO:0106029', 'GO:0031071', 'GO:0101030', 'GO:0000049', 'GO:0016021', 'GO:0051205',…	0.00230895	0.0130022	1	0.00774776	3	Candidate	['3.5.1.18', 'GO:0052928', 'GO:0004739', '2.7.1.90', 'GO:0016437', 'GO:0042245', 'GO:0003872', 'GO:0009295', '6.3.2.3', 'GO:0001680', '2.7.7.72', 'GO:0004363']
OTU_327	Bacteria;Firmicutes;Erysipelotrichia;Erysipelotrichales;Erysipelotrichaceae;Erysipelotrichaceae noname;Clostridium ramosum	['GO:0004820', 'GO:0004422', 'GO:0016780', 'GO:0006164', 'GO:0004831', 'GO:0003991', 'GO:0009002', '2.4.2.7', 'GO:1901362', 'GO:0047419', 'GO:0030698', 'GO:0030956', '3.1.11.6', 'GO:0004829', 'GO:0006541', 'GO:0004126', 'GO:0004073', '2.1.1.192', 'GO:0046386', 'GO:0008972', 'GO:0006537', 'GO:0004370', 'GO:0031388', 'GO:0043856', 'GO:0005996', 'GO:0008659', 'GO:0006282', 'GO:0009231', '1.16.3.2', …	0.00680798	0.0595436	1	0.0336304	3	Candidate	['GO:0008173', 'GO:0050053', '2.7.1.90', 'GO:0008865', 'GO:0003872', 'GO:0047334', 'GO:0022869', 'GO:0009295', 'GO:0004134', 'GO:0009263']
OTU_203	Bacteria;Proteobacteria;Deltaproteobacteria;Desulfovibrionales;Desulfovibrionaceae;Bilophila;Bilophila wadsworthia	['GO:0004820', 'GO:0008835', 'GO:0004422', 'GO:0044826', '1.1.1.193', 'GO:0006164', 'GO:0004831', 'GO:0003991', '2.7.1.130', 'GO:0009002', 'GO:1901362', 'GO:0016209', 'GO:0030698', '3.1.11.6', 'GO:0015128', 'GO:0004829', 'GO:0006541', 'GO:0004073', '2.1.1.192', 'GO:0016410', 'GO:0008972', 'GO:0006537', 'GO:0004370', 'GO:0043856', '2.4.2.21', 'GO:0015173', 'GO:0008659', '4.1.99.22', 'GO:0009231', …	0.0611494	0.0325557	0	0.046606	3	Candidate	['GO:0051131', 'GO:0008173', '2.7.9.2', '2.7.1.90', 'GO:0019284', 'GO:0042128', 'GO:0042126', 'GO:0008940', 'GO:0003872', 'GO:0047334', 'GO:0032263', 'GO:0009295', 'GO:0009325', 'GO:0004134']
OTU_170	Bacteria;Firmicutes;Erysipelotrichia;Erysipelotrichales;Erysipelotrichaceae;Erysipelotrichaceae noname;Erysipelotrichaceae bacterium 2 2 44A	['GO:0004820', 'GO:0006164', 'GO:0004831', 'GO:0030698', '3.1.11.6', 'GO:0004829', 'GO:0006541', 'GO:0006282', 'GO:0009231', 'GO:0009086', '2.7.2.3', 'GO:0140359', 'GO:0009378', 'GO:0006400', 'GO:0008784', 'GO:0070981', 'GO:0106029', 'GO:0000049', 'GO:0016021', 'GO:0070475', 'GO:0048500', '6.1.1.21', 'GO:0004816', 'GO:0006364', 'GO:0016887', 'GO:0003676', '4.2.99.18', 'GO:0008965', '2.1.1.207', '…	0.000441667	0.00496381	1	0.00274172	3	Candidate	['GO:0008173', 'GO:0003872', 'GO:0009295']
OTU_73	Bacteria;Bacteroidetes;Bacteroidia;Bacteroidales;Rikenellaceae;Alistipes;Alistipes senegalensis	['GO:0006164', 'GO:0004831', 'GO:0004829', 'GO:0006541', 'GO:0004073', '2.1.2.10', 'GO:0016410', 'GO:0004582', 'GO:0006282', 'GO:0006083', 'GO:0031072', '2.7.1.24', 'GO:0009086', '2.7.2.3', 'GO:0009073', 'GO:0009378', 'GO:0006400', 'GO:0106029', 'GO:0031071', 'GO:0000049', 'GO:0016021', 'GO:0019478', 'GO:0070475', 'GO:0009116', 'GO:0048500', '6.1.1.21', 'GO:0004852', 'GO:0004816', 'GO:0006633', '…	0.0341275	0.00891754	0	0.0213052	3	Candidate	['GO:0008173', '2.7.1.90', 'GO:0003872', 'GO:0047334', 'GO:0004134']
OTU_27	Bacteria;Bacteroidetes;Bacteroidia;Bacteroidales;Bacteroidaceae;Bacteroides;Bacteroides cellulosilyticus	['GO:0034000', 'GO:0006541', '2.1.2.10', 'GO:0006537', 'GO:0031388', '5.4.99.2', 'GO:0102148', 'GO:0140359', 'GO:0006400', 'GO:0000049', 'GO:0016021', 'GO:0047780', '2.5.1.47', 'GO:0006633', 'GO:0046559', 'GO:0016887', 'GO:0030596', 'GO:0003676', 'GO:0008252', 'GO:0030655', 'GO:0008833', 'GO:0031419', '4.2.3.1', 'GO:0009253', 'GO:0009044', 'GO:0051536', 'GO:0008168', 'GO:0008859', 'GO:0008173', '…	0.514851	0.387416	0	0.450035	3	Candidate	['GO:0008173', 'GO:0004134']
OTU_98	Bacteria;Firmicutes;Clostridia;Clostridiales;Clostridiaceae;Clostridium;Clostridium bolteae	['GO:0004820', 'GO:0008835', 'GO:0004422', 'GO:0044826', 'GO:0018492', '1.1.1.193', 'GO:0016780', 'GO:0006164', 'GO:0004831', 'GO:0003991', 'GO:0009002', '2.4.2.7', 'GO:0045947', 'GO:1901362', 'GO:0016209', 'GO:0030956', '3.1.11.6', 'GO:0015128', 'GO:0004829', 'GO:0006541', 'GO:0004126', '2.1.1.192', 'GO:0046386', '2.1.2.10', 'GO:0008972', 'GO:0006537', 'GO:0031388', 'GO:0043856', 'GO:0005996', '…	0.0953082	0.316325	1	0.207722	3	Candidate	['3.5.1.18', 'GO:0008173', 'GO:0016984', '2.7.1.90', 'GO:0019284', 'GO:0005727', 'GO:0007205', 'GO:0008771', 'GO:0015977', 'GO:0008815', 'GO:0003872', '2.8.3.10', 'GO:0047334', 'GO:0008814', '4.1.3.6', 'GO:0009295', 'GO:0004134', '6.5.1.1', 'GO:0009346', 'GO:0009263']
OTU_54	Bacteria;Bacteroidetes;Bacteroidia;Bacteroidales;Porphyromonadaceae;Parabacteroides;Parabacteroides goldsteinii	['GO:0004820', 'GO:0008835', 'GO:0004422', '1.1.1.193', 'GO:0016780', 'GO:0006164', 'GO:0004831', 'GO:0003991', '2.7.1.130', 'GO:0016209', '3.1.11.6', 'GO:0004829', 'GO:0006541', 'GO:0004073', '2.1.1.192', 'GO:0046386', '2.1.2.10', 'GO:0016410', 'GO:0008972', '2.5.1.17', 'GO:0006537', 'GO:0004370', 'GO:0031388', 'GO:0043856', 'GO:0004582', '3.4.13.22', '2.4.2.21', 'GO:0004781', 'GO:0008659', 'GO:…	0.0998336	0.0455686	0	0.0722333	2	Candidate	['GO:0008173', '2.7.1.90', 'GO:0019284', 'GO:0003872', 'GO:0047334', 'GO:0004729', 'GO:0004134']
OTU_74	Bacteria;Bacteroidetes;Bacteroidia;Bacteroidales;Rikenellaceae;Alistipes;Alistipes shahii	['GO:0004820', 'GO:0008835', 'GO:0016780', 'GO:0006164', 'GO:0004831', 'GO:0003991', 'GO:0034000', 'GO:0016209', 'GO:0006541', 'GO:0004073', '2.1.1.192', '2.1.2.10', 'GO:0016410', 'GO:0004370', 'GO:0008659', 'GO:0006282', 'GO:0006083', 'GO:0009231', '1.16.3.2', 'GO:0003879', 'GO:0009086', 'GO:0102148', 'GO:0005542', 'GO:0009073', 'GO:0019153', 'GO:0140359', 'GO:0009378', 'GO:0006400', 'GO:0008784…	0.878294	0.53074	0	0.701521	2	Candidate	['GO:0008173', 'GO:0004134']
OTU_245	Bacteria;Bacteroidetes;Bacteroidia;Bacteroidales;Porphyromonadaceae;Parabacteroides;Parabacteroides johnsonii	['GO:0004820', 'GO:0008835', 'GO:0004422', '1.1.1.193', 'GO:0016780', 'GO:0006164', 'GO:0004831', 'GO:0003991', '2.7.1.130', 'GO:0009002', 'GO:0016209', '3.1.11.6', 'GO:0004829', 'GO:0006541', 'GO:0004126', 'GO:0004073', '2.1.1.192', '2.1.2.10', 'GO:0016410', 'GO:0008972', '2.5.1.17', 'GO:0006537', 'GO:0004370', 'GO:0031388', 'GO:0043856', 'GO:0004582', '2.4.2.21', 'GO:0004781', 'GO:0008659', 'GO…	0.127043	0.05061	0	0.0881677	2	Candidate	['GO:0008173', '2.7.1.90', 'GO:0019284', 'GO:0003872', 'GO:0047334', 'GO:0004729', 'GO:0004134']
OTU_72	Bacteria;Bacteroidetes;Bacteroidia;Bacteroidales;Rikenellaceae;Alistipes;Alistipes putredinis	['GO:0004820', 'GO:0008835', 'GO:0004422', 'GO:0006164', 'GO:0004831', '2.7.1.130', 'GO:0009002', 'GO:1901362', '3.1.11.6', 'GO:0004829', 'GO:0019136', 'GO:0006541', 'GO:0004073', '2.1.1.192', '2.1.2.10', 'GO:0016410', 'GO:0008972', '2.5.1.17', 'GO:0004582', 'GO:0008659', 'GO:0006282', 'GO:0006083', 'GO:0009231', '1.16.3.2', 'GO:0031072', '2.7.1.24', 'GO:0009086', '2.7.2.3', 'GO:0005542', 'GO:000…	4.52371	2.16492	0	3.32398	2	Candidate	['GO:0008173', '2.7.1.90', 'GO:0003872', 'GO:0047334', 'GO:0004134']
OTU_36	Bacteria;Bacteroidetes;Bacteroidia;Bacteroidales;Bacteroidaceae;Bacteroides;Bacteroides intestinalis	['GO:0016780', 'GO:0034000', 'GO:0006541', 'GO:0006537', '6.3.5.3', 'GO:0140359', 'GO:0009234', 'GO:0031071', 'GO:0016021', '2.5.1.47', 'GO:0016887', 'GO:0003676', 'GO:0016624', 'GO:0031419', 'GO:0008880', 'GO:0009253', 'GO:0051536', '3.5.1.2', '2.5.1.74', 'GO:0008168', '2.7.7.7', 'GO:0046428', 'GO:0004401', 'GO:0032259', 'GO:0140098', 'GO:0030246', 'GO:0070009', '3.4.14.-', 'GO:0006457', 'GO:004…	0.474189	0.209855	0	0.339743	2	Candidate	[]
OTU_293	Bacteria;Firmicutes;Bacilli;Lactobacillales;Streptococcaceae;Streptococcus;Streptococcus sanguinis	['GO:0004820', 'GO:0004422', 'GO:0016780', 'GO:0019388', 'GO:0006164', 'GO:0004831', 'GO:0003991', 'GO:0009002', '2.4.2.7', 'GO:0047419', 'GO:0030698', 'GO:0030956', '3.1.11.6', 'GO:0004829', 'GO:0046820', 'GO:0006541', 'GO:0004126', 'GO:0004073', '2.1.1.192', 'GO:0046386', 'GO:0000309', 'GO:0004452', 'GO:0008972', '2.5.1.17', 'GO:0004370', 'GO:0031388', 'GO:0004582', '2.4.2.21', 'GO:0008659', 'G…	0.00052614	0.0117106	1	0.00621478	2	Candidate	['GO:0019388', 'GO:0140643', 'GO:0005381', 'GO:0050044', '6.3.2.7', 'GO:0052928', 'GO:0008173', 'GO:0033573', 'GO:0102769', 'GO:0005971', 'GO:0006749', '4.1.1.5', '1.1.3.21', '3.4.21.110', 'GO:0004739', 'GO:0006107', 'GO:0046527', '4.1.2.40', 'GO:0047112', 'GO:0030152', 'GO:0016437', 'GO:0051716', '2.4.1.5', 'GO:0047849', 'GO:0045151', 'GO:0008865', 'GO:0009025', 'GO:0005727', 'GO:0004081', 'GO:0…
OTU_29	Bacteria;Bacteroidetes;Bacteroidia;Bacteroidales;Bacteroidaceae;Bacteroides;Bacteroides coprocola	['GO:0004820', 'GO:0008835', 'GO:0004422', '1.1.1.193', 'GO:0016780', 'GO:0006164', 'GO:0004831', 'GO:0003991', '2.7.1.130', 'GO:0009002', '2.4.2.7', 'GO:1901362', 'GO:0047419', 'GO:0016209', '3.1.11.6', 'GO:0004829', 'GO:0046820', 'GO:0006541', 'GO:0004073', '2.1.1.192', '2.1.2.10', 'GO:0016410', 'GO:0008972', '2.5.1.17', 'GO:0006537', 'GO:0004582', 'GO:0005996', 'GO:0004781', 'GO:0008659', 'GO:…	3.20001	1.29418	0	2.23066	2	Candidate	['GO:0008173', '2.7.1.90', 'GO:0003872', 'GO:0047334', 'GO:0004134']
OTU_105	Bacteria;Firmicutes;Clostridia;Clostridiales;Clostridiaceae;Clostridium;Clostridium perfringens	['GO:0004820', 'GO:0008835', 'GO:0004422', '1.1.1.193', 'GO:0016780', 'GO:0006164', 'GO:0004831', 'GO:0009002', '2.4.2.7', 'GO:1901362', '3.1.11.6', 'GO:0015128', 'GO:0004829', 'GO:0046820', 'GO:0019136', 'GO:0006541', 'GO:0004126', 'GO:0004073', '2.1.1.192', 'GO:0046386', 'GO:0008972', '2.5.1.17', 'GO:0004370', 'GO:0031388', 'GO:0043856', '2.4.2.21', 'GO:0008659', '4.1.99.22', 'GO:0006282', 'GO:…	0.00685219	0.188091	1	0.0990339	2	Candidate	['GO:0008173', 'GO:0006107', '2.7.1.90', 'GO:0042128', 'GO:0008771', 'GO:0015977', 'GO:0008815', 'GO:0003872', '2.8.3.10', 'GO:0047334', 'GO:0008814', '4.1.3.6', 'GO:0015112', 'GO:0009295', '2.3.1.89', '6.3.2.3', 'GO:0004134', 'GO:0009346', 'GO:0009263', 'GO:0004363']
OTU_44	Bacteria;Bacteroidetes;Bacteroidia;Bacteroidales;Bacteroidaceae;Bacteroides;Bacteroides thetaiotaomicron	['GO:0004820', 'GO:0008835', 'GO:0004422', 'GO:0061077', '1.1.1.193', 'GO:0016780', 'GO:0006164', 'GO:0004831', 'GO:0003991', '2.7.1.130', 'GO:0009002', 'GO:0034000', '2.4.2.7', 'GO:1901362', 'GO:0016209', '3.1.11.6', 'GO:0007234', 'GO:0004829', 'GO:0046820', 'GO:0033194', 'GO:0006541', 'GO:0004126', 'GO:0004073', 'GO:0008790', '2.1.1.192', 'GO:0046386', '2.1.2.10', 'GO:0000309', 'GO:0016410', 'G…	1.20977	2.2064	1	1.71668	1	Candidate	['GO:0005381', 'GO:0008173', 'GO:0006107', '2.7.1.90', 'GO:0051716', 'GO:0008865', 'GO:0019284', 'GO:0042128', 'GO:0042245', 'GO:0003872', 'GO:0047334', 'GO:0032263', 'GO:0009295', 'GO:0006163', 'GO:0001680', 'GO:0004134']
OTU_39	Bacteria;Bacteroidetes;Bacteroidia;Bacteroidales;Bacteroidaceae;Bacteroides;Bacteroides ovatus	['GO:0016021', 'GO:0030246', 'GO:0015074', 'GO:0006355', 'GO:0004553', 'GO:0005975', 'GO:0016787', 'GO:0009341', 'GO:0009279', 'GO:0015159', 'GO:0016740', 'GO:0016052', 'GO:0005886', 'GO:0003677', '3.2.1.22', 'GO:0043565', 'GO:0045226', 'GO:0001681', '3.2.1.23', 'GO:0003700', 'GO:0000155', 'GO:0008484', '3.2.1.n1', 'GO:0005524', 'GO:0003824', 'GO:0004565', 'GO:0006310']	2.31954	2.53607	1	2.42967	1	Candidate	[]
OTU_65	Bacteria;Bacteroidetes;Bacteroidia;Bacteroidales;Prevotellaceae;Prevotella;Prevotella copri	[]	7.26295	9.46243	1	8.38165	1	Candidate	[]
OTU_117	Bacteria;Firmicutes;Clostridia;Clostridiales;Eubacteriaceae;Eubacterium;Eubacterium ramulus	['GO:0008835', '1.1.1.193', 'GO:0006164', 'GO:0009002', 'GO:0016209', 'GO:0030956', 'GO:0015128', 'GO:0004829', 'GO:0006541', 'GO:0004126', '2.1.1.192', 'GO:0008972', 'GO:0006537', 'GO:0006282', 'GO:0009231', '2.7.1.24', 'GO:0009086', 'GO:0009073', 'GO:0140359', 'GO:0006400', '6.3.5.7', 'GO:0008784', 'GO:0015941', 'GO:0006470', 'GO:0031071', '3.6.1.22', 'GO:0000049', 'GO:0016021', 'GO:0019478', '…	0.0371239	0.0205087	0	0.0286731	1	Candidate	['GO:0008173', 'GO:0003872', 'GO:0004134']
OTU_31	Bacteria;Bacteroidetes;Bacteroidia;Bacteroidales;Bacteroidaceae;Bacteroides;Bacteroides dorei	[]	2.33141	1.99726	0	2.16146	1	Candidate	[]

## Sheet: Cirrhosis_Robust_It_1
ID	Name	Linked_annotations	Average presence in 0	Average presence in 1	Representative_group	Average presence (total)	Average Importance	Robust_linked_annotaions
OTU_191	Bacteria;Firmicutes;Negativicutes;Selenomonadales;Veillonellaceae;Veillonella;Veillonella unclassified	['GO:0004820', 'GO:0008835', 'GO:0004422', '1.1.1.193', 'GO:0006164', 'GO:0004831', '2.7.1.130', 'GO:0030698', 'GO:0030956', 'GO:0004829', 'GO:0006541', 'GO:0004073', '2.1.1.192', 'GO:0016410', '2.5.1.17', 'GO:0006537', 'GO:0008659', 'GO:0006083', 'GO:0009231', 'GO:0031072', '2.7.1.24', 'GO:0009086', '2.7.2.3', 'GO:0009073', 'GO:0140359', 'GO:0009378', 'GO:0006400', '6.3.5.7', 'GO:0008784', 'GO:0…	0.239081	4.27925	1	2.29399	0.11961	['GO:0015496', 'GO:0016984', '2.8.3.10', 'GO:0015112', 'GO:0009346']
OTU_86	Bacteria;Firmicutes;Bacilli;Lactobacillales;Streptococcaceae;Streptococcus;Streptococcus anginosus	['GO:0006164', 'GO:0009002', 'GO:0004829', 'GO:0004370', 'GO:0031388', '2.7.2.3', 'GO:0051060', 'GO:0016755', 'GO:0140359', 'GO:0006400', '3.4.11.2', 'GO:0008784', 'GO:0000049', 'GO:0016021', '3.1.3.11', 'GO:0009116', '6.3.2.2', 'GO:0016887', 'GO:0003676', 'GO:0000455', 'GO:1990663', '6.3.2.7', 'GO:0043139', 'GO:0008168', 'GO:0033201', 'GO:0004731', '2.7.7.7', '6.3.1.20', 'GO:0000453', 'GO:003225…	0.00992614	0.213059	1	0.113244	0.0822883	[]
OTU_189	Bacteria;Firmicutes;Negativicutes;Selenomonadales;Veillonellaceae;Veillonella;Veillonella dispar	['GO:0004820', 'GO:0008835', 'GO:0004422', 'GO:0018492', '1.1.1.193', 'GO:0016780', 'GO:0006164', 'GO:0004831', 'GO:0003991', '2.7.1.130', 'GO:0009002', 'GO:1901362', 'GO:0030698', 'GO:0030956', '3.1.11.6', 'GO:0004829', 'GO:0006541', 'GO:0004126', 'GO:0004073', '2.1.1.192', 'GO:0046386', 'GO:0016410', 'GO:0008972', '2.5.1.17', 'GO:0006537', '2.4.2.21', 'GO:0008659', 'GO:0006282', 'GO:0006083', '…	0.0166169	0.614711	1	0.32082	0.0715969	['GO:0015496', '2.8.3.10', 'GO:0015112', 'GO:0009346']
OTU_341	Bacteria;Firmicutes;Negativicutes;Selenomonadales;Veillonellaceae;Megasphaera;Megasphaera micronuciformis	['GO:0004820', 'GO:0008835', 'GO:0004422', '1.1.1.193', 'GO:0006164', 'GO:0004831', '2.7.1.130', 'GO:0009002', 'GO:0047419', 'GO:0030698', 'GO:0030956', '3.1.11.6', 'GO:0015128', 'GO:0004829', 'GO:0006541', 'GO:0004126', 'GO:0004073', '2.1.1.192', 'GO:0046386', 'GO:0016410', 'GO:0008972', '2.4.2.21', 'GO:0008659', 'GO:0006282', 'GO:0006083', 'GO:0009231', 'GO:0031072', '2.7.1.24', 'GO:0009086', '…	0.0033686	0.216589	1	0.111817	0.0688744	['GO:0015496', 'GO:0003779', 'GO:0018112']
OTU_190	Bacteria;Firmicutes;Negativicutes;Selenomonadales;Veillonellaceae;Veillonella;Veillonella parvula	['GO:0004820', 'GO:0018492', 'GO:0004831', 'GO:0003991', 'GO:0009002', 'GO:0030698', 'GO:0030956', '3.1.11.6', 'GO:0004829', 'GO:0006541', 'GO:0016410', 'GO:0008972', 'GO:0006537', '2.4.2.21', 'GO:0009231', 'GO:0003879', 'GO:0009073', 'GO:0140359', 'GO:0006400', '6.3.5.7', 'GO:0009234', 'GO:0101030', 'GO:0000049', 'GO:0016021', 'GO:0070475', '6.1.1.21', 'GO:0004852', 'GO:0004048', 'GO:0006364', '…	0.0856243	1.15313	1	0.628579	0.0617542	[]
OTU_93	Bacteria;Firmicutes;Bacilli;Lactobacillales;Streptococcaceae;Streptococcus;Streptococcus parasanguinis	['GO:0004820', 'GO:0004422', 'GO:0016780', 'GO:0019388', 'GO:0006164', 'GO:0004831', 'GO:0009002', '2.4.2.7', 'GO:0047419', 'GO:0030698', 'GO:0030956', '3.1.11.6', 'GO:0004829', 'GO:0006541', 'GO:0004126', 'GO:0004073', '2.1.1.192', 'GO:0046386', 'GO:0004452', 'GO:0008972', 'GO:0004370', 'GO:0031388', 'GO:0008659', 'GO:0006282', 'GO:0009231', 'GO:0140643', 'GO:0031072', 'GO:0004075', '2.7.1.24', …	0.0338616	0.777307	1	0.411993	0.0544794	['GO:0047849']

## Sheet: Cirrhosis_Conf_and_cand_It_1
ID	Name	Linked_annotations	Average presence in 0	Average presence in 1	Representative_group	Average presence (total)	Significance_count	Significance_category	Robust_linked_annotaions
OTU_219	Bacteria;Proteobacteria;Gammaproteobacteria;Pasteurellales;Pasteurellaceae;Haemophilus;Haemophilus parainfluenzae	['GO:0004820', 'GO:0008835', '1.1.1.193', 'GO:0006164', 'GO:0004831', 'GO:0032297', 'GO:0009002', 'GO:0016209', '3.1.11.6', '2.1.1.171', 'GO:0006541', 'GO:0004126', 'GO:0046386', 'GO:0016410', 'GO:0047134', 'GO:0015173', 'GO:0006282', 'GO:0009231', '2.7.1.24', 'GO:0009086', '6.3.5.3', 'GO:0009073', 'GO:0140359', 'GO:0006400', '3.4.11.2', 'GO:0008784', 'GO:0015941', 'GO:0009234', '3.6.1.22', 'GO:0…	0.260555	2.4033	1	1.3504	9	Confident	[]
OTU_188	Bacteria;Firmicutes;Negativicutes;Selenomonadales;Veillonellaceae;Veillonella;Veillonella atypica	['GO:0004820', 'GO:0008835', 'GO:0004422', 'GO:0018492', '1.1.1.193', 'GO:0006164', 'GO:0004831', 'GO:0003991', '2.7.1.130', 'GO:0009002', 'GO:0030698', '3.1.11.6', 'GO:0004829', 'GO:0006541', 'GO:0004126', 'GO:0004073', '2.1.1.192', 'GO:0046386', 'GO:0008972', 'GO:0006537', '2.4.2.21', 'GO:0006282', 'GO:0006083', 'GO:0009231', 'GO:0003879', 'GO:0031072', '2.7.1.24', 'GO:0009086', '2.7.2.3', 'GO:…	0.050414	0.544855	1	0.301897	8	Confident	['GO:0015496', 'GO:0016984', '2.8.3.10', 'GO:0015112', 'GO:0009346']
OTU_280	Bacteria;Firmicutes;Bacilli;Lactobacillales;Lactobacillaceae;Lactobacillus;Lactobacillus salivarius	['GO:0004820', 'GO:0004422', 'GO:0016780', 'GO:0006164', 'GO:0004831', 'GO:0009002', '2.4.2.7', 'GO:0047419', 'GO:0030698', 'GO:0030956', '3.1.11.6', 'GO:0004829', 'GO:0006541', 'GO:0004073', 'GO:0004452', 'GO:0008972', 'GO:0004370', 'GO:0031388', '3.4.13.22', 'GO:0008659', 'GO:0006282', 'GO:0009231', 'GO:0140643', 'GO:0031072', 'GO:0004075', '2.7.1.24', 'GO:0009086', '2.7.2.3', 'GO:0102148', '6.…	0.0354942	1.09569	1	0.574731	6	Candidate	['GO:0047849', 'GO:0004081']
OTU_94	Bacteria;Firmicutes;Bacilli;Lactobacillales;Streptococcaceae;Streptococcus;Streptococcus salivarius	['GO:0009002', 'GO:0009086', 'GO:0140359', 'GO:0006400', '3.4.11.2', 'GO:0005381', 'GO:0000049', 'GO:0016021', '6.3.2.2', 'GO:0016887', 'GO:0003676', 'GO:0000455', '6.3.2.7', 'GO:0043139', 'GO:0006420', 'GO:0032259', 'GO:0008237', 'GO:0033573', 'GO:0003871', 'GO:0032049', 'GO:0003723', 'GO:0045910', 'GO:0000166', '2.7.13.3', 'GO:0006281', 'GO:0004326', 'GO:0004814', 'GO:0000724', '3.6.-.-', 'GO:0…	0.147341	1.67549	1	0.924588	5	Candidate	[]
OTU_107	Bacteria;Firmicutes;Clostridia;Clostridiales;Clostridiaceae;Clostridium;Clostridium symbiosum	['GO:0004820', 'GO:0008835', 'GO:0004422', 'GO:0044826', '1.1.1.193', 'GO:0006164', 'GO:0004831', 'GO:0003991', 'GO:0009002', '2.4.2.7', 'GO:1901362', 'GO:0016209', 'GO:0030956', '3.1.11.6', 'GO:0015128', 'GO:0004829', 'GO:0006541', 'GO:0004126', 'GO:0046386', 'GO:0016410', 'GO:0008972', 'GO:0004370', 'GO:0031388', 'GO:0043856', 'GO:0005996', '2.4.2.21', 'GO:0008659', '4.1.99.22', 'GO:0006282', '…	0.021864	0.100744	1	0.0619838	5	Candidate	['2.8.3.10', 'GO:0009346']
OTU_101	Bacteria;Firmicutes;Clostridia;Clostridiales;Clostridiaceae;Clostridium;Clostridium hathewayi	['GO:0004820', 'GO:0004422', 'GO:0006164', 'GO:0004831', 'GO:0003991', 'GO:0009002', '2.4.2.7', 'GO:0045947', 'GO:0030956', '3.1.11.6', 'GO:0015128', 'GO:0004829', 'GO:0006541', '2.1.1.192', 'GO:0019518', '2.1.2.10', 'GO:0008972', 'GO:0006537', 'GO:0031388', 'GO:0043856', 'GO:0008659', '4.1.99.22', 'GO:0006282', 'GO:0009231', 'GO:0003879', 'GO:0031072', 'GO:0004075', '2.7.1.24', 'GO:0009086', '2.…	0.0288855	0.347548	1	0.190964	4	Candidate	[]
OTU_193	Bacteria;Fusobacteria;Fusobacteriia;Fusobacteriales;Fusobacteriaceae;Fusobacterium;Fusobacterium nucleatum	['GO:0004820', 'GO:0008835', 'GO:0004422', 'GO:0061077', '1.1.1.193', 'GO:0016780', 'GO:0006164', 'GO:0004831', '2.7.1.130', 'GO:0009002', '5.4.99.1', '2.4.2.7', 'GO:0047419', 'GO:0016209', 'GO:0030698', 'GO:0030956', '3.1.11.6', 'GO:0015128', 'GO:0004829', 'GO:0046820', 'GO:0033194', 'GO:0006541', '2.1.1.192', 'GO:0016410', 'GO:0008972', '2.5.1.17', 'GO:0006537', 'GO:0004370', 'GO:0061504', 'GO:…	0.000886053	0.07746	1	0.0398331	4	Candidate	['GO:0033969', 'GO:0004081', '2.8.3.10', 'GO:0009346']
OTU_92	Bacteria;Firmicutes;Bacilli;Lactobacillales;Streptococcaceae;Streptococcus;Streptococcus mitis oralis pneumoniae	['GO:0004820', 'GO:0006164', 'GO:0004831', 'GO:0009002', 'GO:0030698', 'GO:0030956', '3.1.11.6', 'GO:0006541', 'GO:0004452', 'GO:0008972', 'GO:0006282', 'GO:0009231', 'GO:0140643', 'GO:0031072', '2.7.1.24', 'GO:0009086', '2.7.2.3', 'GO:0009073', 'GO:0140359', 'GO:0009378', 'GO:0006400', '6.3.5.7', 'GO:0008784', 'GO:0106029', 'GO:0031071', 'GO:0101030', 'GO:0000049', 'GO:0016021', 'GO:0019478', 'G…	0.00161693	0.0308064	1	0.0164633	2	Candidate	[]
OTU_231	Bacteria;Actinobacteria;Actinobacteria;Bifidobacteriales;Bifidobacteriaceae;Bifidobacterium;Bifidobacterium dentium	['GO:0004820', 'GO:0004422', 'GO:0000014', 'GO:0061077', 'GO:0016780', 'GO:0006164', 'GO:0004831', 'GO:0003991', 'GO:0009002', '2.4.2.7', 'GO:0030956', '3.1.11.6', 'GO:0008894', 'GO:0019875', 'GO:0015128', 'GO:0004829', 'GO:0046820', 'GO:0006541', 'GO:0004073', '2.1.1.192', 'GO:0008972', 'GO:0006537', 'GO:0004370', 'GO:0031388', 'GO:0004582', 'GO:0005996', 'GO:0004781', 'GO:0006282', 'GO:0009231'…	0.00386623	0.169014	1	0.0878639	2	Candidate	['GO:0003779', 'GO:0004081']
OTU_28	Bacteria;Bacteroidetes;Bacteroidia;Bacteroidales;Bacteroidaceae;Bacteroides;Bacteroides clarus	['GO:0008835', '1.1.1.193', '2.7.1.130', 'GO:0034000', '2.4.2.7', '3.1.11.6', 'GO:0006541', 'GO:0008972', '2.5.1.17', 'GO:0031388', '3.4.13.22', 'GO:0009231', '2.7.1.24', 'GO:0102148', 'GO:0051060', '6.3.5.3', 'GO:0009073', 'GO:0140359', 'GO:0006400', 'GO:0008235', '3.6.1.22', 'GO:0017061', 'GO:0000049', 'GO:0016021', 'GO:0047780', 'GO:0043805', 'GO:0006633', 'GO:0006364', 'GO:0016887', 'GO:00036…	0.184385	0.118549	0	0.1509	1	Candidate	[]
OTU_89	Bacteria;Firmicutes;Bacilli;Lactobacillales;Streptococcaceae;Streptococcus;Streptococcus infantarius	['GO:0004820', 'GO:0008835', 'GO:0004422', '1.1.1.193', 'GO:0019388', 'GO:0006164', 'GO:0004831', 'GO:0003991', 'GO:0009002', 'GO:0030698', 'GO:0030956', '3.1.11.6', 'GO:0004829', 'GO:0006541', 'GO:0004073', '2.1.1.192', 'GO:0046386', 'GO:0004452', 'GO:0008972', 'GO:0006537', 'GO:0031388', 'GO:0008659', 'GO:0006282', 'GO:0009231', 'GO:0003879', 'GO:0031072', 'GO:0004075', '2.7.1.24', 'GO:0009086'…	0.00600465	0.152003	1	0.0802625	1	Candidate	[]
OTU_116	Bacteria;Firmicutes;Clostridia;Clostridiales;Eubacteriaceae;Eubacterium;Eubacterium hallii	['GO:0009002', 'GO:0004829', 'GO:0004781', 'GO:0009073', 'GO:0006400', 'GO:0031071', 'GO:0000049', 'GO:0016021', '2.5.1.47', 'GO:0016887', 'GO:0003676', 'GO:0008833', 'GO:0051536', 'GO:0008168', 'GO:0008173', '2.7.7.7', 'GO:0009423', 'GO:0065002', 'GO:0004401', 'GO:0030246', 'GO:0032049', 'GO:0006457', 'GO:0004459', 'GO:0042910', 'GO:0003723', 'GO:0045892', 'GO:0006396', '4.2.2.-', 'GO:0016743', …	0.287732	0.0970186	0	0.190731	1	Candidate	[]

## Sheet: Cirrhosis_Robust_It_2
ID	Name	Linked_annotations	Average presence in 0	Average presence in 1	Representative_group	Average presence (total)	Average Importance	Robust_linked_annotaions
OTU_191	Bacteria;Firmicutes;Negativicutes;Selenomonadales;Veillonellaceae;Veillonella;Veillonella unclassified	['GO:0004820', 'GO:0008835', 'GO:0004422', '1.1.1.193', 'GO:0006164', 'GO:0004831', '2.7.1.130', 'GO:0030698', 'GO:0030956', 'GO:0004829', 'GO:0006541', 'GO:0004073', '2.1.1.192', 'GO:0016410', '2.5.1.17', 'GO:0006537', 'GO:0008659', 'GO:0006083', 'GO:0009231', 'GO:0031072', '2.7.1.24', 'GO:0009086', '2.7.2.3', 'GO:0009073', 'GO:0140359', 'GO:0009378', 'GO:0006400', '6.3.5.7', 'GO:0008784', 'GO:0…	0.239081	4.27925	1	2.29399	0.241567	['GO:0016984']

## Sheet: Cirrhosis_Conf_and_cand_It_2
ID	Name	Linked_annotations	Average presence in 0	Average presence in 1	Representative_group	Average presence (total)	Significance_count	Significance_category	Robust_linked_annotaions
OTU_189	Bacteria;Firmicutes;Negativicutes;Selenomonadales;Veillonellaceae;Veillonella;Veillonella dispar	['GO:0004820', 'GO:0008835', 'GO:0004422', 'GO:0018492', '1.1.1.193', 'GO:0016780', 'GO:0006164', 'GO:0004831', 'GO:0003991', '2.7.1.130', 'GO:0009002', 'GO:1901362', 'GO:0030698', 'GO:0030956', '3.1.11.6', 'GO:0004829', 'GO:0006541', 'GO:0004126', 'GO:0004073', '2.1.1.192', 'GO:0046386', 'GO:0016410', 'GO:0008972', '2.5.1.17', 'GO:0006537', '2.4.2.21', 'GO:0008659', 'GO:0006282', 'GO:0006083', '…	0.0166169	0.614711	1	0.32082	7	Candidate	[]
OTU_86	Bacteria;Firmicutes;Bacilli;Lactobacillales;Streptococcaceae;Streptococcus;Streptococcus anginosus	['GO:0006164', 'GO:0009002', 'GO:0004829', 'GO:0004370', 'GO:0031388', '2.7.2.3', 'GO:0051060', 'GO:0016755', 'GO:0140359', 'GO:0006400', '3.4.11.2', 'GO:0008784', 'GO:0000049', 'GO:0016021', '3.1.3.11', 'GO:0009116', '6.3.2.2', 'GO:0016887', 'GO:0003676', 'GO:0000455', 'GO:1990663', '6.3.2.7', 'GO:0043139', 'GO:0008168', 'GO:0033201', 'GO:0004731', '2.7.7.7', '6.3.1.20', 'GO:0000453', 'GO:003225…	0.00992614	0.213059	1	0.113244	5	Candidate	[]
OTU_190	Bacteria;Firmicutes;Negativicutes;Selenomonadales;Veillonellaceae;Veillonella;Veillonella parvula	['GO:0004820', 'GO:0018492', 'GO:0004831', 'GO:0003991', 'GO:0009002', 'GO:0030698', 'GO:0030956', '3.1.11.6', 'GO:0004829', 'GO:0006541', 'GO:0016410', 'GO:0008972', 'GO:0006537', '2.4.2.21', 'GO:0009231', 'GO:0003879', 'GO:0009073', 'GO:0140359', 'GO:0006400', '6.3.5.7', 'GO:0009234', 'GO:0101030', 'GO:0000049', 'GO:0016021', 'GO:0070475', '6.1.1.21', 'GO:0004852', 'GO:0004048', 'GO:0006364', '…	0.0856243	1.15313	1	0.628579	3	Candidate	[]
OTU_341	Bacteria;Firmicutes;Negativicutes;Selenomonadales;Veillonellaceae;Megasphaera;Megasphaera micronuciformis	['GO:0004820', 'GO:0008835', 'GO:0004422', '1.1.1.193', 'GO:0006164', 'GO:0004831', '2.7.1.130', 'GO:0009002', 'GO:0047419', 'GO:0030698', 'GO:0030956', '3.1.11.6', 'GO:0015128', 'GO:0004829', 'GO:0006541', 'GO:0004126', 'GO:0004073', '2.1.1.192', 'GO:0046386', 'GO:0016410', 'GO:0008972', '2.4.2.21', 'GO:0008659', 'GO:0006282', 'GO:0006083', 'GO:0009231', 'GO:0031072', '2.7.1.24', 'GO:0009086', '…	0.0033686	0.216589	1	0.111817	3	Candidate	['GO:0003779', 'GO:0018112']
OTU_93	Bacteria;Firmicutes;Bacilli;Lactobacillales;Streptococcaceae;Streptococcus;Streptococcus parasanguinis	['GO:0004820', 'GO:0004422', 'GO:0016780', 'GO:0019388', 'GO:0006164', 'GO:0004831', 'GO:0009002', '2.4.2.7', 'GO:0047419', 'GO:0030698', 'GO:0030956', '3.1.11.6', 'GO:0004829', 'GO:0006541', 'GO:0004126', 'GO:0004073', '2.1.1.192', 'GO:0046386', 'GO:0004452', 'GO:0008972', 'GO:0004370', 'GO:0031388', 'GO:0008659', 'GO:0006282', 'GO:0009231', 'GO:0140643', 'GO:0031072', 'GO:0004075', '2.7.1.24', …	0.0338616	0.777307	1	0.411993	1	Candidate	[]

## Sheet: Cirrhosis_Robust_It_3
ID	Name	Linked_annotations	Average presence in 0	Average presence in 1	Representative_group	Average presence (total)	Average Importance	Robust_linked_annotaions
OTU_191	Bacteria;Firmicutes;Negativicutes;Selenomonadales;Veillonellaceae;Veillonella;Veillonella unclassified	['GO:0004820', 'GO:0008835', 'GO:0004422', '1.1.1.193', 'GO:0006164', 'GO:0004831', '2.7.1.130', 'GO:0030698', 'GO:0030956', 'GO:0004829', 'GO:0006541', 'GO:0004073', '2.1.1.192', 'GO:0016410', '2.5.1.17', 'GO:0006537', 'GO:0008659', 'GO:0006083', 'GO:0009231', 'GO:0031072', '2.7.1.24', 'GO:0009086', '2.7.2.3', 'GO:0009073', 'GO:0140359', 'GO:0009378', 'GO:0006400', '6.3.5.7', 'GO:0008784', 'GO:0…	0.239081	4.27925	1	2.29399	0.465867	['GO:0016984']

## Sheet: Cirrhosis_Conf_and_cand_It_3
ID	Name	Linked_annotations	Average presence in 0	Average presence in 1	Representative_group	Average presence (total)	Significance_count	Significance_category	Robust_linked_annotaions
OTU_189	Bacteria;Firmicutes;Negativicutes;Selenomonadales;Veillonellaceae;Veillonella;Veillonella dispar	['GO:0004820', 'GO:0008835', 'GO:0004422', 'GO:0018492', '1.1.1.193', 'GO:0016780', 'GO:0006164', 'GO:0004831', 'GO:0003991', '2.7.1.130', 'GO:0009002', 'GO:1901362', 'GO:0030698', 'GO:0030956', '3.1.11.6', 'GO:0004829', 'GO:0006541', 'GO:0004126', 'GO:0004073', '2.1.1.192', 'GO:0046386', 'GO:0016410', 'GO:0008972', '2.5.1.17', 'GO:0006537', '2.4.2.21', 'GO:0008659', 'GO:0006282', 'GO:0006083', '…	0.0166169	0.614711	1	0.32082	4	Candidate	[]
OTU_86	Bacteria;Firmicutes;Bacilli;Lactobacillales;Streptococcaceae;Streptococcus;Streptococcus anginosus	['GO:0006164', 'GO:0009002', 'GO:0004829', 'GO:0004370', 'GO:0031388', '2.7.2.3', 'GO:0051060', 'GO:0016755', 'GO:0140359', 'GO:0006400', '3.4.11.2', 'GO:0008784', 'GO:0000049', 'GO:0016021', '3.1.3.11', 'GO:0009116', '6.3.2.2', 'GO:0016887', 'GO:0003676', 'GO:0000455', 'GO:1990663', '6.3.2.7', 'GO:0043139', 'GO:0008168', 'GO:0033201', 'GO:0004731', '2.7.7.7', '6.3.1.20', 'GO:0000453', 'GO:003225…	0.00992614	0.213059	1	0.113244	3	Candidate	[]
OTU_190	Bacteria;Firmicutes;Negativicutes;Selenomonadales;Veillonellaceae;Veillonella;Veillonella parvula	['GO:0004820', 'GO:0018492', 'GO:0004831', 'GO:0003991', 'GO:0009002', 'GO:0030698', 'GO:0030956', '3.1.11.6', 'GO:0004829', 'GO:0006541', 'GO:0016410', 'GO:0008972', 'GO:0006537', '2.4.2.21', 'GO:0009231', 'GO:0003879', 'GO:0009073', 'GO:0140359', 'GO:0006400', '6.3.5.7', 'GO:0009234', 'GO:0101030', 'GO:0000049', 'GO:0016021', 'GO:0070475', '6.1.1.21', 'GO:0004852', 'GO:0004048', 'GO:0006364', '…	0.0856243	1.15313	1	0.628579	2	Candidate	[]
OTU_341	Bacteria;Firmicutes;Negativicutes;Selenomonadales;Veillonellaceae;Megasphaera;Megasphaera micronuciformis	['GO:0004820', 'GO:0008835', 'GO:0004422', '1.1.1.193', 'GO:0006164', 'GO:0004831', '2.7.1.130', 'GO:0009002', 'GO:0047419', 'GO:0030698', 'GO:0030956', '3.1.11.6', 'GO:0015128', 'GO:0004829', 'GO:0006541', 'GO:0004126', 'GO:0004073', '2.1.1.192', 'GO:0046386', 'GO:0016410', 'GO:0008972', '2.4.2.21', 'GO:0008659', 'GO:0006282', 'GO:0006083', 'GO:0009231', 'GO:0031072', '2.7.1.24', 'GO:0009086', '…	0.0033686	0.216589	1	0.111817	2	Candidate	[]

## Sheet: Cirrhosis_Robust_It_4
ID	Name	Linked_annotations	Average presence in 0	Average presence in 1	Representative_group	Average presence (total)	Average Importance	Robust_linked_annotaions
OTU_191	Bacteria;Firmicutes;Negativicutes;Selenomonadales;Veillonellaceae;Veillonella;Veillonella unclassified	['GO:0004820', 'GO:0008835', 'GO:0004422', '1.1.1.193', 'GO:0006164', 'GO:0004831', '2.7.1.130', 'GO:0030698', 'GO:0030956', 'GO:0004829', 'GO:0006541', 'GO:0004073', '2.1.1.192', 'GO:0016410', '2.5.1.17', 'GO:0006537', 'GO:0008659', 'GO:0006083', 'GO:0009231', 'GO:0031072', '2.7.1.24', 'GO:0009086', '2.7.2.3', 'GO:0009073', 'GO:0140359', 'GO:0009378', 'GO:0006400', '6.3.5.7', 'GO:0008784', 'GO:0…	0.239081	4.27925	1	2.29399	0.583469	[]

## Sheet: Cirrhosis_Conf_and_cand_It_4
ID	Name	Linked_annotations	Average presence in 0	Average presence in 1	Representative_group	Average presence (total)	Significance_count	Significance_category	Robust_linked_annotaions
OTU_189	Bacteria;Firmicutes;Negativicutes;Selenomonadales;Veillonellaceae;Veillonella;Veillonella dispar	['GO:0004820', 'GO:0008835', 'GO:0004422', 'GO:0018492', '1.1.1.193', 'GO:0016780', 'GO:0006164', 'GO:0004831', 'GO:0003991', '2.7.1.130', 'GO:0009002', 'GO:1901362', 'GO:0030698', 'GO:0030956', '3.1.11.6', 'GO:0004829', 'GO:0006541', 'GO:0004126', 'GO:0004073', '2.1.1.192', 'GO:0046386', 'GO:0016410', 'GO:0008972', '2.5.1.17', 'GO:0006537', '2.4.2.21', 'GO:0008659', 'GO:0006282', 'GO:0006083', '…	0.0166169	0.614711	1	0.32082	4	Candidate	[]
OTU_190	Bacteria;Firmicutes;Negativicutes;Selenomonadales;Veillonellaceae;Veillonella;Veillonella parvula	['GO:0004820', 'GO:0018492', 'GO:0004831', 'GO:0003991', 'GO:0009002', 'GO:0030698', 'GO:0030956', '3.1.11.6', 'GO:0004829', 'GO:0006541', 'GO:0016410', 'GO:0008972', 'GO:0006537', '2.4.2.21', 'GO:0009231', 'GO:0003879', 'GO:0009073', 'GO:0140359', 'GO:0006400', '6.3.5.7', 'GO:0009234', 'GO:0101030', 'GO:0000049', 'GO:0016021', 'GO:0070475', '6.1.1.21', 'GO:0004852', 'GO:0004048', 'GO:0006364', '…	0.0856243	1.15313	1	0.628579	2	Candidate	[]
OTU_86	Bacteria;Firmicutes;Bacilli;Lactobacillales;Streptococcaceae;Streptococcus;Streptococcus anginosus	['GO:0006164', 'GO:0009002', 'GO:0004829', 'GO:0004370', 'GO:0031388', '2.7.2.3', 'GO:0051060', 'GO:0016755', 'GO:0140359', 'GO:0006400', '3.4.11.2', 'GO:0008784', 'GO:0000049', 'GO:0016021', '3.1.3.11', 'GO:0009116', '6.3.2.2', 'GO:0016887', 'GO:0003676', 'GO:0000455', 'GO:1990663', '6.3.2.7', 'GO:0043139', 'GO:0008168', 'GO:0033201', 'GO:0004731', '2.7.7.7', '6.3.1.20', 'GO:0000453', 'GO:003225…	0.00992614	0.213059	1	0.113244	1	Candidate	[]
OTU_341	Bacteria;Firmicutes;Negativicutes;Selenomonadales;Veillonellaceae;Megasphaera;Megasphaera micronuciformis	['GO:0004820', 'GO:0008835', 'GO:0004422', '1.1.1.193', 'GO:0006164', 'GO:0004831', '2.7.1.130', 'GO:0009002', 'GO:0047419', 'GO:0030698', 'GO:0030956', '3.1.11.6', 'GO:0015128', 'GO:0004829', 'GO:0006541', 'GO:0004126', 'GO:0004073', '2.1.1.192', 'GO:0046386', 'GO:0016410', 'GO:0008972', '2.4.2.21', 'GO:0008659', 'GO:0006282', 'GO:0006083', 'GO:0009231', 'GO:0031072', '2.7.1.24', 'GO:0009086', '…	0.0033686	0.216589	1	0.111817	1	Candidate	[]

[truncated: 50 more sheets: Colorectal_Robust_It_0, Colorectal_Conf_and_cand_It_0, Colorectal_Robust_It_1, Colorectal_Conf_and_cand_It_1, Colorectal_Robust_It_2, Colorectal_Conf_and_cand_It_2, Colorectal_Robust_It_3, Colorectal_Conf_and_cand_It_3, Colorectal_Robust_It_4, Colorectal_Conf_and_cand_It_4, Obesity_Robust_It_0, Obesity_Conf_and_cand_It_0, Obesity_Robust_It_1, Obesity_Conf_and_cand_It_1, Obesity_Robust_It_2, Obesity_Conf_and_cand_It_2, Obesity_Robust_It_3, Obesity_Conf_and_cand_It_3, Obesity_Robust_It_4, Obesity_Conf_and_cand_It_4 …]
