# Supplementary material for: SPARTA: Interpretable functional classification of microbiomes and detection of hidden cumulative effects
Source: PLoS Comput Biol. 2024 Nov 18;20(11):e1012577. doi: 10.1371/journal.pcbi.1012577 (PMC11611268; doi:10.1371/journal.pcbi.1012577)
Supplement: S4 File — The detailed conclusions of the bibliographic research on IBD’s whole robust output, as well as random selections of 20 annotations that were non-candidates, and significant in 50% of SPARTA’s runs. Bibliographic categories are as presented in Results. The categorizations are justified by quoted sources. (XLSX) [file pcbi.1012577.s004.xlsx]

## Sheet: Robust
ID	Name	Family	Bibliography category	Bibliography	Quotes	Bibliographic grade justification	Impacted organism	Family according to bibliography
GO:0102545	phosphatidyl phospholipase B activity	1	1	[1]	'We have shown that LPC can induce recruitment of monocytes and pro-inflammatory cytokine production at nM concentrations.’	Lysophosphatidylcholine (LPC) is a product of the hydrolysis that Phosholipase B catalyses. It is also known as a pro-inflammatry agent, making it directly relevant to IBD (category 1).	Human (macrophages)	1
GO:0008744	L-xylulokinase activity	1	3	[2] (1), [3] (2)	'various artificial sweeteners such as acesulfame potassium and aspartame can exacerbate the impairment of the intestinal mucus layer observed in CD’ (ref 1) + ‘L-xylulokinase, D-xylonolactonase and alpha-amylase, were also decreased in female animals administered Ace-K (acesulfame potassium).’ (ref 2)	L-xyluokinase is known to be underexpressed in the gut microbiome of organisms that consume Acesulfame-potassium (Ace-K or ACK), an artificial sweetener, as shown by the second linked study. The other study reviews the effect of sweeteners in the diet on host health in the case of IBD, and flags Ace-K as an exacerbator of Crohn’s and Colitis. As such, L-xyluokinase in the microbiota can be correl…	Microbiota	0
4.1.2.-	Not Found (Aldehyde Lyases)	1	2	[4] (1), [5] (2), [6] (3)	'SPL (sphinganine-1-phosphate lyase, EC 4.1.2.27) deficiency in gut epithelial cells promotes colitis and colitis-associated carcinogenesis (CAC)’ (ref 1) , indole synthase (EC 4.1.2.8): ‘In other words, different approaches, such as the intake of foods that favor indole-inducing bacteria, microbiota that produce indoles from tryptophan, and indole compounds themselves, should be attempted for th…	Though the annotation itself proved too generic to be correlated to the disease itself, several of its children (see citations) were found to be relevant to IBD (category 2). NOTE: some of these enzymes are benefic, and others are markers of the disease.	Microbiota (+fecal matter) + Human (epithelial cells)	N.A
GO:0006520	amino acid metabolic process	1	1	[7]	'Intestinal inflammation affects several metabolic pathways and disturbances in amino acid metabolism are observed in IBD patients.’, ‘Metagenomic studies have revealed that amino acid biosynthesis genes are downregulated and amino acid transporter genes are upregulated in the gut microbiome of IBD patients, indicating that the gut microbiota lessens the production of amino acids and increases th…	A direct bibliographic link between the annotation and IBD was established (category 1)	Microbiota	1
GO:0001510	RNA methylation	0	1	[8]	'Our analysis resulted in five candidate genes corresponding to two of the major IBD subtypes: UBE2L3 and SLC22A4 for Crohn’s Disease and TCF19, C6orf47 and SNAPC4 for Ulcerative Colitis. Further analysis using in silico predictions and co-expression analyses in combination with in vitro functional studies showed that our candidate genes seem to be regulated by m6A-dependent mechanisms. These fin…	A direct bibliographic link between the annotation and IBD was established (category 1) NOTE: colitis involves more methylation on some genes, and less on others, therefore it is difficult to establish a direct link between methylation itself and the control/unhealthy status	Human (immune response)	N.A
GO:0008092	cytoskeletal protein binding	0	1	[9]	'Another important protein associated with enterocytic differentiation state is villin, an actin-binding cytoskeletal protein located within the microvilli of intestinal epithelial cells. It is well established that the expression of villin along the crypt-villus axis increases as cells migrate from the crypt to the villus surface concomitant with an increased rate of synthesis during enterocytic…	A direct bibliographic link between the annotation and IBD was established (category 1) NOTE: (This is a little surprising to me: Do the actin-binding molecules of the bacteriae impact our own epithelial cells?)	Human (epithelial cells)	0
GO:0016746	acyltransferase activity	0	2	[10] (1), [11] (2)	'GOAT (Ghrelin-O-acyltransferase) overexpression significantly enhanced the induction of colitis’ (ref 1), ‘N-acylethanolamines (NAEs) [...]are produced on demand from membrane phospholipids by the sequential actions of an N-acyltransferase and an NAPE-preferring phospholipase D (NAPE-PLD). [...][Results] would suggest a dysregulation in the production of NAEs during colon inflammation, with pote…	Though the annotation itself proved too generic to be correlated to the disease itself, several of its children (see citations) were found to be relevant to IBD (category 2). NOTE: some of these enzymes are benefic, and others are markers of the disease.	Human (intestinal mucosa, colon)	N.A
GO:0017065	single-strand selective uracil DNA N-glycosylase activity	0	1	[12]	Definition of Goterm: ‘Single-strand selective monofunctional uracil DNA glycosylase (SMUG1) recognizes breaks in the genome and initiates repair.’ + 'Increased levels of DNA base lesions have been documented in patients with chronic inflammatory conditions, including IBD ‘ (ref)	A direct bibliographic link between the annotation and IBD was established (category 1)	Human (genome)	0
GO:0003953	NAD+ nucleosidase activity	0	1	[13]	'In the case of IBD, the maintenance of intestinal homeostasis relies on a delicate balance between NAD+ biosynthesis and consumption. Consequently, therapeutics designed to target the NAD+ pathway are promising for the management of IBD.’+'NAD+ depletion in UC may result from increased NAD+ catabolism ’	A direct bibliographic link between the annotation and IBD was established (category 1)	Human (intestines)	1
GO:0016832	aldehyde-lyase activity	1	2	[4] (1), [5] (2), [6] (3)	'SPL (sphinganine-1-phosphate lyase, EC 4.1.2.27) deficiency in gut epithelial cells promotes colitis and colitis-associated carcinogenesis (CAC)’ (ref 1) , indole synthase (EC 4.1.2.8): ‘In other words, different approaches, such as the intake of foods that favor indole-inducing bacteria, microbiota that produce indoles from tryptophan, and indole compounds themselves, should be attempted for th…	Though the annotation itself proved too generic to be correlated to the disease itself, several of its children (see citations) were found to be relevant to IBD (category 2). NOTE: some of these enzymes are benefic, and others are markers of the disease.	Microbiota (+fecal matter) + Human (epithelial cells)	N.A
GO:0019677	NAD catabolic process	0	1	[13]	'In the case of IBD, the maintenance of intestinal homeostasis relies on a delicate balance between NAD+ biosynthesis and consumption. Consequently, therapeutics designed to target the NAD+ pathway are promising for the management of IBD.’+'NAD+ depletion in UC may result from increased NAD+ catabolism ’	A direct bibliographic link between the annotation and IBD was established (category 1)	Human (intestines)	1
GO:0005727	extrachromosomal circular DNA	1	1	[14]	'These studies suggest that self-derived circulating DNA (both non-circular cfDNA in nucleosomes or naked, and eccDNA (Extrachromosomal circular DNA)) are able to induce and sustain the inflammation machinery’	A direct bibliographic link between the annotation and IBD was established (category 1)	Human (epithelial cells)	1
GO:0000310	xanthine phosphoribosyltransferase activity	1	3	[15] (1), [16] (2)	'Hypoxanthine phosphoribosyltransferase (Hpt), Adenine phosphoribosyltransferase (apt), and xanthine phosphoribosyltransferase (xpt) are the enzymes crucial to the purine salvage pathway.’ (1st citation) + ‘Microbiota-sourced purines (MSPs) are salvaged by the gut mucosa for nucleotide genesis. MSPs support energy balance, proliferation, and mucous barrier function’ (2nd citation)	The annotation itself doesn’t have a direct link to IBD in the bibliography. It is however involved in the purine pathway, which is a known factor in intestinal mucosa repair. The annotation is therefore involved in a larger relevant mechanism (category 3)	Human (epithelial cells)	0
GO:0016297	acyl-[acyl-carrier-protein] hydrolase activity	0	3	[17]	GO term synonym: acyl-ACP thioesterase activity (https://www.ebi.ac.uk/QuickGO/term/GO:0016297). 'Genes associated with both fatty acid profile determination and assembly of triglycerides were identified successfully as CnDGAT1, CnPDAT, CnFATB3 which code for the enzymes diacylglycerol acyltransferase, phospholipid:diacylglycerol acyltransferase, and acyl-ACP thioesterase class B, respectively, a…	When expressed in crops, acyl-ACP hydrolases are a precursor for Medium chain triglycerides (MCTs), which themselves are used as treatment for Crohn’s disease. As such, an indirect link can be found between this annotation and the disease (category 3)	Human	0
GO:0004122	cystathionine beta-synthase activity	1	1	[18]	'Decreased expression of CBS (cystathionine beta-synthase) propagates the pathogenesis of UC by exacerbating inflammation-induced intestinal barrier injury.’	A direct bibliographic link between the annotation and IBD was established (category 1)	Human (epithelial cells)	0
GO:0008788	alpha,alpha-phosphotrehalase activity	1	3	[19]	'Clinical manifestations of CD (Clostridioides difficile) infection include diarrhea, pseudomembranous colitis, and in extreme cases, death.’ + ‘Mechanisms by which these variants utilize trehalose include hypersensitive de-repression of the phosphotrehalase, TreA gene, and more efficient trehalose transport from the extracellular space via the PtsT transporter.’	This annotation does not directly link to IBD, however it is known to be expressed by OTU Clostridioides difficile, which is a known aggressive pathogen responsible for colitis symptoms (category 3)	Microbiota	1
GO:0047605	acetolactate decarboxylase activity	1	3	[20] (1), [21] (2)	'Lactobacillus reuteri is a normal resident species of the healthy gut microflora that can prevent IBD by altering the intestinal micro-environment and the immune system’ (ref 1), ‘This study identifies the coding gene (aldB) of acetolactate decarboxylase (ALDC) as an important regulatory gene of the intracellular pH in Lactobacillus reuteri (L. reuteri)’ (ref 2)	Though it does not appear to be directly linked to the disease in metabolic terms, this annotation is expressed by an OTU known to be beneficial, and used as a probiotic tratment for IBD, Lactobacillus reuteri (category 3)	Microbiota	0
GO:0043130	ubiquitin binding	0	1	[22]	'In the past few years, accumulative evidence illustrated that six E3 ubiquitin ligases, namely, ring finger protein (RNF) 183, RNF 20, A20, Pellino 3, TRIM62 and Itch, exhibited clear mechanisms in the development of IBD. They regulate the intestinal inflammation by facilitating the ubiquitination of targeted proteins which participate in different inflammatory signaling pathways.’	A direct bibliographic link between the annotation and IBD was established (category 1)	Human (signalling pathways)	0
GO:0047419	N-acetylgalactosamine-6-phosphate deacetylase activity	1	1	[23]	This enzyme catalyzes the prouction of acetate (https://www.ebi.ac.uk/QuickGO/term/GO:0047419). 'Our findings suggest that propionate and acetate, in addition to butyrate, could be useful in the treatment of inflammatory disorders, including IBD.’, ‘it is also clearly demonstrated that acetate and propionate ameliorate an ongoing inflammatory response at the cellular level’	A direct bibliographic link between the annotation’s product and IBD was established (category 1)	Human (signalling pathways)	0
1.1.1.22	UDP-glucose 6-dehydrogenase.	0	1	[24]	'Energy metabolism was also identified herein to be altered in IBD, which includes the candidate biomarkers inorganic pyro-phosphatase, visfatin and UDP-glucose 6-dehydrogenase.’; Table 2 does not mark UDP-glucose 6-dehydrogenase as ‘elevated in patients with IBD’	A direct bibliographic link between the annotation’s product and IBD was established (category 1)	Human (colon)	0
GO:0004135	amylo-alpha-1,6-glucosidase activity	0	3	[25]	'[GSDIII] diagnosis is made by identifying biallelic pathogenic variants in glycogen debranching enzyme, amylo-alpha-1,6-glucosidase, or 4-alpha-glucanotransferase (AGL)’ + ‘Populations with GSDI suffer from Crohn’s-like inflammatory bowel disease (C-IBD)’	Amylo-alpha-1,6-glucosidase deficiency is known to cause GSDIII, a form of glycogen storage deficiency. Another form of the same pathology, GSDI, has shown to be a cause of IBD. Though it is far from direct, a potential link to the disease can be traced (category 3)	Human	0
GO:0008707	4-phytase activity	0	3	[26]	4-phytase participates in the inositol phosphate metabolism (https://www.brenda-enzymes.org/enzyme.php?ecno=3.1.3.26) 'Inositol and its derivatives, as natural compounds, have shown a significant effect on inhibiting inflammation and carcinogenesis’	The annotation is implicated in a metabolic pathway, of which the product is an inflammation inhibitor (category 3)	Human (signalling pathways)	0
GO:0046537	2,3-bisphosphoglycerate-independent phosphoglycerate mutase activity	0	3	[27]	'Disease preventing property of different strains of B. coagulans demonstrated in separate studies include [...] reduction of symptoms associated with Clostridium difficile-induced colitis in mice’ + Table 2: the enzyme is part of the genes detected in the probiotic	Though it does not appear to be directly linked to the disease in metabolic terms, this annotation is expressed by an OTU known to be beneficial against colitis, B. coagulans (category 3)	Microbiota	0
GO:0008610	lipid biosynthetic process	1	1	[28]	'We demonstrate that a number of ether lipids (alkylphospholipid and plasmalogens) are significantly and negatively associated with CD. These alterations of lipid profiles particularly plasmalogens may contribute to the pathogenesis of IBD.’	A direct bibliographic link between the annotation’s product and IBD was established (category 1)	Human (plasma)	0
GO:0042121	alginic acid biosynthetic process	0	1	[29]	'Our data suggest that LVA (low-viscosity sodium alginate, a salt of alginic acid) could potentially be a novel therapeutic option for inflammatory bowel disease.’	A direct bibliographic link between the annotation’s product and IBD was established (category 1)	Human (signalling pathways)	0
2.4.2.22	xanthine phosphoribosyltransferase.	1	3	[15] (1), [16] (2)	'Hypoxanthine phosphoribosyltransferase (Hpt), Adenine phosphoribosyltransferase (apt), and xanthine phosphoribosyltransferase (xpt) are the enzymes crucial to the purine salvage pathway.’ (1st citation) + ‘Microbiota-sourced purines (MSPs) are salvaged by the gut mucosa for nucleotide genesis.MSPs support energy balance, proliferation, and mucous barrier function’ (2nd citation)	The annotation itself doesn’t have a direct link to IBD in the bibliography. It is however involved in the purine pathway, which is a known factor in intestinal mucosa repair. The annotation is therefore involved in a larger relevant mechanism (category 3)	Human (epithelial cells)	0
GO:0071702	organic substance transport	1	3	[30]	'The IBD5 locus on the 5th chromosome was identified as conferring a 2 to 6 fold risk to develop CD. This region codes for two genes (SLC22A4 and SLC22A5) encoding the organic cation/carnitine transporters (OCTN) 1 and 2.’	A direct correlation between the annotation and the disease wasn’t established, but the overexpression of genes coding for transporters in this family were found to be a risk factor for Crohn’s (category 3)	Human (genetic)	1
GO:0032440	2-alkenal reductase [NAD(P)+] activity	0	3	[31]	GO term synonym: NAD(P)H-dependent alkenal/one oxidoreductase activity (https://www.ebi.ac.uk/QuickGO/term/GO:0032440). 'Another route for the metabolic detoxification of HNE (4-hydroxy-2-nonenal) involves the reduction of the C2-C3 double bond by NAD(P)H-dependent alkenal/one oxidoreductase’+’HNE is converted to the epoxynonanal, which reacts with the amino groups of guanosine, adenosine and cyt…	This enzyme is involved in the detoxification of HNE (4-hydroxy-2-nonenal) which, at an elevated level in the cell, interacts with DNA coding sequences in a way that generates etheno-DNA, the presence of which has been correlated with IBD (category 3)	Human (cellular)	0
GO:0047356	CDP-ribitol ribitolphosphotransferase activity	1	2	[32]	GO term synonym: teichoic-acid synthase activity (https://www.ebi.ac.uk/QuickGO/term/GO:0047356). 'Teichoic acids (TAs), and especially lipoteichoic acids (LTAs), are one of the main immunostimulatory components of pathogenic Gram-positive bacteria.’ + 'Taken together, these results emphasize the importance of LTA composition in the proinflammatory or antiinflammatory properties of Lactobacillus …	The expression of this specific molecule in Lactobacillus plantarum has been proven to affect the host immunoresponse, making it capable of enhancing or downregulating inflammatory responses depending on their form (most notably, it has been shown to reduce inflammation when it is in a shape that inclused less d-Ala). (category 2)	Microbiota	N.A
GO:0008910	kanamycin kinase activity	1	1	[33]	“More recently, it has been demonstrated that a variety of antibiotic compounds can depress intestinal neuroeffector transmission in vitro and that those best able to accomplish this are those most often associated with antibiotic-associated colitis. Included in this category are [...] kanamycin”	A direct bibliographic link between the annotation’s product and IBD was established (category 1) (when given as an antibiotic, kanamycin appears to favor IBD)	Human (intestinal neuroeffector)	1
2.8.3.10	citrate CoA-transferase.	1	1	[23]	This enzyme catalyzes the production of acetate (https://enzyme.expasy.org/EC/2.8.3.10). 'Our findings suggest that propionate and acetate, in addition to butyrate, could be useful in the treatment of inflammatory disorders, including IBD.’, ‘it is also clearly demonstrated that acetate and propionate ameliorate an ongoing inflammatory response at the cellular level’	A direct bibliographic link between the annotation’s product and IBD was established (category 1)	Human (signalling pathways)	0
4.2.1.-	Not Found (Hydro-Lyases)	1	2	[34] (1), [18] (2), [35] (3)	Tryptophan synthase (4.2.1.20): ‘Chronic colitis is accompanied by a decrease in the serum Trp level.’ + ‘Trp supplementation ameliorated DSS-induced colitis through AhR’ (citation 1), cystathionine beta-synthase (4.2.1.22): ‘'Decreased expression of CBS (cystathionine beta-synthase) propagates the pathogenesis of UC by exacerbating inflammation-induced intestinal barrier injury.’ (citation 2), p…	Though the annotation itself proved too generic to be correlated to the disease itself, several of its children (see citations) were found to be relevant to IBD (category 2).	Human (signaling pathways)	0
GO:0006741	NADP biosynthetic process	1	1	[36]	'In dextran sulphate sodium salt (DSS)-induced colitis, activated NADK produces NADP from NAD to mount an oxidative burst and increased infiltration of neutrophils, resulting in increased inflammation and immune dysregulation’	A direct bibliographic link between the annotation’s product and IBD was established (category 1)	Human (biosynthetic pathways)	1
4.1.1.5	acetolactate decarboxylase.	1	3	[20] (1), [21] (2)	'Lactobacillus reuteri is a normal resident species of the healthy gut microflora that can prevent IBD by altering the intestinal micro-environment and the immune system’ (ref 1), ‘This study identifies the coding gene (aldB) of acetolactate decarboxylase (ALDC) as an important regulatory gene of the intracellular pH in Lactobacillus reuteri (L. reuteri)’ (ref 2)	Though it does not appear to be directly linked to the disease in metabolic terms, this annotation is expressed by an OTU known to be beneficial, and used as a probiotic tratment for IBD, Lactobacillus reuteri (category 3)	Microbiota	0
GO:0032265	XMP salvage	1	2	[16]	GO:0032261 - purine nucleotide salvage is a parent class of this GO term (https://www.ebi.ac.uk/QuickGO/term/GO:0032265); ‘Microbiota-sourced purines (MSPs) are salvaged by the gut mucosa for nucleotide genesis.MSPs support energy balance, proliferation, and mucous barrier function’	A direct bibliographic link between the annotation’s prarent and IBD was established (category 2)	Human (epithelial cells)	0
GO:0045151	acetoin biosynthetic process	1	3	[37]	“This supports our previous hypothesis that the mechanism causing diarrhoea involves cell signalling, analogous to the diarrhoea in severe gut infections, and is not simply an osmotic effect of the lactose, as has been previously thought. Important metabolic toxins are methylglyoxal, acetoin, diacetyl, butan 2,3 diol and related aldehydes and ketones.”	Link is not quite established, but this function is implicated in aspects of lactose sensitivity that are analogous to IBD. Could be a simple correlation, as “Sensitivity to lactose has been reported in Crohn’s disease, but its true role in inflammatory bowel disease (IBD) is unclear.” (category 3)	Human (signalling pathways)	1
3.5.3.6	arginine deiminase.	1	1	[38]	“The results showed enhanced expression of […] PAD4 (Protein Arginine Deiminase-4) in TNBS-induced colitis mice”	A direct bibliographic link between the annotation and IBD was established (category 1) (the expression of this protein increases the production of Neutrophin Extracellular Traps, which induce inflammation)	Human (neutrophils)	1
GO:0009346	ATP-independent citrate lyase complex	1	2	[39]	“An increase in glucose uptake through GLUT3 supported the generation of acetyl-CoA and increased levels of citrate—pharmacological and genetic suppression of ATP-citrate lyase-dependent (ACLY) acetyl-CoA generation prevented histone acetylation at inflammatory gene loci and reduced cytokine responses”	We astablished that the expression of a similar protein, the ATP dependent citrate lyase, was correlated to inflammation (category 2)	Human (signalling pathways)	1
4.1.3.6	citrate (pro-3S)-lyase.	1	1	[23]	This enzyme catalyzes the prouction of acetate (https://enzyme.expasy.org/EC/4.1.3.6). 'Our findings suggest that propionate and acetate, in addition to butyrate, could be useful in the treatment of inflammatory disorders, including IBD.’, ‘it is also clearly demonstrated that acetate and propionate ameliorate an ongoing inflammatory response at the cellular level’	A direct bibliographic link between the annotation’s product and IBD was established (category 1)	Human (signalling pathways)	0
GO:0008760	UDP-N-acetylglucosamine 1-carboxyvinyltransferase activity	1	3	[40]	This enzyme is involved in the biosynthesis of peptidoglycan (https://www.brenda-enzymes.org/enzyme.php?ecno=2.5.1.7) 'PGN (peptidoglycan) purified from Ls33 rescued mice from colitis in an IL-10-dependent manner and favoured the development of CD103+ DCs and CD4+ Foxp3 + regulatory T cells.’	This annotation is involved in a pathway, the product of which is known to be beneficial in IBD when expressed in certain OTUs	Microbiota (membrane)	0
GO:0006144	purine nucleobase metabolic process	1	1	[41]	“The purine metabolic pathway is involved in various inflammatory processes including IBD.”	A direct bibliographic link between the annotation and IBD was established (category 1)	Human (signalling pathways)	1
GO:0016811	hydrolase activity, acting on carbon-nitrogen (but not peptide) bonds, in linear amides	1	1	[42]	“We conclude that decreases in the small intestinal apical activities of these examined hydrolases likely contribute to overgrowth of pathogenic bacterial populations in the distal small intestine and the colon, leading to the pathogenesis of IBD.”	A direct bibliographic link between the annotation and IBD was established (category 1)	Human + Microbiota	1
GO:0009409	response to cold	1	1	[43]	“All findings point to refrigeration as a potential risk factor for Crohn's disease.”	A direct bibliographic link between the annotation and IBD was established (category 1)	Human + microbiota (environmental variable)	1
GO:1901135	carbohydrate derivative metabolic process	1	1	[44] (1), [45] (2)	“Short chain fatty acids (SCFAs) are among the important class of gut microbiota bio-products, produced mainly from fermentation of non-digestible carbohydrates, including dietary fiber, that become available to the gut microbiota” (citation 1), “In sum, increased intake of fermentable dietary fiber, or SCFAs, protects against colonic inflammation and therefore seems to be clinically beneficial i…		Human (signalling pathways)	0
GO:0008814	citrate CoA-transferase activity	1	1	[23]	This enzyme catalyzes the prouction of acetate (https://enzyme.expasy.org/EC/2.8.3.10). 'Our findings suggest that propionate and acetate, in addition to butyrate, could be useful in the treatment of inflammatory disorders, including IBD.’, ‘it is also clearly demonstrated that acetate and propionate ameliorate an ongoing inflammatory response at the cellular level’	A direct bibliographic link between the annotation’s product and IBD was established (category 1)	Human (signalling pathways)	0
GO:0047330	polyphosphate-glucose phosphotransferase activity	1	1	[46]	Product of catalyzed reaction: glucose-6-phosphate (https://www.ebi.ac.uk/QuickGO/term/GO:0047330). “Glucose-6-phosphatase deficiency (G6P deficiency) [is] responsible for tendency towards infections, relapsing aphtous gingivostomatitis, and inflammatory bowel disease.”	A direct bibliographic link between the annotation’s product and IBD was established (category 1)	Human	0
GO:0015444	P-type magnesium transporter activity	1	2	[47]	“Nutritional deficiencies are common in inflammatory bowel diseases (IBD). In patients, magnesium (Mg) deficiency is associated with disease severity, while in murine models, dietary Mg supplementation contributes to restoring mucosal function.”	Though the transporters themselves are not directly referenced, a lack of Magnesium in the diet is correlated to IBD severity, creating a direct link to a relevant molecule (category 2)	Human	0
2.7.1.23	NAD(+) kinase.	1	1	[36]	'In dextran sulphate sodium salt (DSS)-induced colitis, activated NADK (NAD kinase) produces NADP from NAD to mount an oxidative burst and increased infiltration of neutrophils, resulting in increased inflammation and immune dysregulation’	A direct bibliographic link between the annotation’s product and IBD was established (category 1)	Human (biosynthetic pathways)	1
GO:0008808	cardiolipin synthase activity	0	3	[48] (1), [49] (2)	“NLRP3 inflammasome can also be activated by direct interaction with mitochondrial cardiolipin, in a mtROS-independent manner. Cardiolipin is a phospholipid located exclusively in the inner mitochondrial membrane (IMM). It can translocate to the outer mitochondrial membrane (OMM) by mtROS production, PAMPs (e.g., LPS), or pro-apoptotic stimuli, thus promoting mitophagy. This suggests that cardiol…	No direct link is established in the litterature. However, correlations between cardiolipin antibodies and IBD are known, and the molecule itself is cited as a promising lead (cat 3)	Human (mitochondria)	1
GO:0097056	selenocysteinyl-tRNA(Sec) biosynthetic process	1	1	[50]	Goterm synonym: selenocysteine biosynthesis; “Selenocysteine and selenocystine significantly attenuated IBD-related symptoms, including preventing weight loss, decreasing disease activity index (DAI) scores, and increasing colon length.”	A direct bibliographic link between the annotation and IBD was established (category 1)	Human (colon)	0
GO:0008815	citrate (pro-3S)-lyase activity	1	1	[23]	This enzyme catalyzes the prouction of acetate (https://enzyme.expasy.org/EC/4.1.3.6). 'Our findings suggest that propionate and acetate, in addition to butyrate, could be useful in the treatment of inflammatory disorders, including IBD.’, ‘it is also clearly demonstrated that acetate and propionate ameliorate an ongoing inflammatory response at the cellular level’	A direct bibliographic link between the annotation’s product and IBD was established (category 1)	Human (signalling pathways)	0
GO:0047395	glycerophosphoinositol glycerophosphodiesterase activity	1	1	[51]	This enzyme catalyzes the prouction of myo-inositol: 'In mice, pβ-cateninS552 staining faithfully reported the effects of myo-inositol in reducing inflammation and intestinal stem cell activation.’	A direct bibliographic link between the annotation’s product and IBD was established (category 1)	Human (signalling pathways)	0
GO:0033711	4-phosphoerythronate dehydrogenase activity	0	3	[52]	This enzyme is involved in the metabolism of Vitamin B6 (https://www.brenda-enzymes.org/enzyme.php?ecno=1.1.1.290), 'Median vitamin B6 levels were significantly lower in IBD patients (22.0 pmol/L, range 3.6–231.0) than in controls (31.1 pmol/L, 3.7–363.4; p < 0.01). ‘	The annotation itself hasn’t been correlated to IBD. It is however involved in the metabolism of Vitamin B6, which is known to be deficient in IBD patients (category 3)	Human (biosynthetic pathways)	0
GO:0004792	thiosulfate sulfurtransferase activity	1	1	[53]	'Expression of TST (thiosulfate sulfurtransferase) in colon mucosa is often markedly reduced in patients with ulcerative colitis and colon cancer when compared to normal mucosa, although the evidence is not completely consistent [72]. This decrease in TST activity corresponds with the development of colitis, and is followed by an elevation of TST activity in erythrocytes [[71], [72], [73]].’	A direct bibliographic link between the annotation and IBD was established (category 1)	Human (signalling pathways)	0
2.1.1.195	cobalt-precorrin-5B (C(1))-methyltransferase.	1	4	[54]	This enzyme is involved in the metabolism of vitamin B12 (https://www.brenda-enzymes.org/enzyme.php?ecno=2.1.1.195) 'Further studies are warranted to elucidate the possible association between vitamin B12 and risk of IBD.’	The most relevant aspect of this annotation here is its implication in the metabolism of vitamin B12, which is heavily researched in the context of IBD. However, recent studies on the subject are still not conclusive in linking vitamin B12 levels to the disease. Therefore, though this promising lead has to be noted, there is no established correlation between this annotation and IBD (cat 4)	N.A	N.A
GO:0006522	alanine metabolic process	1	1	[55]	'Using 1H-NMR spectroscopy, Balasubramanian et al. studied the metabolism of the colonic mucosa of CD and UC patients with active and quiescent disease, as well as control subjects. During active phase, significantly lower concentrations of amino acids (isoleucine, leucine, valine, alanine, glutamate, and glutamine), membrane components (choline, glycerophosphorylcholine (GPC), and myo-inositol),…	A direct bibliographic link between the annotation and IBD was established (category 1)	Human (mucosa)	0
GO:0008899	homoserine O-succinyltransferase activity	1	3	[56]	This enzyme is involved in the metabolism of methionine (https://www.brenda-enzymes.org/enzyme.php?ecno=2.3.1.46):'rats fed with methionine-restricted diet were found to have higher transepithelial electrical resistance and claudin-3 protein expression, and decreased severity of epithelial injury in an ulcerative colitis model induced by DSS’	The annotation itself hasn’t been correlated to IBD. It is however involved in the metabolism of methionine, the overabundance of which has been correlated to colitis in mice models (category 3)	Human	1
GO:0008276	protein methyltransferase activity	1	2	[57]	'Rare missense variants of SETDB1 (SET Domain Bifurcated Histone Lysine Methyltransferase 1, related to annotation) have been identified in Inflammatory Bowel Disease (IBD) patients and are associated with its pathogenesis.’	A protein related to the annotation was found to be relevant to the pathogenesis of IBD (cat 2)	Human (epithelial cells)	1
1.1.1.88	hydroxymethylglutaryl-CoA reductase.	1	1	[58]	'Hydroxymethylglutaryl-CoA reductase inhibitors (statins) are the most commonly prescribed drugs worldwide’, ‘Some evidence suggests that statins may have an impact on IBD activity’	A direct bibliographic link between the annotation and IBD was established (category 1)	Human	1
References
[1] K. E. Olofsson, L. Andersson, J. Nilsson, and H. Björkbacka, ‘Nanomolar concentrations of lysophosphatidylcholine recruit monocytes and induce pro-inflammatory cytokine production in macrophages’, Biochem. Biophys. Res. Commun., vol. 370, no. 2, pp. 348–352, May 2008.
[2] P. Raoul et al., ‘Food additives, a key environmental factor in the development of IBD through gut dysbiosis’, Microorganisms, vol. 10, no. 1, p. 167, Jan. 2022.
[3] X. Bian, L. Chi, B. Gao, P. Tu, H. Ru, and K. Lu, ‘The artificial sweetener acesulfame potassium affects the gut microbiome and body weight gain in CD-1 mice’, PLoS One, vol. 12, no. 6, p. e0178426, Jun. 2017.
[4] A. Kumar, J. Zamora-Pineda, E. Degagné, and J. D. Saba, ‘S1P lyase regulation of thymic egress and oncogenic inflammatory signaling’, Mediators Inflamm., vol. 2017, pp. 1–19, 2017.
[5] S. Sugimoto, M. Naganuma, and T. Kanai, ‘Indole compounds may be promising medicines for ulcerative colitis’, J. Gastroenterol., vol. 51, no. 9, pp. 853–861, Sep. 2016.
[6] S. Reade et al., ‘Potential role of fecal volatile organic compounds as biomarkers of chemically induced intestinal inflammation in mice’, FASEB J., vol. 33, no. 3, pp. 3129–3136, Mar. 2019.
[7] K. Sugihara, T. L. Morhardt, and N. Kamada, ‘The role of dietary nutrients in inflammatory bowel disease’, Front. Immunol., vol. 9, p. 3183, 2018.
[8] M. Sebastian-delaCruz, A. Olazagoitia-Garmendia, I. Gonzalez-Moro, I. Santin, K. Garcia-Etxebarria, and A. Castellanos-Rubio, ‘Implication of m6A mRNA methylation in susceptibility to inflammatory bowel disease’, Epigenomes, vol. 4, no. 3, p. 16, Aug. 2020.
[9] S. Kersting et al., ‘Antigen transport and cytoskeletal characteristics of a distinct enterocyte population in inflammatory bowel diseases’, Am. J. Pathol., vol. 165, no. 2, pp. 425–437, Aug. 2004.
[10] P. Tian, X. Lu, N. Jin, and J. Shi, ‘Knockdown of ghrelin-O-acyltransferase attenuates colitis through the modulation of inflammatory factors and tight junction proteins in the intestinal epithelium’, Cell Biol. Int., vol. 44, no. 8, pp. 1681–1690, Aug. 2020.
[11] M. Alhouayek et al., ‘N-Acylethanolamine-hydrolyzing acid amidase inhibition increases colon N-palmitoylethanolamine levels and counteracts murine colitis’, FASEB J., vol. 29, no. 2, pp. 650–661, Feb. 2015.
[12] J. A. Calvo et al., ‘DNA repair is indispensable for survival after acute inflammation’, J. Clin. Invest., vol. 122, no. 7, pp. 2680–2689, Jul. 2012.
[13] C. Chen, W. Yan, M. Tao, and Y. Fu, ‘NAD+ metabolism and immune regulation: New approaches to inflammatory bowel disease therapies’, Antioxidants (Basel), vol. 12, no. 6, Jun. 2023.
[14] F. Di Vincenzo et al., ‘Circular and circulating DNA in inflammatory bowel disease: From pathogenesis to potential molecular therapies’, Cells, vol. 12, no. 15, Jul. 2023.
[15] X. Liu et al., ‘Antibiotic-induced gut microbiota dysbiosis has a functional impact on purine metabolism’, BMC Microbiol., vol. 23, no. 1, p. 187, Jul. 2023.
[16] J. S. Lee, R. X. Wang, M. S. Goldberg, G. P. Clifford, D. J. Kao, and S. P. Colgan, ‘Microbiota-sourced purines support wound healing and mucous barrier function’, iScience, vol. 23, no. 6, p. 101226, Jun. 2020.
[17] S. Nimbkar, M. M. Leena, J. A. Moses, and C. Anandharamakrishnan, ‘Medium chain triglycerides (MCT): State-of-the-art on chemistry, synthesis, health benefits and applications in food industry’, Compr. Rev. Food Sci. Food Saf., vol. 21, no. 2, pp. 843–867, Mar. 2022.
[18] S. Chen et al., ‘Decreased expression of cystathionine β-synthase exacerbates intestinal barrier injury in ulcerative colitis’, J. Crohns. Colitis, vol. 13, no. 8, pp. 1067–1080, Aug. 2019.
[19] Y. Zhang and B. J. DeBosch, ‘Microbial and metabolic impacts of trehalose and trehalose analogues’, Gut Microbes, vol. 11, no. 5, pp. 1475–1482, Sep. 2020.
[20] H. Wang, C. Zhou, J. Huang, X. Kuai, and X. Shao, ‘The potential therapeutic role of Lactobacillus reuteri for treatment of inflammatory bowel disease’, Am. J. Transl. Res., vol. 12, no. 5, pp. 1569–1583, May 2020.
[21] X. Wang et al., ‘Acetolactate decarboxylase as an important regulator of intracellular acidification, morphological features, and antagonism properties in the probiotic Lactobacillus reuteri’, Mol. Nutr. Food Res., vol. 68, no. 2, p. e2300337, Jan. 2024.
[22] Y. Xiao, Q. Huang, Z. Wu, and W. Chen, ‘Roles of protein ubiquitination in inflammatory bowel disease’, Immunobiology, vol. 225, no. 6, p. 152026, Nov. 2020.
[23] S. Tedelind, F. Westberg, M. Kjerrulf, and A. Vidal, ‘Anti-inflammatory properties of the short-chain fatty acids acetate and propionate: a study with relevance to inflammatory bowel disease’, World J. Gastroenterol., vol. 13, no. 20, pp. 2826–2832, May 2007.
[24] A. E. Starr et al., ‘Proteomic analysis of ascending colon biopsies from a paediatric inflammatory bowel disease inception cohort identifies protein biomarkers that differentiate Crohn’s disease from UC’, Gut, vol. 66, no. 9, pp. 1573–1583, Sep. 2017.
[25] A. Molares-Vila, A. Corbalán-Rivas, M. Carnero-Gregorio, J. L. González-Cespón, and C. Rodríguez-Cerdeira, ‘Biomarkers in glycogen storage diseases: An update’, Int. J. Mol. Sci., vol. 22, no. 9, p. 4381, Apr. 2021.
[26] S. E. Weinberg, L. Y. Sun, A. L. Yang, J. Liao, and G. Y. Yang, ‘Overview of inositol and inositol phosphates on chemoprevention of colitis-induced carcinogenesis’, Molecules, vol. 26, no. 1, p. 31, Dec. 2020.
[27] N. G. Kapse, A. S. Engineer, V. Gowdaman, S. Wagh, and P. K. Dhakephalkar, ‘Functional annotation of the genome unravels probiotic potential of Bacillus coagulans HS243’, Genomics, vol. 111, no. 4, pp. 921–929, Jul. 2019.
[28] F. Fan et al., ‘Lipidomic profiling in inflammatory bowel disease’, Inflamm. Bowel Dis., vol. 21, no. 7, pp. 1511–1518, Jul. 2015.
[29] A. Mirshafiey et al., ‘Sodium alginate as a novel therapeutic option in experimental colitis’, Scand. J. Immunol., vol. 61, no. 4, pp. 316–321, Apr. 2005.
[30] M. Girardin et al., ‘Expression and functional analysis of intestinal organic cation/L-carnitine transporter (OCTN) in Crohn’s disease’, J. Crohns. Colitis, vol. 6, no. 2, pp. 189–197, Mar. 2012.
[31] W. Łuczaj, A. Gęgotek, and E. Skrzydlewska, ‘Antioxidants and HNE in redox homeostasis’, Free Radic. Biol. Med., vol. 111, pp. 87–101, Oct. 2017.
[32] C. Grangette et al., ‘Enhanced antiinflammatory capacity of a Lactobacillus plantarum mutant synthesizing modified teichoic acids’, Proc. Natl. Acad. Sci. U. S. A., vol. 102, no. 29, pp. 10321–10326, Jul. 2005.
[33] W. H. Percy and J. Christensen, ‘Antibiotic depression of evoked and spontaneous responses of opossum distal colonic muscularis mucosae in vitro: a factor in antibiotic-associated colitis?’, Gastroenterology, vol. 88, no. 4, pp. 964–970, Apr. 1985.
[34] X. Li, Z.-H. Zhang, H. M. Zabed, J. Yun, G. Zhang, and X. Qi, ‘An insight into the roles of dietary tryptophan and its metabolites in intestinal inflammation and inflammatory bowel disease’, Mol. Nutr. Food Res., vol. 65, no. 5, p. e2000461, Mar. 2021.
[35] J. Panés and J. Rimola, ‘Perianal fistulizing Crohn’s disease: pathogenesis, diagnosis and therapy’, Nat. Rev. Gastroenterol. Hepatol., vol. 14, no. 11, pp. 652–664, Nov. 2017.
[36] X. Xue, Y. Miao, and Z. Wei, ‘Nicotinamide adenine dinucleotide metabolism: driving or counterbalancing inflammatory bowel disease?’, FEBS Lett., vol. 597, no. 9, pp. 1179–1192, May 2023.
[37] P. Eadala, S. B. Matthews, J. P. Waud, J. T. Green, and A. K. Campbell, ‘Association of lactose sensitivity with inflammatory bowel disease--demonstrated by analysis of genetic polymorphism, breath gases and symptoms’, Aliment. Pharmacol. Ther., vol. 34, no. 7, pp. 735–746, Oct. 2011.
[38] T. Zhang, Y. Mei, W. Dong, J. Wang, F. Huang, and J. Wu, ‘Evaluation of protein arginine deiminase-4 inhibitor in TNBS- induced colitis in mice’, Int. Immunopharmacol., vol. 84, no. 106583, p. 106583, Jul. 2020.
[39] M. Michaels and K. L. Madsen, ‘Immunometabolism and microbial metabolites at the gut barrier: Lessons for therapeutic intervention in inflammatory bowel disease’, Mucosal Immunol., vol. 16, no. 1, pp. 72–85, Feb. 2023.
[40] E. Macho Fernandez et al., ‘Anti-inflammatory capacity of selected lactobacilli in experimental colitis is driven by NOD2-mediated recognition of a specific peptidoglycan-derived muropeptide’, Gut, vol. 60, no. 8, pp. 1050–1059, Aug. 2011.
[41] S. Crittenden et al., ‘Purine metabolism controls innate lymphoid cell function and protects against intestinal injury’, Immunol. Cell Biol., vol. 96, no. 10, pp. 1049–1059, Nov. 2018.
[42] D. Lackeyram, Y. Mine, T. Archbold, and M. Z. Fan, ‘The small intestinal apical hydrolase activities are decreased in the piglet with bowel inflammation induced by dextran sodium sulfate’, J. Anim. Sci., vol. 90 Suppl 4, no. suppl_4, pp. 287–289, Dec. 2012.
[43] J.-P. Hugot, C. Alberti, D. Berrebi, E. Bingen, and J.-P. Cézard, ‘Crohn’s disease: the cold chain hypothesis’, Lancet, vol. 362, no. 9400, pp. 2012–2015, Dec. 2003.
[44] P. Portincasa et al., ‘Gut Microbiota and short chain fatty acids: Implications in glucose homeostasis’, Int. J. Mol. Sci., vol. 23, no. 3, p. 1105, Jan. 2022.
[45] S. Moco et al., ‘Systems biology approaches for inflammatory bowel disease’, Inflamm. Bowel Dis., vol. 20, no. 11, pp. 2104–2114, Nov. 2014.
[46] R. Froissart et al., ‘Glucose-6-phosphatase deficiency’, Orphanet J. Rare Dis., vol. 6, no. 1, p. 27, May 2011.
[47] F. Del Chierico et al., ‘Dietary magnesium alleviates experimental Murine colitis through modulation of gut Microbiota’, Nutrients, vol. 13, no. 12, p. 4188, Nov. 2021.
[48] J. Astorga et al., ‘The role of cholesterol and mitochondrial bioenergetics in activation of the inflammasome in IBD’, Front. Immunol., vol. 13, p. 1028953, Nov. 2022.
[49] B. W. Aichbichler, Dig. Dis. Sci., vol. 44, no. 4, pp. 852–856, 1999.
[50] C. Shi et al., ‘Selenium-containing amino acids protect dextran sulfate sodium-induced colitis via ameliorating oxidative stress and intestinal inflammation’, J. Inflamm. Res., vol. 14, pp. 85–95, Jan. 2021.
[51] E. M. Bradford et al., ‘Myo-inositol reduces β-catenin activation in colitis’, World J. Gastroenterol., vol. 23, no. 28, p. 5115, 2017.
[52] S. Saibeni, ‘Low vitamin B6 plasma levels, a risk factor for thrombosis, in inflammatory bowel disease: role of inflammation and correlation with acute phase reactants’, Am. J. Gastroenterol., vol. 98, no. 1, pp. 112–117, Jan. 2003.
[53] P. D. Kruithof et al., ‘Unraveling the role of thiosulfate sulfurtransferase in metabolic diseases’, Biochim. Biophys. Acta Mol. Basis Dis., vol. 1866, no. 6, p. 165716, Jun. 2020.
[54] H. Yang et al., ‘Genetically predicted levels of folate, vitamin B12, and risk of autoimmune diseases: A Mendelian randomization study’, Front. Immunol., vol. 14, p. 1139799, Mar. 2023.
[55] L. Aldars-García, J. P. Gisbert, and M. Chaparro, ‘Metabolomics insights into inflammatory bowel disease: A comprehensive review’, Pharmaceuticals (Basel), vol. 14, no. 11, p. 1190, Nov. 2021.
[56] Y. Liu, X. Wang, and C.-A. Hu, ‘Therapeutic potential of amino acids in inflammatory bowel disease’, Nutrients, vol. 9, no. 9, p. 920, Aug. 2017.
[57] M. Markouli, D. Strepkos, and C. Piperi, ‘Structure, activity and function of the SETDB1 protein methyltransferase’, Life (Basel), vol. 11, no. 8, p. 817, Aug. 2021.
[58] S. Peppas, D. Piovani, L. Peyrin-Biroulet, S. Danese, and S. Bonovas, ‘Statins and inflammatory bowel disease: Where do we stand?’, Eur. J. Intern. Med., vol. 75, pp. 10–14, May 2020.

## Sheet: 50% Candidates
ID	Count	Names	Family	Bibliography category	Bibliography	Quotes	Bibliographic grade justification	Impacted organism	Family according to bibliography
GO:0007165	5	signal transduction	0	1	[1]	'Here, we show that pattern recognition receptors not only recognize pathogens and initiate inflammatory signal transduction to induce immune responses, but also influence the composition of intestinal microorganisms, thus affecting the development of intestinal inflammation and cancer through various mechanisms.’	A direct link is established between the annotation and the disease (cat 1)	Human + Microbiota	1
4.2.1.10	5	3-dehydroquinate dehydratase.	1	3	[2]	This annotation is involved in the biosynthesis of tryptophan (https://www.brenda-enzymes.org/enzyme.php?ecno=4.2.1.10) ‘Chronic colitis is accompanied by a decrease in the serum Trp level.’ + ‘Trp supplementation ameliorated DSS-induced colitis through AhR’	This annotation is included in a biological pathway relevant to IBD (cat 3)	Human (signaling pathways)	0
GO:0030254	5	protein secretion by the type III secretion system	1	3	[3] (1), [4] (2)	'Infections with many Gram-negative pathogens, including Escherichia coli, Salmonella, Shigella, and Yersinia, rely on the injection of effectors via type III secretion systems (T3SSs)’ (1) , ‘Yersinia have been implicated in Crohn's Disease (CD, an inflammatory bowel disease)’ (2)	This annotation does not directly link to IBD, however it is known to be expressed by bacteria such as the Yersinia strain, which is a known pathogen of IBD (category 3)	Microbiota	1
GO:0016226	5	iron-sulfur cluster assembly	1	3	[5] (1), [6] (2)	'The human pathogen Clostridium difficile infection (CDI) is one of the most important healthcare-associated infections. The Wood-Ljungdahl pathway, which is responsible for Acetyl-CoA biosynthesis, is essential for the survival of the pathogen and is absent in humans. The key proteins and enzymes involved in the pathway are attractive targets for the treatment of CDI. Corrinoid iron-sulfur prote…	This annotation does not directly link to IBD, however it is known to be expressed by Clostridia Dificile, which is a known pathogen of IBD (category 3)	Microbiota	1
4.2.1.119	5	enoyl-CoA hydratase 2.	1	2	[7]	'Principal component analysis (PCA) grouped noninflamed samples separately from the inflamed samples suggesting a distinctive proteomic signature of the colon mucosa in acute UC. A total of 43 individual protein spots were identified corresponding to 33 individual proteins. These proteins included those involved in energy metabolism (triosephosphate isomerase, glycerol-3-phosphate dehydrogenase, …	A direct link is established between the annotation’s wider class and the disease (cat 2)	Human (mucosa)	1
GO:0004077	5	biotin-[acetyl-CoA-carboxylase] ligase activity	0	1	[8]	'Here we identify a virulence-regulating pathway in which the biotin protein ligase BirA signals to the global regulator Fur, which in turn activates LEE (locus of enterocyte effacement) genes to promote EHEC adherence in the low-biotin large intestine.’, ‘HEC induces much severer symptoms, producing diarrhoea complicated by haemorrhagic colitis’	A direct link is established between the annotation and the disease (cat 1)	Microbiota	0
1.3.98.1	5	dihydroorotate oxidase (fumarate).	1	1	[9]	This enzyme catalyzes succinate production (https://www.brenda-enzymes.org/enzyme.php?ecno=1.3.98.1): “The most significant differences in urine were found between the group of patients with active IBD and the group with IBD in remission, and between the group of patients with active IBD and healthy control subjects. In the first case a lower concentration of acetoacetate and a higher concentrati…	This enzyme is involved in the generation within bacteriae of citrate and succinate, both of which are negatively correlated to IBD (category 3)	Microbiota	0
4.2.1.70	5	pseudouridylate synthase.	1	2	[10]	'Heterogeneity in the phenotype of Crohn’s disease, including development of perianal disease, has fostered the study of genetic predispositions. The gene PUS10 (coding for pseudouridylate synthase 10) has a substantial protective effect against the development of perianal disease, and a C allele at the CDKAL1 rs6908425 variant and the absence of NOD2 variants have also been independently associa…	A direct link has been established between a child of the annotation and IBD complications (cat 2)	Human (genetic)	0
GO:0070395	5	lipoteichoic acid biosynthetic process	1	2	[11]	'Teichoic acids (TAs), and especially lipoteichoic acids (LTAs), are one of the main immunostimulatory components of pathogenic Gram-positive bacteria.’ + 'Taken together, these results emphasize the importance of LTA composition in the proinflammatory or antiinflammatory properties of Lactobacillus cells, but also point to the potential for use of specific Lactobacillus cell wall mutants for tre…	The expression of this specific molecule in Lactobacillus plantarum has been proven to affect the host immunoresponse, making it capable of enhancing or downregulating inflammatory responses depending on their form (most notably, it has been shown to reduce inflammation when it is in a shape that inclused less d-Ala). (category 2)	Microbiota	N.A
2.4.1.109	5	dolichyl-phosphate-mannose--protein mannosyltransferase.	1	3	[12]	This annotation is involved in O-glycan biosynthesis (https://www.brenda-enzymes.org/enzyme.php?ecno=2.4.1.109): 'Several studies have shown that O-glycan is involved in the pathogenesis and development of IBD.’	This annotation is included in a biological pathway relevant to IBD (cat 3)	Human (mucosa)	1
GO:0046026	5	precorrin-4 C11-methyltransferase activity	1	4	[13]	This enzyme is involved in the metabolism of vitamin B12 (https://www.brenda-enzymes.org/enzyme.php?ecno=2.7.7.62) 'Further studies are warranted to elucidate the possible association between vitamin B12 and risk of IBD.’	The most relevant aspect of this annotation here is its implication in the metabolism of vitamin B12, which is heavily researched in the context of IBD. However, recent studies on the subject are still not conclusive in linking vitamin B12 levels to the disease. Therefore, though this promising lead has to be noted, there is no established correlation between this annotation and IBD (cat 4)	N.A	N.A
GO:0050560	5	aspartate-tRNA(Asn) ligase activity	1	3	[14]	This enzyme is involved in aspartate and asparagine metabolism (https://www.brenda-enzymes.org/enzyme.php?ecno=6.1.1.23): ‘Aspartate, asparagine and proline also participate in immune responses [129] that may maintain intestinal health and protect against animal and human diseases.’	This annotation can be correlated to a biological pathway linkable to the gut’s general health, but no direct link to IBD was found (cat 3)	Human (gut)	0
GO:0004139	5	deoxyribose-phosphate aldolase activity	0	3	[15] (1), [16] (2)	This enzyme is involved in purine metabolism (https://www.brenda-enzymes.org/enzyme.php?ecno=4.1.2.4): 'Hypoxanthine phosphoribosyltransferase (Hpt), Adenine phosphoribosyltransferase (apt), and xanthine phosphoribosyltransferase (xpt) are the enzymes crucial to the purine salvage pathway.’ (1st citation) + ‘Microbiota-sourced purines (MSPs) are salvaged by the gut mucosa for nucleotide genesis. …	The annotation itself doesn’t have a direct link to IBD in the bibliography. It is however involved in the purine pathway, which is a known factor in intestinal mucosa repair. The annotation is therefore involved in a larger relevant mechanism (category 3)	Human (epithelial cells)	0
GO:0046555	5	acetylxylan esterase activity	1	3	[17]	'Degradation of xylan into xylo oligosaccharides (Figure 1e) and into free xylose requires the combined action of degradative enzymes such as α-L-arabinofuranosidase (EC 3.2.1.55), α-D-glucuronidase (EC 3.2.1.139), acetylxylan esterase (EC 3.1.1.72) and ferulic acid esterases (EC 3.1.1.73), which release the side chains from the xylan backbone. Endo-β-1,4-xylanase (EC 3.2.1.8) acts synergisticall…	The annotation itself doesn’t have a direct link to IBD in the bibliography. It is however expressed by xylan-consuming bacteria, several of which are researched as probiotics for IBD (category 3)	Microbiota	0
4.1.2.4	5	deoxyribose-phosphate aldolase.	0	3	[15] (1), [16] (2)	This enzyme is involved in purine metabolism (https://www.brenda-enzymes.org/enzyme.php?ecno=4.1.2.4): 'Hypoxanthine phosphoribosyltransferase (Hpt), Adenine phosphoribosyltransferase (apt), and xanthine phosphoribosyltransferase (xpt) are the enzymes crucial to the purine salvage pathway.’ (1st citation) + ‘Microbiota-sourced purines (MSPs) are salvaged by the gut mucosa for nucleotide genesis. …	The annotation itself doesn’t have a direct link to IBD in the bibliography. It is however involved in the purine pathway, which is a known factor in intestinal mucosa repair. The annotation is therefore involved in a larger relevant mechanism (category 3)	Human (epithelial cells)	0
GO:0008124	5	4-alpha-hydroxytetrahydrobiopterin dehydratase activity	1	3	[18]	This enzyme is involved in phenylalanine metabolism (https://www.brenda-enzymes.org/enzyme.php?ecno=4.2.1.96): 'In a human study published in 2014 [137], the metabolites that allowed to distinguish between the group of patients with active IBD and the group with IBD in remission were: N-acetylated compounds and phenylalanine which were up-regulated in serum’	This annotation is included in a biological pathway which was measured with higher prevalence in IBD (cat 3)	Human	1
GO:0015846	5	polyamine transport	1	1	[19]	'In inflamed mucosal specimens of patients with inflammatory bowel disease, ODC activity and polyamine concentrations are increased.’	A direct link is established between the annotation and the disease (cat 1)	Human (mucosa)	1
GO:0046113	5	nucleobase catabolic process	1	2	[20] (1), [21] (2)	A child term of this GO term is purine nucleobase catabolism (https://www.ebi.ac.uk/QuickGO/term/GO:0046113): “The purine metabolic pathway is involved in various inflammatory processes including IBD.” (2)	A direct bibliographic link between a child of the annotation and IBD was established (category 2)	Human (signalling pathways)	1
GO:0004365	5	glyceraldehyde-3-phosphate dehydrogenase (NAD+) (phosphorylating) activity	1	3	[22] (1), [21] (2)	This enzyme is involved in the metabolism of short chain fatty acids (SFCAs) (1), 'SCFAs have various functions in order to improve the inflammatory conditions of the digestive system in IBD and celiac diseases’ (2)	This annotation is included in a biological pathway relevant to IBD (cat 3)	Human (signalling pathways)	0
GO:0015606	5	spermidine transmembrane transporter activity	1	1	[19]	'Putrescine, spermidine, and spermine are representatives of a group of aliphatic biogenic amines that is known by the designation “polyamines.”, ’'In inflamed mucosal specimens of patients with inflammatory bowel disease, ODC activity and polyamine concentrations are increased.’	A direct link is established between the annotation and the disease (cat 1)	Human (mucosa)	1
References
[1] F. Qing, T. Xie, L. Xie, T. Guo, and Z. Liu, ‘How gut Microbiota are shaped by pattern recognition receptors in colitis and colorectal cancer’, Cancers (Basel), vol. 14, no. 15, p. 3821, Aug. 2022.
[2] X. Li, Z.-H. Zhang, H. M. Zabed, J. Yun, G. Zhang, and X. Qi, ‘An insight into the roles of dietary tryptophan and its metabolites in intestinal inflammation and inflammatory bowel disease’, Mol. Nutr. Food Res., vol. 65, no. 5, p. e2000461, Mar. 2021.
[3] B. Coburn, I. Sekirov, and B. B. Finlay, ‘Type III secretion systems and disease’, Clin. Microbiol. Rev., vol. 20, no. 4, pp. 535–549, Oct. 2007.
[4] G. Le Baut et al., ‘Prevalence of Yersinia species in the ileum of Crohn’s Disease patients and controls’, Front. Cell. Infect. Microbiol., vol. 8, p. 336, Sep. 2018.
[5] Y. Wei, X. Zhu, S. Zhang, and X. Tan, ‘Structural and functional insights into corrinoid iron-sulfur protein from human pathogen Clostridium difficile’, J. Inorg. Biochem., vol. 170, pp. 26–33, May 2017.
[6] T. Alhobayb and M. A. Ciorba, ‘Clostridium difficile in inflammatory bowel disease’, Curr. Opin. Gastroenterol., vol. 39, no. 4, pp. 257–262, Jul. 2023.
[7] A. Assadsangabi, C. A. Evans, B. M. Corfe, and A. Lobo, ‘Application of proteomics to inflammatory bowel disease research: Current status and future perspectives’, Gastroenterol. Res. Pract., vol. 2019, p. 1426954, Jan. 2019.
[8] B. Yang, L. Feng, F. Wang, and L. Wang, ‘Enterohemorrhagic Escherichia coli senses low biotin status in the large intestine for colonization and infection’, Nat. Commun., vol. 6, no. 1, p. 6592, Mar. 2015.
[9] T. Dawiskiba et al., ‘Serum and urine metabolomic fingerprinting in diagnostics of inflammatory bowel diseases’, World J. Gastroenterol., vol. 20, no. 1, pp. 163–174, Jan. 2014.
[10] J. Panés and J. Rimola, ‘Perianal fistulizing Crohn’s disease: pathogenesis, diagnosis and therapy’, Nat. Rev. Gastroenterol. Hepatol., vol. 14, no. 11, pp. 652–664, Nov. 2017.
[11] C. Grangette et al., ‘Enhanced antiinflammatory capacity of a Lactobacillus plantarum mutant synthesizing modified teichoic acids’, Proc. Natl. Acad. Sci. U. S. A., vol. 102, no. 29, pp. 10321–10326, Jul. 2005.
[12] Y. Zhang, L. Wang, D. K. W. Ocansey, B. Wang, L. Wang, and Z. Xu, ‘Mucin-type O-glycans: Barrier, Microbiota, and immune anchors in inflammatory bowel disease’, J. Inflamm. Res., vol. 14, pp. 5939–5953, Nov. 2021.
[13] H. Yang et al., ‘Genetically predicted levels of folate, vitamin B12, and risk of autoimmune diseases: A Mendelian randomization study’, Front. Immunol., vol. 14, p. 1139799, Mar. 2023.
[14] Y. Liu, X. Wang, and C.-A. Hu, ‘Therapeutic potential of amino acids in inflammatory bowel disease’, Nutrients, vol. 9, no. 9, p. 920, Aug. 2017.
[15] X. Liu et al., ‘Antibiotic-induced gut microbiota dysbiosis has a functional impact on purine metabolism’, BMC Microbiol., vol. 23, no. 1, p. 187, Jul. 2023.
[16] J. S. Lee, R. X. Wang, M. S. Goldberg, G. P. Clifford, D. J. Kao, and S. P. Colgan, ‘Microbiota-sourced purines support wound healing and mucous barrier function’, iScience, vol. 23, no. 6, p. 101226, Jun. 2020.
[17] M. M. Smith and J. Melrose, ‘Xylan prebiotics and the gut microbiome promote health and wellbeing: Potential novel roles for pentosan polysulfate’, Pharmaceuticals (Basel), vol. 15, no. 9, p. 1151, Sep. 2022.
[18] I. Ahmed, B. C. Roy, S. A. Khan, S. Septer, and S. Umar, ‘Microbiome, metabolome and inflammatory Bowel Disease’, Microorganisms, vol. 4, no. 2, p. 20, Jun. 2016.
[19] N. Seiler and F. Raul, ‘Polyamines and the intestinal tract’, Crit. Rev. Clin. Lab. Sci., vol. 44, no. 4, pp. 365–411, 2007.
[20] S. Crittenden et al., ‘Purine metabolism controls innate lymphoid cell function and protects against intestinal injury’, Immunol. Cell Biol., vol. 96, no. 10, pp. 1049–1059, Nov. 2018.
[21] A. Rasouli-Saravani et al., ‘Role of microbiota short-chain fatty acids in the pathogenesis of autoimmune diseases’, Biomed. Pharmacother., vol. 162, no. 114620, p. 114620, Jun. 2023.
[22] M. Michaels and K. L. Madsen, ‘Immunometabolism and microbial metabolites at the gut barrier: Lessons for therapeutic intervention in inflammatory bowel disease’, Mucosal Immunol., vol. 16, no. 1, pp. 72–85, Feb. 2023.

## Sheet: Non candidates
ID	Name	Family	Bibliography category	Bibliography	Quotes	Bibliographic grade justification	Impacted organism	Family according to bibliography
GO:0051266	sirohydrochlorin ferrochelatase activity	1	3	[1]	This enzyme is involved in heme metabolism (https://www.brenda-enzymes.org/enzyme.php?ecno=4.99.1.4) 'In conclusion, our data suggest that luminal heme, originating from dietary components or gastrointestinal bleeding in IBD and, to lesser extent in CRC, directly contributes to microbiota dysbiosis.’	There is no direct link between this annotation and IBD, however it is part of the heme metabolism pathway, which is a factor of disbyosis in the context of IBD (cat 3)	Microbiota	1
2.3.1.179	beta-ketoacyl-[acyl-carrier-protein] synthase II.	1	3	[2]	This annotation is involved in lipid metabolism (https://www.brenda-enzymes.org/enzyme.php?ecno=2.3.1.179) 'We demonstrate that a number of ether lipids (alkylphospholipid and plasmalogens) are significantly and negatively associated with CD. These alterations of lipid profiles particularly plasmalogens may contribute to the pathogenesis of IBD.’	A direct bibliographic link between the annotation’s product and IBD was established (category 1)	Human (plasma)	0
1.4.4.2	glycine dehydrogenase (aminomethyl-transferring).	0	3	[3] (1), [4] (2)	'S. typhi amino methyl-transferring glycine dehydrogenase protein is similar to the human Glycine dehydrogenase protein, implicated in the Toll-Like Receptor Pathway and TLR signaling.’ (ref 1), ‘Studies have revealed that intestinal microorganisms play a key role in the initiation and maintenance of disease, and some signaling pathways including TLR, NF-_x0002_B can act on the intestinal barrier…	This protein is involved in the microbiota’s Toll-Like Receptor (TLR) signalling pathway, which is a known factor of IBD (cat 3)	Microbiota (signalling pathways)	1
GO:0009061	anaerobic respiration	1	1	[5] (1), [6] (2),	' Anaerobic nitrate respiration yields nitrite, nitric oxide (NO) and nitrous oxide. Colonic bacteria produce NO and UC (Ulcerative Colitis) in remission has a higher lumenal NO level than control cases. […] The prolonged production of bacterial NO with sulphide can explain the initiation and barrier breakdown, which is central to the pathogenesis of UC.’ (ref 1) + ‘SCFAs are carboxylic acids wit…	Anaerobiotic mechanisms are directly relevant to IBD (category 1). However, it is difficult to link anaerobiosis itself to the disease, as it appears to be the balance of different anaerobiotic pathways that determine the risk, as some of these pathways are beneficial (i.e: SFCA via fermentation) and others detrimental (I.e: nitrate respiration).	Microbiota	N.A
GO:0018759	methenyltetrahydromethanopterin cyclohydrolase activity	1	3	[7]	This annotation is involved in methanogenesis (https://www.brenda-enzymes.org/enzyme.php?ecno=3.5.4.27) 'Initial studies found that there is a correlation between methane excretion and IBD. In UC and CD patients, a mere 10 to 30% were methane producers, compared to 50% in control groups.’	Though no direct link was found between this enzyme or its products and IBD, it participates in methanogenesis, which is less prevalent in IBD microbiotas (cat 3)	Microbiota	0
GO:0004042	acetyl-CoA:L-glutamate N-acetyltransferase activity	1	1	[8]	Goterm synonym: N-acetylglutamate synthase (https://www.ebi.ac.uk/QuickGO/term/GO:0004042) 'The K22477 (argO, N-acetylglutamate synthase) is responsible for producing N-acetylglutamate (NAG) from glutamate and acetyl-CoA. Our study revealed that IBD patients have reduced levels of K22477, leading to an excess of L-glutamate.’	A direct link was established between the annotation and IBD (cat 1)	Human	0
GO:1904823	purine nucleobase transmembrane transport	1	1	[9]	‘Microbiota-sourced purines (MSPs) are salvaged by the gut mucosa for nucleotide genesis. MSPs support energy balance, proliferation, and mucous barrier function’	A direct link was established between the annotation and IBD (cat 1)	Human (epithelial cells)	0
GO:0004018	N6-(1,2-dicarboxyethyl)AMP AMP-lyase (fumarate-forming) activity	1	1	[10]	Fumarate is a product of the reaction catalyzed by this enzyme (https://www.ebi.ac.uk/QuickGO/term/GO:0004018) 'Oral ferrous fumarate […] increased clinical disease activity in IBD patients. ’	A direct link was established between the annotation’s product and IBD (cat 1)	Microbiota	1
GO:0004309	exopolyphosphatase activity	0	3	[11]	This enzyme is involved in purine metabolism (https://www.brenda-enzymes.org/enzyme.php?ecno=3.6.1.11) “The purine metabolic pathway is involved in various inflammatory processes including IBD.”	Though no direct link was found between this enzyme or its products and IBD, it is involved in purine metabolism, which is involved in IBD (cat 3)	Human (signalling pathways)	1
GO:0098800	inner mitochondrial membrane protein complex	0	3	[12]	This annotation is characteristic of the presence of eukaryotes in the microbiota, as bacteria and archaea do not possess mitochondiae. ‘The individuals with IBD had a higher prevalence of fungi, particularly Saccharomyces cerevisiae, and a lower prevalence of protozoa, particularly Blastocystis species (subtypes 1, 2, 3, and 4).’ + Fig 1: higher proportion of eukaryotes in control samples compar…	Though no direct link was found between this component and IBD, it is expressed exclusively by eukaryotes, which tend to be more prevalent in IBD (cat 3)	Microbiota	1
GO:0008655	pyrimidine-containing compound salvage	0	4	NA	The purine salvage pathway is connected to IBD, but no solid references were found for the role of the pyrimidine salvage pathway	No link was found (cat 4)	NA	NA
GO:0061595	6-deoxy-6-sulfofructose-1-phosphate aldolase activity	1	3	[13]	Enzyme products: 3-sulfolactaldehyde + dihydroxyacetone phosphate (https://www.ebi.ac.uk/QuickGO/term/GO:0061595). 'Interestingly, the genomes of ∼20% of the human population encode for a non-functional fucosyltransferase (Fut2) that normally adds terminal L-fucose molecules to glycans,84 and this genotype has been associated with decreased microbiota diversity and a higher risk for Crohn's disea…	Though no direct link was found between this enzyme and IBD, its products appear to be involved in the metabolism of L-Fucose, which can be correlated to Crohn’s (cat 3)	Human (metabolism)	0
GO:0097157	pre-mRNA intronic binding	0	3	[14] (1), [15] (2)	'Alternative pre-mRNA splicing is regarded as a pivotal mechanism for generating proteome diversity and complexity from a limited inventory of mammalian genes.’(1), ‘Available evidence suggests that some abnormal splicing RNAs can lead to multiple intestinal disorders during the onset of IBD’ (2)	This enzyme is involved in m-RNA splicing, which can be involved IBD (cat 3)	Human (genetic)	N.A
GO:0071597	cellular birth scar	0	4	NA	NA	No link was found (cat 4)	NA	NA
GO:0071001	U4/U6 snRNP	0	3	[15]	'Compared with the constitutive splice, AS (Alternative Splicing) is far more complex. The process is performed by the spliceosome, which is a big complex consisting of 5 ribonucleoproteins (RNPs) involving the small nuclear RNA U1, U2, U4, U5, U6 and multiple auxiliary proteins cooperating to precisely recognise the splicing sites and catalyse the two splicing reaction steps.18, 19 First of all,…	This enzyme is involved in m-RNA splicing, which can be involved IBD (cat 3)	Human (genetic)	N.A
GO:0008252	nucleotidase activity	0	2	[16]	'Ectonucleotidases are extracellular enzymes with a pivotal role in inflammation that hydrolyse extracellular purine and pyrimidine nucleotides, e.g., ATP, UTP, ADP, UDP, AMP and NAD+.’	A type of nucleotidase was found to be relevant to IBD (cat 2)	Human (signalling pathways)	1
4.1.1.65	phosphatidylserine decarboxylase	0	4	[17]	Enzyme product: Phosphatidylethanolamine (https://www.brenda-enzymes.org/enzyme.php?ecno=4.1.1.65): 'However, thus far there is no in vivo evidence on the positive role of PE (Phosphatidylethanolamine) in IBD, either in mouse models or in clinical data.’	There is currently no evidence to link this enzyme to IBD (cat 4)	NA	NA
GO:0032447	protein urmylation	0	2	[18]	GO term definition: ‘Covalent attachment of the ubiquitin-like protein URM1 to another protein. ’; 'In the past few years, accumulative evidence illustrated that six E3 ubiquitin ligases, namely, ring finger protein (RNF) 183, RNF 20, A20, Pellino 3, TRIM62 and Itch, exhibited clear mechanisms in the development of IBD. They regulate the intestinal inflammation by facilitating the ubiquitination …	A direct bibliographic link between a comparable process and IBD was established (category 2)	Human (signalling pathways)	0
GO:0060702	negative regulation of endoribonuclease activity	1	1	[19]	'We show that specific deletion of the endoribonuclease Regnase-1 in intestinal epithelial cells relieves the symptoms of experimental colitis during acute inflammation.’	A direct link was established between the annotation and IBD (cat 1)	Human (epithelium)	0
GO:0031126	sno(s)RNA 3'-end processing	0	2	[20]	'Noncoding RNAs can be divided according to their function into 2 groups: housekeeping ncRNAs (e.g., tRNAs, rRNAs, snRNAs, snoRNAs)…’, 'Specific deregulation patterns of ncRNAs have been linked to pathogenesis of various diseases, including pediatric IBD.’	This annotation is attached to a larger family of molecules that has an impact on IBD (category 2)	Microbiota	N.A
References
[1] M. Constante, G. Fragoso, A. Calvé, M. Samba-Mondonga, and M. M. Santos, ‘Dietary heme induces gut dysbiosis, aggravates colitis, and potentiates the development of adenomas in mice’, Front. Microbiol., vol. 8, p. 1809, Sep. 2017.
[2] F. Fan et al., ‘Lipidomic profiling in inflammatory bowel disease’, Inflamm. Bowel Dis., vol. 21, no. 7, pp. 1511–1518, Jul. 2015.
[3] N. Rahman et al., ‘An insight in Salmonella typhi associated autoimmunity candidates’ prediction by molecular mimicry’, Comput. Biol. Med., vol. 148, no. 105865, p. 105865, Sep. 2022.
[4] J. Wei and J. Feng, ‘Signaling pathways associated with inflammatory bowel disease’, Recent Pat. Inflamm. Allergy Drug Discov., vol. 4, no. 2, pp. 105–117, Jun. 2010.
[5] W. E. W. Roediger, ‘Review article: nitric oxide from dysbiotic bacterial respiration of nitrate in the pathogenesis and as a target for therapy of ulcerative colitis’, Aliment. Pharmacol. Ther., vol. 27, no. 7, pp. 531–541, Apr. 2008.
[6] D. Parada Venegas et al., ‘Short chain fatty acids (SCFAs)-mediated gut epithelial and immune regulation and its relevance for Inflammatory Bowel Diseases’, Front. Immunol., vol. 10, p. 277, Mar. 2019.
[7] P. P. Chaudhary, P. L. Conway, and J. Schlundt, ‘Methanogens in humans: potentially beneficial or harmful for health’, Appl. Microbiol. Biotechnol., vol. 102, no. 7, pp. 3095–3104, Apr. 2018.
[8] L. Ning et al., ‘Microbiome and metabolome features in inflammatory bowel disease via multi-omics integration analyses across cohorts’, Nat. Commun., vol. 14, no. 1, p. 7135, Nov. 2023.
[9] J. S. Lee, R. X. Wang, M. S. Goldberg, G. P. Clifford, D. J. Kao, and S. P. Colgan, ‘Microbiota-sourced purines support wound healing and mucous barrier function’, iScience, vol. 23, no. 6, p. 101226, Jun. 2020.
[10] K. Erichsen et al., ‘Oral ferrous fumarate or intravenous iron sucrose for patients with inflammatory bowel disease’, Scand. J. Gastroenterol., vol. 40, no. 9, pp. 1058–1065, Sep. 2005.
[11] S. Crittenden et al., ‘Purine metabolism controls innate lymphoid cell function and protects against intestinal injury’, Immunol. Cell Biol., vol. 96, no. 10, pp. 1049–1059, Nov. 2018.
[12] G. L. Guzzo, M. N. Mittinty, B. Llamas, J. M. Andrews, and L. S. Weyrich, ‘Individuals with inflammatory bowel disease have an altered gut microbiome composition of fungi and protozoa’, Microorganisms, vol. 10, no. 10, p. 1910, Sep. 2022.
[13] L. J. Rajakovich and E. P. Balskus, ‘Metabolic functions of the human gut microbiota: the role of metalloenzymes’, Nat. Prod. Rep., vol. 36, no. 4, pp. 593–625, Apr. 2019.
[14] R. Häsler et al., ‘Alterations of pre-mRNA splicing in human inflammatory bowel disease’, Eur. J. Cell Biol., vol. 90, no. 6–7, pp. 603–611, Jun. 2011.
[15] C. Zou et al., ‘Crosstalk between alternative splicing and inflammatory bowel disease: Basic mechanisms, biotechnological progresses and future perspectives’, Clin. Transl. Med., vol. 13, no. 11, p. e1479, Nov. 2023.
[16] A. L. Giuliani, A. C. Sarti, and F. Di Virgilio, ‘Ectonucleotidases in acute and chronic inflammation’, Front. Pharmacol., vol. 11, p. 619458, 2020.
[17] L. V. Boldyreva, M. V. Morozova, S. S. Saydakova, and E. N. Kozhevnikova, ‘Fat of the gut: Epithelial phospholipids in inflammatory bowel diseases’, Int. J. Mol. Sci., vol. 22, no. 21, p. 11682, Oct. 2021.
[18] Y. Xiao, Q. Huang, Z. Wu, and W. Chen, ‘Roles of protein ubiquitination in inflammatory bowel disease’, Immunobiology, vol. 225, no. 6, p. 152026, Nov. 2020.
[19] Y. Nagahama et al., ‘Regnase-1 controls colon epithelial regeneration via regulation of mTOR and purine metabolism’, Proc. Natl. Acad. Sci. U. S. A., vol. 115, no. 43, pp. 11036–11041, Oct. 2018.
[20] P. Jabandziev, J. Bohosova, T. Pinkasova, L. Kunovsky, O. Slaby, and A. Goel, ‘The emerging role of noncoding RNAs in pediatric inflammatory bowel disease’, Inflamm. Bowel Dis., vol. 26, no. 7, pp. 985–993, Jun. 2020.
