# Supplementary material for: SPARTA: Interpretable functional classification of microbiomes and detection of hidden cumulative effects
Source: PLoS Comput Biol. 2024 Nov 18;20(11):e1012577. doi: 10.1371/journal.pcbi.1012577 (PMC11611268; doi:10.1371/journal.pcbi.1012577)
Supplement: S5 File — Pairwise Jaccard distances between taxa, calculated based on their functional profiles as detailed in the ‘Detail of taxon to annot links’ sheet. The final column, ‘Sum of close neighbors’, counts the number of taxa with a distance of 0.05 or less from the one concerned. A value of 1 in this column means that the taxon in question only has itself for a neighbor. (XLSX) [file pcbi.1012577.s005.xlsx]

## Sheet: Jaccard distances between OTUs
	OTU_168	OTU_93	OTU_294	OTU_423	OTU_313	OTU_111	OTU_292	OTU_244	OTU_432	OTU_203	OTU_117	OTU_27	OTU_211	OTU_248	OTU_426	OTU_118	OTU_305	OTU_251	OTU_229	OTU_110	OTU_16	OTU_252	OTU_238	OTU_48	OTU_389	OTU_232	OTU_161	OTU_60	OTU_77	OTU_159	OTU_40	OTU_96	OTU_217	OTU_257	OTU_324	OTU_304	OTU_41	OTU_242	OTU_82	OTU_246	OTU_226	OTU_433	OTU_103	OTU_282	OTU_331	OTU_365	OTU_179	OTU_311	OTU_441
OTU_168	0	0.460755	0.523452	0.494186	0.812227	0.742358	0.447499	0.71231	0.676736	0.481463	0.325725	0.421181	0.438972	0.71231	0.474444	0.812227	0.69487	0.540861	0.554013	0.414608	0.675787	0.488877	0.675787	0.453839	0.547729	0.48427	0.452669	0.487136	0.69589	0.426059	0.421751	0.415006	0.686069	0.41801	0.451071	0.437234	0.439441	0.54966	0.48194	0.416043	0.523891	0.476046	0.351735	0.957941	0.535889	0.492274	0.394994	0.742358	0.605452
OTU_93	0.460755	0	0.370149	0.348392	0.799505	0.726601	0.393811	0.692785	0.716612	0.531137	0.481747	0.469284	0.536077	0.692785	0.248807	0.799505	0.562903	0.593364	0.52949	0.445378	0.640649	0.564161	0.640649	0.564262	0.52002	0.530851	0.50412	0.539917	0.668466	0.445139	0.523483	0.237796	0.687213	0.518046	0.526254	0.276529	0.532575	0.575073	0.377347	0.529567	0.546875	0.548167	0.479177	0.951747	0.537994	0.551587	0.408825	0.726601	0.642857
OTU_294	0.523452	0.370149	0	0.31422	0.772638	0.68591	0.382626	0.688277	0.740119	0.581233	0.546192	0.507432	0.58366	0.688277	0.387295	0.772638	0.647766	0.622003	0.567664	0.507558	0.640666	0.571953	0.640666	0.614661	0.605277	0.579533	0.528783	0.572601	0.642538	0.413281	0.579265	0.394044	0.721533	0.578278	0.570537	0.461121	0.589812	0.601281	0.428396	0.586396	0.583333	0.57754	0.551106	0.943775	0.507826	0.595452	0.457732	0.68591	0.633655
OTU_423	0.494186	0.348392	0.31422	0	0.806791	0.738363	0.357143	0.704632	0.722886	0.553095	0.522241	0.49227	0.561751	0.704632	0.331186	0.806791	0.649438	0.624449	0.581381	0.4612	0.665667	0.564462	0.665667	0.586642	0.564127	0.535263	0.566761	0.555684	0.677761	0.450994	0.552131	0.381194	0.715134	0.544372	0.541401	0.402985	0.565479	0.619147	0.365982	0.558808	0.595046	0.580975	0.504518	0.947412	0.574047	0.580716	0.431833	0.738363	0.661677
OTU_313	0.812227	0.799505	0.772638	0.806791	0	0.483951	0.833561	0.736486	0.896364	0.851408	0.809524	0.802589	0.836669	0.736486	0.821661	0	0.79113	0.822115	0.789424	0.837445	0.6848	0.826501	0.6848	0.861233	0.859401	0.84858	0.710462	0.812403	0.715447	0.76118	0.844817	0.813433	0.877481	0.835239	0.845414	0.844106	0.84718	0.752451	0.840102	0.842105	0.818037	0.810374	0.853008	0.908784	0.692715	0.825835	0.799525	0.483951	0.652597
OTU_111	0.742358	0.726601	0.68591	0.738363	0.483951	0	0.770592	0.660317	0.866351	0.803922	0.747415	0.730056	0.783333	0.660317	0.755043	0.483951	0.751989	0.753774	0.713352	0.775949	0.65593	0.776818	0.65593	0.818132	0.81523	0.791064	0.608905	0.753446	0.657576	0.674882	0.796433	0.746468	0.835681	0.78052	0.786969	0.784041	0.799158	0.681657	0.783049	0.793296	0.76022	0.753128	0.799206	0.925641	0.613316	0.768678	0.733491	0	0.577573
OTU_292	0.447499	0.393811	0.382626	0.357143	0.833561	0.770592	0	0.733681	0.673272	0.508157	0.491626	0.456384	0.464615	0.733681	0.40991	0.833561	0.683258	0.590671	0.544706	0.44376	0.675871	0.526621	0.675871	0.529544	0.523218	0.446447	0.573781	0.537057	0.716321	0.467117	0.487865	0.358702	0.671046	0.49356	0.502991	0.357298	0.505075	0.603034	0.399576	0.505408	0.535342	0.541925	0.425	0.956612	0.6235	0.519494	0.43887	0.770592	0.667106
OTU_244	0.71231	0.692785	0.688277	0.704632	0.736486	0.660317	0.733681	0	0.839932	0.738543	0.706714	0.692661	0.726817	0	0.704245	0.736486	0.74269	0.629944	0.699914	0.724244	0.681704	0.68319	0.681704	0.730387	0.759647	0.728342	0.65625	0.644615	0.510949	0.670139	0.698818	0.697208	0.797428	0.673428	0.759695	0.735222	0.702192	0.65662	0.735095	0.693903	0.702805	0.622992	0.748053	0.932432	0.634119	0.721107	0.670982	0.660317	0.68974
OTU_432	0.676736	0.716612	0.740119	0.722886	0.896364	0.866351	0.673272	0.839932	0	0.675442	0.695867	0.682292	0.636364	0.839932	0.710457	0.896364	0.815877	0.739152	0.715847	0.702602	0.803491	0.71813	0.803491	0.713359	0.710516	0.680725	0.758929	0.720668	0.818182	0.72429	0.701682	0.69626	0.78539	0.705757	0.713965	0.682259	0.7065	0.750135	0.717854	0.707017	0.714088	0.730263	0.67833	0.971537	0.792194	0.660706	0.701981	0.866351	0.799662
OTU_203	0.481463	0.531137	0.581233	0.553095	0.851408	0.803922	0.508157	0.738543	0.675442	0	0.510184	0.474298	0.402695	0.738543	0.522184	0.851408	0.737198	0.562979	0.560923	0.50485	0.705711	0.504235	0.705711	0.467963	0.408287	0.457416	0.615428	0.505354	0.719134	0.555615	0.448358	0.47888	0.627371	0.464443	0.556802	0.504408	0.444863	0.619646	0.527828	0.456015	0.481813	0.514862	0.477971	0.967626	0.655775	0.412105	0.511747	0.803922	0.709323
OTU_117	0.325725	0.481747	0.546192	0.522241	0.809524	0.747415	0.491626	0.706714	0.695867	0.510184	0	0.450091	0.475687	0.706714	0.484645	0.809524	0.692673	0.567081	0.586124	0.444326	0.673171	0.521476	0.673171	0.486305	0.563224	0.501546	0.494729	0.513928	0.685393	0.457956	0.447785	0.447414	0.698231	0.468988	0.453482	0.460805	0.469472	0.566553	0.495346	0.463555	0.560112	0.506321	0.332617	0.958488	0.555168	0.525396	0.448626	0.747415	0.639146
OTU_27	0.421181	0.469284	0.507432	0.49227	0.802589	0.730056	0.456384	0.692661	0.682292	0.474298	0.450091	0	0.433994	0.692661	0.469617	0.802589	0.696248	0.550696	0.489906	0.465753	0.636086	0.502627	0.636086	0.527697	0.53248	0.443886	0.5	0.527745	0.682707	0.459864	0.476525	0.424691	0.674478	0.482254	0.502671	0.467547	0.490775	0.421053	0.49026	0.472826	0.496615	0.506641	0.461578	0.957826	0.540075	0.436364	0.399871	0.730056	0.606532
OTU_211	0.438972	0.536077	0.58366	0.561751	0.836669	0.783333	0.464615	0.726817	0.636364	0.402695	0.475687	0.433994	0	0.726817	0.542729	0.836669	0.743211	0.543819	0.542873	0.482993	0.704	0.462726	0.704	0.462385	0.489255	0.451693	0.586248	0.49089	0.706176	0.499129	0.420392	0.481775	0.663009	0.439731	0.528956	0.492726	0.427937	0.577256	0.538281	0.434	0.483269	0.491001	0.438829	0.963894	0.635216	0.387778	0.48457	0.783333	0.674608
OTU_248	0.71231	0.692785	0.688277	0.704632	0.736486	0.660317	0.733681	0	0.839932	0.738543	0.706714	0.692661	0.726817	0	0.704245	0.736486	0.74269	0.629944	0.699914	0.724244	0.681704	0.68319	0.681704	0.730387	0.759647	0.728342	0.65625	0.644615	0.510949	0.670139	0.698818	0.697208	0.797428	0.673428	0.759695	0.735222	0.702192	0.65662	0.735095	0.693903	0.702805	0.622992	0.748053	0.932432	0.634119	0.721107	0.670982	0.660317	0.68974
OTU_426	0.474444	0.248807	0.387295	0.331186	0.821661	0.755043	0.40991	0.704245	0.710457	0.522184	0.484645	0.469617	0.542729	0.704245	0	0.821661	0.626227	0.604415	0.566128	0.422234	0.6794	0.543164	0.6794	0.531611	0.520302	0.511145	0.54094	0.519306	0.68599	0.446302	0.501259	0.284264	0.694168	0.509167	0.535049	0.257414	0.51697	0.607446	0.298438	0.512305	0.557532	0.56071	0.467742	0.954909	0.557996	0.553732	0.395973	0.755043	0.676651
OTU_118	0.812227	0.799505	0.772638	0.806791	0	0.483951	0.833561	0.736486	0.896364	0.851408	0.809524	0.802589	0.836669	0.736486	0.821661	0	0.79113	0.822115	0.789424	0.837445	0.6848	0.826501	0.6848	0.861233	0.859401	0.84858	0.710462	0.812403	0.715447	0.76118	0.844817	0.813433	0.877481	0.835239	0.845414	0.844106	0.84718	0.752451	0.840102	0.842105	0.818037	0.810374	0.853008	0.908784	0.692715	0.825835	0.799525	0.483951	0.652597
OTU_305	0.69487	0.562903	0.647766	0.649438	0.79113	0.751989	0.683258	0.74269	0.815877	0.737198	0.692673	0.696248	0.743211	0.74269	0.626227	0.79113	0	0.724733	0.722002	0.71131	0.719064	0.748379	0.719064	0.762913	0.738172	0.740047	0.670182	0.739661	0.716092	0.687349	0.74685	0.605818	0.791769	0.725077	0.687065	0.64802	0.748315	0.705486	0.693939	0.734729	0.733006	0.712901	0.723219	0.913043	0.697721	0.732899	0.683345	0.751989	0.708705
OTU_251	0.540861	0.593364	0.622003	0.624449	0.822115	0.753774	0.590671	0.629944	0.739152	0.562979	0.567081	0.550696	0.543819	0.629944	0.604415	0.822115	0.724733	0	0.590361	0.595475	0.685297	0.495114	0.685297	0.527851	0.614329	0.558907	0.596505	0.49124	0.625344	0.555715	0.453012	0.540661	0.727223	0.454373	0.630435	0.59467	0.457717	0.583744	0.622283	0.48368	0.574593	0.420105	0.573968	0.95112	0.634972	0.561262	0.545812	0.753774	0.650571
OTU_229	0.554013	0.52949	0.567664	0.581381	0.789424	0.713352	0.544706	0.699914	0.715847	0.560923	0.586124	0.489906	0.542873	0.699914	0.566128	0.789424	0.722002	0.590361	0	0.585101	0.612423	0.596085	0.612423	0.611084	0.581763	0.473467	0.583851	0.6	0.683051	0.53267	0.571817	0.519497	0.706136	0.573714	0.606115	0.547699	0.577908	0.532125	0.58438	0.578116	0.488215	0.577909	0.59839	0.951784	0.601438	0.496212	0.550254	0.713352	0.646859
OTU_110	0.414608	0.445378	0.507558	0.4612	0.837445	0.775949	0.44376	0.724244	0.702602	0.50485	0.444326	0.465753	0.482993	0.724244	0.422234	0.837445	0.71131	0.595475	0.585101	0	0.719665	0.490186	0.719665	0.481398	0.497526	0.490158	0.554948	0.481363	0.7079	0.410909	0.443738	0.425325	0.655157	0.474	0.448573	0.411319	0.458114	0.629543	0.416499	0.479846	0.547199	0.521479	0.360648	0.961441	0.568859	0.541212	0.409091	0.775949	0.693803
OTU_16	0.675787	0.640649	0.640666	0.665667	0.6848	0.65593	0.675871	0.681704	0.803491	0.705711	0.673171	0.636086	0.704	0.681704	0.6794	0.6848	0.719064	0.685297	0.612423	0.719665	0	0.707119	0	0.729513	0.727969	0.67352	0.626385	0.70339	0.680338	0.645868	0.706691	0.632491	0.771952	0.697377	0.726962	0.680719	0.715783	0.615707	0.709443	0.709058	0.661919	0.685957	0.717595	0.92268	0.660788	0.670816	0.664464	0.65593	0.637019
OTU_252	0.488877	0.564161	0.571953	0.564462	0.826501	0.776818	0.526621	0.68319	0.71813	0.504235	0.521476	0.502627	0.462726	0.68319	0.543164	0.826501	0.748379	0.495114	0.596085	0.490186	0.707119	0	0.707119	0.382247	0.549065	0.490664	0.598039	0.364375	0.631387	0.508125	0.314645	0.532639	0.688643	0.369792	0.558824	0.526342	0.340189	0.62279	0.555776	0.376868	0.542873	0.383865	0.490768	0.956264	0.61126	0.510744	0.48925	0.776818	0.681129
OTU_238	0.675787	0.640649	0.640666	0.665667	0.6848	0.65593	0.675871	0.681704	0.803491	0.705711	0.673171	0.636086	0.704	0.681704	0.6794	0.6848	0.719064	0.685297	0.612423	0.719665	0	0.707119	0	0.729513	0.727969	0.67352	0.626385	0.70339	0.680338	0.645868	0.706691	0.632491	0.771952	0.697377	0.726962	0.680719	0.715783	0.615707	0.709443	0.709058	0.661919	0.685957	0.717595	0.92268	0.660788	0.670816	0.664464	0.65593	0.637019
OTU_48	0.453839	0.564262	0.614661	0.586642	0.861233	0.818132	0.529544	0.730387	0.713359	0.467963	0.486305	0.527697	0.462385	0.730387	0.531611	0.861233	0.762913	0.527851	0.611084	0.481398	0.729513	0.382247	0.729513	0	0.507525	0.465909	0.634223	0.399792	0.710744	0.559596	0.227131	0.509729	0.667502	0.287056	0.531161	0.497105	0.22205	0.655497	0.50266	0.245741	0.528641	0.404221	0.431708	0.968044	0.671032	0.502836	0.51069	0.818132	0.716289
OTU_389	0.547729	0.52002	0.605277	0.564127	0.859401	0.81523	0.523218	0.759647	0.710516	0.408287	0.563224	0.53248	0.489255	0.759647	0.520302	0.859401	0.738172	0.614329	0.581763	0.497526	0.727969	0.549065	0.727969	0.507525	0	0.506062	0.635783	0.553861	0.73719	0.575927	0.485817	0.494645	0.603556	0.504854	0.581288	0.500451	0.487556	0.658147	0.534976	0.494382	0.530542	0.558151	0.505937	0.969509	0.660388	0.452381	0.543216	0.81523	0.730539
OTU_232	0.48427	0.530851	0.579533	0.535263	0.84858	0.791064	0.446447	0.728342	0.680725	0.457416	0.501546	0.443886	0.451693	0.728342	0.511145	0.84858	0.740047	0.558907	0.473467	0.490158	0.67352	0.490664	0.67352	0.465909	0.506062	0	0.60189	0.509711	0.717431	0.530968	0.449339	0.487996	0.680842	0.465152	0.545639	0.46369	0.462865	0.584906	0.509981	0.454189	0.503489	0.514003	0.487273	0.961122	0.649794	0.488372	0.49413	0.791064	0.692166
OTU_161	0.452669	0.50412	0.528783	0.566761	0.710462	0.608905	0.573781	0.65625	0.758929	0.615428	0.494729	0.5	0.586248	0.65625	0.54094	0.710462	0.670182	0.596505	0.583851	0.554948	0.626385	0.598039	0.626385	0.634223	0.635783	0.60189	0	0.589116	0.606695	0.477291	0.591442	0.509091	0.726954	0.574295	0.580014	0.557317	0.611932	0.522727	0.597633	0.588305	0.6	0.548242	0.564146	0.945122	0.417184	0.59375	0.490829	0.608905	0.502183
OTU_60	0.487136	0.539917	0.572601	0.555684	0.812403	0.753446	0.537057	0.644615	0.720668	0.505354	0.513928	0.527745	0.49089	0.644615	0.519306	0.812403	0.739661	0.49124	0.6	0.481363	0.70339	0.364375	0.70339	0.399792	0.553861	0.509711	0.589116	0	0.60155	0.486275	0.340069	0.516239	0.688087	0.369359	0.572616	0.52648	0.370598	0.629804	0.548519	0.366438	0.566092	0.376178	0.507866	0.958723	0.614266	0.512154	0.48744	0.753446	0.665702
OTU_77	0.69589	0.668466	0.642538	0.677761	0.715447	0.657576	0.716321	0.510949	0.818182	0.719134	0.685393	0.682707	0.706176	0.510949	0.68599	0.715447	0.716092	0.625344	0.683051	0.7079	0.680338	0.631387	0.680338	0.710744	0.73719	0.717431	0.606695	0.60155	0	0.632493	0.673507	0.684099	0.792929	0.653226	0.718182	0.720391	0.680631	0.65625	0.720293	0.671679	0.688856	0.6075	0.732449	0.924051	0.572562	0.698347	0.671375	0.657576	0.652812
OTU_159	0.426059	0.445139	0.413281	0.450994	0.76118	0.674882	0.467117	0.670139	0.72429	0.555615	0.457956	0.459864	0.499129	0.670139	0.446302	0.76118	0.687349	0.555715	0.53267	0.410909	0.645868	0.508125	0.645868	0.559596	0.575927	0.530968	0.477291	0.486275	0.632493	0	0.503113	0.444299	0.698174	0.509479	0.521438	0.473068	0.530378	0.561852	0.485797	0.53043	0.548077	0.518996	0.474715	0.948718	0.467993	0.53804	0.414483	0.674882	0.618151
OTU_40	0.421751	0.523483	0.579265	0.552131	0.844817	0.796433	0.487865	0.698818	0.701682	0.448358	0.447785	0.476525	0.420392	0.698818	0.501259	0.844817	0.74685	0.453012	0.571817	0.443738	0.706691	0.314645	0.706691	0.227131	0.485817	0.449339	0.591442	0.340069	0.673507	0.503113	0	0.461982	0.667113	0.262712	0.510005	0.47447	0.144165	0.614437	0.496444	0.21032	0.50661	0.313653	0.4019	0.96393	0.633431	0.472924	0.462614	0.796433	0.682232
OTU_96	0.415006	0.237796	0.394044	0.381194	0.813433	0.746468	0.358702	0.697208	0.69626	0.47888	0.447414	0.424691	0.481775	0.697208	0.284264	0.813433	0.605818	0.540661	0.519497	0.425325	0.632491	0.532639	0.632491	0.509729	0.494645	0.487996	0.509091	0.516239	0.684099	0.444299	0.461982	0	0.679006	0.459341	0.505675	0.283343	0.478506	0.541521	0.356941	0.460727	0.519142	0.506949	0.433924	0.954273	0.556101	0.491307	0.377039	0.746468	0.645299
OTU_217	0.686069	0.687213	0.721533	0.715134	0.877481	0.835681	0.671046	0.797428	0.78539	0.627371	0.698231	0.674478	0.663009	0.797428	0.694168	0.877481	0.791769	0.727223	0.706136	0.655157	0.771952	0.688643	0.771952	0.667502	0.603556	0.680842	0.726954	0.688087	0.792929	0.698174	0.667113	0.679006	0	0.660723	0.700097	0.684821	0.661797	0.745604	0.67713	0.672329	0.665128	0.697831	0.661984	0.972992	0.746881	0.662762	0.699063	0.835681	0.775408
OTU_257	0.41801	0.518046	0.578278	0.544372	0.835239	0.78052	0.49356	0.673428	0.705757	0.464443	0.468988	0.482254	0.439731	0.673428	0.509167	0.835239	0.725077	0.454373	0.573714	0.474	0.697377	0.369792	0.697377	0.287056	0.504854	0.465152	0.574295	0.369359	0.653226	0.509479	0.262712	0.459341	0.660723	0	0.542542	0.479479	0.262688	0.609346	0.500739	0.236175	0.514333	0.352459	0.431135	0.960081	0.623515	0.465041	0.458192	0.78052	0.662304
OTU_324	0.451071	0.526254	0.570537	0.541401	0.845414	0.786969	0.502991	0.759695	0.713965	0.556802	0.453482	0.502671	0.528956	0.759695	0.535049	0.845414	0.687065	0.630435	0.606115	0.448573	0.726962	0.558824	0.726962	0.531161	0.581288	0.545639	0.580014	0.572616	0.718182	0.521438	0.510005	0.505675	0.700097	0.542542	0	0.50209	0.522088	0.638705	0.526181	0.530996	0.588367	0.56606	0.389064	0.954058	0.611491	0.571659	0.484597	0.786969	0.710055
OTU_304	0.437234	0.276529	0.461121	0.402985	0.844106	0.784041	0.357298	0.735222	0.682259	0.504408	0.460805	0.467547	0.492726	0.735222	0.257414	0.844106	0.64802	0.59467	0.547699	0.411319	0.680719	0.526342	0.680719	0.497105	0.500451	0.46369	0.557317	0.52648	0.720391	0.473068	0.47447	0.283343	0.684821	0.479479	0.50209	0	0.494366	0.6	0.369407	0.499524	0.540838	0.550375	0.42397	0.960434	0.602681	0.520991	0.428412	0.784041	0.681481
OTU_41	0.439441	0.532575	0.589812	0.565479	0.84718	0.799158	0.505075	0.702192	0.7065	0.444863	0.469472	0.490775	0.427937	0.702192	0.51697	0.84718	0.748315	0.457717	0.577908	0.458114	0.715783	0.340189	0.715783	0.22205	0.487556	0.462865	0.611932	0.370598	0.680631	0.530378	0.144165	0.478506	0.661797	0.262688	0.522088	0.494366	0	0.616935	0.498831	0.217871	0.500524	0.342074	0.413793	0.964806	0.645714	0.477423	0.468288	0.799158	0.689757
OTU_242	0.54966	0.575073	0.601281	0.619147	0.752451	0.681657	0.603034	0.65662	0.750135	0.619646	0.566553	0.421053	0.577256	0.65662	0.607446	0.752451	0.705486	0.583744	0.532125	0.629543	0.615707	0.62279	0.615707	0.655497	0.658147	0.584906	0.522727	0.629804	0.65625	0.561852	0.614437	0.541521	0.745604	0.609346	0.638705	0.6	0.616935	0	0.640981	0.609828	0.59304	0.582836	0.632122	0.94757	0.570192	0.55229	0.553482	0.681657	0.59408
OTU_82	0.48194	0.377347	0.428396	0.365982	0.840102	0.783049	0.399576	0.735095	0.717854	0.527828	0.495346	0.49026	0.538281	0.735095	0.298438	0.840102	0.693939	0.622283	0.58438	0.416499	0.709443	0.555776	0.709443	0.50266	0.534976	0.509981	0.597633	0.548519	0.720293	0.485797	0.496444	0.356941	0.67713	0.500739	0.526181	0.369407	0.498831	0.640981	0	0.496906	0.568718	0.577206	0.443458	0.961196	0.601096	0.561886	0.438364	0.783049	0.709288
OTU_246	0.416043	0.529567	0.586396	0.558808	0.842105	0.793296	0.505408	0.693903	0.707017	0.456015	0.463555	0.472826	0.434	0.693903	0.512305	0.842105	0.734729	0.48368	0.578116	0.479846	0.709058	0.376868	0.709058	0.245741	0.494382	0.454189	0.588305	0.366438	0.671679	0.53043	0.21032	0.460727	0.672329	0.236175	0.530996	0.499524	0.217871	0.609828	0.496906	0	0.518967	0.333944	0.426022	0.963636	0.632231	0.477273	0.469607	0.793296	0.676471
OTU_226	0.523891	0.546875	0.583333	0.595046	0.818037	0.76022	0.535342	0.702805	0.714088	0.481813	0.560112	0.496615	0.483269	0.702805	0.557532	0.818037	0.733006	0.574593	0.488215	0.547199	0.661919	0.542873	0.661919	0.528641	0.530542	0.503489	0.6	0.566092	0.688856	0.548077	0.50661	0.519142	0.665128	0.514333	0.588367	0.540838	0.500524	0.59304	0.568718	0.518967	0	0.515399	0.540831	0.961228	0.639218	0.470065	0.544921	0.76022	0.66194
OTU_433	0.476046	0.548167	0.57754	0.580975	0.810374	0.753128	0.541925	0.622992	0.730263	0.514862	0.506321	0.506641	0.491001	0.622992	0.56071	0.810374	0.712901	0.420105	0.577909	0.521479	0.685957	0.383865	0.685957	0.404221	0.558151	0.514003	0.548242	0.376178	0.6075	0.518996	0.313653	0.506949	0.697831	0.352459	0.56606	0.550375	0.342074	0.582836	0.577206	0.333944	0.515399	0	0.500258	0.955768	0.595489	0.526533	0.500626	0.753128	0.64314
OTU_103	0.351735	0.479177	0.551106	0.504518	0.853008	0.799206	0.425	0.748053	0.67833	0.477971	0.332617	0.461578	0.438829	0.748053	0.467742	0.853008	0.723219	0.573968	0.59839	0.360648	0.717595	0.490768	0.717595	0.431708	0.505937	0.487273	0.564146	0.507866	0.732449	0.474715	0.4019	0.433924	0.661984	0.431135	0.389064	0.42397	0.413793	0.632122	0.443458	0.426022	0.540831	0.500258	0	0.964265	0.608939	0.52783	0.419068	0.799206	0.69592
OTU_282	0.957941	0.951747	0.943775	0.947412	0.908784	0.925641	0.956612	0.932432	0.971537	0.967626	0.958488	0.957826	0.963894	0.932432	0.954909	0.908784	0.913043	0.95112	0.951784	0.961441	0.92268	0.956264	0.92268	0.968044	0.969509	0.961122	0.945122	0.958723	0.924051	0.948718	0.96393	0.954273	0.972992	0.960081	0.954058	0.960434	0.964806	0.94757	0.961196	0.963636	0.961228	0.955768	0.964265	0	0.936913	0.965843	0.951549	0.925641	0.9399
OTU_331	0.535889	0.537994	0.507826	0.574047	0.692715	0.613316	0.6235	0.634119	0.792194	0.655775	0.555168	0.540075	0.635216	0.634119	0.557996	0.692715	0.697721	0.634972	0.601438	0.568859	0.660788	0.61126	0.660788	0.671032	0.660388	0.649794	0.417184	0.614266	0.572562	0.467993	0.633431	0.556101	0.746881	0.623515	0.611491	0.602681	0.645714	0.570192	0.601096	0.632231	0.639218	0.595489	0.608939	0.936913	0	0.64216	0.51497	0.613316	0.572527
OTU_365	0.492274	0.551587	0.595452	0.580716	0.825835	0.768678	0.519494	0.721107	0.660706	0.412105	0.525396	0.436364	0.387778	0.721107	0.553732	0.825835	0.732899	0.561262	0.496212	0.541212	0.670816	0.510744	0.670816	0.502836	0.452381	0.488372	0.59375	0.512154	0.698347	0.53804	0.472924	0.491307	0.662762	0.465041	0.571659	0.520991	0.477423	0.55229	0.561886	0.477273	0.470065	0.526533	0.52783	0.965843	0.64216	0	0.523433	0.768678	0.668047
OTU_179	0.394994	0.408825	0.457732	0.431833	0.799525	0.733491	0.43887	0.670982	0.701981	0.511747	0.448626	0.399871	0.48457	0.670982	0.395973	0.799525	0.683345	0.545812	0.550254	0.409091	0.664464	0.48925	0.664464	0.51069	0.543216	0.49413	0.490829	0.48744	0.671375	0.414483	0.462614	0.377039	0.699063	0.458192	0.484597	0.428412	0.468288	0.553482	0.438364	0.469607	0.544921	0.500626	0.419068	0.951549	0.51497	0.523433	0	0.733491	0.626316
OTU_311	0.742358	0.726601	0.68591	0.738363	0.483951	0	0.770592	0.660317	0.866351	0.803922	0.747415	0.730056	0.783333	0.660317	0.755043	0.483951	0.751989	0.753774	0.713352	0.775949	0.65593	0.776818	0.65593	0.818132	0.81523	0.791064	0.608905	0.753446	0.657576	0.674882	0.796433	0.746468	0.835681	0.78052	0.786969	0.784041	0.799158	0.681657	0.783049	0.793296	0.76022	0.753128	0.799206	0.925641	0.613316	0.768678	0.733491	0	0.577573
OTU_441	0.605452	0.642857	0.633655	0.661677	0.652597	0.577573	0.667106	0.68974	0.799662	0.709323	0.639146	0.606532	0.674608	0.68974	0.676651	0.652597	0.708705	0.650571	0.646859	0.693803	0.637019	0.681129	0.637019	0.716289	0.730539	0.692166	0.502183	0.665702	0.652812	0.618151	0.682232	0.645299	0.775408	0.662304	0.710055	0.681481	0.689757	0.59408	0.709288	0.676471	0.66194	0.64314	0.69592	0.9399	0.572527	0.668047	0.626316	0.577573	0
OTU_140	0.905688	0.909903	0.90444	0.914013	0.872222	0.864253	0.921727	0.874336	0.94441	0.924315	0.909091	0.9056	0.921506	0.874336	0.918919	0.872222	0.860031	0.895833	0.920664	0.917189	0.897516	0.914847	0.897516	0.930563	0.931092	0.922642	0.872771	0.915202	0.868114	0.893023	0.921036	0.913235	0.95127	0.924303	0.902273	0.925298	0.925526	0.889706	0.928839	0.923745	0.913492	0.903748	0.920249	0.840659	0.868047	0.923517	0.90047	0.864253	0.891975
OTU_261	0.694578	0.668981	0.640681	0.67627	0.714519	0.65449	0.716785	0.507331	0.818644	0.720304	0.684025	0.681236	0.706617	0.507331	0.684647	0.714519	0.716916	0.623389	0.680272	0.706748	0.677966	0.630848	0.677966	0.710425	0.738292	0.71787	0.604407	0.602017	0.0149813	0.631854	0.674751	0.684583	0.791139	0.65457	0.716889	0.720831	0.681846	0.655532	0.720732	0.672932	0.68839	0.606845	0.732153	0.921818	0.569966	0.697931	0.669896	0.65449	0.648649
OTU_59	0.476046	0.548167	0.57754	0.580975	0.810374	0.753128	0.541925	0.622992	0.730263	0.514862	0.506321	0.506641	0.491001	0.622992	0.56071	0.810374	0.712901	0.420105	0.577909	0.521479	0.685957	0.383865	0.685957	0.404221	0.558151	0.514003	0.548242	0.376178	0.6075	0.518996	0.313653	0.506949	0.697831	0.352459	0.56606	0.550375	0.342074	0.582836	0.577206	0.333944	0.515399	0	0.500258	0.955768	0.595489	0.526533	0.500626	0.753128	0.64314
OTU_269	0.637297	0.619552	0.623711	0.641585	0.808637	0.768033	0.647059	0.72607	0.726504	0.587821	0.639147	0.634582	0.608583	0.72607	0.624659	0.808637	0.74982	0.65436	0.620712	0.629648	0.735403	0.620919	0.735403	0.653461	0.604127	0.613892	0.65956	0.60702	0.678993	0.610653	0.617396	0.626593	0.718196	0.623424	0.664122	0.644178	0.626292	0.677531	0.647586	0.63013	0.597633	0.61165	0.64462	0.96144	0.653266	0.584416	0.623927	0.768033	0.724777
OTU_112	0.357381	0.457317	0.526888	0.500535	0.838263	0.778616	0.431595	0.734918	0.686822	0.477241	0.343891	0.459682	0.433433	0.734918	0.454308	0.838263	0.714962	0.570549	0.58075	0.347599	0.704819	0.486835	0.704819	0.463348	0.512	0.478282	0.53317	0.493151	0.719468	0.430788	0.420505	0.430339	0.67263	0.463084	0.391425	0.41129	0.446102	0.618375	0.467217	0.4657	0.54456	0.513896	0.224284	0.961635	0.576261	0.513623	0.399212	0.778616	0.676885
OTU_45	0.712111	0.692547	0.688	0.704407	0.731749	0.661905	0.734334	0.0142276	0.839185	0.73913	0.70742	0.692425	0.727444	0.0142276	0.704941	0.731749	0.742389	0.628302	0.699656	0.724861	0.682957	0.683908	0.682957	0.730939	0.758145	0.72896	0.658689	0.645385	0.505865	0.669852	0.69944	0.696991	0.798843	0.674104	0.760388	0.735059	0.702801	0.6548	0.734932	0.694532	0.703563	0.623838	0.74861	0.934363	0.630631	0.720914	0.671744	0.661905	0.689356
OTU_50	0.968413	0.970588	0.969638	0.970257	0.968051	0.965432	0.970788	0.934489	0.981841	0.976219	0.970696	0.974461	0.976433	0.934489	0.969892	0.968051	0.94822	0.966901	0.97259	0.970551	0.965347	0.968498	0.965347	0.968044	0.97587	0.974198	0.970238	0.964369	0.950617	0.969274	0.967142	0.972754	0.980959	0.960081	0.962006	0.972888	0.963548	0.968672	0.965146	0.961031	0.9712	0.958478	0.971847	0.867257	0.963351	0.976259	0.969555	0.965432	0.964111
OTU_405	0.664411	0.615562	0.601232	0.653333	0.710645	0.630372	0.672704	0.665851	0.792969	0.70023	0.68339	0.622827	0.687079	0.665851	0.647019	0.710645	0.698465	0.665247	0.559006	0.693046	0.577017	0.686698	0.577017	0.72284	0.712807	0.644778	0.592369	0.670922	0.619512	0.609137	0.683204	0.639437	0.788509	0.667095	0.715924	0.682482	0.695172	0.62069	0.691194	0.686263	0.656595	0.651433	0.712262	0.927419	0.596621	0.67657	0.626479	0.630372	0.627635
OTU_295	0.578947	0.462642	0.483416	0.509776	0.797814	0.716738	0.493097	0.707483	0.745825	0.619337	0.587702	0.538625	0.615563	0.707483	0.50708	0.797814	0.625241	0.620611	0.588948	0.593841	0.630244	0.624921	0.630244	0.659585	0.636268	0.61188	0.580812	0.625488	0.683301	0.542923	0.611143	0.475789	0.7375	0.616029	0.618311	0.52934	0.618253	0.608696	0.543807	0.629442	0.612643	0.608848	0.616897	0.937793	0.63089	0.608476	0.547784	0.716738	0.660342
OTU_122	0.277677	0.45843	0.531902	0.508315	0.825085	0.762517	0.444976	0.717831	0.678276	0.489146	0.228446	0.427655	0.441632	0.717831	0.459416	0.825085	0.692893	0.560472	0.564943	0.389768	0.683258	0.490627	0.683258	0.450684	0.526196	0.470055	0.49537	0.494795	0.70478	0.439554	0.411977	0.405344	0.674559	0.424064	0.418234	0.409733	0.438878	0.572251	0.471622	0.414596	0.53159	0.485516	0.281466	0.961512	0.556066	0.501851	0.396947	0.762517	0.642098
OTU_241	0.418392	0.433657	0.499322	0.472466	0.803067	0.732745	0.474044	0.670031	0.70056	0.482359	0.429271	0.287815	0.461068	0.670031	0.426061	0.803067	0.682678	0.54	0.509947	0.441912	0.634836	0.491187	0.634836	0.5037	0.506753	0.458564	0.485415	0.505685	0.661327	0.480563	0.454048	0.402126	0.671596	0.45178	0.493739	0.433146	0.459968	0.488567	0.465385	0.454396	0.495695	0.470893	0.423442	0.948571	0.51446	0.498256	0.352159	0.732745	0.610681
OTU_316	0.50152	0.478723	0.446602	0.462716	0.781785	0.705725	0.497045	0.70516	0.723425	0.571429	0.496292	0.481287	0.536111	0.70516	0.461298	0.781785	0.703246	0.604746	0.565129	0.471968	0.676	0.551724	0.676	0.583496	0.593889	0.568659	0.547199	0.528314	0.656457	0.394737	0.544571	0.490343	0.708616	0.545094	0.568182	0.513982	0.558017	0.603019	0.488927	0.562466	0.585575	0.55907	0.506541	0.949091	0.46543	0.566667	0.441938	0.705725	0.638002
OTU_286	0.454383	0.347023	0.331822	0.349593	0.812851	0.731668	0.346749	0.695187	0.707113	0.50778	0.477097	0.470219	0.527719	0.695187	0.358455	0.812851	0.629461	0.564389	0.555412	0.44296	0.640732	0.522767	0.640732	0.543531	0.539931	0.511491	0.520147	0.531526	0.677249	0.441075	0.503448	0.305648	0.687532	0.496089	0.52054	0.381395	0.514538	0.573901	0.397701	0.509554	0.550475	0.52378	0.463402	0.951797	0.560976	0.547606	0.416507	0.731668	0.655147
OTU_259	0.459954	0.505645	0.549969	0.52042	0.814425	0.756315	0.516336	0.633409	0.725785	0.484216	0.494624	0.483582	0.460463	0.633409	0.490185	0.814425	0.713707	0.460243	0.56846	0.464229	0.701173	0.348015	0.701173	0.36658	0.507752	0.488738	0.566599	0.314694	0.611111	0.484926	0.294804	0.477886	0.672566	0.222788	0.55433	0.502596	0.293372	0.606304	0.510572	0.299415	0.520093	0.355184	0.475507	0.956226	0.589249	0.480136	0.443168	0.756315	0.65767
OTU_101	0.534568	0.366543	0.496599	0.48704	0.821328	0.766151	0.503966	0.714409	0.733696	0.593122	0.548947	0.536232	0.602965	0.714409	0.424685	0.821328	0.561197	0.616737	0.593468	0.546479	0.663248	0.620588	0.663248	0.631271	0.601519	0.596501	0.583333	0.612569	0.703892	0.552408	0.596009	0.369231	0.732304	0.579793	0.568676	0.425767	0.600847	0.604282	0.509281	0.586245	0.60452	0.60612	0.566165	0.940299	0.624503	0.608491	0.519029	0.766151	0.665535
OTU_121	0.422107	0.4682	0.469099	0.479707	0.758653	0.684843	0.496119	0.674894	0.726392	0.539904	0.464627	0.442857	0.502867	0.674894	0.472466	0.758653	0.673617	0.556423	0.539804	0.448417	0.671824	0.502793	0.671824	0.548436	0.578392	0.555129	0.492742	0.482826	0.62982	0.340409	0.489819	0.457235	0.695953	0.505294	0.527035	0.492845	0.503589	0.540735	0.490555	0.511485	0.563363	0.53289	0.493078	0.949907	0.477966	0.527306	0.390582	0.684843	0.58585
OTU_170	0.687045	0.700479	0.69697	0.736196	0.678161	0.591398	0.759394	0.691323	0.841279	0.774061	0.698972	0.704314	0.756144	0.691323	0.725088	0.678161	0.704459	0.708872	0.713274	0.745318	0.725641	0.751758	0.725641	0.78327	0.784922	0.77032	0.515663	0.737778	0.665742	0.672072	0.761876	0.716679	0.82108	0.744063	0.740552	0.750939	0.769733	0.629032	0.767714	0.760736	0.752453	0.732042	0.756803	0.926247	0.598549	0.746499	0.68818	0.591398	0.570613
OTU_31	0.736566	0.77894	0.766587	0.771151	0.825397	0.81201	0.757125	0.776084	0.852575	0.768503	0.737683	0.74221	0.755635	0.776084	0.786658	0.825397	0.762473	0.733555	0.761381	0.764331	0.787419	0.730615	0.787419	0.711014	0.794378	0.761098	0.749077	0.730556	0.765909	0.744698	0.6951	0.760026	0.830918	0.698331	0.728082	0.780207	0.687575	0.754502	0.775793	0.692683	0.75123	0.69213	0.75027	0.912127	0.753158	0.755527	0.746713	0.81201	0.751663
OTU_171	0.576512	0.582426	0.573322	0.606198	0.628483	0.551622	0.659355	0.635697	0.793939	0.693539	0.592275	0.595745	0.658838	0.635697	0.616874	0.628483	0.691478	0.646559	0.622705	0.622971	0.667413	0.655525	0.667413	0.7008	0.697928	0.684463	0.446137	0.627168	0.582619	0.528634	0.668459	0.615276	0.763547	0.644287	0.674227	0.654389	0.672323	0.571134	0.652761	0.664256	0.657226	0.625972	0.654085	0.933642	0.458476	0.667114	0.575643	0.551622	0.491184
OTU_25	0.433506	0.490208	0.529893	0.517341	0.820117	0.755117	0.447587	0.707248	0.673655	0.466327	0.457258	0.239205	0.399225	0.707248	0.495022	0.820117	0.711526	0.550125	0.49173	0.465128	0.668293	0.496089	0.668293	0.508739	0.525842	0.424013	0.538095	0.528355	0.698753	0.47707	0.46194	0.436077	0.682279	0.475959	0.50367	0.468454	0.469022	0.45301	0.504869	0.467919	0.487345	0.501205	0.448104	0.959469	0.580998	0.437969	0.436036	0.755117	0.632217
OTU_348	0.37931	0.470722	0.533963	0.513706	0.829773	0.767333	0.431842	0.716505	0.65493	0.428714	0.400113	0.419674	0.381993	0.716505	0.475	0.829773	0.705663	0.54179	0.555109	0.398645	0.688138	0.473373	0.688138	0.458703	0.488156	0.441955	0.544705	0.472958	0.696911	0.432983	0.417987	0.431427	0.655285	0.44741	0.477124	0.424008	0.434348	0.588346	0.482161	0.445285	0.480134	0.480969	0.366282	0.959947	0.582908	0.453659	0.410405	0.767333	0.645902
OTU_80	0.694578	0.668981	0.640681	0.67627	0.714519	0.65449	0.716785	0.507331	0.818644	0.720304	0.684025	0.681236	0.706617	0.507331	0.684647	0.714519	0.716916	0.623389	0.680272	0.706748	0.677966	0.630848	0.677966	0.710425	0.738292	0.71787	0.604407	0.602017	0.0149813	0.631854	0.674751	0.684583	0.791139	0.65457	0.716889	0.720831	0.681846	0.655532	0.720732	0.672932	0.68839	0.606845	0.732153	0.921818	0.569966	0.697931	0.669896	0.65449	0.648649
OTU_124	0.51255	0.558026	0.60359	0.611001	0.79831	0.735656	0.580999	0.729805	0.738501	0.618944	0.525896	0.552722	0.586106	0.729805	0.597758	0.79831	0.675407	0.611738	0.626715	0.556665	0.684307	0.60452	0.684307	0.621538	0.639175	0.609215	0.559177	0.60892	0.685927	0.530581	0.588737	0.554611	0.743747	0.590773	0.505141	0.584009	0.603324	0.629289	0.61067	0.596132	0.598399	0.577167	0.544101	0.939258	0.567736	0.598622	0.542662	0.735656	0.661127
OTU_189	0.385985	0.490252	0.521341	0.513998	0.82304	0.758143	0.427015	0.729551	0.6436	0.437658	0.411664	0.408383	0.367123	0.729551	0.495717	0.82304	0.708998	0.555021	0.529588	0.428348	0.682477	0.486119	0.682477	0.4782	0.508396	0.467857	0.5286	0.48009	0.704411	0.435331	0.435924	0.438804	0.66572	0.455414	0.483389	0.451779	0.449648	0.562827	0.497751	0.452965	0.491775	0.494743	0.403693	0.961964	0.580328	0.417657	0.425146	0.758143	0.628415
OTU_384	0.55215	0.573354	0.608315	0.595238	0.841736	0.792035	0.543826	0.746936	0.708368	0.396208	0.552947	0.51179	0.478645	0.746936	0.580223	0.841736	0.757541	0.59733	0.53881	0.557294	0.697603	0.567901	0.697603	0.552688	0.426471	0.516865	0.621637	0.574811	0.718846	0.563295	0.532528	0.530041	0.610691	0.536715	0.598333	0.565717	0.541058	0.630988	0.580836	0.545328	0.502426	0.558289	0.533805	0.967495	0.658049	0.440342	0.560164	0.792035	0.71169
OTU_425	0.471545	0.329932	0.356255	0.35809	0.814063	0.74103	0.30094	0.710914	0.687296	0.503335	0.485731	0.434343	0.503205	0.710914	0.363184	0.814063	0.655248	0.57097	0.509471	0.477468	0.624906	0.538462	0.624906	0.545972	0.52467	0.487687	0.531718	0.548165	0.69152	0.470432	0.492624	0.309399	0.686567	0.499725	0.547362	0.363847	0.510015	0.556509	0.387685	0.506555	0.52847	0.546061	0.483434	0.954976	0.585765	0.515873	0.442724	0.74103	0.638393
OTU_167	0.300194	0.472637	0.535505	0.498788	0.807692	0.734326	0.496395	0.698661	0.701932	0.510465	0.385475	0.431732	0.489763	0.698661	0.474508	0.807692	0.697248	0.543194	0.562343	0.466234	0.670314	0.528814	0.670314	0.506569	0.577684	0.506342	0.445701	0.52989	0.670379	0.488845	0.482503	0.437274	0.710449	0.464607	0.474092	0.454595	0.496373	0.553725	0.506336	0.46	0.536557	0.517603	0.42768	0.959937	0.540382	0.526997	0.42059	0.734326	0.603356
OTU_210	0.471088	0.560822	0.586797	0.585977	0.814232	0.749814	0.512862	0.706847	0.650771	0.45732	0.489229	0.444377	0.224768	0.706847	0.564662	0.814232	0.747541	0.534869	0.528527	0.511282	0.685017	0.491803	0.685017	0.500239	0.524629	0.482143	0.580494	0.515152	0.684397	0.506625	0.470465	0.504225	0.663538	0.485652	0.560307	0.530519	0.471134	0.56047	0.566402	0.479645	0.476361	0.482759	0.481299	0.9603	0.621894	0.423619	0.52149	0.749814	0.660777
OTU_18	0.45066	0.417704	0.470588	0.450336	0.779584	0.701077	0.494375	0.642918	0.720347	0.5223	0.484112	0.382517	0.522154	0.642918	0.422905	0.779584	0.662948	0.571825	0.533287	0.442566	0.616221	0.53076	0.616221	0.553838	0.530896	0.505902	0.496426	0.493631	0.632687	0.423191	0.51652	0.441801	0.684574	0.499122	0.536675	0.465935	0.522961	0.513253	0.46893	0.520419	0.533587	0.527704	0.477054	0.949091	0.493377	0.532335	0.373961	0.701077	0.614167
OTU_321	0.666909	0.672	0.648045	0.704931	0.598837	0.494485	0.724184	0.665266	0.829578	0.743635	0.673769	0.670087	0.733754	0.665266	0.700849	0.598837	0.69727	0.689276	0.680568	0.726309	0.685019	0.728551	0.685019	0.766685	0.759755	0.73913	0.522196	0.713333	0.65722	0.646002	0.746359	0.676254	0.806598	0.722296	0.734957	0.723096	0.75089	0.594253	0.745836	0.735059	0.705069	0.684167	0.740238	0.937626	0.555152	0.715292	0.664596	0.494485	0.536068
OTU_46	0.457286	0.547691	0.600104	0.573666	0.853458	0.806977	0.508764	0.711844	0.719953	0.467337	0.483275	0.512742	0.453461	0.711844	0.516191	0.853458	0.754501	0.503092	0.596491	0.479109	0.725324	0.364174	0.725324	0.155708	0.495868	0.45721	0.620652	0.369028	0.68864	0.543328	0.194308	0.498761	0.674989	0.277174	0.528459	0.486311	0.212527	0.643843	0.498391	0.23807	0.529471	0.371412	0.431293	0.965335	0.657254	0.492353	0.496436	0.806977	0.708428
OTU_397	0.467076	0.533942	0.556235	0.529512	0.820939	0.762348	0.498937	0.718707	0.689871	0.493042	0.487465	0.475323	0.426645	0.718707	0.519137	0.820939	0.746803	0.56177	0.561224	0.46358	0.694744	0.469595	0.694744	0.485007	0.547939	0.509883	0.577502	0.472591	0.688017	0.47604	0.463604	0.498057	0.681818	0.467707	0.539301	0.498212	0.469812	0.589286	0.521848	0.498226	0.541573	0.503571	0.444444	0.954942	0.595858	0.495044	0.456573	0.762348	0.65491
OTU_207	0.563953	0.548734	0.596904	0.599274	0.818815	0.756849	0.563698	0.701065	0.727751	0.443503	0.588303	0.51885	0.541436	0.701065	0.572254	0.818815	0.700386	0.597553	0.52982	0.600418	0.648208	0.588201	0.648208	0.591372	0.509129	0.542419	0.587798	0.599291	0.684976	0.552097	0.56817	0.509515	0.651795	0.560224	0.622847	0.554047	0.577882	0.570108	0.59314	0.56823	0.511553	0.557705	0.595776	0.95781	0.637043	0.469782	0.581676	0.756849	0.68038
OTU_327	0.330818	0.435362	0.520784	0.477896	0.827678	0.763806	0.412681	0.71068	0.68849	0.485386	0.31716	0.417199	0.437147	0.71068	0.433551	0.827678	0.699253	0.55614	0.556571	0.36238	0.693232	0.496038	0.693232	0.4458	0.517711	0.463195	0.499023	0.492942	0.701978	0.437078	0.414198	0.397059	0.67158	0.422893	0.378613	0.379292	0.433765	0.574669	0.433452	0.427263	0.530205	0.474018	0.284288	0.961564	0.555987	0.507821	0.379918	0.763806	0.647097
OTU_253	0.441847	0.515021	0.559532	0.553582	0.80531	0.744241	0.502796	0.64534	0.715799	0.48847	0.475653	0.483891	0.468473	0.64534	0.539888	0.80531	0.717622	0.408134	0.538661	0.492746	0.646747	0.373418	0.646747	0.377005	0.527846	0.489177	0.562411	0.39499	0.603339	0.496355	0.312649	0.463341	0.674631	0.305712	0.557078	0.51226	0.301954	0.561594	0.534347	0.344118	0.49816	0.332629	0.483249	0.957154	0.597272	0.478517	0.479167	0.744241	0.636571
OTU_306	0.336657	0.477962	0.521713	0.513588	0.822967	0.757348	0.439207	0.723349	0.666814	0.476818	0.374493	0.403331	0.420389	0.723349	0.465368	0.822967	0.71051	0.566962	0.547897	0.360991	0.67927	0.492481	0.67927	0.473881	0.511542	0.454592	0.479516	0.508992	0.707712	0.427854	0.43062	0.429455	0.679666	0.466841	0.419097	0.419624	0.451372	0.559014	0.474082	0.449975	0.508333	0.500576	0.333333	0.961931	0.533467	0.488484	0.384433	0.757348	0.628456
OTU_79	0.694578	0.668981	0.640681	0.67627	0.714519	0.65449	0.716785	0.507331	0.818644	0.720304	0.684025	0.681236	0.706617	0.507331	0.684647	0.714519	0.716916	0.623389	0.680272	0.706748	0.677966	0.630848	0.677966	0.710425	0.738292	0.71787	0.604407	0.602017	0.0149813	0.631854	0.674751	0.684583	0.791139	0.65457	0.716889	0.720831	0.681846	0.655532	0.720732	0.672932	0.68839	0.606845	0.732153	0.921818	0.569966	0.697931	0.669896	0.65449	0.648649
OTU_300	0.827415	0.81891	0.81903	0.837481	0.835141	0.821229	0.844251	0.795918	0.902148	0.869819	0.831047	0.839783	0.859023	0.795918	0.829908	0.835141	0.742358	0.833021	0.839429	0.853704	0.801994	0.846373	0.801994	0.873718	0.877203	0.868017	0.807735	0.848552	0.792537	0.815247	0.859223	0.818649	0.891784	0.847268	0.827893	0.839421	0.863905	0.82025	0.850653	0.858802	0.840804	0.832922	0.859698	0.878689	0.793765	0.860028	0.825421	0.821229	0.805907
OTU_322	0.395547	0.447404	0.516523	0.525707	0.789855	0.700544	0.501482	0.672881	0.703831	0.50137	0.412344	0.428181	0.499427	0.672881	0.484848	0.789855	0.649066	0.55414	0.541667	0.470927	0.652424	0.542444	0.652424	0.537994	0.565217	0.521812	0.463175	0.53125	0.667771	0.444607	0.497476	0.420984	0.691857	0.47852	0.477927	0.478987	0.511768	0.526485	0.526726	0.488662	0.544015	0.497967	0.454545	0.955128	0.515625	0.499076	0.425776	0.700544	0.593857
OTU_6	0.666667	0.619231	0.602993	0.654815	0.709774	0.62931	0.674855	0.666667	0.793412	0.699885	0.684746	0.621212	0.6875	0.666667	0.648389	0.709774	0.703501	0.664676	0.558222	0.693461	0.57598	0.687162	0.57598	0.723224	0.71179	0.646029	0.591549	0.673281	0.62363	0.608475	0.685185	0.642757	0.786765	0.669236	0.715541	0.685298	0.697093	0.619919	0.693976	0.687463	0.656089	0.651938	0.713351	0.927184	0.595767	0.676133	0.627959	0.62931	0.626761
OTU_375	0.626856	0.605191	0.590315	0.619143	0.780353	0.737119	0.618761	0.701362	0.748441	0.561746	0.64582	0.601488	0.603741	0.701362	0.624303	0.780353	0.721429	0.605081	0.567816	0.633033	0.65425	0.630394	0.65425	0.650229	0.593851	0.60578	0.621757	0.597617	0.647348	0.570023	0.61851	0.580834	0.665668	0.617998	0.682209	0.638622	0.620843	0.627032	0.643258	0.615691	0.570836	0.588486	0.662564	0.955224	0.64076	0.562581	0.61437	0.737119	0.660681
OTU_378	0.585348	0.605	0.660791	0.620272	0.897089	0.861463	0.548785	0.813972	0.715664	0.446429	0.587266	0.585045	0.507698	0.813972	0.582184	0.897089	0.797529	0.658373	0.636938	0.549729	0.780448	0.574934	0.780448	0.503881	0.35801	0.530515	0.715421	0.604371	0.803232	0.636042	0.507954	0.555854	0.568532	0.541651	0.631096	0.544262	0.499263	0.715264	0.549674	0.520971	0.586847	0.615355	0.513648	0.973673	0.740933	0.517794	0.600759	0.861463	0.78363
OTU_97	0.606326	0.438582	0.39886	0.492126	0.73245	0.651729	0.575878	0.692731	0.791444	0.668174	0.617627	0.604364	0.666071	0.692731	0.496006	0.73245	0.613391	0.676213	0.627592	0.620836	0.632321	0.671438	0.632321	0.703723	0.684323	0.687536	0.558654	0.643496	0.637472	0.53943	0.680436	0.482423	0.754344	0.66973	0.647735	0.560433	0.690543	0.634489	0.576899	0.673434	0.651685	0.639526	0.655738	0.943135	0.52686	0.676319	0.567449	0.651729	0.654295
OTU_339	0.679395	0.63479	0.571992	0.644301	0.611969	0.515483	0.701766	0.680111	0.841261	0.760679	0.704317	0.676378	0.739459	0.680111	0.673661	0.611969	0.708642	0.703636	0.673524	0.719221	0.634179	0.719659	0.634179	0.773514	0.762674	0.757817	0.552239	0.702844	0.627424	0.594013	0.748027	0.660434	0.79987	0.728289	0.722263	0.715916	0.756213	0.622599	0.710928	0.742945	0.710123	0.697068	0.749578	0.92623	0.533333	0.725298	0.63593	0.515483	0.593452
OTU_288	0.482103	0.385105	0.362166	0.325916	0.826979	0.758419	0.321106	0.717589	0.705174	0.534929	0.512479	0.489387	0.510331	0.717589	0.36997	0.826979	0.680137	0.6052	0.559415	0.424177	0.689608	0.525535	0.689608	0.538283	0.549111	0.484359	0.58427	0.523998	0.698192	0.44183	0.506849	0.370732	0.690087	0.511898	0.538972	0.365579	0.528367	0.621142	0.366086	0.526898	0.561728	0.554196	0.478176	0.953835	0.592517	0.555377	0.461493	0.758419	0.688615
OTU_146	0.746918	0.733878	0.722169	0.758294	0.441624	0.536082	0.783838	0.68125	0.864336	0.803922	0.752024	0.746221	0.793388	0.68125	0.766595	0.441624	0.743658	0.749053	0.746133	0.787461	0.633929	0.78033	0.633929	0.81684	0.814566	0.799375	0.612245	0.761977	0.651446	0.697111	0.795692	0.757553	0.838796	0.778891	0.795785	0.79017	0.797712	0.686321	0.795995	0.794045	0.779412	0.746857	0.799206	0.914508	0.63602	0.776588	0.736471	0.536082	0.652111
OTU_143	0.742754	0.732303	0.710602	0.753749	0.423858	0.530738	0.782404	0.688752	0.864897	0.798334	0.747794	0.740652	0.787397	0.688752	0.762482	0.423858	0.730924	0.754221	0.743194	0.783072	0.62963	0.774425	0.62963	0.813661	0.806633	0.793492	0.598795	0.756654	0.64697	0.690587	0.79064	0.754231	0.837225	0.775851	0.791576	0.786524	0.793498	0.688889	0.79237	0.789702	0.772093	0.743096	0.794552	0.918782	0.620253	0.770714	0.732968	0.530738	0.663324
OTU_149	0.746918	0.733878	0.722169	0.758294	0.441624	0.536082	0.783838	0.68125	0.864336	0.803922	0.752024	0.746221	0.793388	0.68125	0.766595	0.441624	0.743658	0.749053	0.746133	0.787461	0.633929	0.78033	0.633929	0.81684	0.814566	0.799375	0.612245	0.761977	0.651446	0.697111	0.795692	0.757553	0.838796	0.778891	0.795785	0.79017	0.797712	0.686321	0.795995	0.794045	0.779412	0.746857	0.799206	0.914508	0.63602	0.776588	0.736471	0.536082	0.652111
OTU_330	0.538676	0.539924	0.508711	0.575935	0.691079	0.609536	0.624288	0.637079	0.791755	0.655756	0.557961	0.541979	0.635981	0.637079	0.560741	0.691079	0.700397	0.634895	0.603517	0.57134	0.66077	0.613011	0.66077	0.672432	0.66254	0.649764	0.414761	0.616078	0.575482	0.468804	0.634977	0.558906	0.747024	0.625156	0.613279	0.605119	0.646453	0.569913	0.603532	0.633786	0.641061	0.596386	0.610397	0.936572	0.00823045	0.642997	0.516854	0.609536	0.569061
OTU_142	0.746918	0.733878	0.722169	0.758294	0.441624	0.536082	0.783838	0.68125	0.864336	0.803922	0.752024	0.746221	0.793388	0.68125	0.766595	0.441624	0.743658	0.749053	0.746133	0.787461	0.633929	0.78033	0.633929	0.81684	0.814566	0.799375	0.612245	0.761977	0.651446	0.697111	0.795692	0.757553	0.838796	0.778891	0.795785	0.79017	0.797712	0.686321	0.795995	0.794045	0.779412	0.746857	0.799206	0.914508	0.63602	0.776588	0.736471	0.536082	0.652111
OTU_400	0.731481	0.690612	0.620553	0.683144	0.671315	0.589649	0.739661	0.733051	0.842538	0.782557	0.728	0.720346	0.768308	0.733051	0.718705	0.671315	0.744949	0.73945	0.697907	0.756571	0.641958	0.760085	0.641958	0.802916	0.79097	0.774674	0.641573	0.745522	0.654728	0.662673	0.778116	0.712805	0.816016	0.764938	0.75817	0.753632	0.786264	0.688764	0.750316	0.775598	0.71956	0.729064	0.78295	0.927273	0.62303	0.754757	0.696946	0.589649	0.64779
OTU_289	0.468143	0.368098	0.374005	0.35723	0.835024	0.769283	0.334286	0.733463	0.715074	0.525272	0.493555	0.482193	0.535314	0.733463	0.348661	0.835024	0.669695	0.611429	0.574785	0.430634	0.688875	0.552577	0.688875	0.526339	0.528069	0.507389	0.567362	0.555673	0.712903	0.485196	0.492625	0.352976	0.681038	0.506863	0.503247	0.375	0.498792	0.614953	0.341717	0.50636	0.57431	0.567657	0.44305	0.958419	0.597569	0.566277	0.436782	0.769283	0.678571
OTU_196	0.449003	0.473305	0.540287	0.524439	0.818516	0.750733	0.44358	0.713786	0.676216	0.487425	0.464612	0.445251	0.420535	0.713786	0.506037	0.818516	0.704819	0.557632	0.528536	0.437567	0.682288	0.491317	0.682288	0.513882	0.504089	0.48098	0.564753	0.498282	0.690808	0.440678	0.46462	0.465942	0.669591	0.48198	0.514846	0.477534	0.482496	0.573748	0.516523	0.495648	0.490311	0.502407	0.450697	0.959499	0.586113	0.454338	0.488102	0.750733	0.647887
OTU_72	0.479931	0.503327	0.538065	0.521043	0.81221	0.751529	0.521668	0.628106	0.726457	0.497441	0.502573	0.490942	0.479245	0.628106	0.48341	0.81221	0.720659	0.463014	0.584871	0.473009	0.6934	0.36125	0.6934	0.376972	0.521168	0.508652	0.559252	0.309476	0.599845	0.492857	0.303887	0.478717	0.675137	0.254442	0.561071	0.510739	0.327606	0.602881	0.514092	0.320445	0.525074	0.357337	0.47924	0.956454	0.584333	0.493143	0.4511	0.751529	0.6582
OTU_317	0.484472	0.429563	0.427697	0.431319	0.767658	0.688192	0.470231	0.6847	0.720681	0.548988	0.494059	0.445652	0.513667	0.6847	0.418665	0.767658	0.689136	0.589174	0.554633	0.45894	0.661741	0.529878	0.661741	0.578349	0.565923	0.561988	0.512739	0.510503	0.629503	0.376923	0.530286	0.445885	0.705447	0.525827	0.546626	0.476852	0.554429	0.58778	0.473654	0.541461	0.576493	0.554682	0.492808	0.947907	0.474936	0.535024	0.44094	0.688192	0.610687
OTU_212	0.999272	0.999164	0.998988	0.999178	0.996139	0.997183	0.999311	0.997955	0.99936	0.999397	0.999254	0.999181	0.999352	0.997955	0.999272	0.996139	0.998294	0.998965	0.999022	0.999367	0.998224	0.999256	0.998224	0.999447	0.999432	0.999361	0.998752	0.999214	0.998117	0.999041	0.999376	0.999249	0.999276	0.999321	0.999232	0.999361	0.999391	0.998682	0.999363	0.999371	0.999182	0.999123	0.999432	0.984375	0.998626	0.999264	0.999204	0.997183	0.998249
OTU_200	0.55592	0.57332	0.609882	0.57767	0.85482	0.807382	0.568973	0.755932	0.693136	0.556935	0.580855	0.573651	0.546429	0.755932	0.545712	0.85482	0.771245	0.658488	0.656189	0.494742	0.764387	0.560057	0.764387	0.561275	0.565648	0.576205	0.655615	0.536992	0.740741	0.527778	0.555556	0.558712	0.696714	0.558371	0.589804	0.528725	0.571733	0.689984	0.571802	0.568704	0.620122	0.595965	0.534992	0.96806	0.654355	0.580407	0.539597	0.807382	0.748493
OTU_377	0.585348	0.605	0.660791	0.620272	0.897089	0.861463	0.548785	0.813972	0.715664	0.446429	0.587266	0.585045	0.507698	0.813972	0.582184	0.897089	0.797529	0.658373	0.636938	0.549729	0.780448	0.574934	0.780448	0.503881	0.35801	0.530515	0.715421	0.604371	0.803232	0.636042	0.507954	0.555854	0.568532	0.541651	0.631096	0.544262	0.499263	0.715264	0.549674	0.520971	0.586847	0.615355	0.513648	0.973673	0.740933	0.517794	0.600759	0.861463	0.78363
OTU_237	0.675787	0.640649	0.640666	0.665667	0.6848	0.65593	0.675871	0.681704	0.803491	0.705711	0.673171	0.636086	0.704	0.681704	0.6794	0.6848	0.719064	0.685297	0.612423	0.719665	0	0.707119	0	0.729513	0.727969	0.67352	0.626385	0.70339	0.680338	0.645868	0.706691	0.632491	0.771952	0.697377	0.726962	0.680719	0.715783	0.615707	0.709443	0.709058	0.661919	0.685957	0.717595	0.92268	0.660788	0.670816	0.664464	0.65593	0.637019
OTU_254	0.452508	0.534446	0.57021	0.54661	0.83724	0.788932	0.494439	0.691759	0.691656	0.459119	0.478515	0.474181	0.432074	0.691759	0.517382	0.83724	0.745994	0.478022	0.580968	0.460852	0.707483	0.217877	0.707483	0.303154	0.51087	0.456587	0.596745	0.355843	0.657534	0.499708	0.22619	0.494204	0.66483	0.323086	0.521944	0.493177	0.257834	0.612864	0.51582	0.300981	0.514857	0.341418	0.439013	0.962842	0.61826	0.48265	0.469197	0.788932	0.680503
OTU_151	0.742754	0.732303	0.710602	0.753749	0.423858	0.530738	0.782404	0.688752	0.864897	0.798334	0.747794	0.740652	0.787397	0.688752	0.762482	0.423858	0.730924	0.754221	0.743194	0.783072	0.62963	0.774425	0.62963	0.813661	0.806633	0.793492	0.598795	0.756654	0.64697	0.690587	0.79064	0.754231	0.837225	0.775851	0.791576	0.786524	0.793498	0.688889	0.79237	0.789702	0.772093	0.743096	0.794552	0.918782	0.620253	0.770714	0.732968	0.530738	0.663324
OTU_332	0.385372	0.418334	0.438719	0.43904	0.793461	0.718949	0.439123	0.692423	0.690233	0.506667	0.423451	0.422562	0.447836	0.692423	0.404979	0.793461	0.674352	0.54712	0.539448	0.350029	0.664952	0.465446	0.664952	0.504395	0.525672	0.480603	0.491189	0.448742	0.660915	0.169721	0.455381	0.41411	0.67388	0.454082	0.483086	0.41807	0.485356	0.577385	0.439469	0.482114	0.541814	0.50375	0.422594	0.955626	0.506405	0.506003	0.363755	0.718949	0.636024
OTU_328	0.432648	0.428746	0.502854	0.479154	0.818248	0.752347	0.469377	0.693333	0.718341	0.518573	0.40259	0.4777	0.496907	0.693333	0.431753	0.818248	0.690508	0.57291	0.577197	0.412049	0.687458	0.527371	0.687458	0.501178	0.523091	0.524598	0.529093	0.5	0.6676	0.461146	0.468074	0.435185	0.676598	0.461622	0.46176	0.45287	0.478809	0.610169	0.458879	0.474768	0.566298	0.520024	0.366337	0.956427	0.538943	0.534335	0.406667	0.752347	0.664835
OTU_299	0.470953	0.271487	0.364276	0.341986	0.814402	0.748707	0.35068	0.69779	0.732517	0.516832	0.484729	0.459362	0.529352	0.69779	0.261065	0.814402	0.636428	0.591687	0.55508	0.389288	0.675261	0.526374	0.675261	0.537639	0.507944	0.505404	0.537936	0.505438	0.679152	0.430455	0.486097	0.278065	0.677529	0.494376	0.519349	0.325836	0.498741	0.595445	0.295015	0.506633	0.547106	0.544066	0.451548	0.95295	0.544045	0.559295	0.406634	0.748707	0.676144
OTU_240	0.434104	0.420339	0.479943	0.464402	0.786585	0.707465	0.48209	0.645242	0.713126	0.503751	0.447302	0.29718	0.48586	0.645242	0.419294	0.786585	0.664596	0.544699	0.50933	0.420838	0.624797	0.506329	0.624797	0.535821	0.531947	0.47973	0.467933	0.487115	0.62737	0.438307	0.485888	0.410703	0.683246	0.482538	0.508267	0.445276	0.495393	0.496426	0.467687	0.484697	0.511687	0.493042	0.452165	0.945423	0.48124	0.51253	0.355127	0.707465	0.614947
OTU_398	0.45614	0.522016	0.566972	0.530286	0.817582	0.761767	0.487332	0.705965	0.679493	0.484406	0.481127	0.461171	0.430119	0.705965	0.520607	0.817582	0.732201	0.554795	0.542892	0.439362	0.69435	0.477721	0.69435	0.510358	0.543925	0.501283	0.577836	0.472093	0.671831	0.475524	0.459896	0.499441	0.682715	0.477114	0.508979	0.48783	0.477908	0.594415	0.548883	0.504065	0.514697	0.498797	0.426552	0.957384	0.593518	0.485491	0.468622	0.761767	0.652204
OTU_278	0.509994	0.352304	0.365907	0.365756	0.81066	0.740301	0.442319	0.709798	0.740207	0.562345	0.512983	0.5172	0.572676	0.709798	0.322186	0.81066	0.652367	0.633995	0.594275	0.460066	0.687819	0.578512	0.687819	0.568406	0.537335	0.568948	0.549145	0.550549	0.674419	0.464286	0.540874	0.380442	0.6915	0.531707	0.53125	0.402168	0.553769	0.636364	0.368237	0.552025	0.588978	0.577246	0.488911	0.952458	0.540862	0.586601	0.4425	0.740301	0.67522
OTU_243	0.470381	0.543439	0.584076	0.573589	0.806709	0.749017	0.52983	0.686976	0.653346	0.456243	0.498834	0.438652	0.409845	0.686976	0.545455	0.806709	0.727463	0.519839	0.511536	0.521282	0.669134	0.519518	0.669134	0.510763	0.521954	0.50294	0.576224	0.508918	0.66717	0.510137	0.462331	0.482555	0.66326	0.482913	0.566667	0.534799	0.463962	0.545587	0.558355	0.470206	0.448864	0.49302	0.513393	0.961631	0.610757	0.38882	0.506595	0.749017	0.644144
OTU_414	0.482955	0.43129	0.517267	0.514871	0.783962	0.723502	0.50991	0.67913	0.728165	0.549379	0.492689	0.490275	0.533067	0.67913	0.469427	0.783962	0.665566	0.572246	0.562325	0.49712	0.655696	0.548012	0.655696	0.558151	0.547111	0.552147	0.531676	0.536849	0.637871	0.461024	0.520517	0.436424	0.698164	0.508343	0.561382	0.462678	0.549403	0.577901	0.523295	0.542571	0.55641	0.519782	0.518833	0.949087	0.541079	0.542404	0.483079	0.723502	0.64322
OTU_326	0.742754	0.732303	0.710602	0.753749	0.423858	0.530738	0.782404	0.688752	0.864897	0.798334	0.747794	0.740652	0.787397	0.688752	0.762482	0.423858	0.730924	0.754221	0.743194	0.783072	0.62963	0.774425	0.62963	0.813661	0.806633	0.793492	0.598795	0.756654	0.64697	0.690587	0.79064	0.754231	0.837225	0.775851	0.791576	0.786524	0.793498	0.688889	0.79237	0.789702	0.772093	0.743096	0.794552	0.918782	0.620253	0.770714	0.732968	0.530738	0.663324
OTU_270	0.473029	0.54598	0.593183	0.570989	0.843236	0.797753	0.485972	0.728395	0.650732	0.393532	0.512008	0.452328	0.382338	0.728395	0.533134	0.843236	0.737858	0.521562	0.532805	0.507816	0.711353	0.467403	0.711353	0.445262	0.481313	0.433849	0.62413	0.474249	0.709638	0.533109	0.414293	0.489328	0.655738	0.430119	0.551185	0.494479	0.42268	0.589588	0.535448	0.427078	0.456053	0.478676	0.475995	0.963221	0.667246	0.397155	0.510537	0.797753	0.692308
OTU_2	0.691657	0.700458	0.725645	0.717752	0.824188	0.797482	0.699536	0.769231	0.55378	0.709694	0.711782	0.657772	0.679117	0.769231	0.714964	0.824188	0.763914	0.701404	0.678806	0.729904	0.717803	0.718487	0.717803	0.746988	0.744712	0.714831	0.699346	0.72119	0.754006	0.711174	0.725093	0.685254	0.785235	0.713636	0.72066	0.715376	0.72751	0.67408	0.733906	0.719742	0.700452	0.698787	0.724775	0.952206	0.726739	0.66708	0.695347	0.797482	0.74122
OTU_209	0.456866	0.549439	0.599788	0.579286	0.846526	0.796519	0.481391	0.73954	0.656067	0.408085	0.487867	0.436275	0.208193	0.73954	0.541727	0.846526	0.754318	0.546667	0.553571	0.480471	0.72743	0.448705	0.72743	0.451656	0.463514	0.461244	0.600228	0.501794	0.72007	0.512155	0.406663	0.491397	0.657067	0.452428	0.515837	0.491319	0.411197	0.592874	0.540136	0.438284	0.491597	0.489442	0.424746	0.966224	0.638809	0.399468	0.491173	0.796519	0.698887
OTU_173	0.346749	0.364173	0.434932	0.424812	0.803997	0.7341	0.408801	0.688693	0.689133	0.471288	0.379607	0.369171	0.459034	0.688693	0.370958	0.803997	0.653076	0.540941	0.522293	0.392398	0.640351	0.502834	0.640351	0.493695	0.504645	0.483581	0.455081	0.511008	0.676322	0.410326	0.43972	0.317542	0.675569	0.449048	0.451132	0.373864	0.452343	0.521927	0.415699	0.447552	0.503268	0.476875	0.364171	0.952271	0.513216	0.48661	0.281965	0.7341	0.611152
OTU_373	0.594416	0.621979	0.68413	0.640237	0.898904	0.864996	0.576222	0.818948	0.723776	0.481905	0.597412	0.605693	0.542138	0.818948	0.610748	0.898904	0.800237	0.674292	0.654278	0.56	0.789241	0.587951	0.789241	0.522704	0.416385	0.555875	0.727415	0.617953	0.803528	0.657965	0.525455	0.583832	0.563507	0.562958	0.622524	0.571124	0.520592	0.736428	0.577793	0.541321	0.598933	0.628102	0.522608	0.97558	0.748623	0.564218	0.619136	0.864996	0.793777
OTU_391	0.535096	0.52518	0.583289	0.560976	0.852138	0.803656	0.50048	0.756897	0.698834	0.417854	0.558795	0.509269	0.480397	0.756897	0.520874	0.852138	0.743048	0.601695	0.569231	0.511213	0.715106	0.540619	0.715106	0.501935	0.178685	0.503464	0.622705	0.550418	0.7313	0.557856	0.477695	0.485383	0.599908	0.502854	0.596888	0.500463	0.480989	0.633914	0.529918	0.487952	0.523202	0.539699	0.511265	0.967933	0.652832	0.446209	0.527638	0.803656	0.706797
OTU_13	0.450086	0.46247	0.536095	0.493529	0.826501	0.762564	0.480152	0.70276	0.692758	0.477688	0.478754	0.410781	0.506467	0.70276	0.462366	0.826501	0.695064	0.577586	0.483664	0.503328	0.581101	0.533552	0.581101	0.49283	0.512931	0.396694	0.550676	0.533894	0.69338	0.522896	0.479091	0.41152	0.694923	0.467356	0.523438	0.451012	0.499497	0.553645	0.487539	0.461982	0.506403	0.524941	0.46693	0.953938	0.610329	0.500832	0.446834	0.762564	0.659902
OTU_364	0.620341	0.648485	0.65646	0.664911	0.793687	0.755603	0.642257	0.755981	0.764706	0.611361	0.635384	0.587908	0.602138	0.755981	0.66748	0.793687	0.691948	0.659879	0.620015	0.669265	0.682646	0.625638	0.682646	0.659161	0.63482	0.644812	0.645378	0.633443	0.692008	0.616418	0.634409	0.64	0.724098	0.626578	0.648977	0.664418	0.64175	0.65812	0.6829	0.638684	0.602749	0.620226	0.661986	0.940678	0.67897	0.482517	0.645478	0.755603	0.678776
OTU_417	0.639007	0.58122	0.595777	0.630648	0.809874	0.75355	0.602764	0.718985	0.755238	0.589415	0.641937	0.62623	0.629819	0.718985	0.613819	0.809874	0.719298	0.643068	0.598966	0.666848	0.650704	0.635916	0.650704	0.669807	0.599149	0.624577	0.623665	0.641999	0.684457	0.614884	0.642544	0.581994	0.683596	0.638631	0.676399	0.622034	0.650938	0.659278	0.639755	0.635457	0.596115	0.618656	0.665992	0.955457	0.662771	0.606987	0.627577	0.75355	0.654562
OTU_126	0.383553	0.482024	0.539817	0.538119	0.79009	0.710573	0.515808	0.7	0.729717	0.556842	0.387633	0.466401	0.529115	0.7	0.510909	0.79009	0.654311	0.567435	0.579231	0.50645	0.653312	0.564163	0.653312	0.557107	0.606075	0.549535	0.415966	0.583534	0.665289	0.497881	0.533843	0.452915	0.717482	0.51854	0.496534	0.50339	0.53362	0.537302	0.550273	0.519934	0.567702	0.547355	0.45494	0.95351	0.52443	0.554438	0.456464	0.710573	0.587884
OTU_227	0.714485	0.666933	0.63074	0.682775	0.651934	0.57732	0.713043	0.663889	0.827765	0.745733	0.719831	0.66087	0.734463	0.663889	0.699084	0.651934	0.743772	0.722025	0.623735	0.740331	0.553073	0.721323	0.553073	0.770474	0.760266	0.71031	0.625674	0.700893	0.591865	0.636691	0.743186	0.691806	0.805412	0.720579	0.746469	0.728634	0.751476	0.656489	0.730889	0.741916	0.699156	0.697092	0.757643	0.919517	0.596963	0.722455	0.67611	0.57732	0.649418
OTU_325	0.746918	0.733878	0.722169	0.758294	0.441624	0.536082	0.783838	0.68125	0.864336	0.803922	0.752024	0.746221	0.793388	0.68125	0.766595	0.441624	0.743658	0.749053	0.746133	0.787461	0.633929	0.78033	0.633929	0.81684	0.814566	0.799375	0.612245	0.761977	0.651446	0.697111	0.795692	0.757553	0.838796	0.778891	0.795785	0.79017	0.797712	0.686321	0.795995	0.794045	0.779412	0.746857	0.799206	0.914508	0.63602	0.776588	0.736471	0.536082	0.652111
OTU_187	0.377569	0.474336	0.504403	0.485183	0.816224	0.75	0.445842	0.715653	0.686248	0.448855	0.413132	0.401102	0.428189	0.715653	0.477686	0.816224	0.702561	0.542981	0.535801	0.447176	0.679513	0.464045	0.679513	0.459798	0.510165	0.495674	0.528543	0.471297	0.688737	0.432345	0.409357	0.410631	0.677958	0.444022	0.490185	0.456919	0.431454	0.56158	0.48567	0.434577	0.498851	0.474985	0.401623	0.95621	0.567951	0.451268	0.407942	0.75	0.589209
OTU_297	0.488255	0.361868	0.372191	0.347177	0.822963	0.751852	0.362191	0.710843	0.711804	0.530251	0.521041	0.483353	0.534931	0.710843	0.352834	0.822963	0.666667	0.606796	0.556442	0.455125	0.675297	0.545949	0.675297	0.539321	0.544041	0.506447	0.563048	0.541737	0.703136	0.485641	0.522922	0.363469	0.697261	0.522404	0.541828	0.404079	0.530168	0.600804	0.383157	0.520527	0.549176	0.552169	0.489497	0.955805	0.595222	0.552745	0.436518	0.751852	0.683518
OTU_58	0.988355	0.988324	0.985873	0.987695	0.962406	0.969529	0.988981	0.971545	0.992342	0.989747	0.988077	0.986907	0.989637	0.971545	0.988355	0.962406	0.983137	0.985552	0.987342	0.989873	0.977072	0.987351	0.977072	0.990603	0.990919	0.989789	0.98132	0.986646	0.971857	0.985646	0.989388	0.987988	0.994245	0.988459	0.987721	0.989783	0.989647	0.982962	0.989809	0.989301	0.986917	0.987752	0.990352	0.890411	0.979452	0.988235	0.987271	0.969529	0.979167
OTU_128	0.367241	0.474227	0.548463	0.512465	0.833896	0.773217	0.478102	0.72674	0.693966	0.47735	0.377239	0.448355	0.469243	0.72674	0.457655	0.833896	0.688378	0.576608	0.575758	0.413847	0.697242	0.521556	0.697242	0.461502	0.525571	0.480721	0.538015	0.518378	0.70949	0.47541	0.454957	0.423986	0.681019	0.454545	0.437676	0.439012	0.464956	0.583333	0.466936	0.437117	0.542795	0.514806	0.363728	0.959239	0.571243	0.498672	0.39953	0.773217	0.662073
OTU_67	0.397191	0.523179	0.570104	0.554662	0.831317	0.779108	0.501534	0.675857	0.705532	0.457227	0.448295	0.47142	0.4247	0.675857	0.517922	0.831317	0.735618	0.452878	0.577032	0.459718	0.692061	0.356228	0.692061	0.263464	0.505763	0.468577	0.571697	0.372931	0.657543	0.5	0.180638	0.46812	0.676076	0.251628	0.515475	0.498521	0.208835	0.602372	0.506124	0.202109	0.509653	0.299805	0.410784	0.961668	0.618273	0.47119	0.458592	0.779108	0.660353
OTU_198	0.519926	0.527321	0.551749	0.573594	0.787313	0.714549	0.52019	0.69898	0.707547	0.548925	0.531443	0.496011	0.492415	0.69898	0.566508	0.787313	0.701516	0.596503	0.558659	0.523112	0.666667	0.543956	0.666667	0.573574	0.560863	0.550056	0.548463	0.537295	0.671175	0.464259	0.544604	0.51192	0.693635	0.54007	0.5911	0.548189	0.555197	0.570294	0.597528	0.558904	0.522846	0.518342	0.545407	0.953598	0.571082	0.502807	0.534142	0.714549	0.610345
OTU_51	0.693333	0.683594	0.651142	0.68567	0.654676	0.583893	0.712674	0.432692	0.831339	0.727327	0.694722	0.67339	0.720403	0.432692	0.697902	0.654676	0.730815	0.643989	0.684073	0.716325	0.640827	0.666909	0.640827	0.731088	0.74861	0.730698	0.600868	0.616954	0.466165	0.641844	0.696384	0.680203	0.786502	0.668024	0.735169	0.729746	0.703771	0.647887	0.726485	0.693082	0.694889	0.619492	0.741755	0.917808	0.589803	0.699507	0.663859	0.583893	0.608924
OTU_403	0.869938	0.877048	0.896511	0.880065	0.968296	0.958122	0.858946	0.945929	0.850014	0.844171	0.871142	0.878654	0.856383	0.945929	0.868624	0.968296	0.934369	0.89897	0.883969	0.862167	0.931689	0.873329	0.931689	0.847146	0.849845	0.849438	0.914195	0.882182	0.938866	0.892602	0.855797	0.862662	0.891307	0.863997	0.879919	0.85355	0.850906	0.916112	0.857899	0.854709	0.876196	0.887612	0.848895	0.991748	0.923077	0.867696	0.876484	0.958122	0.934869
OTU_214	0.955603	0.950965	0.950239	0.951779	0.936416	0.925926	0.951613	0.939716	0.967881	0.956907	0.950796	0.95358	0.951111	0.939716	0.95339	0.936416	0.914062	0.941929	0.95088	0.952854	0.929936	0.947864	0.929936	0.958175	0.953553	0.956386	0.940629	0.953823	0.927973	0.943119	0.952235	0.954248	0.95218	0.952318	0.950929	0.955708	0.955874	0.940171	0.958411	0.952498	0.953616	0.947767	0.955332	0.854305	0.936468	0.951429	0.953221	0.925926	0.9375
OTU_335	0.595088	0.585271	0.562667	0.622388	0.672646	0.602273	0.660657	0.659472	0.807943	0.704249	0.606789	0.623512	0.690778	0.659472	0.607789	0.672646	0.697749	0.67194	0.644791	0.634508	0.691548	0.665991	0.691548	0.707317	0.697548	0.699645	0.493151	0.636559	0.625592	0.558621	0.678318	0.615819	0.769137	0.66285	0.647759	0.651506	0.688799	0.612	0.660573	0.674238	0.667387	0.640277	0.661254	0.930556	0.488864	0.685185	0.570887	0.602273	0.559424
OTU_249	0.71231	0.692785	0.688277	0.704632	0.736486	0.660317	0.733681	0	0.839932	0.738543	0.706714	0.692661	0.726817	0	0.704245	0.736486	0.74269	0.629944	0.699914	0.724244	0.681704	0.68319	0.681704	0.730387	0.759647	0.728342	0.65625	0.644615	0.510949	0.670139	0.698818	0.697208	0.797428	0.673428	0.759695	0.735222	0.702192	0.65662	0.735095	0.693903	0.702805	0.622992	0.748053	0.932432	0.634119	0.721107	0.670982	0.660317	0.68974
OTU_43	0.940416	0.942182	0.933529	0.944	0.899696	0.89372	0.94501	0.891386	0.96197	0.949911	0.942125	0.939952	0.950255	0.891386	0.941935	0.899696	0.911532	0.932068	0.940734	0.945455	0.906404	0.932103	0.906404	0.943646	0.95222	0.945006	0.932704	0.932506	0.901213	0.937905	0.937032	0.947137	0.960056	0.936572	0.933991	0.950283	0.937272	0.933168	0.949089	0.938519	0.938301	0.92381	0.948703	0.832168	0.915144	0.946686	0.937451	0.89372	0.923323
OTU_17	0.402043	0.510204	0.530058	0.518058	0.811538	0.746371	0.46236	0.697726	0.674732	0.469059	0.461043	0.21184	0.411567	0.697726	0.50534	0.811538	0.712517	0.531943	0.494785	0.475253	0.650365	0.496284	0.650365	0.513449	0.53931	0.449157	0.52717	0.504383	0.689978	0.465744	0.458089	0.438544	0.672474	0.464663	0.506636	0.497101	0.461377	0.428132	0.516112	0.455132	0.492788	0.497833	0.456709	0.956723	0.577684	0.419952	0.420137	0.746371	0.621381
OTU_231	0.604573	0.589896	0.603306	0.627325	0.720373	0.656925	0.62516	0.6373	0.766213	0.627907	0.618661	0.547583	0.621007	0.6373	0.632169	0.720373	0.710711	0.607679	0.466667	0.66452	0.567384	0.631438	0.567384	0.665781	0.665041	0.553571	0.530792	0.642612	0.620805	0.589329	0.626118	0.588194	0.754931	0.61465	0.679842	0.628554	0.634828	0.515244	0.664118	0.623197	0.571641	0.580894	0.671698	0.943448	0.584158	0.595092	0.609375	0.656925	0.610262
OTU_9	0.544567	0.476881	0.526898	0.532279	0.789323	0.706439	0.510587	0.661909	0.73376	0.56041	0.574545	0.498991	0.5439	0.661909	0.514642	0.789323	0.703734	0.575648	0.395899	0.569851	0.569091	0.565773	0.569091	0.606719	0.577002	0.460573	0.563045	0.555345	0.67069	0.501823	0.557151	0.49968	0.716738	0.550758	0.628114	0.526316	0.573656	0.552739	0.548931	0.562742	0.519231	0.545639	0.583035	0.952242	0.60209	0.52795	0.5212	0.706439	0.627927
OTU_418	0.566603	0.595182	0.651228	0.612641	0.894981	0.857383	0.529888	0.804029	0.703569	0.428236	0.567892	0.574612	0.490333	0.804029	0.579688	0.894981	0.793202	0.649756	0.628849	0.526001	0.774518	0.552734	0.774518	0.491317	0.3512	0.5125	0.71044	0.578803	0.79097	0.620186	0.48971	0.545311	0.575019	0.521404	0.608811	0.52406	0.486578	0.708609	0.551953	0.51168	0.570802	0.591147	0.493056	0.973328	0.730374	0.512595	0.587661	0.857383	0.777824
OTU_21	0.530137	0.495798	0.5	0.523739	0.725926	0.631068	0.572529	0.638619	0.763242	0.610857	0.560926	0.453064	0.595512	0.638619	0.538147	0.725926	0.670254	0.603213	0.526661	0.577132	0.558792	0.603562	0.558792	0.639621	0.626558	0.583283	0.480695	0.572226	0.61424	0.495443	0.603762	0.509915	0.729204	0.59185	0.610181	0.567402	0.615252	0.483168	0.588306	0.600711	0.570917	0.561654	0.604843	0.931034	0.466803	0.584329	0.494807	0.631068	0.570213
OTU_184	0.44546	0.381731	0.420131	0.418098	0.78117	0.704142	0.456254	0.678033	0.714822	0.536636	0.453653	0.445237	0.513927	0.678033	0.40363	0.78117	0.654462	0.590401	0.543349	0.364769	0.662826	0.518214	0.662826	0.552109	0.533433	0.534971	0.484686	0.513645	0.647943	0.391745	0.514957	0.401911	0.688365	0.508999	0.495146	0.434361	0.52356	0.581991	0.424885	0.522691	0.536585	0.556663	0.463147	0.951899	0.490895	0.525857	0.398684	0.704142	0.630384
OTU_224	0.448655	0.522321	0.587145	0.562736	0.832879	0.779878	0.491948	0.699062	0.689565	0.407578	0.475437	0.462025	0.411983	0.699062	0.524033	0.832879	0.725453	0.50093	0.537234	0.486014	0.696636	0.450111	0.696636	0.410819	0.492964	0.44031	0.586575	0.433908	0.678	0.532353	0.354526	0.469197	0.665568	0.398138	0.531983	0.488477	0.378407	0.586317	0.526341	0.385024	0.479818	0.430042	0.456292	0.965188	0.6375	0.434855	0.50304	0.779878	0.688067
OTU_144	0.746918	0.733878	0.722169	0.758294	0.441624	0.536082	0.783838	0.68125	0.864336	0.803922	0.752024	0.746221	0.793388	0.68125	0.766595	0.441624	0.743658	0.749053	0.746133	0.787461	0.633929	0.78033	0.633929	0.81684	0.814566	0.799375	0.612245	0.761977	0.651446	0.697111	0.795692	0.757553	0.838796	0.778891	0.795785	0.79017	0.797712	0.686321	0.795995	0.794045	0.779412	0.746857	0.799206	0.914508	0.63602	0.776588	0.736471	0.536082	0.652111
OTU_258	0.483265	0.481061	0.53173	0.520122	0.803746	0.740949	0.520022	0.603944	0.736554	0.512448	0.50993	0.486301	0.485699	0.603944	0.485932	0.803746	0.70977	0.455642	0.563063	0.474289	0.681784	0.367008	0.681784	0.395003	0.525558	0.514714	0.550108	0.330195	0.579935	0.479757	0.314149	0.472038	0.681425	0.280128	0.557151	0.508065	0.335085	0.58853	0.517076	0.33591	0.521581	0.34507	0.485991	0.954023	0.570796	0.500292	0.451977	0.740949	0.649735
OTU_220	0.548358	0.521889	0.597995	0.560419	0.863112	0.819422	0.518182	0.76518	0.70595	0.413998	0.56492	0.531265	0.488729	0.76518	0.508903	0.863112	0.742122	0.622829	0.591745	0.507489	0.738969	0.546335	0.738969	0.504959	0.137715	0.501332	0.642746	0.557116	0.741259	0.576136	0.48669	0.505474	0.603939	0.50342	0.598017	0.497774	0.487067	0.663196	0.524246	0.494462	0.540684	0.559355	0.510842	0.969747	0.662625	0.457644	0.536993	0.819422	0.735388
OTU_172	0.315144	0.454928	0.512901	0.493023	0.8125	0.749096	0.453202	0.705556	0.691759	0.504438	0.325524	0.410288	0.448698	0.705556	0.453573	0.8125	0.690047	0.554938	0.565789	0.404968	0.679837	0.502753	0.679837	0.459603	0.530459	0.491795	0.461103	0.499717	0.689133	0.426805	0.426533	0.416618	0.673725	0.423034	0.440885	0.424437	0.454406	0.560054	0.456214	0.435884	0.528612	0.474833	0.334926	0.95649	0.527311	0.506011	0.372913	0.749096	0.616915
OTU_119	0.375215	0.449182	0.506105	0.488989	0.822481	0.757534	0.437164	0.721785	0.684806	0.498555	0.361615	0.428152	0.441329	0.721785	0.459195	0.822481	0.701587	0.571849	0.543427	0.386617	0.694642	0.499465	0.694642	0.488437	0.532361	0.479899	0.479139	0.506288	0.700196	0.432331	0.442239	0.425508	0.680297	0.455216	0.450617	0.405904	0.465611	0.57455	0.466835	0.469111	0.538168	0.497688	0.340546	0.958276	0.52628	0.522286	0.407625	0.757534	0.630229
OTU_197	0.715517	0.738351	0.752412	0.767474	0.79854	0.758108	0.714923	0.788262	0.80963	0.745342	0.718035	0.696129	0.712889	0.788262	0.775601	0.79854	0.747277	0.714286	0.727346	0.750437	0.733708	0.724599	0.733708	0.760188	0.765924	0.737404	0.703704	0.742642	0.755682	0.70716	0.738497	0.729041	0.783615	0.729258	0.702364	0.749119	0.747303	0.730326	0.785999	0.745338	0.704859	0.711044	0.742703	0.926496	0.727094	0.711126	0.731707	0.758108	0.72615
OTU_404	0.776746	0.778039	0.805259	0.792997	0.916459	0.896167	0.760662	0.872191	0.777388	0.744561	0.780479	0.787259	0.763656	0.872191	0.774926	0.916459	0.856752	0.793478	0.760842	0.782109	0.841884	0.790663	0.841884	0.765641	0.765179	0.743784	0.820546	0.796457	0.86053	0.80089	0.766375	0.753451	0.828602	0.771542	0.795064	0.753131	0.762765	0.821381	0.777505	0.764872	0.772656	0.784267	0.773484	0.980473	0.847192	0.769144	0.785933	0.896167	0.852602
OTU_91	0.445392	0.315304	0.431579	0.374338	0.839125	0.78127	0.325321	0.727955	0.696728	0.48271	0.459979	0.455611	0.500243	0.727955	0.309386	0.839125	0.658905	0.582957	0.547511	0.429361	0.684145	0.532758	0.684145	0.493261	0.481396	0.464462	0.558082	0.531527	0.719309	0.485664	0.462628	0.280932	0.674819	0.459418	0.514867	0.298687	0.469995	0.588235	0.324004	0.465981	0.529756	0.528767	0.420726	0.961265	0.603808	0.522889	0.414827	0.78127	0.68408
OTU_177	0.676978	0.633224	0.566075	0.63945	0.611111	0.518051	0.69769	0.675451	0.841143	0.757168	0.7	0.671654	0.737272	0.675451	0.66932	0.611111	0.707617	0.704072	0.676444	0.715452	0.628	0.719943	0.628	0.77027	0.760712	0.755664	0.552	0.704173	0.628611	0.5884	0.744384	0.655946	0.797526	0.725181	0.724387	0.712112	0.752663	0.615819	0.707116	0.740809	0.706513	0.696429	0.746201	0.927126	0.527744	0.722883	0.631161	0.518051	0.589116
OTU_413	0.543007	0.538296	0.543288	0.568355	0.781698	0.708602	0.572405	0.720038	0.763225	0.630946	0.580792	0.564583	0.597181	0.720038	0.56096	0.781698	0.686239	0.6231	0.613501	0.520439	0.684407	0.594352	0.684407	0.646099	0.646417	0.628766	0.580172	0.579759	0.67977	0.375752	0.594719	0.542838	0.745352	0.604693	0.580304	0.581765	0.623132	0.622318	0.587719	0.620397	0.608345	0.586477	0.570959	0.94186	0.54663	0.60971	0.545329	0.708602	0.663208
OTU_314	0.467509	0.418946	0.45461	0.455426	0.791737	0.724771	0.480903	0.704829	0.733333	0.553626	0.479444	0.469649	0.53531	0.704829	0.402133	0.791737	0.677686	0.594879	0.57615	0.441992	0.673033	0.521433	0.673033	0.551238	0.566895	0.532405	0.517267	0.513366	0.661695	0.408471	0.50993	0.438279	0.717369	0.509572	0.539233	0.454289	0.524882	0.589051	0.476957	0.529537	0.582249	0.55375	0.490488	0.949066	0.498816	0.568118	0.382157	0.724771	0.636719
OTU_64	0.519639	0.528433	0.524287	0.543168	0.756558	0.678019	0.57494	0.510526	0.755378	0.546682	0.544929	0.526424	0.539917	0.510526	0.53099	0.756558	0.703259	0.463038	0.571114	0.529066	0.64882	0.447332	0.64882	0.505464	0.585045	0.563689	0.525192	0.378319	0.493278	0.484219	0.434675	0.515132	0.698816	0.397462	0.611838	0.577384	0.443636	0.559829	0.572654	0.439826	0.546685	0.392218	0.570213	0.946809	0.524532	0.526757	0.482615	0.678019	0.608736
OTU_68	0.473926	0.510485	0.533162	0.505069	0.810292	0.752843	0.508705	0.62413	0.723937	0.488205	0.504264	0.477259	0.476062	0.62413	0.48521	0.810292	0.717703	0.460068	0.565136	0.458356	0.697822	0.32868	0.697822	0.383412	0.517493	0.499212	0.568789	0.314924	0.599231	0.482108	0.292798	0.48058	0.677068	0.25458	0.54382	0.509916	0.313974	0.601365	0.515576	0.318341	0.523222	0.370221	0.474763	0.955247	0.585844	0.486286	0.443765	0.752843	0.66595
OTU_346	0.484058	0.54012	0.597484	0.583525	0.834627	0.785551	0.523575	0.737418	0.707238	0.546366	0.512097	0.516265	0.482289	0.737418	0.564764	0.834627	0.686782	0.608696	0.602714	0.501063	0.715302	0.545557	0.715302	0.545064	0.57204	0.547336	0.594911	0.551267	0.710545	0.524855	0.510215	0.52381	0.695025	0.527657	0.486615	0.531904	0.518747	0.619048	0.55624	0.530114	0.54717	0.532348	0.481294	0.954363	0.638563	0.53712	0.503295	0.785551	0.689082
OTU_14	0.422894	0.452618	0.520494	0.5003	0.816998	0.751142	0.464947	0.694853	0.697164	0.469854	0.456522	0.382581	0.5	0.694853	0.472717	0.816998	0.69547	0.557335	0.468833	0.492898	0.563326	0.519144	0.563326	0.501936	0.516553	0.401345	0.532349	0.532683	0.689033	0.506094	0.467905	0.42064	0.676427	0.460379	0.510932	0.449701	0.482902	0.536149	0.493404	0.47561	0.498204	0.518021	0.452792	0.953488	0.596516	0.490297	0.426006	0.751142	0.646501
OTU_130	0.571429	0.597004	0.573265	0.626541	0.729986	0.614765	0.629749	0.645761	0.78249	0.660356	0.565743	0.574005	0.645516	0.645761	0.623237	0.729986	0.691192	0.629691	0.622366	0.629405	0.6268	0.647256	0.6268	0.679766	0.695559	0.660096	0.497967	0.642061	0.635028	0.544839	0.645065	0.576896	0.754237	0.634053	0.627601	0.627067	0.66494	0.564	0.659905	0.654394	0.642602	0.604455	0.620475	0.941429	0.489247	0.648971	0.573432	0.614765	0.59301
OTU_178	0.676978	0.633224	0.566075	0.63945	0.611111	0.518051	0.69769	0.675451	0.841143	0.757168	0.7	0.671654	0.737272	0.675451	0.66932	0.611111	0.707617	0.704072	0.676444	0.715452	0.628	0.719943	0.628	0.77027	0.760712	0.755664	0.552	0.704173	0.628611	0.5884	0.744384	0.655946	0.797526	0.725181	0.724387	0.712112	0.752663	0.615819	0.707116	0.740809	0.706513	0.696429	0.746201	0.927126	0.527744	0.722883	0.631161	0.518051	0.589116
OTU_20	0.411902	0.457576	0.508615	0.478055	0.816777	0.749817	0.463227	0.696454	0.681612	0.487425	0.42598	0.294625	0.453476	0.696454	0.428406	0.816777	0.695212	0.562112	0.537608	0.440064	0.649718	0.493848	0.649718	0.480269	0.514095	0.432796	0.514167	0.511073	0.689895	0.475462	0.473357	0.402861	0.683703	0.45708	0.486872	0.417165	0.487867	0.511299	0.46097	0.456933	0.519009	0.509581	0.412755	0.954882	0.550593	0.487996	0.376947	0.749817	0.635394
OTU_277	0.465184	0.302568	0.371179	0.343183	0.806171	0.739199	0.404607	0.694444	0.725295	0.534274	0.4971	0.48776	0.543796	0.694444	0.306649	0.806171	0.627803	0.599241	0.569541	0.421317	0.673738	0.547592	0.673738	0.543333	0.518938	0.546205	0.542289	0.523698	0.671887	0.429452	0.506806	0.359186	0.689088	0.517692	0.528258	0.358601	0.512346	0.608726	0.37052	0.526725	0.559441	0.553269	0.468734	0.957143	0.542373	0.565695	0.410907	0.739199	0.650111
OTU_296	0.501217	0.348736	0.326087	0.360795	0.787062	0.708929	0.353627	0.685524	0.710884	0.540096	0.50889	0.455578	0.538291	0.685524	0.378947	0.787062	0.647581	0.588195	0.511268	0.488964	0.612416	0.555753	0.612416	0.581213	0.553753	0.528793	0.511408	0.549693	0.671581	0.453623	0.538795	0.342231	0.701681	0.538198	0.561034	0.406719	0.550901	0.547881	0.414779	0.549784	0.53885	0.550357	0.523292	0.952856	0.551752	0.538186	0.456936	0.708929	0.62531
OTU_94	0.437808	0.211371	0.422265	0.374548	0.834228	0.769799	0.370061	0.721897	0.694719	0.490857	0.462923	0.446172	0.503715	0.721897	0.202396	0.834228	0.619398	0.579895	0.54339	0.429085	0.665141	0.522513	0.665141	0.50455	0.494888	0.487829	0.534405	0.524933	0.703034	0.470267	0.466135	0.228878	0.686725	0.474147	0.513369	0.145643	0.475818	0.581484	0.346717	0.483185	0.535792	0.538247	0.434026	0.958812	0.579524	0.521626	0.399297	0.769799	0.659908
OTU_256	0.476681	0.546924	0.578104	0.581479	0.810696	0.753539	0.540799	0.623629	0.72992	0.5138	0.506915	0.507265	0.489876	0.623629	0.561213	0.810696	0.711409	0.420974	0.578464	0.521999	0.686441	0.384665	0.686441	0.404865	0.557157	0.512905	0.548917	0.374832	0.605833	0.519648	0.312423	0.50574	0.698142	0.351198	0.566569	0.549303	0.340882	0.583458	0.576155	0.332723	0.516008	0.00175131	0.500774	0.955844	0.596096	0.527091	0.50125	0.753539	0.643705
OTU_204	0.515707	0.537149	0.582176	0.561224	0.836376	0.780537	0.503083	0.710509	0.682353	0.337773	0.533229	0.450924	0.430809	0.710509	0.522668	0.836376	0.725576	0.572604	0.52347	0.524503	0.679061	0.509825	0.679061	0.506393	0.402082	0.482966	0.591786	0.516007	0.694826	0.532513	0.482417	0.474604	0.650047	0.491003	0.561166	0.513991	0.479922	0.574454	0.534333	0.482844	0.480181	0.51059	0.507407	0.961198	0.640596	0.378736	0.511501	0.780537	0.682437
OTU_360	0.716199	0.722338	0.722135	0.744422	0.812417	0.774631	0.721883	0.760703	0.803261	0.665505	0.725225	0.672611	0.691247	0.760703	0.738722	0.812417	0.770311	0.717252	0.665329	0.749154	0.720213	0.725755	0.720213	0.75242	0.71398	0.712952	0.682815	0.743101	0.74086	0.711332	0.736189	0.707541	0.769184	0.724034	0.731548	0.733487	0.734332	0.673934	0.751272	0.732803	0.665233	0.720345	0.744381	0.942943	0.719101	0.652965	0.715447	0.774631	0.72392
OTU_234	0.449301	0.475138	0.530665	0.501794	0.821782	0.755303	0.480865	0.699122	0.696249	0.490779	0.4724	0.41903	0.523213	0.699122	0.47069	0.821782	0.699514	0.566158	0.477602	0.516046	0.567337	0.528787	0.567337	0.510342	0.539751	0.410028	0.546277	0.544059	0.688536	0.521877	0.489284	0.425135	0.694866	0.466111	0.534239	0.460335	0.502045	0.546165	0.485957	0.48019	0.512152	0.53823	0.480319	0.955178	0.609655	0.503674	0.456311	0.755303	0.646031
OTU_303	0.422927	0.275795	0.429121	0.372036	0.829932	0.767142	0.374093	0.718791	0.682789	0.4815	0.443333	0.447018	0.501746	0.718791	0.285541	0.829932	0.622476	0.577374	0.535377	0.435409	0.661376	0.548888	0.661376	0.511607	0.4965	0.491779	0.527344	0.523758	0.698039	0.488835	0.479146	0.205656	0.68365	0.473465	0.510512	0.246813	0.49442	0.566817	0.366577	0.483342	0.537875	0.542857	0.42319	0.956908	0.581335	0.512658	0.405516	0.767142	0.662278
OTU_343	0.414081	0.441583	0.455842	0.454602	0.803101	0.732612	0.470654	0.68884	0.722746	0.548101	0.444313	0.459742	0.515486	0.68884	0.418798	0.803101	0.702497	0.590482	0.568238	0.421169	0.680942	0.510482	0.680942	0.516779	0.568609	0.531926	0.493863	0.513655	0.679273	0.435484	0.481326	0.438209	0.694417	0.487109	0.487135	0.456121	0.491237	0.595189	0.427548	0.491339	0.564969	0.528519	0.419606	0.953452	0.525275	0.560697	0.313869	0.732612	0.641288
OTU_39	0.887097	0.901869	0.892166	0.895833	0.871122	0.868787	0.902439	0.856911	0.932692	0.913523	0.889286	0.891892	0.909373	0.856911	0.905517	0.871122	0.838897	0.866475	0.898486	0.901348	0.883621	0.882353	0.883621	0.890899	0.916621	0.907305	0.879691	0.886142	0.848532	0.892511	0.879012	0.902699	0.93311	0.872326	0.880355	0.909258	0.874469	0.880322	0.900062	0.878034	0.893683	0.860269	0.902222	0.865306	0.881235	0.902303	0.893072	0.868787	0.859012
OTU_129	0.360885	0.426357	0.510417	0.492063	0.823773	0.754848	0.423747	0.701613	0.682018	0.4851	0.355582	0.423669	0.442358	0.701613	0.439889	0.823773	0.689276	0.549669	0.553666	0.37352	0.680263	0.480371	0.680263	0.451429	0.51046	0.471813	0.501002	0.489433	0.689243	0.427577	0.410752	0.397458	0.66918	0.438972	0.368984	0.395733	0.444276	0.57013	0.456176	0.445128	0.524363	0.470693	0.280579	0.958535	0.545881	0.502405	0.404846	0.754848	0.648322
OTU_267	0.889374	0.874896	0.853266	0.877969	0.666667	0.683938	0.898352	0.841155	0.922062	0.90772	0.892513	0.874693	0.900843	0.841155	0.888565	0.666667	0.83805	0.873112	0.853801	0.903103	0.786441	0.894387	0.786441	0.915423	0.913118	0.904398	0.830882	0.881569	0.789381	0.862036	0.90586	0.886722	0.908185	0.89613	0.896055	0.902236	0.906821	0.841169	0.902486	0.903713	0.875715	0.869755	0.913167	0.869792	0.81586	0.888235	0.879968	0.683938	0.774958
OTU_411	0.446965	0.182399	0.40258	0.353316	0.820625	0.755427	0.397268	0.705307	0.696214	0.515226	0.467724	0.473436	0.517083	0.705307	0.205767	0.820625	0.60043	0.590689	0.561446	0.440678	0.667588	0.55597	0.667588	0.529875	0.50645	0.517451	0.542396	0.520471	0.688797	0.459373	0.493909	0.243648	0.693003	0.488013	0.53381	0.25179	0.509911	0.600791	0.351685	0.492857	0.549888	0.556196	0.460364	0.956934	0.571331	0.537057	0.400854	0.755427	0.668501
OTU_136	0.931851	0.92459	0.919765	0.927595	0.873874	0.878571	0.938347	0.883764	0.953865	0.945303	0.928676	0.931255	0.941289	0.883764	0.929547	0.873874	0.875	0.921236	0.933521	0.931274	0.90836	0.932749	0.90836	0.943469	0.946689	0.945455	0.905728	0.929892	0.884483	0.914794	0.938195	0.926558	0.956794	0.9357	0.922492	0.938763	0.939046	0.914392	0.941583	0.941651	0.938937	0.930153	0.937182	0.807947	0.899609	0.93732	0.923922	0.878571	0.897271
OTU_283	0.85443	0.820471	0.776794	0.809216	0.82151	0.806641	0.830021	0.821203	0.903498	0.869462	0.860913	0.844288	0.871393	0.821203	0.830581	0.82151	0.767204	0.865367	0.829826	0.85954	0.79912	0.858773	0.79912	0.889785	0.881309	0.86621	0.82816	0.858103	0.802131	0.815861	0.873257	0.825315	0.907939	0.87141	0.857771	0.846008	0.882214	0.837342	0.844937	0.879781	0.851593	0.856675	0.874512	0.844765	0.807273	0.869839	0.842266	0.806641	0.803184
OTU_293	0.493395	0.34618	0.2096	0.298621	0.809937	0.737215	0.32548	0.716605	0.721237	0.546727	0.521119	0.489609	0.549844	0.716605	0.329299	0.809937	0.67341	0.610658	0.574922	0.45156	0.681455	0.544332	0.681455	0.561148	0.551708	0.533333	0.570732	0.556636	0.681717	0.422971	0.530654	0.359186	0.701382	0.538379	0.551646	0.393265	0.538656	0.616391	0.339812	0.537352	0.562791	0.567146	0.487952	0.952153	0.563544	0.557767	0.436681	0.737215	0.669832
OTU_363	0.553633	0.579183	0.638288	0.604203	0.876574	0.832329	0.534475	0.7749	0.694865	0.358661	0.556863	0.550409	0.454705	0.7749	0.580042	0.876574	0.776555	0.612659	0.574964	0.537289	0.74926	0.549234	0.74926	0.512397	0.428632	0.491041	0.68	0.570295	0.765664	0.599442	0.497477	0.543449	0.618302	0.525054	0.604859	0.530951	0.496463	0.678606	0.558045	0.519135	0.520389	0.572281	0.517474	0.971703	0.706136	0.466851	0.572755	0.832329	0.7484
OTU_395	0.568266	0.590228	0.616617	0.608696	0.826374	0.775775	0.562757	0.726894	0.712323	0.429618	0.591815	0.548131	0.497657	0.726894	0.59493	0.826374	0.735082	0.579951	0.52125	0.589087	0.701635	0.576801	0.701635	0.571817	0.492472	0.541855	0.629156	0.575939	0.704907	0.56438	0.558492	0.548317	0.624937	0.546205	0.634486	0.577299	0.552376	0.612541	0.601345	0.556376	0.491176	0.561414	0.591198	0.966201	0.663871	0.461276	0.5875	0.775775	0.70413
OTU_115	0.493813	0.47108	0.47435	0.453608	0.789253	0.718333	0.482719	0.715822	0.712477	0.557868	0.492234	0.475587	0.521692	0.715822	0.457453	0.789253	0.709701	0.602731	0.567532	0.453527	0.681269	0.542676	0.681269	0.57388	0.569485	0.558469	0.549708	0.51959	0.674401	0.4134	0.53729	0.477286	0.696492	0.53825	0.552708	0.496718	0.552025	0.604885	0.482911	0.549451	0.581121	0.578335	0.488969	0.95122	0.496459	0.547429	0.435536	0.718333	0.638199
OTU_219	0.568512	0.594408	0.661879	0.624901	0.891419	0.853903	0.553225	0.798608	0.709623	0.429485	0.584965	0.576202	0.519208	0.798608	0.589555	0.891419	0.782886	0.65154	0.62781	0.544768	0.771763	0.577664	0.771763	0.49816	0.370759	0.518333	0.694692	0.597865	0.790336	0.629752	0.502705	0.555511	0.530169	0.518782	0.614878	0.549509	0.496544	0.708688	0.555639	0.506574	0.564092	0.594316	0.514359	0.97455	0.72839	0.524777	0.591218	0.853903	0.778351
OTU_379	0.573246	0.590948	0.644454	0.61625	0.890089	0.850397	0.557809	0.792831	0.715487	0.436409	0.593303	0.577844	0.510212	0.792831	0.587734	0.890089	0.783906	0.643993	0.618206	0.534421	0.770401	0.563932	0.770401	0.500766	0.355319	0.532	0.702546	0.579899	0.782348	0.623962	0.496552	0.554293	0.57055	0.532212	0.613757	0.545779	0.49679	0.700998	0.566354	0.516867	0.582268	0.593845	0.517069	0.973485	0.717391	0.512457	0.592965	0.850397	0.772373
OTU_416	0.557854	0.52032	0.545394	0.570755	0.811994	0.757359	0.554649	0.706331	0.724551	0.407449	0.591487	0.532044	0.507868	0.706331	0.529915	0.811994	0.717454	0.589877	0.531929	0.561693	0.669173	0.54561	0.669173	0.561069	0.450131	0.53125	0.601671	0.538598	0.672269	0.512888	0.536979	0.514052	0.648564	0.545849	0.60843	0.541053	0.543456	0.618412	0.557173	0.54071	0.496906	0.536783	0.574652	0.95905	0.607914	0.448609	0.565521	0.757359	0.689757
OTU_38	0.46052	0.559339	0.609091	0.576813	0.859797	0.813758	0.514088	0.723103	0.706568	0.466637	0.492479	0.519822	0.444288	0.723103	0.525599	0.859797	0.760801	0.502193	0.592836	0.4733	0.730098	0.368311	0.730098	0.17788	0.499149	0.455978	0.630933	0.378335	0.70226	0.54832	0.193133	0.503865	0.672152	0.290765	0.527831	0.487971	0.184337	0.641743	0.514477	0.248956	0.525173	0.38376	0.437555	0.967269	0.67411	0.490338	0.50544	0.813758	0.713814
OTU_386	0.548358	0.521889	0.597995	0.560419	0.863112	0.819422	0.518182	0.76518	0.70595	0.413998	0.56492	0.531265	0.488729	0.76518	0.508903	0.863112	0.742122	0.622829	0.591745	0.507489	0.738969	0.546335	0.738969	0.504959	0.137715	0.501332	0.642746	0.557116	0.741259	0.576136	0.48669	0.505474	0.603939	0.50342	0.598017	0.497774	0.487067	0.663196	0.524246	0.494462	0.540684	0.559355	0.510842	0.969747	0.662625	0.457644	0.536993	0.819422	0.735388
OTU_228	0.547674	0.560232	0.609744	0.579621	0.863434	0.817175	0.485942	0.778794	0.691977	0.512332	0.57878	0.502495	0.495018	0.778794	0.558299	0.863434	0.757353	0.622178	0.429692	0.542101	0.721768	0.559041	0.721768	0.528495	0.524583	0.418715	0.66477	0.574031	0.76878	0.59202	0.508161	0.523493	0.679064	0.535344	0.58494	0.519912	0.506329	0.638606	0.545178	0.50466	0.517531	0.592093	0.514262	0.966368	0.693069	0.497367	0.545977	0.817175	0.744124
OTU_148	0.742754	0.732303	0.710602	0.753749	0.423858	0.530738	0.782404	0.688752	0.864897	0.798334	0.747794	0.740652	0.787397	0.688752	0.762482	0.423858	0.730924	0.754221	0.743194	0.783072	0.62963	0.774425	0.62963	0.813661	0.806633	0.793492	0.598795	0.756654	0.64697	0.690587	0.79064	0.754231	0.837225	0.775851	0.791576	0.786524	0.793498	0.688889	0.79237	0.789702	0.772093	0.743096	0.794552	0.918782	0.620253	0.770714	0.732968	0.530738	0.663324
OTU_353	0.540404	0.581067	0.622112	0.596509	0.848249	0.800769	0.535767	0.731985	0.712254	0.396465	0.555106	0.503825	0.470765	0.731985	0.570015	0.848249	0.757826	0.556395	0.530943	0.547842	0.708876	0.536573	0.708876	0.519804	0.494258	0.488725	0.642857	0.554404	0.730316	0.569832	0.491779	0.542477	0.649581	0.511697	0.596814	0.548281	0.483437	0.609652	0.551854	0.500241	0.466405	0.529607	0.536814	0.968016	0.682512	0.449596	0.552714	0.800769	0.715077
OTU_104	0.586997	0.618766	0.652699	0.649301	0.819009	0.768031	0.623104	0.757333	0.781558	0.6658	0.552124	0.615984	0.6271	0.757333	0.620314	0.819009	0.698869	0.668324	0.689281	0.588769	0.735395	0.621175	0.735395	0.650447	0.692458	0.659263	0.650355	0.650588	0.741259	0.595683	0.615003	0.624079	0.755435	0.631034	0.52008	0.624792	0.620335	0.697892	0.627907	0.631982	0.653822	0.632176	0.509487	0.94124	0.64934	0.669014	0.590495	0.768031	0.711923
OTU_74	0.454795	0.520157	0.559172	0.547437	0.828297	0.77415	0.495327	0.669416	0.702458	0.446723	0.481481	0.474557	0.429622	0.669416	0.519685	0.828297	0.734122	0.449229	0.561444	0.475567	0.698187	0.296093	0.698187	0.306812	0.494603	0.470558	0.577215	0.381916	0.633034	0.502706	0.242651	0.476974	0.664778	0.291398	0.522043	0.504469	0.233848	0.588612	0.512087	0.277935	0.483523	0.326649	0.446005	0.962225	0.619048	0.456546	0.470289	0.77415	0.666226
OTU_239	0.508295	0.453323	0.451372	0.477438	0.734375	0.642384	0.538026	0.638723	0.754727	0.589644	0.531478	0.410917	0.559857	0.638723	0.474898	0.734375	0.68851	0.589272	0.519501	0.51901	0.576238	0.548725	0.576238	0.608605	0.599362	0.553053	0.470803	0.527759	0.610672	0.422697	0.56489	0.48593	0.713063	0.551511	0.596389	0.523896	0.577162	0.500917	0.529483	0.563265	0.551796	0.549316	0.555068	0.93658	0.467495	0.553109	0.453556	0.642384	0.582353
OTU_376	0.585348	0.605	0.660791	0.620272	0.897089	0.861463	0.548785	0.813972	0.715664	0.446429	0.587266	0.585045	0.507698	0.813972	0.582184	0.897089	0.797529	0.658373	0.636938	0.549729	0.780448	0.574934	0.780448	0.503881	0.35801	0.530515	0.715421	0.604371	0.803232	0.636042	0.507954	0.555854	0.568532	0.541651	0.631096	0.544262	0.499263	0.715264	0.549674	0.520971	0.586847	0.615355	0.513648	0.973673	0.740933	0.517794	0.600759	0.861463	0.78363
OTU_382	0.578764	0.59952	0.661251	0.623047	0.89258	0.853144	0.558666	0.799055	0.716418	0.44165	0.582913	0.589528	0.517706	0.799055	0.583686	0.89258	0.787599	0.658197	0.627524	0.549627	0.773601	0.573438	0.773601	0.497445	0.366519	0.529233	0.704583	0.591267	0.791401	0.635031	0.507064	0.559953	0.540166	0.539026	0.621611	0.545625	0.50038	0.715124	0.557664	0.521063	0.573737	0.606869	0.522686	0.974935	0.728111	0.522562	0.594637	0.853144	0.782149
OTU_419	0.489818	0.52705	0.581341	0.571888	0.83527	0.780488	0.496366	0.717507	0.702761	0.432036	0.534456	0.486947	0.433962	0.717507	0.533056	0.83527	0.725047	0.54759	0.508761	0.505929	0.695257	0.512533	0.695257	0.485102	0.487736	0.472349	0.61529	0.534771	0.713542	0.53819	0.462664	0.50027	0.645903	0.466632	0.561027	0.505462	0.448744	0.605063	0.526882	0.473843	0.245395	0.507506	0.497188	0.96573	0.655322	0.455947	0.528867	0.780488	0.684073
OTU_190	0.4773	0.489172	0.489881	0.497803	0.794118	0.713445	0.481503	0.685872	0.683654	0.493355	0.496416	0.466411	0.458617	0.685872	0.495277	0.794118	0.692878	0.565305	0.525151	0.467742	0.681577	0.487395	0.681577	0.523008	0.516667	0.507349	0.538803	0.470331	0.639841	0.410458	0.482796	0.477838	0.688045	0.49915	0.533728	0.486472	0.501064	0.576159	0.525779	0.515835	0.51425	0.499028	0.50102	0.95535	0.550989	0.472892	0.48	0.713445	0.621152
OTU_409	0.427174	0.365133	0.449797	0.428184	0.852246	0.79693	0.302275	0.746682	0.683036	0.477904	0.449231	0.45778	0.473983	0.746682	0.354335	0.852246	0.683111	0.589457	0.564456	0.395475	0.698725	0.521251	0.698725	0.479094	0.503259	0.467453	0.578947	0.538081	0.731959	0.478795	0.451202	0.327414	0.659668	0.475362	0.473926	0.305686	0.460648	0.618778	0.301828	0.473881	0.538732	0.541085	0.367299	0.962589	0.618338	0.529014	0.424129	0.79693	0.687245
OTU_147	0.742754	0.732303	0.710602	0.753749	0.423858	0.530738	0.782404	0.688752	0.864897	0.798334	0.747794	0.740652	0.787397	0.688752	0.762482	0.423858	0.730924	0.754221	0.743194	0.783072	0.62963	0.774425	0.62963	0.813661	0.806633	0.793492	0.598795	0.756654	0.64697	0.690587	0.79064	0.754231	0.837225	0.775851	0.791576	0.786524	0.793498	0.688889	0.79237	0.789702	0.772093	0.743096	0.794552	0.918782	0.620253	0.770714	0.732968	0.530738	0.663324
OTU_370	0.777188	0.731355	0.704263	0.741238	0.710247	0.725309	0.758398	0.721704	0.848811	0.740237	0.777328	0.741071	0.759852	0.721704	0.741297	0.710247	0.785057	0.763339	0.716495	0.770983	0.637681	0.770325	0.637681	0.795563	0.757238	0.766949	0.728	0.747126	0.685039	0.709292	0.770463	0.732771	0.771883	0.768061	0.783951	0.769045	0.775072	0.741044	0.769602	0.778897	0.722264	0.750194	0.797523	0.948919	0.724468	0.727399	0.756659	0.725309	0.7506
OTU_152	0.292929	0.451465	0.515513	0.498895	0.828115	0.76498	0.435313	0.720077	0.684708	0.486098	0.262385	0.441581	0.435476	0.720077	0.450378	0.828115	0.692982	0.52512	0.565662	0.385422	0.690159	0.485623	0.690159	0.434721	0.52843	0.470823	0.499022	0.465412	0.698911	0.423435	0.402678	0.390563	0.68267	0.399892	0.415158	0.416839	0.415532	0.587242	0.43578	0.401139	0.531031	0.457043	0.264894	0.958722	0.549479	0.517116	0.380729	0.76498	0.643746
OTU_412	0.471525	0.458112	0.47801	0.489348	0.782379	0.712544	0.486772	0.709367	0.725071	0.55832	0.495726	0.464964	0.532746	0.709367	0.44486	0.782379	0.690421	0.581806	0.583498	0.43815	0.672441	0.515644	0.672441	0.56696	0.582801	0.5457	0.514286	0.522811	0.667204	0.402655	0.514986	0.46625	0.699896	0.535815	0.541792	0.491582	0.530037	0.593423	0.48679	0.541935	0.570993	0.549359	0.482378	0.949558	0.502427	0.5711	0.404427	0.712544	0.636071
OTU_169	0.687045	0.6984	0.69337	0.733282	0.673077	0.586331	0.756935	0.681948	0.83993	0.77262	0.698972	0.701258	0.753788	0.681948	0.723284	0.673077	0.699488	0.705283	0.712135	0.742964	0.717419	0.75088	0.717419	0.78327	0.782898	0.768044	0.522782	0.733086	0.656425	0.666063	0.761121	0.714807	0.820312	0.744891	0.738719	0.748589	0.769002	0.629032	0.763142	0.759975	0.750567	0.729992	0.756803	0.923913	0.60193	0.742978	0.686137	0.586331	0.57468
OTU_388	0.631675	0.625	0.682889	0.645125	0.89529	0.859715	0.603656	0.819421	0.69695	0.522569	0.642883	0.625431	0.592153	0.819421	0.603583	0.89529	0.79821	0.699181	0.679003	0.593371	0.792834	0.629247	0.792834	0.576346	0.367984	0.591983	0.722177	0.647976	0.801571	0.671729	0.574506	0.599394	0.657235	0.593555	0.663997	0.590323	0.573461	0.740636	0.599929	0.580703	0.638604	0.65025	0.582218	0.975569	0.738386	0.575306	0.625711	0.859715	0.795985
OTU_3	0.609661	0.654135	0.685484	0.659817	0.856908	0.826224	0.608086	0.786517	0.454963	0.634851	0.619765	0.586538	0.580679	0.786517	0.664533	0.856908	0.758496	0.661774	0.634981	0.668959	0.718608	0.669355	0.718608	0.666667	0.687245	0.62046	0.689281	0.65923	0.767976	0.670336	0.64165	0.626882	0.759506	0.644456	0.653569	0.636318	0.647317	0.669951	0.668639	0.643392	0.650803	0.651425	0.633444	0.959965	0.732788	0.605042	0.634439	0.826224	0.737389
OTU_262	0.554275	0.515804	0.535531	0.548534	0.806391	0.732839	0.544917	0.590226	0.746712	0.535126	0.568472	0.550649	0.527954	0.590226	0.528395	0.806391	0.717269	0.469814	0.563559	0.547392	0.669484	0.45776	0.669484	0.505564	0.555498	0.542421	0.581049	0.402797	0.568245	0.498538	0.45476	0.505424	0.682094	0.456184	0.624851	0.554433	0.462029	0.608491	0.561071	0.469688	0.535738	0.451404	0.591671	0.95428	0.593042	0.491407	0.541184	0.732839	0.650171
OTU_4	0.541367	0.552919	0.5758	0.597906	0.782087	0.721771	0.549393	0.703766	0.721599	0.511501	0.574228	0.51594	0.508309	0.703766	0.573857	0.782087	0.717069	0.560057	0.50788	0.572742	0.625741	0.571598	0.625741	0.570503	0.555556	0.52306	0.58694	0.583485	0.685124	0.551653	0.54057	0.526802	0.676247	0.545924	0.60649	0.570261	0.534707	0.577795	0.590349	0.551668	0.233746	0.538206	0.571139	0.957328	0.633028	0.493773	0.5525	0.721771	0.647595
OTU_279	0.500759	0.386087	0.434043	0.398973	0.84418	0.789408	0.377469	0.738919	0.71481	0.523203	0.506374	0.476681	0.532114	0.738919	0.352254	0.84418	0.698983	0.629093	0.589411	0.385008	0.718117	0.553527	0.718117	0.533247	0.512217	0.528231	0.603741	0.549924	0.724262	0.491399	0.504454	0.375626	0.658382	0.52553	0.512609	0.388861	0.506704	0.634671	0.292591	0.517499	0.569246	0.582121	0.44186	0.962312	0.610678	0.56454	0.448445	0.789408	0.710275
OTU_230	0.615385	0.584983	0.614413	0.609562	0.799154	0.723316	0.604317	0.690316	0.74666	0.605611	0.630864	0.563014	0.590565	0.690316	0.617087	0.799154	0.730035	0.620509	0.443898	0.620999	0.62069	0.594304	0.62069	0.635163	0.62961	0.515796	0.634662	0.608414	0.671698	0.575668	0.596263	0.602532	0.722851	0.600357	0.644057	0.616431	0.606748	0.568679	0.644875	0.612268	0.540334	0.590496	0.635471	0.945067	0.637521	0.57398	0.606793	0.723316	0.688406
OTU_374	0.704438	0.708753	0.744545	0.713718	0.902357	0.873368	0.673872	0.834586	0.800899	0.656167	0.698032	0.709163	0.686204	0.834586	0.716558	0.902357	0.780685	0.748259	0.737342	0.683623	0.826456	0.683317	0.826456	0.680498	0.612317	0.692924	0.765909	0.716505	0.817899	0.734137	0.67984	0.702209	0.687023	0.689401	0.68842	0.683408	0.680823	0.782161	0.705416	0.696035	0.717606	0.720835	0.675264	0.96165	0.777519	0.69814	0.720409	0.873368	0.811506
OTU_302	0.631679	0.456607	0.542904	0.542732	0.803922	0.756312	0.596348	0.700513	0.789446	0.679675	0.626701	0.616609	0.678998	0.700513	0.511419	0.803922	0.526998	0.673764	0.652954	0.620831	0.698058	0.657812	0.698058	0.696069	0.679667	0.679437	0.618548	0.635396	0.677778	0.585082	0.661417	0.5	0.773295	0.664887	0.618858	0.528266	0.665196	0.676141	0.585292	0.664975	0.678123	0.641643	0.661044	0.928753	0.649327	0.670193	0.593361	0.756312	0.687743
OTU_53	0.418911	0.509663	0.562608	0.543897	0.834656	0.784031	0.489775	0.676412	0.703469	0.432044	0.448445	0.454906	0.407737	0.676412	0.505974	0.834656	0.738527	0.43833	0.559863	0.462076	0.698992	0.321344	0.698992	0.252243	0.47619	0.458564	0.574257	0.361275	0.65298	0.501471	0.173529	0.456427	0.664196	0.250441	0.519007	0.490157	0.158665	0.590654	0.498534	0.200233	0.481048	0.297036	0.421943	0.961564	0.618576	0.436066	0.449129	0.784031	0.666238
OTU_62	0.48903	0.53012	0.562782	0.538599	0.808089	0.747847	0.512693	0.632202	0.723965	0.499483	0.508367	0.527479	0.465308	0.632202	0.508832	0.808089	0.731809	0.462074	0.58401	0.463255	0.7	0.34421	0.7	0.395691	0.523342	0.492489	0.587707	0.226216	0.590151	0.456815	0.320944	0.517559	0.68289	0.346318	0.566441	0.516112	0.340426	0.610957	0.527225	0.374641	0.530393	0.335196	0.494742	0.954436	0.592434	0.496245	0.488513	0.747847	0.67033
OTU_334	0.401619	0.464997	0.511596	0.523576	0.788157	0.716653	0.490297	0.694337	0.675	0.491005	0.420561	0.44294	0.453672	0.694337	0.491774	0.788157	0.679525	0.553248	0.513078	0.438626	0.661843	0.527842	0.661843	0.541525	0.545052	0.5	0.465385	0.520983	0.665893	0.422426	0.491909	0.438466	0.651126	0.498311	0.518694	0.478213	0.514405	0.533784	0.508904	0.505371	0.482412	0.506718	0.449108	0.960331	0.518119	0.4546	0.461055	0.716653	0.6146
OTU_273	0.661433	0.636086	0.650685	0.672794	0.625	0.673699	0.665576	0.719382	0.794843	0.712156	0.674227	0.657016	0.692638	0.719382	0.675895	0.625	0.682379	0.694118	0.638208	0.693004	0.575495	0.719682	0.575495	0.743052	0.732326	0.70006	0.650146	0.724469	0.691228	0.630563	0.713278	0.641897	0.770144	0.701323	0.712534	0.685592	0.72133	0.653	0.695889	0.714876	0.655275	0.679908	0.717949	0.932897	0.650256	0.667351	0.680029	0.673699	0.641266
OTU_141	0.436986	0.487787	0.498021	0.52872	0.750802	0.648128	0.53325	0.653179	0.734767	0.56271	0.42437	0.452035	0.548253	0.653179	0.519143	0.750802	0.672291	0.565417	0.558209	0.523442	0.61524	0.541748	0.61524	0.578452	0.605016	0.560209	0.395872	0.554009	0.628571	0.43715	0.532437	0.479294	0.721385	0.52963	0.52107	0.529132	0.549744	0.504036	0.566802	0.535756	0.570758	0.50438	0.492664	0.948108	0.470093	0.551724	0.455777	0.648128	0.554688
OTU_163	0.327482	0.456119	0.51838	0.497406	0.813669	0.747308	0.444992	0.708591	0.686248	0.481315	0.35976	0.431832	0.442379	0.708591	0.464147	0.813669	0.698287	0.559021	0.543754	0.396868	0.6875	0.47433	0.6875	0.459798	0.51578	0.489525	0.467832	0.498873	0.687842	0.424223	0.41189	0.421694	0.690454	0.448238	0.438515	0.426518	0.433075	0.566378	0.480226	0.435399	0.536695	0.466667	0.342797	0.959943	0.513684	0.519655	0.394417	0.747308	0.608233
OTU_157	0.346308	0.43237	0.503288	0.483352	0.829156	0.765831	0.404839	0.72293	0.657068	0.455474	0.386787	0.399415	0.404278	0.72293	0.447609	0.829156	0.692786	0.566147	0.537442	0.308743	0.684177	0.490765	0.684177	0.479652	0.494718	0.452034	0.501294	0.47762	0.696178	0.382427	0.43001	0.390616	0.662512	0.446466	0.430958	0.387755	0.448157	0.576345	0.453634	0.452915	0.515184	0.498587	0.333503	0.962574	0.555055	0.47237	0.391178	0.765831	0.64744
OTU_225	0.66685	0.693735	0.723298	0.704105	0.865401	0.834847	0.659358	0.800466	0.330357	0.679319	0.684413	0.652663	0.634979	0.800466	0.70107	0.865401	0.782802	0.711281	0.678322	0.70197	0.748841	0.712446	0.748841	0.716398	0.712523	0.669711	0.726337	0.701784	0.783908	0.703521	0.70088	0.676095	0.777834	0.693698	0.697238	0.674924	0.704753	0.707265	0.720137	0.700246	0.686275	0.699052	0.686859	0.962002	0.767104	0.641732	0.684121	0.834847	0.763678
OTU_308	0.374449	0.442761	0.508425	0.477124	0.836709	0.778269	0.428423	0.733619	0.674124	0.475271	0.416486	0.424311	0.442893	0.733619	0.438095	0.836709	0.706691	0.567005	0.552836	0.242627	0.69708	0.480769	0.69708	0.458599	0.482508	0.471074	0.53358	0.504457	0.713415	0.424279	0.417413	0.404605	0.658205	0.447609	0.437636	0.3951	0.433366	0.597481	0.43461	0.44858	0.518773	0.49862	0.337811	0.962753	0.577682	0.514661	0.378146	0.778269	0.67202
OTU_100	0.418998	0.236439	0.392265	0.353509	0.816432	0.746302	0.36305	0.694504	0.690433	0.485093	0.447597	0.43076	0.488994	0.694504	0.287247	0.816432	0.608382	0.564134	0.517566	0.429801	0.645552	0.541304	0.645552	0.524367	0.488791	0.500516	0.520387	0.511111	0.678672	0.453602	0.473275	0.181756	0.688042	0.475339	0.519058	0.273916	0.483986	0.548409	0.355568	0.476067	0.536836	0.532544	0.449775	0.955357	0.567867	0.500556	0.398519	0.746302	0.648515
OTU_351	0.428492	0.468894	0.516949	0.490704	0.830842	0.771467	0.468454	0.705375	0.697113	0.479532	0.453091	0.448236	0.443811	0.705375	0.460912	0.830842	0.711139	0.576788	0.594457	0.340971	0.697749	0.470011	0.697749	0.464319	0.487565	0.503953	0.57314	0.446905	0.688816	0.433396	0.439919	0.448333	0.656427	0.441317	0.478811	0.447692	0.450325	0.611875	0.455148	0.458312	0.526894	0.503738	0.387194	0.959782	0.583441	0.48902	0.417006	0.771467	0.674707
OTU_69	1	1	1	1	1	1	1	1	1	1	1	1	1	1	1	1	1	1	1	1	1	1	1	1	1	1	1	1	1	1	1	1	1	1	1	1	1	1	1	1	1	1	1	1	1	1	1	1	1
OTU_83	0.463231	0.299931	0.26926	0.296044	0.814473	0.737654	0.324954	0.688889	0.708901	0.517154	0.482639	0.454602	0.527633	0.688889	0.284421	0.814473	0.637226	0.595625	0.550031	0.413755	0.665702	0.531058	0.665702	0.544512	0.524017	0.510204	0.534835	0.532184	0.672527	0.422267	0.504668	0.304997	0.684783	0.508933	0.525685	0.353009	0.5185	0.587258	0.313609	0.517562	0.557349	0.545946	0.463907	0.951676	0.547361	0.553425	0.393287	0.737654	0.659913
OTU_408	0.493671	0.49964	0.508744	0.539209	0.736784	0.643013	0.540861	0.637982	0.733195	0.564825	0.529683	0.272727	0.514966	0.637982	0.527995	0.736784	0.67684	0.567233	0.486936	0.543684	0.602119	0.579249	0.602119	0.609077	0.602848	0.53405	0.458942	0.574538	0.62233	0.448996	0.564014	0.489449	0.704909	0.563869	0.581606	0.545077	0.572235	0.380531	0.568182	0.558207	0.528591	0.536797	0.572198	0.950386	0.49113	0.510934	0.484806	0.643013	0.571009
OTU_233	0.447797	0.423305	0.485457	0.464081	0.812704	0.742718	0.43934	0.683307	0.687738	0.493938	0.481769	0.405797	0.513821	0.683307	0.441212	0.812704	0.662921	0.545027	0.462284	0.515232	0.540182	0.528356	0.540182	0.521867	0.537549	0.423603	0.523985	0.53987	0.676358	0.518176	0.487581	0.396705	0.694332	0.464368	0.531415	0.430437	0.492838	0.508759	0.479956	0.488889	0.520171	0.514921	0.477635	0.950125	0.590344	0.505841	0.448167	0.742718	0.633205
OTU_33	0.421875	0.52312	0.582124	0.560345	0.835598	0.781145	0.50668	0.671224	0.711785	0.444278	0.466264	0.469983	0.41627	0.671224	0.515486	0.835598	0.732298	0.439072	0.568458	0.456765	0.69554	0.326958	0.69554	0.266596	0.490141	0.464939	0.57845	0.343655	0.649898	0.498798	0.156212	0.454798	0.669169	0.265403	0.520129	0.501241	0.195221	0.591603	0.521271	0.202008	0.505304	0.298361	0.426895	0.961722	0.619228	0.454695	0.459659	0.781145	0.668857
OTU_132	0.573519	0.596096	0.572165	0.624727	0.728883	0.611336	0.629916	0.644522	0.785443	0.66054	0.566856	0.574116	0.647346	0.644522	0.622476	0.728883	0.692946	0.628763	0.622565	0.628728	0.625556	0.646546	0.625556	0.68136	0.695769	0.659485	0.502538	0.641312	0.633787	0.546147	0.646849	0.575994	0.75379	0.633355	0.626824	0.62638	0.666667	0.562688	0.659295	0.656176	0.64086	0.607828	0.622172	0.941176	0.487594	0.649169	0.57354	0.611336	0.591629
OTU_35	0.904255	0.911695	0.900474	0.908877	0.856764	0.866667	0.907806	0.848432	0.940745	0.922896	0.913075	0.907451	0.917298	0.848432	0.914266	0.856764	0.8737	0.881023	0.906679	0.919136	0.877863	0.892622	0.877863	0.905525	0.937328	0.914428	0.894318	0.890169	0.856911	0.899457	0.898137	0.908497	0.943537	0.896714	0.903274	0.919104	0.897934	0.883693	0.919975	0.900062	0.904949	0.87575	0.917133	0.865385	0.876404	0.912642	0.905747	0.866667	0.895988
OTU_216	0.686069	0.687213	0.721533	0.715134	0.877481	0.835681	0.671046	0.797428	0.78539	0.627371	0.698231	0.674478	0.663009	0.797428	0.694168	0.877481	0.791769	0.727223	0.706136	0.655157	0.771952	0.688643	0.771952	0.667502	0.603556	0.680842	0.726954	0.688087	0.792929	0.698174	0.667113	0.679006	0	0.660723	0.700097	0.684821	0.661797	0.745604	0.67713	0.672329	0.665128	0.697831	0.661984	0.972992	0.746881	0.662762	0.699063	0.835681	0.775408
OTU_213	0.584119	0.62283	0.681648	0.639201	0.902909	0.867843	0.554265	0.818999	0.7146	0.469686	0.585464	0.601193	0.525687	0.818999	0.606353	0.902909	0.804906	0.669456	0.648803	0.542199	0.795251	0.582297	0.795251	0.501036	0.381222	0.536951	0.722989	0.604694	0.807243	0.646858	0.511343	0.584982	0.533358	0.53992	0.618378	0.549221	0.506619	0.731792	0.573565	0.527688	0.595585	0.616428	0.506954	0.977147	0.746636	0.546507	0.616003	0.867843	0.795887
OTU_284	0.532468	0.404285	0.267931	0.307916	0.803836	0.724587	0.392476	0.701783	0.734027	0.568698	0.538416	0.505762	0.569736	0.701783	0.396129	0.803836	0.678849	0.623179	0.563551	0.495249	0.658127	0.573171	0.658127	0.607909	0.591176	0.553456	0.572707	0.576372	0.665584	0.467662	0.583725	0.417098	0.722336	0.58379	0.571006	0.448436	0.585729	0.611276	0.418632	0.588297	0.589124	0.592755	0.544304	0.948168	0.554945	0.586621	0.478484	0.724587	0.664552
OTU_275	0.661433	0.636086	0.650685	0.672794	0.625	0.673699	0.665576	0.719382	0.794843	0.712156	0.674227	0.657016	0.692638	0.719382	0.675895	0.625	0.682379	0.694118	0.638208	0.693004	0.575495	0.719682	0.575495	0.743052	0.732326	0.70006	0.650146	0.724469	0.691228	0.630563	0.713278	0.641897	0.770144	0.701323	0.712534	0.685592	0.72133	0.653	0.695889	0.714876	0.655275	0.679908	0.717949	0.932897	0.650256	0.667351	0.680029	0.673699	0.641266
OTU_188	0.605452	0.642857	0.633655	0.661677	0.652597	0.577573	0.667106	0.68974	0.799662	0.709323	0.639146	0.606532	0.674608	0.68974	0.676651	0.652597	0.708705	0.650571	0.646859	0.693803	0.637019	0.681129	0.637019	0.716289	0.730539	0.692166	0.502183	0.665702	0.652812	0.618151	0.682232	0.645299	0.775408	0.662304	0.710055	0.681481	0.689757	0.59408	0.709288	0.676471	0.66194	0.64314	0.69592	0.9399	0.572527	0.668047	0.626316	0.577573	0
OTU_109	0.737263	0.722951	0.682927	0.733761	0.489051	0.0930851	0.769179	0.670312	0.866902	0.801187	0.742245	0.724416	0.783525	0.670312	0.753592	0.489051	0.747688	0.758879	0.715213	0.772296	0.657475	0.776184	0.657475	0.815603	0.81264	0.789705	0.595411	0.75476	0.671131	0.673277	0.794352	0.744996	0.834893	0.779108	0.787172	0.782691	0.799281	0.673373	0.780934	0.791202	0.758621	0.745196	0.795235	0.929648	0.606138	0.771592	0.729984	0.0930851	0.577744
OTU_186	0.382067	0.47444	0.532374	0.50028	0.826621	0.763624	0.462229	0.720289	0.680925	0.443335	0.414827	0.424794	0.417808	0.720289	0.470302	0.826621	0.701777	0.54991	0.546253	0.442337	0.682085	0.471935	0.682085	0.455104	0.499767	0.482447	0.528953	0.46719	0.699543	0.461586	0.417571	0.414205	0.681671	0.4374	0.488232	0.435884	0.421374	0.576652	0.501237	0.440409	0.503348	0.479532	0.390609	0.957592	0.578298	0.457877	0.400471	0.763624	0.608904
OTU_318	0.457328	0.454143	0.480978	0.44283	0.798246	0.728787	0.466477	0.710468	0.698472	0.512033	0.476162	0.444234	0.481502	0.710468	0.45003	0.798246	0.688126	0.582586	0.547954	0.407324	0.683866	0.503464	0.683866	0.5317	0.54918	0.530548	0.539558	0.48041	0.672388	0.382062	0.479189	0.447321	0.695933	0.504123	0.516579	0.466194	0.49714	0.584626	0.468189	0.513882	0.571429	0.542125	0.455618	0.954582	0.527571	0.522109	0.410159	0.728787	0.64557
OTU_205	0.522998	0.538879	0.590331	0.585888	0.811351	0.749605	0.519071	0.685299	0.680227	0.366723	0.526104	0.446066	0.448488	0.685299	0.548549	0.811351	0.707056	0.550859	0.521025	0.547101	0.660434	0.542776	0.660434	0.540605	0.440793	0.500268	0.57012	0.537427	0.666414	0.526282	0.505808	0.487589	0.665473	0.511025	0.567384	0.533088	0.50754	0.550693	0.567111	0.507945	0.465874	0.499366	0.537182	0.962249	0.618644	0.403086	0.524064	0.749605	0.651424
OTU_125	0.281156	0.445734	0.515625	0.493021	0.826028	0.762129	0.430712	0.722618	0.67306	0.479419	0.273394	0.429402	0.422014	0.722618	0.45425	0.826028	0.692794	0.54459	0.569389	0.38299	0.690781	0.487961	0.690781	0.458548	0.513749	0.464484	0.487078	0.493712	0.70129	0.4199	0.420082	0.398064	0.673309	0.434852	0.418182	0.411366	0.442672	0.578046	0.471443	0.422702	0.539168	0.479118	0.285412	0.960323	0.547009	0.494436	0.365373	0.762129	0.648453
OTU_310	0.742358	0.726601	0.68591	0.738363	0.483951	0	0.770592	0.660317	0.866351	0.803922	0.747415	0.730056	0.783333	0.660317	0.755043	0.483951	0.751989	0.753774	0.713352	0.775949	0.65593	0.776818	0.65593	0.818132	0.81523	0.791064	0.608905	0.753446	0.657576	0.674882	0.796433	0.746468	0.835681	0.78052	0.786969	0.784041	0.799158	0.681657	0.783049	0.793296	0.76022	0.753128	0.799206	0.925641	0.613316	0.768678	0.733491	0	0.577573
OTU_333	0.576512	0.582426	0.573322	0.606198	0.628483	0.551622	0.659355	0.635697	0.793939	0.693539	0.592275	0.595745	0.658838	0.635697	0.616874	0.628483	0.691478	0.646559	0.622705	0.622971	0.667413	0.655525	0.667413	0.7008	0.697928	0.684463	0.446137	0.627168	0.582619	0.528634	0.668459	0.615276	0.763547	0.644287	0.674227	0.654389	0.672323	0.571134	0.652761	0.664256	0.657226	0.625972	0.654085	0.933642	0.458476	0.667114	0.575643	0.551622	0.491184
OTU_34	1	1	1	1	1	1	1	1	1	1	1	1	1	1	1	1	1	1	1	1	1	1	1	1	1	1	1	1	1	1	1	1	1	1	1	1	1	1	1	1	1	1	1	1	1	1	1	1	1
OTU_160	0.358841	0.471198	0.528279	0.514714	0.822359	0.759918	0.451012	0.726619	0.683522	0.509804	0.37078	0.425969	0.436165	0.726619	0.4589	0.822359	0.703868	0.576629	0.570029	0.378537	0.700322	0.497587	0.700322	0.49169	0.530808	0.493274	0.451679	0.510093	0.7	0.442715	0.45999	0.452275	0.675222	0.474232	0.454647	0.423879	0.477407	0.594166	0.481946	0.481057	0.537118	0.506897	0.312369	0.960383	0.525961	0.525903	0.389318	0.759918	0.647333
OTU_95	0.463274	0.196364	0.397743	0.366427	0.813077	0.752664	0.39023	0.705839	0.699269	0.534131	0.472949	0.469762	0.521444	0.705839	0.257705	0.813077	0.580106	0.597257	0.553605	0.441481	0.652808	0.55366	0.652808	0.543785	0.521127	0.53017	0.542977	0.525375	0.684783	0.450732	0.498439	0.280736	0.696822	0.5	0.526496	0.290942	0.509424	0.599726	0.379898	0.501304	0.552282	0.551971	0.467807	0.954228	0.570007	0.541391	0.408521	0.752664	0.667385
OTU_90	0.603862	0.472554	0.324853	0.464399	0.726684	0.618438	0.535354	0.682953	0.7808	0.657272	0.618729	0.582362	0.6522	0.682953	0.51382	0.726684	0.678103	0.669291	0.569206	0.6017	0.616129	0.640368	0.616129	0.683472	0.675373	0.653733	0.544847	0.630316	0.64617	0.484563	0.650029	0.503277	0.774024	0.646334	0.651132	0.569375	0.662521	0.620465	0.564183	0.651312	0.618879	0.627393	0.648913	0.935135	0.521385	0.652652	0.539823	0.618438	0.645397
OTU_387	0.670676	0.636999	0.683889	0.678266	0.825875	0.803489	0.661272	0.735035	0.782735	0.61824	0.676113	0.65028	0.652785	0.735035	0.655272	0.825875	0.682131	0.689938	0.681605	0.667897	0.736622	0.674378	0.736622	0.669402	0.502488	0.675448	0.688906	0.665264	0.733733	0.65473	0.642173	0.639403	0.72593	0.642176	0.688811	0.668962	0.648931	0.699924	0.681509	0.649095	0.649658	0.653772	0.681265	0.951295	0.708783	0.625149	0.658551	0.803489	0.764036
OTU_114	0.484472	0.429563	0.427697	0.431319	0.767658	0.688192	0.470231	0.6847	0.720681	0.548988	0.494059	0.445652	0.513667	0.6847	0.418665	0.767658	0.689136	0.589174	0.554633	0.45894	0.661741	0.529878	0.661741	0.578349	0.565923	0.561988	0.512739	0.510503	0.629503	0.376923	0.530286	0.445885	0.705447	0.525827	0.546626	0.476852	0.554429	0.58778	0.473654	0.541461	0.576493	0.554682	0.492808	0.947907	0.474936	0.535024	0.44094	0.688192	0.610687
OTU_182	0.443344	0.379334	0.42646	0.412121	0.783666	0.70364	0.46899	0.691814	0.74162	0.574121	0.466955	0.466234	0.539717	0.691814	0.368592	0.783666	0.674597	0.591578	0.577252	0.437679	0.674961	0.516418	0.674961	0.548228	0.558371	0.547747	0.47447	0.508956	0.655949	0.388192	0.498632	0.419437	0.703342	0.491633	0.522975	0.437644	0.514941	0.585257	0.431713	0.51469	0.602602	0.535944	0.45913	0.947598	0.474286	0.572244	0.33078	0.70364	0.6249
OTU_337	0.30025	0.373163	0.457784	0.429969	0.809911	0.742625	0.409426	0.692034	0.684734	0.461381	0.34908	0.388088	0.43959	0.692034	0.377235	0.809911	0.673973	0.524841	0.520574	0.374584	0.6471	0.48991	0.6471	0.470218	0.507198	0.479666	0.454741	0.489055	0.677215	0.407851	0.411195	0.331674	0.681313	0.435144	0.431697	0.367861	0.431866	0.534399	0.411861	0.428342	0.507255	0.474265	0.351695	0.956458	0.527286	0.47809	0.300065	0.742625	0.616991
OTU_36	0.844218	0.858215	0.850394	0.85619	0.855186	0.829897	0.865986	0.806735	0.914943	0.869516	0.853508	0.847243	0.865209	0.806735	0.86126	0.855186	0.830769	0.827586	0.859679	0.85241	0.846952	0.836237	0.846952	0.827567	0.886339	0.873139	0.85351	0.825991	0.804742	0.835884	0.819351	0.855663	0.903661	0.821101	0.821997	0.867665	0.813743	0.848195	0.857746	0.826593	0.83609	0.817742	0.856517	0.885714	0.814398	0.868368	0.842721	0.829897	0.852941
OTU_255	0.430512	0.538263	0.585853	0.563792	0.847561	0.799274	0.486248	0.70257	0.694603	0.45804	0.457706	0.479744	0.416168	0.70257	0.521654	0.847561	0.749577	0.46513	0.574651	0.46338	0.716959	0.309659	0.716959	0.231362	0.491774	0.447305	0.601495	0.358395	0.681707	0.51938	0.151515	0.482582	0.664894	0.280332	0.509654	0.486742	0.16433	0.608847	0.500469	0.234649	0.503933	0.301042	0.409283	0.963936	0.640346	0.479919	0.480526	0.799274	0.690844
OTU_271	0.571429	0.55146	0.596557	0.595461	0.754348	0.680128	0.604179	0.660175	0.742167	0.593145	0.589873	0.519663	0.566372	0.660175	0.582183	0.754348	0.704485	0.591945	0.512461	0.59727	0.634652	0.597737	0.634652	0.623788	0.620115	0.571345	0.559727	0.599222	0.657197	0.537879	0.589802	0.557867	0.710631	0.579169	0.634435	0.592423	0.595	0.566202	0.617895	0.591581	0.542502	0.579537	0.621748	0.952643	0.580844	0.54345	0.56271	0.680128	0.619318
OTU_218	0.5962	0.634223	0.697699	0.654733	0.907812	0.8756	0.569257	0.824399	0.727409	0.477774	0.610613	0.617179	0.542011	0.824399	0.620502	0.907812	0.808364	0.688777	0.670723	0.550577	0.805433	0.599931	0.805433	0.512397	0.41791	0.54908	0.737071	0.624089	0.815877	0.667856	0.524742	0.596161	0.550374	0.554669	0.621202	0.561676	0.523177	0.748186	0.574774	0.541241	0.613395	0.635198	0.515667	0.977737	0.761232	0.572939	0.620894	0.8756	0.811224
OTU_10	0.429856	0.459306	0.521509	0.501825	0.814961	0.750195	0.471955	0.701347	0.692737	0.491429	0.461035	0.403236	0.508556	0.701347	0.487002	0.814961	0.686738	0.567358	0.465855	0.519392	0.555112	0.529245	0.555112	0.510483	0.541707	0.412196	0.537857	0.549799	0.691458	0.518447	0.482685	0.420956	0.697571	0.468169	0.521184	0.462254	0.494265	0.531136	0.506631	0.474166	0.501518	0.52716	0.466089	0.949479	0.599006	0.488979	0.44403	0.750195	0.636909
OTU_174	0.594386	0.584496	0.561778	0.621642	0.673134	0.604816	0.660013	0.65988	0.808048	0.704417	0.606082	0.623792	0.690175	0.65988	0.608061	0.673134	0.696677	0.672213	0.645082	0.63389	0.69045	0.666216	0.69045	0.707472	0.697712	0.699822	0.493684	0.636819	0.626036	0.557759	0.678508	0.615113	0.770031	0.663064	0.647059	0.650891	0.688979	0.612388	0.659963	0.674432	0.666667	0.640553	0.660694	0.930663	0.489433	0.685393	0.570129	0.604816	0.558223
OTU_342	0.414081	0.441583	0.455842	0.454602	0.803101	0.732612	0.470654	0.68884	0.722746	0.548101	0.444313	0.459742	0.515486	0.68884	0.418798	0.803101	0.702497	0.590482	0.568238	0.421169	0.680942	0.510482	0.680942	0.516779	0.568609	0.531926	0.493863	0.513655	0.679273	0.435484	0.481326	0.438209	0.694417	0.487109	0.487135	0.456121	0.491237	0.595189	0.427548	0.491339	0.564969	0.528519	0.419606	0.953452	0.525275	0.560697	0.313869	0.732612	0.641288
OTU_42	0.983297	0.986744	0.986014	0.982829	0.97491	0.973118	0.984192	0.963855	0.991111	0.988595	0.987417	0.98619	0.988402	0.963855	0.984035	0.97491	0.973199	0.979445	0.989413	0.984829	0.979239	0.982183	0.979239	0.985075	0.987542	0.986641	0.980296	0.982786	0.976147	0.983856	0.983146	0.98581	0.989957	0.98167	0.982389	0.986633	0.983557	0.984496	0.985378	0.983008	0.985378	0.978109	0.986976	0.8625	0.978349	0.988321	0.982554	0.973118	0.979522
OTU_442	0.683249	0.698844	0.713424	0.714286	0.793827	0.762399	0.698079	0.746625	0.778135	0.662162	0.683504	0.656272	0.638772	0.746625	0.722663	0.793827	0.716535	0.676101	0.691961	0.704456	0.717718	0.68746	0.717718	0.706093	0.689746	0.695603	0.684848	0.684941	0.720287	0.66994	0.678063	0.699048	0.78036	0.67051	0.705128	0.721725	0.6823	0.698678	0.739945	0.686966	0.662991	0.655572	0.70766	0.943243	0.721485	0.572509	0.69358	0.762399	0.718688
OTU_347	0.406552	0.494334	0.569529	0.528272	0.840426	0.784155	0.462121	0.736044	0.670038	0.466761	0.43966	0.449036	0.411646	0.736044	0.495436	0.840426	0.719154	0.590308	0.554144	0.432312	0.708383	0.51391	0.708383	0.438991	0.498209	0.461538	0.567584	0.51758	0.717562	0.497436	0.437928	0.457278	0.662921	0.449444	0.495584	0.445374	0.450192	0.587635	0.480788	0.451848	0.49008	0.515744	0.401143	0.96375	0.622776	0.447424	0.461954	0.784155	0.679878
OTU_162	0.377347	0.429129	0.490772	0.475922	0.794621	0.722628	0.468463	0.689417	0.705444	0.533129	0.371901	0.424145	0.495098	0.689417	0.429437	0.794621	0.674009	0.565617	0.551969	0.423099	0.656368	0.514484	0.656368	0.503458	0.536573	0.512547	0.448964	0.510753	0.672479	0.432825	0.478706	0.404628	0.692308	0.4585	0.470588	0.435393	0.48971	0.553363	0.463361	0.46921	0.56099	0.496815	0.407902	0.951837	0.514111	0.532992	0.371053	0.722628	0.609472
OTU_131	0.3533	0.477644	0.542583	0.500533	0.837719	0.777569	0.438237	0.734062	0.67478	0.477305	0.358301	0.435869	0.4305	0.734062	0.466426	0.837719	0.714202	0.578246	0.577404	0.377619	0.697829	0.502292	0.697829	0.416279	0.508	0.447717	0.532149	0.499477	0.717129	0.457627	0.426955	0.410966	0.675712	0.45	0.380101	0.40996	0.453677	0.596544	0.465826	0.428712	0.539139	0.503282	0.315948	0.9625	0.579462	0.490807	0.397753	0.777569	0.663171
OTU_236	0.458518	0.493941	0.56768	0.519415	0.834958	0.775779	0.494482	0.720242	0.702137	0.4978	0.486264	0.44451	0.526657	0.720242	0.491067	0.834958	0.705502	0.589212	0.514024	0.51905	0.602827	0.543053	0.602827	0.491105	0.544913	0.413206	0.572809	0.553821	0.711921	0.54873	0.489735	0.45613	0.700604	0.470869	0.538213	0.471524	0.49828	0.579739	0.493434	0.474085	0.535556	0.543069	0.482561	0.956951	0.628681	0.525784	0.466399	0.775779	0.678429
OTU_345	0.406552	0.494334	0.569529	0.528272	0.840426	0.784155	0.462121	0.736044	0.670038	0.466761	0.43966	0.449036	0.411646	0.736044	0.495436	0.840426	0.719154	0.590308	0.554144	0.432312	0.708383	0.51391	0.708383	0.438991	0.498209	0.461538	0.567584	0.51758	0.717562	0.497436	0.437928	0.457278	0.662921	0.449444	0.495584	0.445374	0.450192	0.587635	0.480788	0.451848	0.49008	0.515744	0.401143	0.96375	0.622776	0.447424	0.461954	0.784155	0.679878
OTU_176	0.356476	0.384333	0.462705	0.436545	0.823082	0.75931	0.39701	0.705291	0.683888	0.46966	0.379872	0.40132	0.445081	0.705291	0.390286	0.823082	0.685233	0.535844	0.510266	0.365062	0.665559	0.488889	0.665559	0.473487	0.506524	0.458781	0.495308	0.502205	0.693783	0.412891	0.422579	0.351159	0.671214	0.441774	0.430857	0.365562	0.439838	0.560131	0.415878	0.448593	0.510615	0.49505	0.329338	0.958564	0.548128	0.491389	0.282443	0.75931	0.635748
OTU_7	0.481777	0.470191	0.534062	0.52266	0.817073	0.746768	0.461021	0.689706	0.683118	0.478866	0.496575	0.402795	0.483422	0.689706	0.472206	0.817073	0.690592	0.547267	0.420191	0.491597	0.626203	0.504254	0.626203	0.517917	0.522496	0.359725	0.546842	0.52359	0.677302	0.509253	0.455176	0.451917	0.68146	0.457334	0.52473	0.465091	0.477697	0.545712	0.507042	0.471088	0.506532	0.511016	0.483871	0.956956	0.576761	0.467052	0.439069	0.746768	0.655123
OTU_156	0.538676	0.539924	0.508711	0.575935	0.691079	0.609536	0.624288	0.637079	0.791755	0.655756	0.557961	0.541979	0.635981	0.637079	0.560741	0.691079	0.700397	0.634895	0.603517	0.57134	0.66077	0.613011	0.66077	0.672432	0.66254	0.649764	0.414761	0.616078	0.575482	0.468804	0.634977	0.558906	0.747024	0.625156	0.613279	0.605119	0.646453	0.569913	0.603532	0.633786	0.641061	0.596386	0.610397	0.936572	0.00823045	0.642997	0.516854	0.609536	0.569061
OTU_32	0.416066	0.515772	0.575705	0.548335	0.831995	0.779178	0.501531	0.671822	0.707927	0.434263	0.455191	0.464549	0.414136	0.671822	0.50705	0.831995	0.732722	0.426187	0.558874	0.458249	0.696565	0.334314	0.696565	0.251989	0.48271	0.457027	0.570625	0.34095	0.649933	0.498219	0.165181	0.452198	0.665891	0.23554	0.52017	0.501473	0.163241	0.593358	0.502451	0.166369	0.492205	0.287019	0.425594	0.961822	0.617978	0.448746	0.44293	0.779178	0.661679
OTU_323	0.344928	0.426557	0.514732	0.471687	0.826028	0.762129	0.432389	0.716797	0.685665	0.497608	0.339412	0.439376	0.447125	0.716797	0.423523	0.826028	0.691967	0.572595	0.561998	0.343615	0.696622	0.481462	0.696622	0.446909	0.50277	0.480558	0.501969	0.468594	0.697087	0.422861	0.411946	0.405329	0.678209	0.438161	0.386087	0.384411	0.435653	0.585227	0.450482	0.436354	0.540745	0.486143	0.306889	0.960323	0.553665	0.512565	0.386565	0.762129	0.648453
OTU_86	0.453925	0.348928	0.352401	0.3222	0.823184	0.758218	0.327751	0.719274	0.69407	0.496244	0.469516	0.442961	0.519733	0.719274	0.327385	0.823184	0.656228	0.587408	0.550796	0.430488	0.655391	0.526575	0.655391	0.537784	0.529356	0.495607	0.539142	0.540691	0.698126	0.472169	0.497961	0.303107	0.679903	0.501064	0.492597	0.34753	0.515408	0.584118	0.360158	0.509146	0.544785	0.550175	0.435549	0.955523	0.580137	0.528836	0.411118	0.758218	0.672211
OTU_98	0.457111	0.165144	0.409662	0.357054	0.82691	0.761372	0.392597	0.7109	0.707899	0.513304	0.468038	0.465658	0.521	0.7109	0.221939	0.82691	0.603629	0.591957	0.543608	0.415873	0.666217	0.544831	0.666217	0.512229	0.494787	0.510245	0.543064	0.519824	0.692204	0.46471	0.489234	0.238614	0.68794	0.492693	0.5096	0.200483	0.493346	0.600129	0.334821	0.4995	0.554276	0.53833	0.451754	0.956982	0.57038	0.538462	0.389994	0.761372	0.67246
OTU_30	0.837618	0.864407	0.845887	0.859021	0.860377	0.846787	0.855322	0.811966	0.903393	0.867081	0.844414	0.855263	0.859215	0.811966	0.861498	0.860377	0.800258	0.818919	0.860949	0.847904	0.857862	0.80636	0.857862	0.817133	0.882166	0.863177	0.847082	0.812913	0.786704	0.834593	0.816413	0.854409	0.89288	0.810988	0.81681	0.865796	0.808038	0.852391	0.85114	0.812039	0.853694	0.802419	0.854269	0.879452	0.842503	0.864757	0.85233	0.846787	0.843434
OTU_175	0.594386	0.584496	0.561778	0.621642	0.673134	0.604816	0.660013	0.65988	0.808048	0.704417	0.606082	0.623792	0.690175	0.65988	0.608061	0.673134	0.696677	0.672213	0.645082	0.63389	0.69045	0.666216	0.69045	0.707472	0.697712	0.699822	0.493684	0.636819	0.626036	0.557759	0.678508	0.615113	0.770031	0.663064	0.647059	0.650891	0.688979	0.612388	0.659963	0.674432	0.666667	0.640553	0.660694	0.930663	0.489433	0.685393	0.570129	0.604816	0.558223
OTU_78	0.594397	0.637468	0.646728	0.650784	0.810757	0.767908	0.638128	0.671642	0.771766	0.611884	0.614729	0.603627	0.593644	0.671642	0.631079	0.810757	0.720774	0.568524	0.628852	0.607202	0.700781	0.498682	0.700781	0.527107	0.633553	0.618232	0.630915	0.526035	0.642593	0.605078	0.492573	0.618293	0.74062	0.509901	0.620838	0.631637	0.481438	0.658749	0.636908	0.520516	0.602074	0.492006	0.611226	0.947313	0.650162	0.598656	0.595513	0.767908	0.673128
OTU_1	0.625698	0.652302	0.692502	0.672046	0.847603	0.813169	0.613872	0.780186	0.466126	0.640416	0.643575	0.590965	0.586781	0.780186	0.664495	0.847603	0.753353	0.666017	0.632534	0.667666	0.710938	0.67231	0.710938	0.680036	0.682092	0.626812	0.688889	0.673412	0.763942	0.676196	0.656172	0.625355	0.758551	0.656873	0.64952	0.638604	0.660942	0.666185	0.678607	0.651889	0.651285	0.659241	0.642687	0.959313	0.728101	0.606268	0.633022	0.813169	0.732416
OTU_285	0.71002	0.625972	0.561808	0.576433	0.793605	0.729767	0.641129	0.741093	0.824793	0.743517	0.715917	0.696727	0.740167	0.741093	0.648122	0.793605	0.645199	0.742226	0.715552	0.712575	0.695052	0.701695	0.695052	0.758477	0.765484	0.739233	0.685824	0.712291	0.689655	0.6628	0.734421	0.642398	0.80903	0.725686	0.713599	0.681481	0.737593	0.71124	0.675743	0.736842	0.7391	0.708679	0.737554	0.897569	0.675841	0.747567	0.660557	0.729767	0.700796
OTU_260	0.433782	0.510541	0.56615	0.546608	0.828911	0.774706	0.501045	0.660815	0.710515	0.483235	0.484898	0.488545	0.461019	0.660815	0.509877	0.828911	0.720307	0.461935	0.568328	0.50075	0.690681	0.399768	0.690681	0.322765	0.506811	0.474438	0.560026	0.378916	0.647467	0.530746	0.306225	0.457351	0.674088	0.218731	0.556263	0.48962	0.310326	0.596389	0.525666	0.266859	0.516854	0.374841	0.45706	0.96	0.615484	0.480853	0.45612	0.774706	0.6588
OTU_180	0.676978	0.633224	0.566075	0.63945	0.611111	0.518051	0.69769	0.675451	0.841143	0.757168	0.7	0.671654	0.737272	0.675451	0.66932	0.611111	0.707617	0.704072	0.676444	0.715452	0.628	0.719943	0.628	0.77027	0.760712	0.755664	0.552	0.704173	0.628611	0.5884	0.744384	0.655946	0.797526	0.725181	0.724387	0.712112	0.752663	0.615819	0.707116	0.740809	0.706513	0.696429	0.746201	0.927126	0.527744	0.722883	0.631161	0.518051	0.589116
OTU_424	0.798497	0.742448	0.709859	0.726767	0.809963	0.795122	0.753731	0.809524	0.871379	0.824612	0.794836	0.791729	0.831617	0.809524	0.757768	0.809963	0.707447	0.810906	0.803905	0.798165	0.775484	0.810179	0.775484	0.830581	0.836945	0.816252	0.80222	0.807333	0.795007	0.767041	0.816667	0.754895	0.875954	0.818933	0.777697	0.786692	0.8223	0.783209	0.787221	0.823705	0.810651	0.800314	0.816529	0.897059	0.783843	0.822537	0.768192	0.795122	0.802253
OTU_192	0.48708	0.489184	0.501531	0.524966	0.759596	0.669347	0.535995	0.637383	0.716531	0.533222	0.494133	0.484429	0.504762	0.637383	0.523329	0.759596	0.677721	0.562407	0.555475	0.503817	0.65022	0.529561	0.65022	0.57319	0.584759	0.553082	0.502538	0.512276	0.611111	0.396813	0.531696	0.486842	0.70094	0.526252	0.578849	0.536106	0.549444	0.546678	0.563667	0.544937	0.518594	0.492495	0.539572	0.950203	0.510097	0.523779	0.488451	0.669347	0.575393
OTU_392	0.965192	0.971193	0.963184	0.97085	0.946128	0.932115	0.970588	0.953757	0.977862	0.969916	0.965901	0.959184	0.969012	0.953757	0.974856	0.946128	0.943894	0.958121	0.961427	0.974246	0.943493	0.968266	0.943493	0.973554	0.971088	0.96881	0.95092	0.97291	0.942134	0.964117	0.970149	0.966418	0.975732	0.96894	0.965675	0.972716	0.970874	0.949612	0.976671	0.970551	0.961758	0.95993	0.972851	0.886792	0.954545	0.96786	0.967691	0.932115	0.940678
OTU_383	0.555789	0.613975	0.653251	0.621474	0.880077	0.83871	0.545002	0.796786	0.693973	0.408994	0.56564	0.557218	0.47393	0.796786	0.601712	0.880077	0.783709	0.62778	0.595531	0.56	0.762984	0.558898	0.762984	0.517069	0.43332	0.523033	0.690792	0.584184	0.77346	0.602344	0.511997	0.566229	0.623699	0.552092	0.595148	0.552936	0.520992	0.692058	0.583594	0.535743	0.542667	0.584772	0.51285	0.973379	0.720129	0.489164	0.594996	0.83871	0.765038
OTU_102	0.374183	0.473083	0.548297	0.511836	0.841486	0.788047	0.431644	0.73738	0.680798	0.500688	0.364895	0.456972	0.448106	0.73738	0.462925	0.841486	0.722836	0.581958	0.577982	0.374427	0.712256	0.508577	0.712256	0.461089	0.520614	0.489544	0.544632	0.526558	0.72136	0.47589	0.42913	0.445325	0.666221	0.459041	0.393605	0.405921	0.448999	0.622313	0.442976	0.456606	0.547412	0.517241	0.200533	0.961586	0.581818	0.528479	0.420705	0.788047	0.684147
OTU_88	0.581017	0.469649	0.29029	0.409688	0.706737	0.62356	0.515048	0.658158	0.777063	0.659526	0.614919	0.57489	0.646531	0.658158	0.506067	0.706737	0.679474	0.64687	0.606715	0.610876	0.600872	0.635823	0.600872	0.689637	0.6768	0.656874	0.510284	0.626465	0.611543	0.476232	0.661671	0.498536	0.754594	0.649631	0.653795	0.564698	0.671541	0.604717	0.562186	0.662999	0.627562	0.629329	0.645936	0.93188	0.499482	0.657844	0.535211	0.62356	0.617773
OTU_434	0.47012	0.473556	0.503574	0.513212	0.816541	0.758364	0.440812	0.732256	0.702885	0.5333	0.48661	0.48416	0.512233	0.732256	0.501672	0.816541	0.672486	0.584109	0.521189	0.487983	0.668085	0.552531	0.668085	0.555042	0.536632	0.508027	0.576043	0.581918	0.70547	0.495214	0.528254	0.441696	0.653347	0.509888	0.538805	0.483412	0.526657	0.589116	0.486089	0.516854	0.504127	0.547337	0.478992	0.959245	0.606412	0.50531	0.506969	0.758364	0.655738
OTU_215	0.812937	0.809981	0.822523	0.814745	0.877129	0.869034	0.78866	0.831814	0.866021	0.784293	0.792896	0.790116	0.79333	0.831814	0.815009	0.877129	0.77451	0.817126	0.796719	0.797964	0.843544	0.786707	0.843544	0.797764	0.783852	0.795246	0.809911	0.815291	0.830724	0.809623	0.782375	0.814617	0.808969	0.798763	0.77125	0.808021	0.790771	0.82202	0.813496	0.79066	0.795658	0.786819	0.794235	0.934114	0.817332	0.80508	0.79925	0.869034	0.845794
OTU_250	0.71231	0.692785	0.688277	0.704632	0.736486	0.660317	0.733681	0	0.839932	0.738543	0.706714	0.692661	0.726817	0	0.704245	0.736486	0.74269	0.629944	0.699914	0.724244	0.681704	0.68319	0.681704	0.730387	0.759647	0.728342	0.65625	0.644615	0.510949	0.670139	0.698818	0.697208	0.797428	0.673428	0.759695	0.735222	0.702192	0.65662	0.735095	0.693903	0.702805	0.622992	0.748053	0.932432	0.634119	0.721107	0.670982	0.660317	0.68974
OTU_429	0.37478	0.433575	0.502197	0.480535	0.816429	0.746962	0.449102	0.701308	0.718615	0.51938	0.346014	0.451212	0.494112	0.701308	0.42288	0.816429	0.697308	0.549693	0.575044	0.396013	0.683009	0.504092	0.683009	0.483688	0.538853	0.518	0.496924	0.498595	0.686862	0.45604	0.438313	0.414294	0.676667	0.448947	0.455378	0.429783	0.44898	0.594788	0.439243	0.462687	0.571429	0.50618	0.331573	0.95422	0.542838	0.537401	0.387606	0.746962	0.645805
OTU_8	0.486879	0.457369	0.517219	0.507306	0.820399	0.753132	0.442458	0.700356	0.695906	0.487374	0.52289	0.427781	0.466454	0.700356	0.486034	0.820399	0.717145	0.566895	0.416107	0.494579	0.636037	0.513034	0.636037	0.540139	0.496117	0.370932	0.582228	0.511973	0.68728	0.477287	0.481921	0.467547	0.681862	0.489247	0.576591	0.473435	0.503767	0.561428	0.499742	0.494081	0.49382	0.530842	0.508662	0.959138	0.615023	0.457666	0.460214	0.753132	0.677755
OTU_54	0.461379	0.547867	0.593903	0.564574	0.84486	0.799261	0.512695	0.703174	0.693835	0.460483	0.497441	0.503719	0.428643	0.703174	0.530693	0.84486	0.750859	0.488194	0.587918	0.480613	0.712411	0.260947	0.712411	0.289447	0.508444	0.44973	0.62061	0.332558	0.676214	0.519641	0.270957	0.506381	0.673206	0.322581	0.533165	0.494521	0.299895	0.634571	0.532468	0.297326	0.529749	0.38357	0.460092	0.964419	0.644691	0.479671	0.497101	0.799261	0.697535
OTU_315	0.452541	0.416442	0.454545	0.451339	0.787124	0.721186	0.473931	0.706299	0.732618	0.552008	0.471201	0.471686	0.532644	0.706299	0.403664	0.787124	0.67378	0.587608	0.580834	0.40827	0.687309	0.515746	0.687309	0.560253	0.574572	0.543117	0.511043	0.502776	0.665875	0.380987	0.515886	0.437107	0.703325	0.51498	0.534606	0.453356	0.523759	0.606701	0.464185	0.530011	0.581493	0.552681	0.467683	0.951807	0.488353	0.581028	0.374916	0.721186	0.634204
OTU_106	0.346939	0.424817	0.500633	0.492165	0.815884	0.747475	0.433628	0.70229	0.703524	0.491811	0.322859	0.421117	0.456177	0.70229	0.43789	0.815884	0.687792	0.56628	0.55006	0.389554	0.672131	0.500275	0.672131	0.464131	0.532461	0.490266	0.46662	0.511497	0.680469	0.433096	0.441484	0.404706	0.671477	0.441289	0.382761	0.422912	0.446557	0.576181	0.449001	0.452319	0.530209	0.484976	0.25969	0.958183	0.52	0.517316	0.392073	0.747475	0.631136
OTU_199	0.445226	0.473814	0.521824	0.503295	0.806202	0.742506	0.500549	0.683036	0.712992	0.496675	0.482639	0.467851	0.463547	0.683036	0.461449	0.806202	0.714187	0.579646	0.583026	0.402235	0.694975	0.462214	0.694975	0.491211	0.519708	0.521039	0.546089	0.424429	0.662731	0.38499	0.459113	0.470726	0.672981	0.455412	0.517222	0.458288	0.481558	0.596008	0.507853	0.493438	0.537113	0.508318	0.462355	0.955745	0.544203	0.498294	0.425202	0.742506	0.663781
OTU_108	0.274843	0.434411	0.48943	0.47734	0.810949	0.740876	0.437984	0.709028	0.667878	0.454313	0.347959	0.376566	0.415125	0.709028	0.441477	0.810949	0.685484	0.524321	0.52829	0.393791	0.648252	0.472707	0.648252	0.459787	0.538964	0.45555	0.441493	0.480161	0.686247	0.413544	0.414088	0.390346	0.685619	0.431881	0.434681	0.405758	0.440186	0.53677	0.462866	0.429406	0.51801	0.473236	0.348972	0.956332	0.527719	0.47627	0.36793	0.740876	0.602592
OTU_81	0.577225	0.417591	0.367701	0.465399	0.727491	0.635183	0.515491	0.674203	0.779442	0.63313	0.575798	0.570014	0.62522	0.674203	0.457062	0.727491	0.633498	0.631294	0.604438	0.579104	0.626385	0.608047	0.626385	0.659476	0.638682	0.637306	0.505597	0.587193	0.603774	0.46589	0.626072	0.448326	0.729179	0.601476	0.610046	0.522174	0.635958	0.619469	0.519675	0.625647	0.617225	0.595514	0.60555	0.93865	0.467936	0.630311	0.521208	0.635183	0.621106
OTU_164	0.215241	0.452514	0.514304	0.5	0.802156	0.733129	0.467373	0.68773	0.686725	0.483838	0.363524	0.416352	0.446389	0.68773	0.465517	0.802156	0.68689	0.525733	0.559901	0.436107	0.655098	0.4874	0.655098	0.46693	0.546578	0.487586	0.441308	0.495316	0.677279	0.443114	0.431277	0.395604	0.684029	0.412607	0.472973	0.45046	0.440021	0.533524	0.489989	0.420361	0.520846	0.470182	0.393382	0.960275	0.534732	0.496036	0.395349	0.733129	0.596544
OTU_439	0.798497	0.742448	0.709859	0.726767	0.809963	0.795122	0.753731	0.809524	0.871379	0.824612	0.794836	0.791729	0.831617	0.809524	0.757768	0.809963	0.707447	0.810906	0.803905	0.798165	0.775484	0.810179	0.775484	0.830581	0.836945	0.816252	0.80222	0.807333	0.795007	0.767041	0.816667	0.754895	0.875954	0.818933	0.777697	0.786692	0.8223	0.783209	0.787221	0.823705	0.810651	0.800314	0.816529	0.897059	0.783843	0.822537	0.768192	0.795122	0.802253
OTU_312	0.737263	0.722951	0.682927	0.733761	0.489051	0.0930851	0.769179	0.670312	0.866902	0.801187	0.742245	0.724416	0.783525	0.670312	0.753592	0.489051	0.747688	0.758879	0.715213	0.772296	0.657475	0.776184	0.657475	0.815603	0.81264	0.789705	0.595411	0.75476	0.671131	0.673277	0.794352	0.744996	0.834893	0.779108	0.787172	0.782691	0.799281	0.673373	0.780934	0.791202	0.758621	0.745196	0.795235	0.929648	0.606138	0.771592	0.729984	0.0930851	0.577744
OTU_290	0.473071	0.34	0.335679	0.299016	0.823868	0.757532	0.335491	0.713103	0.713786	0.518066	0.492512	0.47714	0.531926	0.713103	0.276942	0.823868	0.6564	0.601194	0.564593	0.435979	0.678474	0.545697	0.678474	0.534499	0.520509	0.501527	0.55857	0.532669	0.693151	0.441726	0.506018	0.324257	0.687292	0.507072	0.534464	0.351821	0.515733	0.61028	0.295139	0.505793	0.560111	0.556766	0.472506	0.954282	0.585349	0.550079	0.41481	0.757532	0.67483
OTU_63	0.492237	0.544643	0.570607	0.551116	0.810726	0.752722	0.535792	0.644306	0.72111	0.506166	0.516609	0.524492	0.48836	0.644306	0.522817	0.810726	0.741427	0.491144	0.59926	0.47957	0.698276	0.358861	0.698276	0.405631	0.555662	0.508214	0.591065	0.0893939	0.599528	0.485129	0.338578	0.518093	0.692193	0.365165	0.575656	0.526702	0.373101	0.628415	0.542916	0.381984	0.5617	0.375935	0.512352	0.957937	0.613604	0.5063	0.48549	0.752722	0.66078
OTU_145	0.746918	0.733878	0.722169	0.758294	0.441624	0.536082	0.783838	0.68125	0.864336	0.803922	0.752024	0.746221	0.793388	0.68125	0.766595	0.441624	0.743658	0.749053	0.746133	0.787461	0.633929	0.78033	0.633929	0.81684	0.814566	0.799375	0.612245	0.761977	0.651446	0.697111	0.795692	0.757553	0.838796	0.778891	0.795785	0.79017	0.797712	0.686321	0.795995	0.794045	0.779412	0.746857	0.799206	0.914508	0.63602	0.776588	0.736471	0.536082	0.652111
OTU_208	0.456866	0.549439	0.599788	0.579286	0.846526	0.796519	0.481391	0.73954	0.656067	0.408085	0.487867	0.436275	0.208193	0.73954	0.541727	0.846526	0.754318	0.546667	0.553571	0.480471	0.72743	0.448705	0.72743	0.451656	0.463514	0.461244	0.600228	0.501794	0.72007	0.512155	0.406663	0.491397	0.657067	0.452428	0.515837	0.491319	0.411197	0.592874	0.540136	0.438284	0.491597	0.489442	0.424746	0.966224	0.638809	0.399468	0.491173	0.796519	0.698887
OTU_355	0.553444	0.53881	0.539174	0.55054	0.789377	0.71558	0.568337	0.675768	0.740403	0.461843	0.575829	0.522639	0.51679	0.675768	0.553444	0.789377	0.714731	0.585077	0.503587	0.582618	0.656198	0.554354	0.656198	0.586614	0.531461	0.547514	0.596386	0.540912	0.654852	0.522105	0.546099	0.523134	0.67462	0.546705	0.634527	0.574837	0.550375	0.551669	0.568787	0.554768	0.501639	0.542989	0.594527	0.953575	0.594192	0.463198	0.547902	0.71558	0.638333
OTU_410	0.529809	0.399566	0.281678	0.289212	0.782857	0.696395	0.424745	0.688696	0.73913	0.604275	0.556575	0.521452	0.593081	0.688696	0.384875	0.782857	0.660267	0.63292	0.591724	0.528879	0.645548	0.583333	0.645548	0.623174	0.618977	0.583562	0.549801	0.578164	0.645105	0.431939	0.596144	0.411089	0.734844	0.584091	0.597583	0.455469	0.604615	0.614186	0.444712	0.597095	0.615812	0.598052	0.565015	0.944444	0.525738	0.609357	0.455533	0.696395	0.654822
OTU_52	0.422883	0.517164	0.563055	0.545455	0.827348	0.77459	0.494007	0.665744	0.704791	0.44995	0.46832	0.461538	0.424723	0.665744	0.509014	0.827348	0.728814	0.449387	0.576879	0.464903	0.688933	0.319444	0.688933	0.285111	0.494118	0.466054	0.561336	0.340269	0.639503	0.509309	0.197392	0.46792	0.671691	0.276923	0.534225	0.4995	0.215981	0.596424	0.501992	0.24158	0.499154	0.296565	0.433186	0.960581	0.610897	0.446419	0.447581	0.77459	0.653717
OTU_120	0.344111	0.446305	0.504217	0.483221	0.826756	0.764195	0.415277	0.725755	0.670291	0.484863	0.377574	0.422764	0.42835	0.725755	0.442997	0.826756	0.704234	0.580738	0.551208	0.377836	0.69499	0.503426	0.69499	0.467532	0.515276	0.464895	0.490467	0.510226	0.711196	0.437192	0.440584	0.426503	0.678916	0.455775	0.434807	0.384372	0.457719	0.580605	0.450961	0.454135	0.520958	0.493425	0.342494	0.960667	0.54325	0.510438	0.400581	0.764195	0.638102
OTU_380	0.706543	0.724458	0.753304	0.731943	0.891697	0.868147	0.6717	0.820975	0.807062	0.667575	0.715268	0.705547	0.684554	0.820975	0.715325	0.891697	0.79326	0.734763	0.737507	0.674559	0.827168	0.674089	0.827168	0.673118	0.632598	0.690323	0.76955	0.69683	0.816634	0.72372	0.665121	0.704274	0.715184	0.680902	0.684022	0.694993	0.673033	0.779244	0.691954	0.680939	0.710377	0.703167	0.67913	0.958819	0.770552	0.70516	0.700872	0.868147	0.822817
OTU_105	0.742358	0.726601	0.68591	0.738363	0.483951	0	0.770592	0.660317	0.866351	0.803922	0.747415	0.730056	0.783333	0.660317	0.755043	0.483951	0.751989	0.753774	0.713352	0.775949	0.65593	0.776818	0.65593	0.818132	0.81523	0.791064	0.608905	0.753446	0.657576	0.674882	0.796433	0.746468	0.835681	0.78052	0.786969	0.784041	0.799158	0.681657	0.783049	0.793296	0.76022	0.753128	0.799206	0.925641	0.613316	0.768678	0.733491	0	0.577573
OTU_49	0.424857	0.537436	0.590618	0.569223	0.848467	0.803688	0.487342	0.705492	0.705551	0.447775	0.452762	0.487382	0.423361	0.705492	0.51955	0.848467	0.752365	0.463072	0.576514	0.448441	0.712877	0.330551	0.712877	0.212996	0.487384	0.450962	0.60477	0.361857	0.68253	0.515402	0.113492	0.473684	0.666227	0.263596	0.511324	0.481377	0.137775	0.620788	0.496503	0.208172	0.505711	0.330746	0.392286	0.963231	0.645455	0.478809	0.473795	0.803688	0.693075
OTU_107	0.742358	0.726601	0.68591	0.738363	0.483951	0	0.770592	0.660317	0.866351	0.803922	0.747415	0.730056	0.783333	0.660317	0.755043	0.483951	0.751989	0.753774	0.713352	0.775949	0.65593	0.776818	0.65593	0.818132	0.81523	0.791064	0.608905	0.753446	0.657576	0.674882	0.796433	0.746468	0.835681	0.78052	0.786969	0.784041	0.799158	0.681657	0.783049	0.793296	0.76022	0.753128	0.799206	0.925641	0.613316	0.768678	0.733491	0	0.577573
OTU_359	0.505763	0.566214	0.62494	0.600907	0.869819	0.824432	0.502932	0.757512	0.683301	0.333648	0.521198	0.509889	0.397086	0.757512	0.554416	0.869819	0.761857	0.59285	0.555222	0.514224	0.735172	0.51845	0.735172	0.491797	0.384239	0.443336	0.648608	0.544486	0.747258	0.566716	0.470692	0.516234	0.638877	0.488235	0.577199	0.505442	0.475239	0.647967	0.547337	0.487752	0.488258	0.543341	0.485607	0.970149	0.692191	0.415029	0.538138	0.824432	0.736269
OTU_430	0.431257	0.469613	0.520078	0.508897	0.808576	0.745634	0.490939	0.684831	0.710419	0.497712	0.474263	0.458053	0.463203	0.684831	0.45843	0.808576	0.703168	0.568627	0.575813	0.390599	0.691983	0.448296	0.691983	0.478942	0.511922	0.515811	0.533892	0.430055	0.65687	0.380623	0.438039	0.458651	0.667662	0.446439	0.499423	0.449621	0.46045	0.595628	0.502612	0.477848	0.52948	0.490087	0.440082	0.956288	0.542117	0.491766	0.418216	0.745634	0.654179
OTU_336	0.322504	0.398677	0.492015	0.444959	0.826649	0.763908	0.406335	0.710613	0.680749	0.464373	0.374059	0.395224	0.434737	0.710613	0.390935	0.826649	0.693189	0.542241	0.528369	0.349946	0.674069	0.483819	0.674069	0.449598	0.495806	0.465857	0.495023	0.491189	0.700065	0.43223	0.402395	0.360867	0.664165	0.429487	0.407706	0.366379	0.418616	0.566645	0.407135	0.425554	0.500279	0.485183	0.32954	0.959918	0.557819	0.47901	0.332517	0.763908	0.646746
OTU_371	0.594946	0.622254	0.691501	0.642555	0.906096	0.871029	0.573576	0.823463	0.718435	0.476732	0.602253	0.60824	0.545993	0.823463	0.607652	0.906096	0.806236	0.681818	0.660433	0.560041	0.801426	0.602672	0.801426	0.512898	0.402692	0.555096	0.733948	0.622309	0.813884	0.667271	0.528512	0.587375	0.55303	0.557314	0.626615	0.562864	0.519751	0.743419	0.567383	0.537608	0.603336	0.636528	0.516216	0.977609	0.754451	0.557845	0.620028	0.871029	0.803812
OTU_428	0.336905	0.429172	0.483952	0.483036	0.820225	0.754558	0.398215	0.704206	0.664129	0.433876	0.38385	0.386072	0.38913	0.704206	0.434734	0.820225	0.691656	0.533784	0.521476	0.391421	0.662171	0.465594	0.662171	0.472091	0.502588	0.419577	0.497634	0.461451	0.695187	0.388489	0.415618	0.373522	0.661252	0.423747	0.447548	0.378055	0.444388	0.53593	0.45478	0.44364	0.504244	0.472868	0.365177	0.960812	0.549933	0.464088	0.360686	0.754558	0.625259
OTU_307	0.735273	0.719672	0.667323	0.725443	0.413706	0.327146	0.764786	0.682589	0.859846	0.795238	0.743004	0.721193	0.771557	0.682589	0.747118	0.413706	0.739073	0.745763	0.706704	0.768987	0.659452	0.755459	0.659452	0.806912	0.803039	0.783375	0.602395	0.73826	0.645015	0.661918	0.784435	0.736411	0.825941	0.7666	0.781592	0.780934	0.78744	0.657518	0.774541	0.781172	0.752553	0.731255	0.794334	0.919598	0.590206	0.758993	0.725844	0.327146	0.57382
OTU_133	0.273133	0.420362	0.502581	0.47488	0.805701	0.733683	0.449025	0.685426	0.685883	0.470859	0.274839	0.409714	0.439501	0.685426	0.439446	0.805701	0.665508	0.528169	0.542981	0.402633	0.653409	0.485003	0.653409	0.473275	0.518199	0.470185	0.449128	0.489275	0.676136	0.420213	0.425429	0.379562	0.688255	0.415584	0.438056	0.416393	0.446475	0.538085	0.471022	0.412819	0.518841	0.467782	0.33423	0.957463	0.510838	0.479955	0.36862	0.733683	0.607169
OTU_341	0.679395	0.63479	0.571992	0.644301	0.611969	0.515483	0.701766	0.680111	0.841261	0.760679	0.704317	0.676378	0.739459	0.680111	0.673661	0.611969	0.708642	0.703636	0.673524	0.719221	0.634179	0.719659	0.634179	0.773514	0.762674	0.757817	0.552239	0.702844	0.627424	0.594013	0.748027	0.660434	0.79987	0.728289	0.722263	0.715916	0.756213	0.622599	0.710928	0.742945	0.710123	0.697068	0.749578	0.92623	0.533333	0.725298	0.63593	0.515483	0.593452
OTU_344	0.381083	0.486134	0.557671	0.534483	0.839095	0.784866	0.441538	0.722632	0.665254	0.460152	0.417612	0.421023	0.391885	0.722632	0.491594	0.839095	0.711322	0.558691	0.555064	0.389934	0.708108	0.482402	0.708108	0.442458	0.496858	0.450884	0.557367	0.495003	0.711071	0.476549	0.403403	0.438202	0.655953	0.439857	0.465215	0.443731	0.420538	0.581016	0.463747	0.432659	0.479437	0.485286	0.359452	0.963614	0.609844	0.458682	0.432194	0.784866	0.670567
OTU_185	0.699281	0.699362	0.668849	0.706343	0.628458	0.589286	0.735925	0.683761	0.82391	0.766647	0.713975	0.691943	0.734485	0.683761	0.722261	0.628458	0.747239	0.696744	0.684116	0.745953	0.685112	0.737402	0.685112	0.779772	0.776602	0.749375	0.562791	0.71964	0.647059	0.666065	0.758684	0.711889	0.805263	0.736424	0.760171	0.751561	0.759259	0.641638	0.75528	0.749846	0.71251	0.702636	0.767807	0.924569	0.597105	0.732155	0.693199	0.589286	0.294915
OTU_158	0.598566	0.571888	0.517469	0.586803	0.595993	0.507962	0.640134	0.640863	0.810211	0.701449	0.634233	0.601241	0.675187	0.640863	0.610519	0.595993	0.692049	0.666667	0.625856	0.640881	0.64497	0.665281	0.64497	0.720706	0.711221	0.695811	0.493464	0.644996	0.583969	0.464083	0.692216	0.596478	0.759166	0.669041	0.688935	0.663138	0.695601	0.595812	0.654784	0.684242	0.659733	0.638735	0.682406	0.9375	0.442331	0.669637	0.575194	0.507962	0.527458
OTU_19	0.454601	0.415426	0.471347	0.435099	0.789836	0.714897	0.485714	0.654321	0.712928	0.531168	0.479829	0.385402	0.515185	0.654321	0.403676	0.789836	0.667692	0.580645	0.546247	0.441967	0.630609	0.523132	0.630609	0.551471	0.528846	0.501657	0.503459	0.498448	0.644301	0.438659	0.517799	0.439193	0.688635	0.492228	0.54025	0.453508	0.529536	0.525542	0.460884	0.513587	0.545455	0.533675	0.469474	0.949653	0.504389	0.531653	0.36376	0.714897	0.634049
OTU_76	0.493247	0.519827	0.556585	0.543807	0.79602	0.743506	0.533555	0.616776	0.733333	0.497101	0.52331	0.502481	0.465508	0.616776	0.520185	0.79602	0.713666	0.466619	0.571244	0.493478	0.696362	0.33966	0.696362	0.418335	0.539792	0.511866	0.571633	0.327001	0.56453	0.479946	0.340261	0.509155	0.696709	0.386199	0.577537	0.531416	0.351744	0.586531	0.538624	0.388181	0.52474	0.371947	0.515075	0.955112	0.57809	0.501468	0.47699	0.743506	0.633617
OTU_87	0.418743	0.359262	0.317847	0.341044	0.812548	0.740061	0.340992	0.707759	0.694559	0.493619	0.429338	0.436567	0.493893	0.707759	0.341008	0.812548	0.655937	0.554702	0.55611	0.455914	0.648216	0.52846	0.648216	0.529161	0.54085	0.500787	0.515946	0.537058	0.692473	0.436412	0.489828	0.291667	0.696881	0.496739	0.507763	0.364053	0.503315	0.565035	0.381222	0.498958	0.530958	0.525455	0.430113	0.952932	0.562589	0.526667	0.405879	0.740061	0.634432
OTU_55	0.462253	0.525656	0.564086	0.551163	0.814529	0.757622	0.516059	0.647239	0.706338	0.466806	0.507701	0.47712	0.450797	0.647239	0.526433	0.814529	0.731425	0.455548	0.561052	0.489148	0.677698	0.254	0.677698	0.3552	0.513222	0.47504	0.566298	0.345455	0.6097	0.491867	0.279306	0.484002	0.677291	0.34058	0.553872	0.513089	0.309965	0.572632	0.543779	0.338747	0.499399	0.311189	0.489806	0.956352	0.589437	0.466822	0.481704	0.757622	0.64464
OTU_23	0.438587	0.498272	0.534514	0.518602	0.826423	0.765035	0.457143	0.716216	0.670988	0.4655	0.482074	0.254642	0.415236	0.716216	0.495135	0.826423	0.721511	0.56548	0.503995	0.459557	0.676944	0.509199	0.676944	0.512702	0.526022	0.451898	0.555193	0.531729	0.710491	0.48425	0.471334	0.453469	0.671741	0.486089	0.497785	0.477749	0.471207	0.466431	0.495709	0.47793	0.501423	0.527986	0.437715	0.959803	0.586252	0.436795	0.441262	0.765035	0.653533
OTU_402	0.770662	0.779221	0.807717	0.787547	0.931502	0.911488	0.751064	0.887593	0.769679	0.73394	0.777812	0.785155	0.754521	0.887593	0.770287	0.931502	0.869292	0.80396	0.774226	0.765083	0.860226	0.778388	0.860226	0.752931	0.7524	0.737597	0.833783	0.791577	0.874735	0.80149	0.751465	0.757321	0.827236	0.762803	0.787136	0.746884	0.746721	0.834981	0.762225	0.755275	0.768254	0.7916	0.75106	0.98319	0.851814	0.765899	0.783339	0.911488	0.866222
OTU_11	0.430154	0.451402	0.521502	0.507788	0.803497	0.734104	0.474173	0.687402	0.692124	0.495491	0.466829	0.400667	0.512302	0.687402	0.493207	0.803497	0.673684	0.562039	0.457603	0.516945	0.525826	0.533721	0.525826	0.522019	0.531968	0.412037	0.518713	0.550562	0.681327	0.504377	0.489951	0.418033	0.687692	0.479059	0.531676	0.471014	0.50239	0.507704	0.515937	0.484666	0.499062	0.516005	0.478261	0.948349	0.5829	0.492573	0.436737	0.734104	0.630384
OTU_155	0.723404	0.711905	0.714805	0.75076	0.775	0.676819	0.758757	0.700709	0.845618	0.783547	0.701909	0.71751	0.770287	0.700709	0.74739	0.775	0.738481	0.714945	0.722467	0.757895	0.717617	0.764131	0.717617	0.795259	0.800439	0.778799	0.581986	0.763636	0.685871	0.700265	0.762805	0.726087	0.824447	0.762215	0.756115	0.755	0.773563	0.673378	0.773956	0.766218	0.764794	0.716626	0.757662	0.937229	0.633136	0.770819	0.718203	0.676819	0.649526
OTU_194	0.400819	0.465786	0.547928	0.526587	0.812179	0.746345	0.440067	0.692362	0.678426	0.48494	0.43511	0.42622	0.417984	0.692362	0.499176	0.812179	0.683356	0.553483	0.529012	0.410492	0.67562	0.511013	0.67562	0.500946	0.487155	0.473657	0.513755	0.522447	0.678546	0.475254	0.46608	0.434555	0.661621	0.471953	0.485779	0.445802	0.482305	0.545642	0.502556	0.482244	0.486518	0.480243	0.403885	0.959064	0.567901	0.469893	0.448399	0.746345	0.627576
OTU_358	0.567966	0.599506	0.639752	0.623133	0.868296	0.820922	0.562326	0.760768	0.712505	0.388074	0.575048	0.537321	0.491469	0.760768	0.594683	0.868296	0.772878	0.601931	0.545603	0.558442	0.728794	0.55706	0.728794	0.547178	0.488444	0.519852	0.668303	0.586608	0.746536	0.588638	0.522334	0.557767	0.631174	0.549394	0.607667	0.563424	0.522287	0.648451	0.585721	0.54484	0.500786	0.569959	0.55049	0.966646	0.699616	0.467552	0.585247	0.820922	0.750141
OTU_394	0.576717	0.602709	0.624621	0.621965	0.821593	0.768825	0.566404	0.735525	0.721547	0.45287	0.584009	0.55767	0.52199	0.735525	0.605152	0.821593	0.735772	0.602365	0.557921	0.588148	0.677905	0.595289	0.677905	0.579117	0.488569	0.538264	0.640758	0.590282	0.707352	0.573972	0.559	0.559051	0.626226	0.570613	0.625865	0.590188	0.568349	0.628783	0.62234	0.573347	0.51865	0.571429	0.583139	0.960557	0.668435	0.492861	0.592675	0.768825	0.714583
OTU_440	0.615764	0.588328	0.52974	0.592852	0.663009	0.600295	0.644798	0.674419	0.798216	0.702765	0.640197	0.611324	0.681678	0.674419	0.611856	0.663009	0.708972	0.660944	0.634291	0.654489	0.634002	0.671693	0.634002	0.721809	0.71732	0.705036	0.563337	0.661649	0.600746	0.503656	0.692857	0.612112	0.764853	0.675849	0.702259	0.65399	0.699244	0.608025	0.651496	0.694378	0.663723	0.655814	0.689655	0.928339	0.473441	0.677725	0.601663	0.600295	0.559951
OTU_349	0.419695	0.458384	0.510954	0.485391	0.808735	0.741185	0.455457	0.690751	0.679634	0.450624	0.442105	0.445938	0.413946	0.690751	0.473386	0.808735	0.70664	0.560377	0.552745	0.429654	0.678346	0.482072	0.678346	0.484027	0.498539	0.487435	0.539202	0.475631	0.67382	0.414209	0.449099	0.447045	0.675159	0.454395	0.528587	0.454789	0.471649	0.583673	0.49375	0.473795	0.49941	0.48244	0.441132	0.957143	0.557665	0.465675	0.41973	0.741185	0.621543
OTU_401	0.820316	0.823188	0.823654	0.824964	0.90022	0.886173	0.809819	0.888103	0.825157	0.808878	0.821999	0.815688	0.812713	0.888103	0.82138	0.90022	0.857322	0.834654	0.796917	0.823947	0.830739	0.819552	0.830739	0.82187	0.826359	0.797772	0.838361	0.834416	0.861825	0.829831	0.818295	0.808619	0.849934	0.824014	0.816022	0.811441	0.811546	0.838466	0.815767	0.81483	0.804274	0.822948	0.819969	0.969984	0.849795	0.809982	0.827068	0.886173	0.847231
OTU_135	0.324182	0.451984	0.524064	0.493615	0.827655	0.762701	0.419839	0.7177	0.669278	0.470417	0.319313	0.407386	0.419657	0.7177	0.44835	0.827655	0.693852	0.556858	0.561393	0.359125	0.687699	0.476395	0.687699	0.456329	0.50046	0.447262	0.50553	0.480241	0.704792	0.431748	0.431392	0.380871	0.67967	0.44555	0.392878	0.394861	0.458743	0.572785	0.462889	0.432419	0.526829	0.489398	0.289764	0.957219	0.552083	0.48219	0.372561	0.762701	0.650783
OTU_263	0.505072	0.540345	0.579412	0.565383	0.836439	0.783618	0.491614	0.686772	0.698737	0.455956	0.532344	0.498015	0.449896	0.686772	0.543184	0.836439	0.748134	0.459111	0.519637	0.519941	0.701892	0.439752	0.701892	0.4276	0.508189	0.484557	0.618723	0.44649	0.671642	0.527132	0.371505	0.487939	0.674847	0.419619	0.573445	0.512183	0.368421	0.609415	0.536395	0.407603	0.468786	0.420308	0.513979	0.965302	0.649749	0.457364	0.524202	0.783618	0.682058
OTU_406	0.5	0.501581	0.582033	0.544207	0.856029	0.800599	0.472647	0.748829	0.687653	0.464468	0.533366	0.46331	0.466603	0.748829	0.491009	0.856029	0.731403	0.590076	0.434349	0.493464	0.685493	0.521008	0.685493	0.500217	0.479483	0.327784	0.620282	0.532161	0.742643	0.539881	0.46263	0.470739	0.669741	0.491542	0.564477	0.446325	0.472609	0.596501	0.504417	0.470227	0.490268	0.544885	0.487134	0.964933	0.663667	0.471276	0.48986	0.800599	0.713623
OTU_65	0.404338	0.524123	0.576504	0.552295	0.833112	0.780632	0.501779	0.677548	0.706977	0.453163	0.453108	0.471019	0.420478	0.677548	0.520371	0.833112	0.737417	0.448645	0.578442	0.465569	0.694356	0.345952	0.694356	0.266911	0.50184	0.464393	0.575945	0.371176	0.659392	0.50383	0.179788	0.468581	0.670518	0.247344	0.52036	0.502446	0.206857	0.597637	0.509241	0.211594	0.504128	0.307001	0.413054	0.962076	0.62291	0.467525	0.459989	0.780632	0.663001
OTU_319	0.46021	0.534134	0.576534	0.558226	0.82782	0.781533	0.518135	0.723674	0.718377	0.550808	0.493888	0.501279	0.513935	0.723674	0.546302	0.82782	0.677245	0.615639	0.613695	0.483726	0.711009	0.548824	0.711009	0.57393	0.602713	0.529798	0.5727	0.565269	0.70579	0.490592	0.542781	0.5	0.726995	0.551339	0.487211	0.515737	0.563636	0.621245	0.564267	0.561273	0.577063	0.57941	0.456394	0.945826	0.598789	0.574383	0.488564	0.781533	0.674491
OTU_427	0.429459	0.454964	0.456772	0.450327	0.775563	0.700258	0.472141	0.682438	0.708512	0.547521	0.442572	0.445681	0.480563	0.682438	0.451593	0.775563	0.681818	0.572391	0.545758	0.406414	0.688312	0.502398	0.688312	0.543265	0.564039	0.543117	0.489181	0.473585	0.646586	0.32162	0.487377	0.466049	0.681747	0.503986	0.495098	0.463842	0.514346	0.555136	0.475364	0.518898	0.569536	0.520954	0.441475	0.953608	0.481033	0.532983	0.403974	0.700258	0.602107
OTU_436	0.520944	0.383067	0.284559	0.286443	0.800172	0.729522	0.380326	0.68583	0.743124	0.582021	0.548387	0.516068	0.58808	0.68583	0.379444	0.800172	0.67284	0.631922	0.601167	0.494451	0.661672	0.563478	0.661672	0.603227	0.600773	0.578947	0.56454	0.560407	0.662651	0.463656	0.565286	0.385724	0.713555	0.567582	0.574605	0.441686	0.572016	0.627266	0.40531	0.576581	0.610849	0.588454	0.527707	0.943563	0.543036	0.613459	0.432787	0.729522	0.665884
OTU_352	0.475212	0.488072	0.538304	0.517544	0.801702	0.743525	0.507463	0.681159	0.718203	0.514815	0.503606	0.489484	0.48679	0.681159	0.502375	0.801702	0.693524	0.579584	0.584094	0.445584	0.679012	0.489091	0.679012	0.525424	0.532526	0.527657	0.565121	0.463198	0.657074	0.432046	0.486799	0.489647	0.69453	0.488761	0.535842	0.486336	0.510672	0.59292	0.555792	0.512765	0.545399	0.516526	0.49171	0.953408	0.575873	0.511573	0.45437	0.743525	0.655199
OTU_443	0.777188	0.731355	0.704263	0.741238	0.710247	0.725309	0.758398	0.721704	0.848811	0.740237	0.777328	0.741071	0.759852	0.721704	0.741297	0.710247	0.785057	0.763339	0.716495	0.770983	0.637681	0.770325	0.637681	0.795563	0.757238	0.766949	0.728	0.747126	0.685039	0.709292	0.770463	0.732771	0.771883	0.768061	0.783951	0.769045	0.775072	0.741044	0.769602	0.778897	0.722264	0.750194	0.797523	0.948919	0.724468	0.727399	0.756659	0.725309	0.7506
OTU_116	0.451554	0.458931	0.462197	0.458306	0.782423	0.708227	0.480858	0.699372	0.701237	0.528891	0.478472	0.453722	0.49556	0.699372	0.439189	0.782423	0.689088	0.586755	0.542249	0.450649	0.669485	0.508314	0.669485	0.542116	0.564919	0.54342	0.516202	0.497846	0.661151	0.373068	0.490463	0.44202	0.701477	0.514623	0.535862	0.463744	0.513228	0.575758	0.468383	0.517742	0.568862	0.537389	0.477131	0.949702	0.498812	0.523086	0.409449	0.708227	0.620936
OTU_396	0.451285	0.497822	0.54004	0.54366	0.801136	0.740592	0.501404	0.681853	0.704567	0.523614	0.452842	0.467002	0.485464	0.681853	0.507488	0.801136	0.699351	0.552684	0.558842	0.495428	0.670896	0.510465	0.670896	0.489521	0.551774	0.515991	0.504444	0.529516	0.665904	0.489646	0.460699	0.469069	0.683384	0.449885	0.504451	0.502153	0.459882	0.576674	0.504026	0.465282	0.52657	0.495214	0.439791	0.956026	0.560651	0.526587	0.465261	0.740592	0.637471
OTU_26	0.488514	0.480826	0.511254	0.528289	0.741031	0.647059	0.548589	0.619388	0.750772	0.571105	0.53391	0.404744	0.568966	0.619388	0.511643	0.741031	0.664825	0.561321	0.510655	0.543232	0.573	0.561564	0.573	0.597587	0.60298	0.544038	0.418803	0.557056	0.596579	0.471955	0.558738	0.478863	0.709028	0.532957	0.576873	0.527879	0.572893	0.473189	0.567138	0.551093	0.540238	0.526471	0.561096	0.936999	0.464802	0.561165	0.443465	0.647059	0.540183
OTU_385	0.584826	0.544664	0.541825	0.561683	0.821589	0.769004	0.570098	0.725601	0.747277	0.47641	0.608285	0.553653	0.53913	0.725601	0.535442	0.821589	0.737367	0.618788	0.584242	0.546734	0.714188	0.568427	0.714188	0.56789	0.291273	0.569796	0.609211	0.558528	0.68941	0.545679	0.543956	0.524554	0.626911	0.557224	0.630173	0.562438	0.548625	0.642202	0.548842	0.552618	0.536374	0.569679	0.574409	0.95997	0.598214	0.518026	0.563199	0.769004	0.701585
OTU_166	0.206132	0.455582	0.529229	0.498843	0.81191	0.745836	0.429761	0.707756	0.68088	0.49005	0.326355	0.430211	0.427571	0.707756	0.478141	0.81191	0.699139	0.540187	0.552473	0.411607	0.664831	0.495854	0.664831	0.458636	0.533645	0.463185	0.450925	0.488306	0.68956	0.428571	0.41795	0.408931	0.680383	0.418424	0.444251	0.429258	0.441404	0.550882	0.494635	0.417289	0.526644	0.489196	0.360836	0.958062	0.540222	0.495877	0.396468	0.745836	0.615494
OTU_361	0.609053	0.630163	0.644079	0.651617	0.774951	0.764436	0.607407	0.727897	0.740759	0.484277	0.618117	0.578947	0.565611	0.727897	0.639448	0.774951	0.734776	0.599714	0.554839	0.635544	0.606983	0.61716	0.606983	0.629159	0.575272	0.580699	0.643991	0.619976	0.691845	0.601648	0.596539	0.596618	0.681111	0.599659	0.649205	0.629888	0.602122	0.64186	0.657233	0.605078	0.531167	0.595787	0.63411	0.9545	0.680215	0.525392	0.610871	0.764436	0.702075
OTU_338	0.679395	0.63479	0.571992	0.644301	0.611969	0.515483	0.701766	0.680111	0.841261	0.760679	0.704317	0.676378	0.739459	0.680111	0.673661	0.611969	0.708642	0.703636	0.673524	0.719221	0.634179	0.719659	0.634179	0.773514	0.762674	0.757817	0.552239	0.702844	0.627424	0.594013	0.748027	0.660434	0.79987	0.728289	0.722263	0.715916	0.756213	0.622599	0.710928	0.742945	0.710123	0.697068	0.749578	0.92623	0.533333	0.725298	0.63593	0.515483	0.593452
OTU_206	0.50495	0.541712	0.591038	0.573607	0.836978	0.787819	0.503301	0.723473	0.669856	0.31427	0.534607	0.447429	0.408067	0.723473	0.536971	0.836978	0.731261	0.555164	0.527762	0.517358	0.686024	0.51153	0.686024	0.499773	0.397146	0.470529	0.612085	0.521623	0.70727	0.540805	0.470879	0.480924	0.651195	0.488289	0.55176	0.516957	0.472993	0.58532	0.530681	0.472016	0.478163	0.507361	0.505505	0.963455	0.642247	0.363897	0.50272	0.787819	0.686785
OTU_61	0.615436	0.607169	0.616639	0.626961	0.719205	0.649301	0.651468	0.527675	0.788041	0.634737	0.633089	0.60116	0.613062	0.527675	0.624587	0.719205	0.713718	0.543081	0.616307	0.634627	0.653602	0.539502	0.653602	0.613987	0.674006	0.640765	0.572375	0.447492	0.481618	0.544472	0.566998	0.605335	0.723885	0.544059	0.685415	0.665297	0.572296	0.583977	0.652663	0.569738	0.605491	0.484003	0.660521	0.936639	0.590775	0.597693	0.578871	0.649301	0.635005
OTU_44	0.444503	0.536406	0.586885	0.56524	0.842991	0.794444	0.507587	0.697253	0.70915	0.451736	0.476413	0.492513	0.436536	0.697253	0.515984	0.842991	0.746988	0.455422	0.571662	0.461501	0.710621	0.347191	0.710621	0.203059	0.498435	0.467054	0.609275	0.379797	0.67764	0.527871	0.144928	0.476067	0.663526	0.273749	0.511294	0.501658	0.0714286	0.615159	0.497628	0.217562	0.498403	0.338592	0.413598	0.96384	0.640561	0.477343	0.477054	0.794444	0.690217
OTU_367	0.742671	0.748751	0.725248	0.753338	0.771084	0.704545	0.770361	0.721271	0.831863	0.728473	0.744709	0.726361	0.724954	0.721271	0.74919	0.771084	0.77754	0.722315	0.699588	0.752336	0.709677	0.752625	0.709677	0.770909	0.738847	0.755569	0.672532	0.721174	0.692308	0.696007	0.74768	0.744681	0.678937	0.75	0.769689	0.775534	0.750568	0.727273	0.761072	0.748688	0.70146	0.711465	0.778831	0.949239	0.680698	0.695711	0.755662	0.704545	0.701956
OTU_99	0.919435	0.886326	0.87953	0.892742	0.850416	0.859375	0.910508	0.876307	0.941466	0.926627	0.912854	0.911462	0.927399	0.876307	0.900791	0.850416	0.795455	0.912791	0.909343	0.919003	0.881804	0.919308	0.881804	0.934959	0.923638	0.925094	0.885914	0.914958	0.851171	0.89899	0.925428	0.891952	0.937802	0.926877	0.910314	0.903123	0.929762	0.886861	0.918495	0.927474	0.911532	0.911839	0.930881	0.835979	0.865212	0.922475	0.911334	0.859375	0.883257
OTU_329	0.535889	0.537994	0.507826	0.574047	0.692715	0.613316	0.6235	0.634119	0.792194	0.655775	0.555168	0.540075	0.635216	0.634119	0.557996	0.692715	0.697721	0.634972	0.601438	0.568859	0.660788	0.61126	0.660788	0.671032	0.660388	0.649794	0.417184	0.614266	0.572562	0.467993	0.633431	0.556101	0.746881	0.623515	0.611491	0.602681	0.645714	0.570192	0.601096	0.632231	0.639218	0.595489	0.608939	0.936913	0	0.64216	0.51497	0.613316	0.572527
OTU_280	0.49594	0.360923	0.311927	0.196151	0.810137	0.74	0.38023	0.70038	0.717972	0.55956	0.534897	0.517011	0.572831	0.70038	0.336754	0.810137	0.654247	0.63204	0.59373	0.464619	0.669403	0.571588	0.669403	0.5806	0.566138	0.552727	0.546043	0.556456	0.680482	0.459496	0.556522	0.384421	0.714286	0.54903	0.551407	0.40948	0.564694	0.623783	0.379431	0.563171	0.610131	0.588517	0.507508	0.947541	0.56448	0.59837	0.413837	0.74	0.666418
OTU_75	0.466999	0.520869	0.561669	0.548692	0.821429	0.766949	0.507353	0.658101	0.717202	0.464753	0.500549	0.4893	0.446797	0.658101	0.507559	0.821429	0.725338	0.450362	0.569057	0.490854	0.69385	0.329261	0.69385	0.32373	0.510397	0.479692	0.571056	0.374619	0.620244	0.521264	0.279885	0.48441	0.68251	0.309327	0.550592	0.497204	0.272779	0.592932	0.500507	0.318284	0.498276	0.339239	0.461201	0.962197	0.615033	0.484848	0.476108	0.766949	0.652473
OTU_362	0.514973	0.546674	0.600351	0.589343	0.828873	0.781012	0.540389	0.71661	0.68703	0.330425	0.532086	0.512748	0.439089	0.71661	0.546834	0.828873	0.723541	0.529777	0.536188	0.561023	0.684281	0.540627	0.684281	0.520037	0.447007	0.490086	0.607075	0.538755	0.701342	0.548636	0.486405	0.507911	0.624691	0.503122	0.597201	0.521414	0.490585	0.590879	0.569297	0.492191	0.461629	0.509666	0.524009	0.964739	0.642038	0.419336	0.553562	0.781012	0.694646
OTU_340	0.679395	0.63479	0.571992	0.644301	0.611969	0.515483	0.701766	0.680111	0.841261	0.760679	0.704317	0.676378	0.739459	0.680111	0.673661	0.611969	0.708642	0.703636	0.673524	0.719221	0.634179	0.719659	0.634179	0.773514	0.762674	0.757817	0.552239	0.702844	0.627424	0.594013	0.748027	0.660434	0.79987	0.728289	0.722263	0.715916	0.756213	0.622599	0.710928	0.742945	0.710123	0.697068	0.749578	0.92623	0.533333	0.725298	0.63593	0.515483	0.593452
OTU_264	0.538462	0.513393	0.532827	0.52816	0.800344	0.739425	0.518052	0.622561	0.724219	0.497579	0.556268	0.52381	0.489566	0.622561	0.508031	0.800344	0.723294	0.470888	0.52293	0.527401	0.683721	0.436948	0.683721	0.489482	0.529203	0.515118	0.600145	0.404241	0.591716	0.48855	0.427011	0.492665	0.679958	0.434574	0.611396	0.537378	0.421262	0.590774	0.528836	0.451393	0.483269	0.459716	0.560854	0.956484	0.601351	0.469939	0.527709	0.739425	0.65775
OTU_350	0.519926	0.527321	0.551749	0.573594	0.787313	0.714549	0.52019	0.69898	0.707547	0.548925	0.531443	0.496011	0.492415	0.69898	0.566508	0.787313	0.701516	0.596503	0.558659	0.523112	0.666667	0.543956	0.666667	0.573574	0.560863	0.550056	0.548463	0.537295	0.671175	0.464259	0.544604	0.51192	0.693635	0.54007	0.5911	0.548189	0.555197	0.570294	0.597528	0.558904	0.522846	0.518342	0.545407	0.953598	0.571082	0.502807	0.534142	0.714549	0.610345
OTU_221	0.660057	0.627353	0.687003	0.689021	0.83844	0.791928	0.664297	0.766861	0.784967	0.611839	0.663803	0.654711	0.656598	0.766861	0.65625	0.83844	0.704433	0.699003	0.694948	0.66024	0.734744	0.680971	0.734744	0.669991	0.468002	0.673924	0.687408	0.670775	0.741322	0.65942	0.651767	0.64152	0.714518	0.655943	0.674754	0.657038	0.659542	0.714391	0.679897	0.660612	0.654103	0.649778	0.674049	0.952381	0.715459	0.636311	0.654698	0.791928	0.7506
OTU_369	0.600949	0.635014	0.700104	0.652425	0.910011	0.877345	0.570166	0.83027	0.718778	0.49163	0.603272	0.619709	0.538906	0.83027	0.617805	0.910011	0.813277	0.686772	0.671353	0.553702	0.807471	0.596989	0.807471	0.514639	0.412509	0.55563	0.740531	0.618444	0.81939	0.669002	0.528856	0.6	0.547051	0.559755	0.630105	0.559813	0.521841	0.750089	0.580709	0.546974	0.617923	0.637889	0.514464	0.978269	0.763746	0.563852	0.628503	0.877345	0.810579
OTU_372	0.979827	0.979407	0.976167	0.978102	0.958621	0.955381	0.981595	0.958904	0.983534	0.980216	0.979351	0.976518	0.981374	0.958904	0.978355	0.958621	0.960331	0.97771	0.978927	0.981156	0.96587	0.977139	0.96587	0.982976	0.981366	0.981646	0.973236	0.979845	0.967626	0.975472	0.980793	0.979198	0.979943	0.979125	0.981061	0.980342	0.981873	0.975734	0.979747	0.980637	0.980661	0.978411	0.983099	0.849462	0.967871	0.976642	0.977165	0.955381	0.971524
OTU_274	0.661433	0.636086	0.650685	0.672794	0.625	0.673699	0.665576	0.719382	0.794843	0.712156	0.674227	0.657016	0.692638	0.719382	0.675895	0.625	0.682379	0.694118	0.638208	0.693004	0.575495	0.719682	0.575495	0.743052	0.732326	0.70006	0.650146	0.724469	0.691228	0.630563	0.713278	0.641897	0.770144	0.701323	0.712534	0.685592	0.72133	0.653	0.695889	0.714876	0.655275	0.679908	0.717949	0.932897	0.650256	0.667351	0.680029	0.673699	0.641266
OTU_223	0.467989	0.495833	0.539673	0.532258	0.816964	0.758468	0.481441	0.711048	0.709058	0.487348	0.462601	0.466346	0.456498	0.711048	0.491913	0.816964	0.717726	0.534142	0.54781	0.462758	0.688366	0.480977	0.688366	0.494005	0.508442	0.512834	0.556534	0.501726	0.684099	0.482097	0.442379	0.472748	0.683495	0.46776	0.526581	0.501811	0.453978	0.591644	0.501292	0.467996	0.52853	0.496044	0.418712	0.960507	0.593579	0.475057	0.450898	0.758468	0.668067
OTU_73	0.488047	0.515971	0.5625	0.557134	0.805331	0.751981	0.535636	0.622885	0.723853	0.489239	0.511912	0.502454	0.466704	0.622885	0.514891	0.805331	0.70723	0.447443	0.554768	0.505606	0.674349	0.357463	0.674349	0.38108	0.522062	0.502151	0.556429	0.381169	0.587903	0.510204	0.318236	0.487848	0.685035	0.350888	0.556382	0.512286	0.323374	0.575234	0.535958	0.364959	0.507335	0.342697	0.504514	0.956946	0.593502	0.491813	0.481913	0.751981	0.627586
OTU_276	0.661433	0.636086	0.650685	0.672794	0.625	0.673699	0.665576	0.719382	0.794843	0.712156	0.674227	0.657016	0.692638	0.719382	0.675895	0.625	0.682379	0.694118	0.638208	0.693004	0.575495	0.719682	0.575495	0.743052	0.732326	0.70006	0.650146	0.724469	0.691228	0.630563	0.713278	0.641897	0.770144	0.701323	0.712534	0.685592	0.72133	0.653	0.695889	0.714876	0.655275	0.679908	0.717949	0.932897	0.650256	0.667351	0.680029	0.673699	0.641266
OTU_287	0.581017	0.469649	0.29029	0.409688	0.706737	0.62356	0.515048	0.658158	0.777063	0.659526	0.614919	0.57489	0.646531	0.658158	0.506067	0.706737	0.679474	0.64687	0.606715	0.610876	0.600872	0.635823	0.600872	0.689637	0.6768	0.656874	0.510284	0.626465	0.611543	0.476232	0.661671	0.498536	0.754594	0.649631	0.653795	0.564698	0.671541	0.604717	0.562186	0.662999	0.627562	0.629329	0.645936	0.93188	0.499482	0.657844	0.535211	0.62356	0.617773
OTU_15	1	1	1	1	1	1	1	1	1	1	1	1	1	1	1	1	1	1	1	1	1	1	1	1	1	1	1	1	1	1	1	1	1	1	1	1	1	1	1	1	1	1	1	1	1	1	1	1	1
OTU_66	0.404829	0.528177	0.575406	0.55412	0.832319	0.77815	0.504611	0.674119	0.707889	0.455534	0.454045	0.472159	0.426855	0.674119	0.521852	0.832319	0.737554	0.448693	0.579007	0.462664	0.69305	0.346855	0.69305	0.26522	0.501624	0.466902	0.573853	0.365534	0.653872	0.504467	0.180202	0.472162	0.670555	0.246273	0.520299	0.504438	0.201272	0.600251	0.510544	0.213326	0.507214	0.295425	0.417442	0.961356	0.621469	0.471065	0.463621	0.77815	0.663827
OTU_113	0.445946	0.437975	0.478114	0.46925	0.803906	0.739737	0.462451	0.717407	0.716486	0.533534	0.474606	0.454433	0.510582	0.717407	0.404704	0.803906	0.689704	0.582647	0.581582	0.411699	0.691155	0.510251	0.691155	0.532158	0.556402	0.511799	0.526652	0.493191	0.687773	0.405647	0.497648	0.443182	0.687284	0.5	0.521539	0.449727	0.509463	0.605082	0.449236	0.512994	0.563364	0.549609	0.45598	0.953798	0.521803	0.552009	0.37323	0.739737	0.652778
OTU_268	0.895924	0.881469	0.862312	0.88534	0.66113	0.700521	0.902271	0.834254	0.922299	0.913148	0.895089	0.882064	0.906675	0.834254	0.89512	0.66113	0.850394	0.884422	0.862573	0.908803	0.79966	0.901034	0.79966	0.920398	0.918228	0.910134	0.836207	0.888627	0.788151	0.870599	0.911471	0.893473	0.914591	0.90224	0.905375	0.907987	0.912302	0.846743	0.908222	0.909377	0.885808	0.877622	0.918275	0.88172	0.824798	0.894853	0.887122	0.700521	0.786078
OTU_57	0.448873	0.534773	0.586264	0.564549	0.844612	0.795031	0.492552	0.697236	0.699049	0.461575	0.468864	0.488961	0.435218	0.697236	0.523215	0.844612	0.745812	0.463253	0.565457	0.465567	0.713772	0.31473	0.713772	0.266599	0.49618	0.456905	0.599765	0.36779	0.673354	0.518602	0.177816	0.48283	0.666966	0.298275	0.520246	0.494983	0.188097	0.602266	0.508042	0.266521	0.500534	0.297939	0.418989	0.962893	0.642606	0.482474	0.480749	0.795031	0.688564
OTU_89	0.471065	0.354473	0.36093	0.357992	0.816421	0.743034	0.315789	0.701625	0.705533	0.514967	0.498274	0.453416	0.521556	0.701625	0.360025	0.816421	0.661616	0.573708	0.535463	0.45049	0.64797	0.526227	0.64797	0.539848	0.526265	0.496021	0.553459	0.525522	0.69186	0.468874	0.5	0.302872	0.690064	0.50082	0.53671	0.37779	0.508709	0.57384	0.378286	0.504448	0.530383	0.537341	0.479177	0.95451	0.589689	0.533482	0.433623	0.743034	0.663762
OTU_301	0.716667	0.598236	0.593607	0.643405	0.782282	0.717115	0.674388	0.728938	0.826859	0.745031	0.718348	0.693441	0.744005	0.728938	0.607091	0.782282	0.627262	0.706985	0.711129	0.71781	0.703488	0.720648	0.703488	0.769672	0.76045	0.747487	0.65507	0.719298	0.677656	0.634418	0.738137	0.615441	0.819181	0.739888	0.731874	0.666037	0.747717	0.682412	0.680149	0.741329	0.722822	0.694444	0.75054	0.905861	0.656873	0.75098	0.681255	0.717115	0.722412
OTU_265	0.512926	0.545117	0.586298	0.585468	0.795068	0.736007	0.548136	0.62291	0.713948	0.49008	0.539451	0.498106	0.485987	0.62291	0.556189	0.795068	0.72047	0.431315	0.523358	0.553383	0.6607	0.465972	0.6607	0.47455	0.541958	0.5	0.565886	0.474906	0.608731	0.527759	0.428246	0.511364	0.669287	0.43486	0.594286	0.553135	0.429613	0.56189	0.575979	0.452394	0.430079	0.415172	0.54	0.961767	0.603997	0.468046	0.528946	0.736007	0.655521
OTU_150	0.746918	0.733878	0.722169	0.758294	0.441624	0.536082	0.783838	0.68125	0.864336	0.803922	0.752024	0.746221	0.793388	0.68125	0.766595	0.441624	0.743658	0.749053	0.746133	0.787461	0.633929	0.78033	0.633929	0.81684	0.814566	0.799375	0.612245	0.761977	0.651446	0.697111	0.795692	0.757553	0.838796	0.778891	0.795785	0.79017	0.797712	0.686321	0.795995	0.794045	0.779412	0.746857	0.799206	0.914508	0.63602	0.776588	0.736471	0.536082	0.652111
OTU_298	1	1	1	1	1	1	1	1	1	1	1	1	1	1	1	1	1	1	1	1	1	1	1	1	1	1	1	1	1	1	1	1	1	1	1	1	1	1	1	1	1	1	1	1	1	1	1	1	1
OTU_247	0.712111	0.692547	0.688	0.704407	0.731749	0.661905	0.734334	0.0142276	0.839185	0.73913	0.70742	0.692425	0.727444	0.0142276	0.704941	0.731749	0.742389	0.628302	0.699656	0.724861	0.682957	0.683908	0.682957	0.730939	0.758145	0.72896	0.658689	0.645385	0.505865	0.669852	0.69944	0.696991	0.798843	0.674104	0.760388	0.735059	0.702801	0.6548	0.734932	0.694532	0.703563	0.623838	0.74861	0.934363	0.630631	0.720914	0.671744	0.661905	0.689356
OTU_202	0.615435	0.629811	0.624214	0.657395	0.74106	0.667064	0.641498	0.696875	0.759872	0.5672	0.644101	0.583571	0.605566	0.696875	0.648734	0.74106	0.722275	0.63937	0.558158	0.66913	0.614017	0.663706	0.614017	0.682889	0.628804	0.627358	0.599462	0.657652	0.643232	0.604022	0.656818	0.608378	0.712913	0.65199	0.668387	0.651014	0.658482	0.600736	0.671795	0.657339	0.557091	0.624729	0.675761	0.943734	0.627993	0.552218	0.626276	0.667064	0.643947
OTU_281	0.58023	0.466454	0.286286	0.406404	0.706579	0.623724	0.512312	0.659669	0.77754	0.657272	0.612231	0.571953	0.644949	0.659669	0.503212	0.706579	0.679435	0.646918	0.605746	0.610139	0.601087	0.634983	0.601087	0.688923	0.674667	0.655314	0.509286	0.625602	0.61326	0.47541	0.66091	0.495608	0.755174	0.648831	0.651132	0.562186	0.670787	0.602262	0.559673	0.662233	0.627645	0.628403	0.643753	0.930801	0.495337	0.656129	0.532246	0.623724	0.61793
OTU_422	0.487911	0.430016	0.483407	0.458225	0.857548	0.805099	0.353878	0.764187	0.679411	0.502195	0.522673	0.482917	0.490385	0.764187	0.423891	0.857548	0.711454	0.609407	0.544549	0.460508	0.723416	0.541431	0.723416	0.516035	0.495291	0.470046	0.623384	0.553059	0.746572	0.513815	0.486243	0.394901	0.651033	0.509469	0.531475	0.396618	0.485281	0.638678	0.415355	0.500224	0.524541	0.568744	0.445623	0.96587	0.658378	0.497587	0.467413	0.805099	0.711197
OTU_291	0.529589	0.412096	0.268581	0.308092	0.794708	0.712988	0.417506	0.693345	0.735422	0.57815	0.553281	0.517532	0.57728	0.693345	0.404325	0.794708	0.679487	0.617587	0.571918	0.512113	0.66145	0.56956	0.66145	0.607662	0.594823	0.564719	0.566923	0.57361	0.655696	0.457875	0.579957	0.418374	0.724282	0.565365	0.59118	0.463743	0.586513	0.612043	0.441351	0.580835	0.598773	0.587556	0.561386	0.942723	0.557615	0.584211	0.483976	0.712988	0.653751
OTU_420	0.829569	0.802344	0.804152	0.811927	0.808	0.77087	0.818242	0.77266	0.882284	0.848152	0.825752	0.80613	0.826467	0.77266	0.830369	0.808	0.795039	0.80239	0.780269	0.836673	0.782138	0.825297	0.782138	0.856077	0.847253	0.818012	0.79831	0.830792	0.802759	0.797909	0.838226	0.817021	0.88151	0.830749	0.837589	0.833844	0.844042	0.798246	0.843447	0.83906	0.810831	0.8184	0.847969	0.892265	0.788396	0.827109	0.815613	0.77087	0.794157
OTU_183	0.718968	0.708171	0.701252	0.717773	0.77665	0.755319	0.750815	0.72423	0.839633	0.783257	0.725282	0.721548	0.764163	0.72423	0.727839	0.77665	0.66582	0.740088	0.760833	0.729478	0.753641	0.743572	0.753641	0.78838	0.78548	0.776371	0.686397	0.746753	0.697644	0.686138	0.768772	0.718772	0.837429	0.76388	0.699558	0.749075	0.772012	0.726042	0.753525	0.773596	0.761205	0.732016	0.755034	0.9	0.685777	0.759864	0.700906	0.755319	0.739342
OTU_56	0.440556	0.537673	0.589333	0.570149	0.851319	0.804516	0.491994	0.711111	0.696761	0.456704	0.46728	0.491614	0.427518	0.711111	0.52123	0.851319	0.751809	0.482938	0.58126	0.459048	0.72267	0.317825	0.72267	0.254783	0.495599	0.463042	0.608942	0.363128	0.684305	0.527808	0.170129	0.487089	0.665788	0.293348	0.513812	0.479471	0.178355	0.624146	0.503016	0.259517	0.511375	0.314045	0.403828	0.965123	0.646425	0.482134	0.482812	0.804516	0.699358
OTU_272	0.488372	0.521599	0.534786	0.537295	0.777277	0.71618	0.500294	0.698934	0.695289	0.547707	0.522424	0.480996	0.497439	0.698934	0.54449	0.777277	0.707373	0.574292	0.513324	0.53209	0.667737	0.556475	0.667737	0.585888	0.582341	0.529542	0.53096	0.565375	0.67102	0.507671	0.545013	0.500309	0.675575	0.548842	0.577949	0.54615	0.549258	0.577778	0.556578	0.544173	0.490234	0.525379	0.538344	0.95781	0.562992	0.517803	0.517328	0.71618	0.624897
OTU_191	0.418808	0.486842	0.520076	0.511669	0.816493	0.747961	0.450195	0.71075	0.655525	0.440042	0.442957	0.42284	0.406977	0.71075	0.503593	0.816493	0.705327	0.543382	0.533292	0.453001	0.679889	0.463569	0.679889	0.481643	0.513449	0.465608	0.54663	0.483421	0.680113	0.438239	0.448203	0.443341	0.659259	0.463602	0.517435	0.465326	0.460424	0.557547	0.502064	0.468832	0.491145	0.487775	0.439516	0.956716	0.581843	0.452299	0.462908	0.747961	0.62256
OTU_431	0.486588	0.53518	0.559432	0.540526	0.831622	0.771798	0.493243	0.741391	0.689595	0.494426	0.488347	0.482661	0.453464	0.741391	0.525353	0.831622	0.733499	0.582501	0.586384	0.43808	0.722363	0.489995	0.722363	0.505963	0.53604	0.516732	0.590852	0.5	0.702295	0.499398	0.484848	0.517076	0.657333	0.49433	0.518319	0.498006	0.488998	0.640173	0.523973	0.51564	0.536986	0.521987	0.392589	0.957241	0.603338	0.514815	0.488541	0.771798	0.676066
OTU_5	0.496544	0.451305	0.528439	0.499083	0.812698	0.748428	0.485634	0.684451	0.70116	0.506962	0.515832	0.421323	0.494857	0.684451	0.461085	0.812698	0.707092	0.563885	0.435986	0.492505	0.638427	0.520069	0.638427	0.546062	0.508458	0.386298	0.560734	0.520047	0.668675	0.499013	0.490696	0.475059	0.682436	0.491931	0.562288	0.479653	0.507517	0.56196	0.501068	0.497608	0.513301	0.530902	0.519743	0.953339	0.583273	0.490698	0.43797	0.748428	0.66371
OTU_201	0.593209	0.505645	0.501821	0.570557	0.706215	0.617486	0.622222	0.659649	0.780769	0.666475	0.617301	0.579425	0.647818	0.659649	0.560284	0.706215	0.680467	0.659785	0.606965	0.616337	0.626126	0.657047	0.626126	0.693164	0.66113	0.654358	0.519797	0.617479	0.592417	0.519164	0.652952	0.555233	0.760341	0.638978	0.6573	0.606897	0.671098	0.585415	0.621672	0.657501	0.643321	0.617692	0.662797	0.933432	0.499458	0.636917	0.560572	0.617486	0.617117
OTU_399	0.99126	0.989967	0.987854	0.99014	0.957692	0.966197	0.99173	0.977551	0.992962	0.992762	0.991051	0.990172	0.992223	0.977551	0.99126	0.957692	0.989865	0.987578	0.98827	0.9924	0.980496	0.991071	0.980496	0.993367	0.993186	0.992337	0.985019	0.990573	0.977401	0.988495	0.992509	0.990984	0.993497	0.991853	0.991558	0.992332	0.992692	0.985526	0.992352	0.992448	0.99018	0.989474	0.99319	0.972973	0.983516	0.99117	0.990446	0.966197	0.978984
OTU_139	0.974508	0.974167	0.967709	0.974611	0.938628	0.931507	0.977992	0.952	0.982154	0.98012	0.9739	0.973017	0.977979	0.952	0.976744	0.938628	0.952782	0.971223	0.969815	0.977834	0.95637	0.973958	0.95637	0.981215	0.982436	0.979605	0.960199	0.974118	0.947955	0.967433	0.978152	0.975244	0.987848	0.979012	0.973906	0.979592	0.979306	0.962092	0.979644	0.979258	0.978049	0.974695	0.980136	0.835294	0.956224	0.978006	0.972951	0.931507	0.960549
OTU_407	0.436221	0.47385	0.508086	0.510366	0.801453	0.733173	0.458837	0.693831	0.676792	0.482904	0.470203	0.220364	0.415904	0.693831	0.487194	0.801453	0.695464	0.553135	0.469027	0.469722	0.621726	0.521289	0.621726	0.540164	0.529296	0.444568	0.502954	0.539451	0.682909	0.44269	0.492537	0.442753	0.662391	0.486259	0.507674	0.473195	0.503912	0.428345	0.521164	0.496261	0.49539	0.524017	0.473953	0.956311	0.545048	0.40727	0.430108	0.733173	0.610209
OTU_137	0.571429	0.651311	0.670588	0.675843	0.772554	0.711165	0.667901	0.707027	0.7918	0.681717	0.604905	0.628734	0.667062	0.707027	0.671775	0.772554	0.672485	0.655145	0.686409	0.649734	0.714575	0.660353	0.714575	0.683412	0.711227	0.662941	0.626594	0.661258	0.689947	0.616601	0.655213	0.634963	0.793064	0.649318	0.612569	0.672897	0.662301	0.648848	0.696449	0.652582	0.685072	0.620612	0.648604	0.929167	0.642384	0.674792	0.635858	0.711165	0.687885
OTU_195	0.540459	0.554839	0.605353	0.597395	0.817604	0.774956	0.539227	0.729909	0.720039	0.575646	0.557169	0.519608	0.533447	0.729909	0.601273	0.817604	0.682296	0.623288	0.590041	0.556412	0.683866	0.576029	0.683866	0.606934	0.591867	0.558807	0.606495	0.591489	0.723663	0.541579	0.566631	0.545622	0.702515	0.569073	0.548267	0.569627	0.583333	0.622613	0.604912	0.585929	0.554847	0.571615	0.549871	0.949763	0.635874	0.537432	0.555276	0.774956	0.670782
OTU_437	0.487643	0.356589	0.228524	0.294928	0.795337	0.714655	0.358503	0.694779	0.707854	0.523256	0.510523	0.472456	0.53125	0.694779	0.327333	0.795337	0.652582	0.595858	0.545148	0.473003	0.661151	0.551402	0.661151	0.577295	0.56442	0.541037	0.554478	0.540884	0.65781	0.397794	0.535829	0.353138	0.706578	0.547327	0.540993	0.410241	0.550104	0.591078	0.382177	0.547441	0.563071	0.557668	0.506186	0.946444	0.535742	0.54773	0.440678	0.714655	0.652723
OTU_28	0.712111	0.692547	0.688	0.704407	0.731749	0.661905	0.734334	0.0142276	0.839185	0.73913	0.70742	0.692425	0.727444	0.0142276	0.704941	0.731749	0.742389	0.628302	0.699656	0.724861	0.682957	0.683908	0.682957	0.730939	0.758145	0.72896	0.658689	0.645385	0.505865	0.669852	0.69944	0.696991	0.798843	0.674104	0.760388	0.735059	0.702801	0.6548	0.734932	0.694532	0.703563	0.623838	0.74861	0.934363	0.630631	0.720914	0.671744	0.661905	0.689356
OTU_235	1	1	1	1	1	1	1	1	1	1	1	1	1	1	1	1	1	1	1	1	1	1	1	1	1	1	1	1	1	1	1	1	1	1	1	1	1	1	1	1	1	1	1	1	1	1	1	1	1
OTU_127	0.304054	0.414724	0.481789	0.456754	0.813401	0.746043	0.444384	0.700139	0.69469	0.464718	0.319581	0.391492	0.446741	0.700139	0.41413	0.813401	0.676944	0.546914	0.552821	0.3875	0.664613	0.480534	0.664613	0.459277	0.507583	0.473385	0.455187	0.493205	0.677464	0.420403	0.417152	0.365003	0.689541	0.422822	0.406398	0.401191	0.434917	0.536469	0.439578	0.409722	0.538634	0.466019	0.32	0.958393	0.516129	0.481481	0.352648	0.746043	0.614569
OTU_368	0.54617	0.560488	0.59233	0.579576	0.828975	0.777545	0.523069	0.720678	0.698901	0.370133	0.566719	0.506842	0.468229	0.720678	0.567218	0.828975	0.724116	0.566404	0.500929	0.559051	0.678571	0.56063	0.678571	0.538952	0.446903	0.482335	0.609108	0.556216	0.708835	0.549614	0.517787	0.510371	0.621528	0.532959	0.595213	0.546837	0.511992	0.60026	0.571497	0.522019	0.46694	0.532099	0.56102	0.963855	0.643267	0.421866	0.556039	0.777545	0.682062
OTU_92	0.857342	0.806031	0.810785	0.838155	0.859611	0.833645	0.851802	0.851515	0.917209	0.878999	0.854908	0.854727	0.879406	0.851515	0.81444	0.859611	0.751825	0.863845	0.864675	0.854309	0.831461	0.860876	0.831461	0.885791	0.880926	0.869378	0.81768	0.86031	0.835517	0.834813	0.872892	0.823529	0.920157	0.86736	0.851608	0.832591	0.881802	0.848824	0.851968	0.875983	0.863567	0.861874	0.871667	0.85567	0.831184	0.891763	0.834098	0.833645	0.854025
OTU_71	0.496407	0.531152	0.543836	0.523511	0.799828	0.733673	0.54223	0.602234	0.74477	0.536892	0.529656	0.494576	0.505574	0.602234	0.527273	0.799828	0.722963	0.501425	0.571712	0.491394	0.692544	0.390402	0.692544	0.441565	0.556994	0.539168	0.564767	0.377524	0.584394	0.52834	0.357314	0.506352	0.694142	0.336943	0.566392	0.552223	0.376168	0.59273	0.546187	0.361178	0.548585	0.377493	0.521163	0.950218	0.587434	0.539766	0.469309	0.733673	0.644726
OTU_354	0.558215	0.572995	0.597523	0.576484	0.826585	0.767372	0.566474	0.719362	0.728047	0.447911	0.567834	0.517507	0.495197	0.719362	0.578326	0.826585	0.743763	0.58307	0.5228	0.58963	0.693182	0.55433	0.693182	0.55929	0.529526	0.532266	0.642717	0.551959	0.699281	0.568785	0.528871	0.559912	0.655539	0.543432	0.625999	0.574724	0.527988	0.60929	0.581963	0.537755	0.481774	0.551827	0.585854	0.962074	0.648922	0.478938	0.582541	0.767372	0.698592
OTU_266	0.51688	0.552503	0.591797	0.587957	0.803005	0.747954	0.53378	0.640523	0.716831	0.49947	0.543981	0.507165	0.471316	0.640523	0.563698	0.803005	0.721133	0.448551	0.511848	0.55887	0.657915	0.465895	0.657915	0.476774	0.540755	0.504637	0.599575	0.485149	0.614135	0.527224	0.430187	0.501196	0.677019	0.432208	0.599774	0.549497	0.430641	0.57164	0.568597	0.440181	0.450549	0.431572	0.545319	0.96057	0.624006	0.454878	0.536424	0.747954	0.667176
OTU_24	0.548234	0.573508	0.59952	0.617585	0.753959	0.683529	0.599874	0.654135	0.750806	0.618369	0.568027	0.419586	0.575926	0.654135	0.606001	0.753959	0.706897	0.579639	0.528007	0.62822	0.614823	0.621321	0.614823	0.654289	0.655485	0.581862	0.520794	0.628283	0.653846	0.560159	0.611502	0.54007	0.744145	0.606231	0.637203	0.598676	0.614055	0.0065445	0.63965	0.606868	0.591489	0.579104	0.630894	0.947903	0.568138	0.550853	0.551971	0.683529	0.591772
OTU_393	0.683645	0.728528	0.764822	0.727298	0.926836	0.899386	0.677463	0.866492	0.7289	0.57336	0.688846	0.700449	0.633076	0.866492	0.706089	0.926836	0.854603	0.754201	0.735445	0.669069	0.85198	0.69235	0.85198	0.63857	0.587705	0.647267	0.796397	0.705834	0.856604	0.739807	0.648138	0.69449	0.707771	0.674002	0.713466	0.666756	0.647925	0.80293	0.686461	0.655998	0.69209	0.721035	0.634443	0.982117	0.810811	0.649192	0.710534	0.899386	0.850332
OTU_165	0.835949	0.853428	0.85175	0.868966	0.825397	0.812379	0.864542	0.820189	0.898367	0.876319	0.837209	0.851823	0.862374	0.820189	0.864301	0.825397	0.811533	0.846516	0.854334	0.857676	0.834043	0.859075	0.834043	0.882766	0.887052	0.867163	0.800905	0.870206	0.819133	0.82491	0.867316	0.861032	0.907395	0.868713	0.826316	0.862843	0.877804	0.829885	0.878528	0.870416	0.852827	0.844756	0.860124	0.901361	0.809409	0.868531	0.854009	0.812379	0.807471
OTU_381	0.611945	0.639686	0.70141	0.658177	0.909807	0.877857	0.584975	0.829164	0.722761	0.489636	0.611036	0.623626	0.555222	0.829164	0.617021	0.909807	0.816491	0.689137	0.682573	0.560026	0.812057	0.610027	0.812057	0.527867	0.426298	0.559086	0.744577	0.632075	0.821314	0.674282	0.540406	0.604068	0.544184	0.565173	0.647817	0.579634	0.531012	0.754478	0.577865	0.553866	0.621863	0.641176	0.528308	0.97777	0.764065	0.575747	0.63181	0.877857	0.812168
OTU_47	0.542752	0.621556	0.666945	0.637883	0.886127	0.848989	0.582558	0.779438	0.691212	0.526878	0.566869	0.587969	0.534402	0.779438	0.59592	0.886127	0.79914	0.595217	0.656822	0.552581	0.779639	0.484202	0.779639	0.363896	0.552718	0.547555	0.696576	0.519574	0.763776	0.628535	0.348656	0.570331	0.697531	0.431799	0.601276	0.572132	0.3255	0.708061	0.562452	0.38648	0.599101	0.512228	0.508831	0.972851	0.723793	0.566546	0.573548	0.848989	0.767968
OTU_366	0.463108	0.512129	0.564679	0.545502	0.84254	0.787745	0.494758	0.723259	0.689858	0.376826	0.467018	0.472298	0.444945	0.723259	0.506863	0.84254	0.723278	0.557583	0.553941	0.494011	0.695092	0.503345	0.695092	0.446338	0.369299	0.483527	0.576159	0.501321	0.703589	0.520431	0.422521	0.460925	0.65279	0.44416	0.534765	0.492048	0.435334	0.604805	0.508095	0.417169	0.492424	0.494432	0.454461	0.963717	0.629187	0.42	0.466558	0.787745	0.687769
OTU_357	0.798931	0.784858	0.777682	0.812726	0.82069	0.78882	0.801278	0.763194	0.872304	0.779015	0.804333	0.791483	0.788177	0.763194	0.808482	0.82069	0.774545	0.772286	0.774958	0.809976	0.750948	0.790841	0.750948	0.813595	0.799561	0.789666	0.782522	0.788009	0.76326	0.755932	0.799882	0.790634	0.837838	0.787995	0.806496	0.808383	0.801739	0.785641	0.81802	0.806872	0.762585	0.762846	0.816558	0.92053	0.785037	0.775566	0.794982	0.78882	0.774908
OTU_421	0.455562	0.494154	0.545159	0.530077	0.807267	0.749221	0.520263	0.628842	0.7283	0.516573	0.487748	0.508147	0.474058	0.628842	0.498856	0.807267	0.716282	0.448565	0.5734	0.467786	0.686459	0.38015	0.686459	0.367129	0.524976	0.511886	0.55493	0.354628	0.608899	0.486807	0.303805	0.473093	0.678051	0.220771	0.555178	0.511628	0.324841	0.595388	0.518129	0.321513	0.518274	0.353306	0.479051	0.951356	0.580344	0.480792	0.464789	0.749221	0.648368
OTU_84	0.484555	0.340471	0.299598	0.213252	0.797227	0.719586	0.377358	0.683483	0.71735	0.546924	0.514732	0.480931	0.554895	0.683483	0.330887	0.797227	0.649606	0.601469	0.57766	0.471783	0.6464	0.558017	0.6464	0.583414	0.574951	0.540087	0.54778	0.532682	0.65369	0.429501	0.543467	0.364362	0.71216	0.543928	0.55898	0.398335	0.556019	0.604582	0.381524	0.5504	0.582027	0.564832	0.51286	0.944248	0.549219	0.575029	0.421575	0.719586	0.650794
OTU_22	0.670949	0.653078	0.619626	0.659859	0.647378	0.537262	0.705804	0.667575	0.828669	0.738543	0.703966	0.608625	0.71066	0.667575	0.688732	0.647378	0.735294	0.695067	0.622951	0.705882	0.589812	0.708245	0.589812	0.749728	0.745819	0.713212	0.573009	0.690936	0.634538	0.59707	0.721883	0.668617	0.787289	0.708361	0.727079	0.713838	0.729278	0.567164	0.71375	0.720443	0.682833	0.673453	0.735393	0.922027	0.55119	0.691218	0.648335	0.537262	0.592297
OTU_154	0.899929	0.899838	0.883946	0.903251	0.863636	0.847345	0.90224	0.87069	0.930031	0.915577	0.886179	0.893939	0.912158	0.87069	0.910828	0.863636	0.858877	0.899903	0.893953	0.90527	0.864486	0.901818	0.864486	0.924292	0.923464	0.914107	0.85967	0.903201	0.859247	0.884686	0.915337	0.896018	0.9375	0.910963	0.884498	0.90995	0.921241	0.860837	0.918329	0.918669	0.907946	0.896027	0.905789	0.820513	0.843467	0.911492	0.89166	0.847345	0.878234
OTU_70	0.595799	0.615962	0.612043	0.6158	0.8	0.745512	0.628228	0.62435	0.776813	0.625276	0.618806	0.623324	0.619407	0.62435	0.613451	0.8	0.731903	0.573354	0.664748	0.612996	0.705009	0.523066	0.705009	0.574204	0.663575	0.628359	0.628044	0.480519	0.605317	0.570122	0.521554	0.61104	0.749153	0.486877	0.655542	0.639047	0.528537	0.658804	0.650562	0.533898	0.623577	0.506435	0.631329	0.937204	0.631902	0.613536	0.581806	0.745512	0.695167
OTU_138	0.53012	0.534003	0.550215	0.587629	0.740157	0.608696	0.620513	0.658399	0.778078	0.65584	0.5235	0.554887	0.645745	0.658399	0.569655	0.740157	0.675926	0.608514	0.630659	0.604651	0.646681	0.635757	0.646681	0.673362	0.687633	0.649792	0.479757	0.606916	0.644664	0.503004	0.63161	0.556818	0.77023	0.617928	0.604181	0.610668	0.654994	0.561576	0.626739	0.632836	0.663655	0.604246	0.616292	0.93454	0.531346	0.650066	0.553585	0.608696	0.594475
OTU_245	0.449974	0.543455	0.593443	0.579321	0.846875	0.802591	0.519259	0.706359	0.710893	0.463288	0.47869	0.514815	0.439401	0.706359	0.532242	0.846875	0.745958	0.463576	0.587439	0.471753	0.717015	0.343697	0.717015	0.213158	0.50647	0.483886	0.611402	0.384746	0.674389	0.527996	0.178286	0.490166	0.662911	0.269796	0.520492	0.507342	0.126524	0.626245	0.507569	0.252614	0.509554	0.339829	0.421499	0.964868	0.648364	0.493606	0.489102	0.802591	0.690346
OTU_37	0.457043	0.551244	0.605467	0.565068	0.854408	0.807714	0.529029	0.715035	0.720031	0.465666	0.484383	0.506104	0.457643	0.715035	0.51419	0.854408	0.756348	0.491564	0.593943	0.482266	0.723249	0.392857	0.723249	0.162148	0.502584	0.459155	0.619309	0.405016	0.695879	0.550945	0.208423	0.490837	0.67593	0.265905	0.532815	0.509991	0.193653	0.633352	0.490349	0.217368	0.52436	0.380952	0.436151	0.965718	0.660088	0.497067	0.488301	0.807714	0.704983
OTU_123	0.906273	0.899836	0.896686	0.9112	0.880556	0.873589	0.918644	0.869643	0.942999	0.927381	0.904867	0.900081	0.921355	0.869643	0.910201	0.880556	0.855799	0.905325	0.916435	0.916352	0.895312	0.916242	0.895312	0.928689	0.938127	0.926554	0.861446	0.911674	0.884298	0.890654	0.92089	0.906597	0.949725	0.919118	0.901216	0.921086	0.924096	0.881041	0.917877	0.920922	0.915873	0.901625	0.923164	0.831461	0.857143	0.920259	0.893281	0.873589	0.875786
OTU_320	0.457162	0.509804	0.488189	0.518952	0.73701	0.667702	0.518956	0.673203	0.740404	0.56827	0.520182	0.478445	0.542403	0.673203	0.518638	0.73701	0.676548	0.554455	0.549703	0.534151	0.643376	0.534449	0.643376	0.581997	0.613999	0.569301	0.463652	0.53391	0.625	0.418735	0.537796	0.492338	0.708543	0.526348	0.572524	0.531176	0.553933	0.542241	0.542541	0.540243	0.575397	0.531538	0.548491	0.947146	0.485401	0.545397	0.444918	0.667702	0.560345
OTU_193	0.400219	0.478912	0.552571	0.532412	0.835378	0.779705	0.446058	0.71995	0.65962	0.460096	0.422089	0.422133	0.395844	0.71995	0.488083	0.835378	0.699817	0.565143	0.545866	0.393004	0.707541	0.503884	0.707541	0.463582	0.467316	0.459138	0.553637	0.511358	0.708955	0.474057	0.435885	0.431843	0.652855	0.459418	0.454397	0.443443	0.447638	0.57602	0.481716	0.457677	0.481339	0.501674	0.377331	0.961935	0.595179	0.459416	0.443889	0.779705	0.662453
OTU_438	0.472706	0.3701	0.319611	0.192841	0.819315	0.752322	0.377472	0.695067	0.724434	0.538847	0.515429	0.505428	0.554466	0.695067	0.338598	0.819315	0.66546	0.614953	0.594328	0.440902	0.677326	0.554197	0.677326	0.562588	0.558739	0.540331	0.571825	0.538417	0.676536	0.454301	0.537596	0.372327	0.718173	0.533835	0.537714	0.402039	0.546138	0.635071	0.377727	0.539764	0.605737	0.566388	0.487475	0.949085	0.567821	0.589757	0.418502	0.752322	0.686782
OTU_435	0.809756	0.769293	0.741199	0.746365	0.807229	0.8	0.787508	0.786451	0.886083	0.847311	0.818054	0.803997	0.843596	0.786451	0.78174	0.807229	0.736626	0.824752	0.817073	0.815594	0.799465	0.82423	0.799465	0.857752	0.862106	0.835172	0.79661	0.831395	0.808803	0.780531	0.843582	0.790123	0.888601	0.838793	0.814627	0.80803	0.844535	0.800439	0.80627	0.844444	0.831081	0.824701	0.838227	0.836735	0.769676	0.842896	0.793783	0.8	0.770692
OTU_309	0.699863	0.713643	0.723116	0.736727	0.814307	0.746418	0.73977	0.724399	0.82968	0.771574	0.6922	0.715129	0.74818	0.724399	0.731233	0.814307	0.748869	0.747049	0.747565	0.714636	0.724382	0.730245	0.724382	0.772272	0.778254	0.741858	0.693373	0.737324	0.741317	0.70398	0.740653	0.707402	0.823639	0.739405	0.701354	0.732523	0.758898	0.704154	0.757287	0.754282	0.764539	0.726994	0.72514	0.908411	0.7	0.757275	0.696992	0.746418	0.732869
OTU_222	0.522556	0.526812	0.604451	0.562771	0.862745	0.816917	0.507642	0.760965	0.701091	0.414702	0.546474	0.521739	0.476322	0.760965	0.520471	0.862745	0.746277	0.598566	0.591024	0.515071	0.721796	0.544393	0.721796	0.508333	0.219758	0.495491	0.636267	0.567529	0.746187	0.582368	0.479261	0.488304	0.614505	0.494664	0.58972	0.487761	0.479055	0.646335	0.542121	0.490566	0.532124	0.558911	0.495315	0.966779	0.6672	0.467189	0.536267	0.816917	0.72301
OTU_85	0.489293	0.415219	0.428756	0.371411	0.837304	0.775289	0.348519	0.733333	0.707725	0.532357	0.519108	0.482092	0.530452	0.733333	0.397501	0.837304	0.689633	0.608871	0.571924	0.471479	0.680656	0.555096	0.680656	0.545536	0.538917	0.502235	0.589342	0.568875	0.72093	0.50689	0.525375	0.373318	0.690421	0.523497	0.539809	0.407818	0.537151	0.613936	0.404019	0.523092	0.558554	0.56406	0.47168	0.957989	0.622152	0.532915	0.466553	0.775289	0.690862
OTU_415	0.638112	0.618926	0.647263	0.656192	0.81607	0.766137	0.623932	0.737619	0.763583	0.545757	0.639315	0.621451	0.594731	0.737619	0.642857	0.81607	0.715824	0.645614	0.625864	0.63573	0.704835	0.627824	0.704835	0.649294	0.556674	0.617486	0.667925	0.629289	0.707865	0.605281	0.618945	0.622449	0.717177	0.626268	0.659965	0.637392	0.626252	0.680704	0.658369	0.631833	0.596018	0.621232	0.644455	0.948875	0.686335	0.558933	0.643032	0.766137	0.714405
OTU_134	0.440736	0.498934	0.545455	0.563636	0.735199	0.652174	0.553178	0.658071	0.742132	0.583379	0.401558	0.485471	0.562829	0.658071	0.529865	0.735199	0.654122	0.557854	0.549738	0.539227	0.611268	0.585732	0.611268	0.591731	0.610073	0.569452	0.402791	0.573012	0.641315	0.475486	0.548703	0.486869	0.730238	0.540623	0.538867	0.536283	0.57095	0.517699	0.578375	0.547826	0.588779	0.536655	0.498037	0.949625	0.490358	0.562855	0.486411	0.652174	0.560503
OTU_12	0.440954	0.446307	0.519355	0.474002	0.820783	0.753188	0.471175	0.705119	0.696502	0.471649	0.472895	0.4	0.497628	0.705119	0.453549	0.820783	0.69268	0.569541	0.477124	0.506211	0.569243	0.525584	0.569243	0.496139	0.513566	0.398551	0.535094	0.530752	0.695529	0.515477	0.472966	0.415616	0.68942	0.464936	0.520136	0.432314	0.49156	0.538897	0.477501	0.466102	0.513228	0.53033	0.473134	0.951835	0.603294	0.491228	0.435287	0.753188	0.651831
OTU_153	0.876934	0.891491	0.882949	0.889831	0.887097	0.857988	0.896574	0.85	0.915604	0.90454	0.874101	0.89526	0.895625	0.85	0.89251	0.887097	0.831169	0.877358	0.907099	0.893865	0.880512	0.889518	0.880512	0.898103	0.916485	0.901166	0.868653	0.888641	0.862952	0.877768	0.898673	0.886103	0.931425	0.893742	0.863738	0.90043	0.895858	0.89177	0.903364	0.891809	0.897025	0.885621	0.887395	0.83871	0.865316	0.90374	0.882175	0.857988	0.865906
OTU_356	0.553456	0.562895	0.594363	0.592076	0.825075	0.765056	0.539725	0.725142	0.710432	0.397838	0.57841	0.512655	0.494982	0.725142	0.572722	0.825075	0.726783	0.598396	0.506094	0.561097	0.674468	0.568341	0.674468	0.570445	0.476403	0.516529	0.62017	0.589168	0.698086	0.564181	0.546	0.524342	0.64087	0.545788	0.611289	0.558011	0.543478	0.60473	0.585834	0.55611	0.470659	0.567077	0.571695	0.958967	0.65298	0.437866	0.561482	0.765056	0.689246
OTU_29	0.463355	0.559629	0.605397	0.572391	0.859251	0.812852	0.527816	0.722191	0.714895	0.465106	0.493177	0.522863	0.454972	0.722191	0.522233	0.859251	0.760212	0.500552	0.594732	0.484297	0.729967	0.391372	0.729967	0.164002	0.500427	0.466482	0.631635	0.413431	0.701195	0.563496	0.21459	0.499513	0.671756	0.279616	0.532917	0.513004	0.199045	0.64544	0.501129	0.242105	0.527489	0.395671	0.433095	0.965812	0.672201	0.492487	0.498752	0.812852	0.716418
OTU_390	0.54212	0.529014	0.608738	0.561296	0.865841	0.821734	0.511512	0.76846	0.700229	0.411605	0.562472	0.533238	0.490423	0.76846	0.524072	0.865841	0.750899	0.616822	0.587395	0.503059	0.740063	0.551317	0.740063	0.501435	0.100579	0.505475	0.64117	0.557354	0.748947	0.585211	0.482394	0.505644	0.600607	0.503607	0.573629	0.495368	0.482819	0.660668	0.534335	0.495401	0.537655	0.56027	0.496667	0.969795	0.670455	0.448693	0.542293	0.821734	0.733892
OTU_181	0.414081	0.441583	0.455842	0.454602	0.803101	0.732612	0.470654	0.68884	0.722746	0.548101	0.444313	0.459742	0.515486	0.68884	0.418798	0.803101	0.702497	0.590482	0.568238	0.421169	0.680942	0.510482	0.680942	0.516779	0.568609	0.531926	0.493863	0.513655	0.679273	0.435484	0.481326	0.438209	0.694417	0.487109	0.487135	0.456121	0.491237	0.595189	0.427548	0.491339	0.564969	0.528519	0.419606	0.953452	0.525275	0.560697	0.313869	0.732612	0.641288
[truncated: 395 more columns]

## Sheet: Detail of OTU to annot links
	OTU_168	OTU_93	OTU_294	OTU_423	OTU_313	OTU_111	OTU_292	OTU_244	OTU_432	OTU_203	OTU_117	OTU_27	OTU_211	OTU_248	OTU_426	OTU_118	OTU_305	OTU_251	OTU_229	OTU_110	OTU_16	OTU_252	OTU_238	OTU_48	OTU_389	OTU_232	OTU_161	OTU_60	OTU_77	OTU_159	OTU_40	OTU_96	OTU_217	OTU_257	OTU_324	OTU_304	OTU_41	OTU_242	OTU_82	OTU_246	OTU_226	OTU_433	OTU_103	OTU_282	OTU_331	OTU_365	OTU_179	OTU_311	OTU_441
GO:0016021	1	1	1	1	1	1	1	1	1	1	1	1	1	1	1	1	1	1	1	1	1	1	1	1	1	1	1	1	1	1	1	1	1	1	1	1	1	1	1	1	1	1	1	1	1	1	1	1	1
GO:0003677	1	1	1	1	1	1	1	1	1	1	1	1	1	1	1	1	1	1	1	1	1	1	1	1	1	1	1	1	1	1	1	1	1	1	1	1	1	1	1	1	1	1	1	1	1	1	1	1	1
GO:0005524	1	1	1	1	1	1	1	1	1	1	1	1	1	1	1	1	1	1	1	1	1	1	1	1	1	1	1	1	1	1	1	1	1	1	1	1	1	1	1	1	1	1	1	1	1	1	1	1	1
GO:0005737	1	1	1	1	1	1	1	1	1	1	1	1	1	1	1	1	1	1	1	1	1	1	1	1	1	1	1	1	1	1	1	1	1	1	1	1	1	1	1	1	1	1	1	1	1	1	1	1	1
GO:0006355	1	1	1	1	1	1	1	1	1	1	1	1	1	1	1	1	1	1	1	1	1	1	1	1	1	1	1	1	1	1	1	1	1	1	1	1	1	1	1	1	1	1	1	1	1	1	1	1	1
GO:0046872	1	1	1	1	0	1	1	1	1	1	1	1	1	1	1	0	1	1	1	1	1	1	1	1	1	1	1	1	1	1	1	1	1	1	1	1	1	1	1	1	1	1	1	1	1	1	1	1	1
GO:0005886	1	1	1	1	0	1	1	1	1	1	1	1	1	1	1	0	1	1	1	1	1	1	1	1	1	1	1	1	1	1	1	1	1	1	1	1	1	1	1	1	1	1	1	1	1	1	1	1	1
GO:0005975	1	1	1	1	1	1	1	1	1	1	1	1	1	1	1	1	1	1	1	1	1	1	1	1	1	1	1	1	1	1	1	1	1	1	1	1	1	1	1	1	1	1	1	1	1	1	1	1	1
GO:0016887	1	1	1	1	1	1	1	1	1	1	1	1	1	1	1	1	1	1	1	1	1	1	1	1	1	1	1	1	1	1	1	1	1	1	1	1	1	1	1	1	1	1	1	1	1	1	1	1	1
GO:0006508	1	1	1	1	1	1	1	1	1	1	1	1	1	1	1	1	1	1	1	1	1	1	1	1	1	1	1	1	1	1	1	1	1	1	1	1	1	1	1	1	1	1	1	1	1	1	1	1	1
GO:0008270	1	1	1	1	1	1	1	1	1	1	1	1	1	1	1	1	1	1	1	1	1	1	1	1	1	1	1	1	1	1	1	1	1	1	1	1	1	1	1	1	1	1	1	0	1	1	1	1	1
GO:0005525	1	1	1	1	1	1	1	1	1	1	1	1	1	1	1	1	1	1	1	1	1	1	1	1	1	1	1	1	1	1	1	1	1	1	1	1	1	1	1	1	1	1	1	1	1	1	1	1	1
GO:0003723	1	1	1	1	1	1	1	1	1	1	1	1	1	1	1	1	1	1	1	1	1	1	1	1	1	1	1	1	1	1	1	1	1	1	1	1	1	1	1	1	1	1	1	0	1	1	1	1	1
GO:0006260	1	1	1	1	1	1	1	1	1	1	1	1	1	1	1	1	1	1	1	1	1	1	1	1	1	1	1	1	1	1	1	1	1	1	1	1	1	1	1	1	1	1	1	0	1	1	1	1	1
GO:0003676	1	1	1	1	1	1	1	1	1	1	1	1	1	1	1	1	1	1	1	1	1	1	1	1	1	1	1	1	1	1	1	1	1	1	1	1	1	1	1	1	1	1	1	1	1	1	1	1	1
GO:0006281	1	1	1	1	1	1	1	1	1	1	1	1	1	1	1	1	1	1	1	1	1	1	1	1	1	1	1	1	1	1	1	1	1	1	1	1	1	1	1	1	1	1	1	1	1	1	1	1	1
GO:0003924	1	1	1	1	1	1	1	1	1	1	1	1	1	1	1	1	1	1	1	1	1	1	1	1	1	1	1	1	1	1	1	1	1	1	1	1	1	1	1	1	1	1	1	1	1	1	1	1	1
GO:0006310	1	1	1	1	1	1	1	1	1	1	1	1	1	1	1	1	1	1	1	1	1	1	1	1	1	1	1	1	1	1	1	1	1	1	1	1	1	1	1	1	1	1	1	1	1	1	1	1	1
GO:0000049	1	1	1	1	1	1	1	1	1	1	1	1	1	1	1	1	1	1	1	1	1	1	1	1	1	1	1	1	1	1	1	1	1	1	1	1	1	1	1	1	1	1	1	1	1	1	1	1	1
GO:0016310	1	1	1	1	1	1	1	1	1	1	1	1	1	1	1	1	1	1	1	1	1	1	1	1	1	1	1	1	1	1	1	1	1	1	1	1	1	1	1	1	1	1	1	1	1	1	1	1	1
3.6.4.12	1	1	1	1	1	1	1	1	1	1	1	1	1	1	1	1	1	1	1	1	1	1	1	1	1	1	1	1	1	1	1	1	1	1	1	1	1	1	1	1	1	1	1	0	1	1	1	1	1
GO:0051301	1	1	1	1	1	1	1	1	1	1	1	1	1	1	1	1	1	1	1	1	1	1	1	1	1	1	1	1	1	1	1	1	1	1	1	1	1	1	1	1	1	1	1	0	1	1	1	1	1
GO:0000287	1	1	1	1	1	1	1	1	1	1	1	1	1	1	1	1	1	1	1	1	1	1	1	1	1	1	1	1	1	1	1	1	1	1	1	1	1	1	1	1	1	1	1	0	1	1	1	1	1
GO:0003700	1	1	1	1	0	1	1	1	1	1	1	1	1	1	1	0	1	1	1	1	1	1	1	1	1	1	1	1	0	1	1	1	1	1	1	1	1	1	1	1	1	1	1	1	1	1	1	1	1
GO:0003678	1	1	1	1	1	1	1	1	1	1	1	1	1	1	1	1	1	1	1	1	1	1	1	1	1	1	1	1	1	1	1	1	0	1	1	1	1	1	1	1	1	1	1	0	1	1	1	1	1
GO:0051287	1	1	1	1	1	1	1	1	1	1	1	1	1	1	1	1	1	1	1	1	1	1	1	1	1	1	1	1	1	1	1	1	1	1	1	1	1	1	1	1	1	1	1	0	1	1	1	1	1
GO:0008360	1	1	1	1	1	1	1	1	0	1	1	1	1	1	1	1	1	1	1	1	1	1	1	1	1	1	1	1	1	1	1	1	1	1	1	1	1	1	1	1	1	1	1	0	1	1	1	1	1
GO:0006265	1	1	1	1	1	1	1	1	1	1	1	1	1	1	1	1	1	1	1	1	1	1	1	1	1	1	1	1	1	1	1	1	0	1	1	1	1	1	1	1	1	1	1	0	1	1	1	1	1
GO:0003887	1	1	1	1	1	1	1	1	1	1	1	1	1	1	1	1	1	1	1	1	1	1	1	1	1	1	1	1	1	1	1	1	0	1	1	1	1	1	1	1	1	1	1	1	1	1	1	1	1
GO:0050660	1	1	1	1	1	1	1	1	1	1	1	1	1	1	1	1	1	1	1	1	1	1	1	1	1	1	1	1	1	1	1	1	1	1	1	1	1	1	1	1	1	1	1	0	1	1	1	1	1
GO:0032259	1	1	1	1	1	1	1	1	1	1	1	1	1	1	1	1	1	1	1	1	1	1	1	1	1	1	1	1	1	1	1	1	1	1	1	1	1	1	1	1	1	1	1	0	1	1	1	1	1
GO:0004252	1	1	1	1	1	1	1	1	1	1	1	1	1	1	1	1	1	1	1	1	1	1	1	1	1	1	1	1	1	1	1	1	1	1	1	1	1	1	1	1	1	1	1	0	1	1	1	1	1
GO:0016740	1	1	1	1	1	1	1	1	1	1	1	1	1	1	1	1	1	1	1	1	1	1	1	1	1	1	1	1	1	1	1	1	1	1	1	1	1	1	1	1	1	1	1	0	1	1	1	1	1
GO:0030170	1	1	1	1	1	1	1	1	1	1	1	1	1	1	1	1	1	1	1	1	1	1	1	1	1	1	1	1	1	1	1	1	1	1	1	1	1	1	1	1	1	1	1	1	1	1	1	1	1
GO:0004222	1	1	1	1	1	1	1	1	1	1	1	1	1	1	1	1	1	1	1	1	1	1	1	1	1	1	1	1	1	1	1	1	1	1	1	1	1	1	1	1	1	1	1	1	1	1	1	1	1
GO:0140664	1	1	1	1	1	1	1	1	1	1	1	1	1	1	1	1	1	1	1	1	1	1	1	1	1	1	1	1	1	1	1	1	1	1	1	1	1	1	1	1	1	1	1	0	1	1	1	1	1
GO:0003684	1	1	1	1	1	1	1	1	1	1	1	1	1	1	1	1	1	1	1	1	1	1	1	1	1	1	1	1	1	1	1	1	1	1	1	1	1	1	1	1	1	1	1	0	1	1	1	1	1
3.1.-.-	1	1	1	1	0	1	1	1	1	1	1	1	1	1	1	0	1	1	1	1	1	1	1	1	1	1	1	1	1	1	1	1	1	1	1	1	1	1	1	1	1	1	1	0	1	1	1	1	1
GO:0051082	1	1	1	1	1	1	1	1	1	1	1	1	1	1	1	1	1	1	1	1	1	1	1	1	1	1	1	1	1	1	1	1	1	1	1	1	1	1	1	1	1	1	1	0	1	1	1	1	1
GO:0050661	1	1	1	1	0	1	1	1	1	1	1	1	1	1	1	0	1	1	1	1	1	1	1	1	1	1	1	1	1	1	1	1	1	1	1	1	1	1	1	1	1	1	1	0	1	1	1	1	1
GO:0005506	1	1	1	1	1	1	1	1	1	1	1	1	1	1	1	1	1	1	1	1	1	1	1	1	1	1	1	1	1	1	1	1	1	1	1	1	1	1	1	1	1	1	1	0	1	1	1	1	1
GO:0002161	1	1	1	1	1	1	1	0	1	1	1	1	1	0	1	1	1	0	1	1	1	1	1	1	1	1	1	1	1	1	1	1	1	1	1	1	1	1	1	1	1	1	1	0	1	1	1	1	1
GO:0051539	1	1	0	1	1	1	1	1	1	1	1	1	1	1	1	1	1	1	1	1	1	1	1	1	1	1	1	1	1	1	1	1	1	1	1	1	1	1	1	1	1	1	1	0	1	1	1	1	1
GO:0019843	1	1	1	1	1	1	1	1	1	1	1	1	1	1	1	1	1	1	1	1	1	1	1	1	1	1	1	1	1	1	1	1	1	1	1	1	1	1	1	1	1	1	1	0	1	1	1	1	1
GO:0006412	1	1	1	1	1	1	1	1	1	1	1	1	1	1	1	1	1	1	1	1	1	1	1	1	1	1	1	1	1	1	1	1	1	1	1	1	1	1	1	1	1	1	1	0	1	1	1	1	1
GO:0008408	1	1	1	1	1	1	1	0	1	1	1	1	1	0	1	1	1	1	1	1	1	1	1	1	1	1	1	1	1	1	1	1	0	1	1	1	1	1	1	1	1	1	1	1	1	1	1	1	1
GO:0008168	1	1	1	1	1	1	1	1	1	1	1	1	1	1	1	1	1	1	1	1	1	1	1	1	1	1	1	1	1	1	1	1	0	1	1	1	1	1	1	1	1	1	1	0	1	1	1	1	1
GO:0016787	1	1	1	1	0	1	1	1	1	1	1	1	1	1	1	0	1	1	1	1	0	1	0	1	1	1	1	1	1	1	1	1	0	1	1	1	1	1	1	1	1	1	1	0	1	1	1	1	1
GO:0006396	1	1	1	1	1	1	1	0	1	1	1	1	1	0	1	1	1	1	1	1	1	1	1	1	1	1	1	1	1	1	1	1	1	1	1	1	1	1	1	1	1	1	1	0	1	1	1	1	1
GO:0003746	1	1	1	1	1	1	1	1	1	1	1	1	1	1	1	1	0	1	1	1	1	1	1	1	1	1	1	1	1	1	1	1	1	1	1	1	1	1	1	1	1	1	1	0	1	1	1	1	1
GO:0005840	1	1	1	1	1	1	1	1	1	1	1	1	1	1	1	1	1	1	1	1	1	1	1	1	1	1	1	1	1	1	1	1	1	1	1	1	1	1	1	1	1	1	1	0	1	1	1	1	1
GO:0140662	1	1	1	1	1	1	1	1	1	1	1	1	1	1	1	1	0	1	1	1	1	1	1	1	1	1	1	1	1	1	1	1	1	1	1	1	1	1	1	1	1	1	1	0	1	1	1	1	1
GO:0006364	1	1	1	1	1	1	1	1	1	1	1	1	1	1	1	1	1	1	1	1	1	1	1	1	1	1	1	1	1	1	1	1	1	1	1	1	1	1	1	1	1	1	1	0	1	1	1	1	1
GO:0004176	1	1	1	1	1	1	1	1	1	1	1	1	1	1	1	1	1	1	1	1	1	1	1	1	1	1	1	1	1	1	1	1	0	1	1	1	1	1	1	1	1	1	1	0	1	1	1	1	1
GO:0071555	1	1	1	1	0	1	1	1	1	1	1	1	1	1	1	0	1	1	1	1	1	1	1	1	1	1	1	1	1	1	1	1	1	1	1	1	1	1	1	1	1	1	1	0	1	1	1	1	1
GO:0046983	1	1	1	1	1	1	1	1	1	1	1	1	1	1	1	1	1	1	1	1	1	1	1	1	1	1	1	1	1	1	1	1	1	1	1	1	1	1	1	1	1	1	1	0	1	1	1	1	1
GO:0140359	1	1	1	1	1	1	1	0	0	1	1	1	1	0	1	1	1	1	1	1	1	1	1	1	1	1	1	1	0	1	1	1	0	1	1	1	1	1	1	1	1	1	1	1	1	1	1	1	1
GO:0006432	1	1	1	1	1	1	1	1	1	1	1	1	1	1	1	1	1	1	1	1	1	1	1	1	1	1	1	1	1	1	1	1	1	1	1	1	1	0	1	1	1	1	1	0	1	1	1	1	1
GO:0004826	1	1	1	1	1	1	1	1	1	1	1	1	1	1	1	1	1	1	1	1	1	1	1	1	1	1	1	1	1	1	1	1	1	1	1	1	1	0	1	1	1	1	1	0	1	1	1	1	1
2.7.7.7	1	1	1	1	1	0	1	0	1	1	1	1	1	0	1	1	1	0	1	1	1	1	1	1	1	1	1	1	1	1	1	1	0	1	1	1	1	1	1	1	1	1	1	1	1	1	1	0	1
6.1.1.20	1	1	1	1	1	1	1	1	1	1	1	1	1	1	1	1	1	1	1	1	1	1	1	1	1	1	1	1	1	1	1	1	1	1	1	1	1	0	1	1	1	1	1	0	1	1	1	1	1
5.6.2.2	1	1	1	1	1	1	1	1	1	1	1	1	1	1	1	1	1	1	1	1	1	1	1	1	1	1	1	1	0	1	1	1	0	1	1	1	1	1	1	1	1	1	1	0	1	1	1	1	1
GO:0006096	1	1	1	1	1	1	1	0	1	1	1	1	1	0	1	1	0	1	1	1	1	1	1	1	1	1	1	1	1	1	1	1	1	1	1	1	1	1	1	1	1	1	1	0	1	1	1	1	1
GO:0006400	1	1	1	1	0	1	1	1	1	1	1	1	1	1	1	0	1	1	1	1	0	1	0	1	1	1	1	1	1	1	1	1	1	1	1	1	1	1	1	1	1	1	1	0	1	1	1	1	1
GO:0009252	1	1	1	1	0	1	1	1	0	1	1	1	1	1	1	0	1	1	1	1	1	1	1	1	1	1	1	1	1	1	1	1	1	1	1	1	1	1	1	1	1	1	1	0	1	1	1	1	1
GO:0003755	1	1	1	1	1	1	1	1	1	1	1	1	1	1	1	1	1	1	1	1	1	1	1	1	1	1	1	1	1	1	1	1	1	1	1	1	1	1	1	1	1	1	1	0	1	1	1	1	1
GO:0015031	1	1	1	1	1	1	1	1	1	1	1	1	1	1	1	1	1	1	1	1	1	1	1	1	1	1	1	1	1	1	1	1	1	1	1	1	1	1	1	1	1	1	1	0	1	1	1	1	1
GO:0002949	1	1	1	1	1	1	1	1	1	1	1	1	1	1	1	1	1	1	1	1	1	1	1	1	1	1	1	1	1	1	1	1	1	1	1	1	1	0	1	1	1	1	1	0	1	1	1	1	1
GO:0015937	1	1	1	1	1	1	1	1	1	1	1	1	1	1	1	1	0	1	1	1	1	1	1	1	1	1	1	1	1	1	1	1	1	1	1	1	1	1	1	1	1	1	1	0	1	1	1	1	1
GO:0000160	1	1	1	1	0	0	1	1	0	1	1	1	1	1	1	0	1	1	1	1	1	1	1	1	1	1	1	1	1	1	1	1	1	1	1	1	1	1	1	1	1	1	1	1	1	1	1	0	1
GO:0007049	1	1	1	1	0	1	1	1	1	1	1	1	1	1	1	0	1	1	1	1	1	1	1	1	1	1	1	1	1	1	1	1	1	1	1	1	1	1	1	1	1	1	1	0	1	1	1	1	1
GO:0000428	1	1	1	1	1	1	1	1	1	1	1	1	1	1	1	1	1	1	1	1	1	1	1	1	1	1	1	1	1	1	1	1	0	1	1	1	1	1	1	1	1	1	1	0	1	1	1	1	1
GO:0000166	1	1	1	1	0	1	1	1	1	1	1	1	1	1	1	0	1	1	1	1	1	1	1	1	1	1	1	1	1	1	1	1	1	1	1	1	1	1	1	1	1	1	1	0	1	1	1	1	1
GO:0003743	1	1	1	1	1	1	1	1	1	1	1	1	1	1	1	1	1	1	1	1	1	1	1	1	1	1	1	1	1	1	1	1	1	1	1	1	1	1	1	1	1	1	1	0	1	1	1	1	1
GO:0006541	1	1	1	1	0	1	1	1	1	1	1	1	1	1	1	0	1	1	1	1	1	1	1	1	1	1	1	1	1	1	1	1	1	1	1	1	1	1	1	1	1	1	1	0	1	1	1	1	1
GO:0003697	1	1	1	1	1	1	1	1	1	1	1	1	1	1	1	1	0	1	1	1	1	1	1	1	1	1	1	1	1	1	1	1	1	1	1	1	1	1	1	1	1	1	1	0	1	1	1	1	1
GO:0006261	1	1	1	1	1	0	1	0	1	1	1	1	1	0	1	1	1	1	1	1	1	1	1	1	1	1	1	1	1	1	1	1	0	1	1	1	1	1	1	1	1	1	1	1	1	1	1	0	1
GO:0003735	1	1	1	1	1	1	1	1	1	1	1	1	1	1	1	1	0	1	1	1	1	1	1	1	1	1	1	1	1	1	1	1	1	1	1	1	1	1	1	1	1	1	1	0	1	1	1	1	1
GO:0030145	1	1	1	1	1	1	1	1	1	1	1	1	1	1	1	1	0	1	1	1	1	1	1	1	1	1	1	1	1	1	1	1	1	1	1	1	1	1	1	1	1	1	1	0	1	1	1	1	1
5.2.1.8	1	1	1	1	1	1	1	1	1	1	1	1	1	1	1	1	0	1	1	1	1	1	1	1	1	1	1	1	1	1	1	1	1	1	1	1	1	1	1	1	1	1	1	0	1	1	1	1	1
GO:0009432	1	1	1	1	0	1	1	1	1	1	1	1	1	1	1	0	1	1	1	1	1	1	1	1	1	1	1	1	1	1	1	1	1	1	1	1	1	1	1	1	1	1	1	0	1	1	1	1	1
GO:0006189	1	1	1	1	1	1	1	1	1	1	1	1	1	1	1	1	1	1	1	1	1	1	1	1	1	1	1	1	1	1	1	1	1	1	1	1	1	1	1	1	1	1	1	0	1	1	1	1	1
GO:0043022	1	1	1	1	1	1	1	1	1	1	1	1	1	1	1	1	1	1	1	1	0	1	0	1	1	1	1	1	1	1	1	1	1	1	1	1	1	1	1	1	1	1	1	0	1	1	1	1	1
GO:0006289	1	1	1	1	1	1	1	0	1	1	1	1	1	0	1	1	1	1	1	1	1	1	1	1	1	1	1	1	1	1	1	1	1	1	1	1	1	1	1	1	1	1	1	0	1	1	1	1	1
GO:0006429	1	1	1	1	1	1	1	0	1	1	1	1	1	0	1	1	1	0	1	1	1	1	1	1	1	1	0	1	1	1	1	1	1	1	1	1	1	0	1	1	1	1	1	0	1	1	1	1	1
GO:0004823	1	1	1	1	1	1	1	0	1	1	1	1	1	0	1	1	1	0	1	1	1	1	1	1	1	1	0	1	1	1	1	1	1	1	1	1	1	0	1	1	1	1	1	0	1	1	1	1	1
6.1.1.4	1	1	1	1	1	1	1	0	1	1	1	1	1	0	1	1	1	0	1	1	1	1	1	1	1	1	0	1	1	1	1	1	1	1	1	1	1	0	1	1	1	1	1	0	1	1	1	1	1
GO:0006284	1	1	1	1	0	0	1	0	1	1	1	1	1	0	1	0	1	1	1	1	1	1	1	1	1	1	1	1	1	1	1	1	1	1	1	1	1	1	1	1	1	1	1	0	1	1	1	0	1
GO:0006353	1	1	1	1	0	1	1	1	1	1	1	1	1	1	1	0	0	1	1	1	1	1	1	1	1	1	1	1	1	1	1	1	1	1	1	1	1	1	1	1	1	1	1	0	1	1	1	1	1
GO:0006402	1	1	1	1	1	1	1	1	0	1	1	1	1	1	1	1	1	1	1	1	1	1	1	1	1	1	1	1	1	1	1	1	1	1	1	1	1	1	1	1	1	1	1	0	1	1	1	1	1
GO:0008173	1	1	1	1	1	1	1	0	1	1	1	1	1	0	1	1	1	1	1	1	1	1	1	1	1	1	1	1	1	1	1	1	0	1	1	1	1	1	1	1	1	1	1	0	1	1	1	1	1
GO:0006351	1	1	1	1	1	1	1	0	1	1	1	1	1	0	1	1	1	1	1	1	1	1	1	1	1	1	1	1	1	1	1	1	1	1	1	1	1	1	1	1	1	1	1	0	1	1	1	1	1
GO:0008033	1	1	1	1	0	0	1	0	1	1	1	1	1	0	1	0	1	1	1	1	1	1	1	1	1	1	1	1	1	1	1	1	1	1	1	1	1	1	1	1	1	1	1	0	1	1	1	0	1
GO:0035999	1	1	1	1	0	1	1	1	1	1	1	1	1	1	1	0	1	1	1	1	0	1	0	1	1	1	1	1	1	1	1	1	1	1	1	1	1	1	1	1	1	1	1	0	1	1	1	1	1
GO:0070006	1	1	1	1	1	1	1	1	1	1	1	1	1	1	1	1	0	1	1	1	1	1	1	1	1	1	1	1	1	1	1	1	1	1	1	1	1	1	1	1	1	1	1	0	1	1	1	1	1
GO:0009231	1	1	1	1	1	1	1	1	1	1	1	1	1	1	1	1	0	1	1	1	1	1	1	1	1	1	0	1	0	1	1	1	1	1	0	1	1	1	1	1	1	1	1	0	1	1	1	1	0
GO:0006352	1	1	1	1	1	1	1	1	1	1	1	1	1	1	1	1	0	1	1	1	1	1	1	1	1	1	1	1	1	1	1	1	0	1	1	1	1	1	1	1	1	1	1	0	1	1	1	1	1
GO:0008654	1	1	1	1	0	1	1	0	1	1	1	1	1	0	1	0	1	1	1	1	1	1	1	1	1	1	1	1	1	1	1	1	1	1	1	1	1	1	1	1	1	1	1	0	1	1	1	1	1
GO:0009380	1	1	1	1	1	1	1	0	0	1	1	1	1	0	1	1	1	1	1	1	1	1	1	1	1	1	1	1	1	1	1	1	1	1	1	1	1	1	1	1	1	1	1	0	1	1	1	1	1
GO:0055085	1	1	1	1	0	0	1	0	1	1	1	1	1	0	1	0	1	1	1	1	1	1	1	1	1	1	1	1	1	1	1	1	1	1	1	1	1	1	1	1	1	1	1	1	1	1	1	0	1
GO:0006614	1	1	1	1	1	1	1	1	1	1	1	1	1	1	1	1	0	1	1	1	1	1	1	1	1	1	1	1	1	1	1	1	0	1	0	1	1	1	1	1	1	1	1	0	1	1	1	1	1
GO:0009360	1	1	1	1	1	1	1	1	0	1	1	1	1	1	1	1	1	1	1	1	1	1	1	1	1	1	1	1	0	1	1	1	0	1	1	1	1	1	1	1	1	1	1	0	1	1	1	1	0
GO:0006605	1	1	1	1	1	0	1	0	1	1	1	1	1	0	1	1	1	1	1	1	1	1	1	1	1	1	1	1	1	1	1	1	1	1	1	1	1	1	1	1	1	1	1	0	1	1	1	0	1
GO:0003899	1	1	1	1	1	1	1	0	1	1	1	1	1	0	1	1	1	1	1	1	1	1	1	1	1	1	1	1	1	1	1	1	1	1	1	1	1	1	1	1	1	1	1	0	1	1	1	1	1
GO:0008237	1	1	1	1	0	1	1	1	1	1	1	1	1	1	1	0	1	1	1	1	1	1	1	1	1	1	1	1	1	1	1	1	1	1	1	1	1	1	1	1	1	1	1	0	1	0	1	1	0
GO:0051536	1	1	0	1	0	1	1	1	1	1	1	1	1	1	1	0	0	1	1	1	1	1	1	1	1	1	1	1	1	1	1	1	0	1	1	1	1	1	1	1	1	1	1	0	1	1	1	1	1
GO:0006424	1	1	1	1	1	1	1	1	1	1	1	1	1	1	1	1	0	1	1	1	1	1	1	1	1	1	1	1	1	1	1	1	1	1	1	1	1	0	1	1	1	0	1	0	1	1	1	1	1
2.5.1.75	1	1	1	1	1	1	1	1	0	1	0	1	1	1	1	1	1	1	1	1	1	1	1	1	1	1	1	1	1	1	1	1	1	1	1	1	1	1	1	1	1	1	1	0	0	1	1	1	1
2.7.7.6	1	1	1	1	1	1	1	0	1	1	1	1	1	0	1	1	1	1	1	1	1	1	1	1	1	1	1	1	1	1	1	1	1	1	1	1	1	1	1	1	1	1	1	0	1	1	1	1	1
GO:0003917	1	1	1	1	1	1	1	1	1	1	1	1	1	1	1	1	0	0	1	1	1	1	1	1	1	1	1	1	1	1	1	1	0	1	1	1	1	1	1	1	1	0	1	0	1	1	1	1	1
5.6.2.1	1	1	1	1	1	1	1	1	1	1	1	1	1	1	1	1	0	0	1	1	1	1	1	1	1	1	1	1	1	1	1	1	0	1	1	1	1	1	1	1	1	0	1	0	1	1	1	1	1
GO:0070475	1	1	1	1	0	1	1	0	1	1	1	1	1	0	1	0	0	1	1	1	1	1	1	1	1	1	1	1	1	1	1	1	1	1	1	1	1	1	1	1	1	1	1	0	1	1	1	1	1
GO:0006457	1	1	1	1	0	0	1	0	1	1	1	1	1	0	1	0	1	1	1	1	1	1	1	1	1	1	1	1	1	1	1	1	1	1	1	1	1	1	1	1	1	1	1	0	1	1	1	0	1
GO:0009381	1	1	1	1	1	1	1	0	0	1	1	1	1	0	1	1	1	1	1	1	1	1	1	1	1	1	1	1	1	1	1	1	1	1	1	1	1	1	1	1	1	1	1	0	1	1	1	1	1
GO:0031564	1	1	1	1	0	1	1	0	1	1	1	1	1	0	1	0	0	1	1	1	1	1	1	1	1	1	1	1	1	1	1	1	1	1	1	1	1	1	1	1	1	1	1	0	1	1	1	1	1
GO:0016149	1	1	1	1	1	1	1	0	1	1	1	1	1	0	1	1	0	0	1	1	1	1	1	1	1	1	1	1	1	1	1	1	1	1	1	1	1	1	1	1	1	1	1	0	1	1	1	1	1
6.1.1.3	1	1	1	1	1	1	1	0	1	1	1	1	1	0	1	1	1	1	1	1	1	1	1	1	1	1	1	1	1	1	1	1	1	1	1	1	1	1	1	1	1	1	1	1	1	1	1	1	1
GO:0000105	1	1	1	1	0	1	1	0	1	1	1	1	1	0	1	0	1	1	1	1	1	1	1	1	1	1	1	1	1	1	1	1	1	1	1	1	1	1	1	1	1	1	1	0	1	1	1	1	1
3.6.4.-	1	1	1	1	1	0	1	1	1	1	1	1	1	1	1	1	1	1	1	1	0	1	0	1	1	1	1	1	1	1	1	1	1	1	1	1	1	0	1	1	1	1	1	0	1	1	1	0	1
GO:0006435	1	1	1	1	1	1	1	0	1	1	1	1	1	0	1	1	1	1	1	1	1	1	1	1	1	1	1	1	1	1	1	1	1	1	1	1	1	1	1	1	1	1	1	1	1	1	1	1	1
GO:0008658	1	1	1	1	1	0	1	1	0	1	1	1	1	1	1	1	1	1	1	1	1	1	1	1	1	1	1	1	1	1	1	1	0	1	1	1	1	1	1	1	1	1	1	1	1	1	1	0	0
GO:0016301	1	1	1	1	0	0	1	0	1	1	1	1	1	0	1	0	1	1	1	1	1	1	1	1	1	1	1	1	1	1	1	1	1	1	1	1	1	1	1	1	1	1	1	1	1	1	1	0	0
GO:0004829	1	1	1	1	1	1	1	0	1	1	1	1	1	0	1	1	1	1	1	1	1	1	1	1	1	1	1	1	1	1	1	1	1	1	1	1	1	1	1	1	1	1	1	1	1	1	1	1	1
GO:0009058	1	1	1	1	0	0	1	1	1	1	1	1	1	1	1	0	1	1	1	1	1	1	1	1	1	1	1	1	1	1	1	1	0	1	1	1	1	0	1	1	1	1	1	1	1	1	1	0	1
GO:0009228	1	1	1	1	0	0	1	1	1	1	1	1	1	1	1	0	1	1	1	1	1	1	1	1	1	1	1	1	1	1	1	1	1	1	1	1	1	1	1	1	1	1	1	0	1	1	1	0	0
GO:0004817	1	1	1	1	1	1	1	1	0	1	1	1	1	1	1	1	1	1	1	1	1	1	1	1	1	0	1	1	1	1	1	1	1	1	0	1	1	0	1	1	1	1	1	0	1	1	1	1	1
5.4.99.25	1	1	1	1	1	1	1	1	1	1	1	1	1	1	1	1	1	1	1	1	1	1	1	1	1	1	1	1	1	1	1	1	0	1	1	1	1	1	1	1	1	1	1	0	1	1	1	1	1
3.6.5.-	1	1	1	1	1	1	1	1	0	1	1	1	1	1	1	1	0	0	1	1	1	1	1	1	1	1	1	1	1	1	1	1	1	1	0	1	1	1	1	1	1	1	1	0	1	1	1	1	1
GO:0006423	1	1	1	1	1	1	1	1	0	1	1	1	1	1	1	1	1	1	1	1	1	1	1	1	1	0	1	1	1	1	1	1	1	1	0	1	1	0	1	1	1	1	1	0	1	1	1	1	1
6.1.1.16	1	1	1	1	1	1	1	1	0	1	1	1	1	1	1	1	1	1	1	1	1	1	1	1	1	0	1	1	1	1	1	1	1	1	0	1	1	0	1	1	1	1	1	0	1	1	1	1	1
GO:0006298	1	1	1	1	1	0	1	1	1	1	1	1	1	1	1	1	1	1	0	1	0	1	0	1	1	1	1	1	1	1	1	1	1	1	1	1	1	0	1	1	1	1	1	0	1	1	1	0	1
GO:0004818	1	1	1	1	1	1	1	1	1	1	1	1	1	1	1	1	0	1	1	1	1	1	1	1	1	1	1	1	1	1	1	1	1	1	1	1	1	0	1	1	1	0	1	0	1	1	1	1	1
GO:0022857	1	1	1	1	0	0	1	1	1	1	1	1	1	1	1	0	1	1	1	1	1	1	1	1	1	1	1	1	1	1	1	1	1	1	1	1	1	1	1	1	1	1	1	1	1	1	1	0	0
GO:0004825	1	1	1	1	1	1	1	1	1	1	1	1	1	1	1	1	1	0	1	1	1	1	1	1	1	1	1	1	1	1	1	1	1	1	1	1	1	1	1	1	1	1	1	0	0	1	1	1	1
6.1.1.10	1	1	1	1	1	1	1	1	1	1	1	1	1	1	1	1	1	0	1	1	1	1	1	1	1	1	1	1	1	1	1	1	1	1	1	1	1	1	1	1	1	1	1	0	0	1	1	1	1
GO:0009378	1	1	1	1	1	1	1	1	1	1	1	1	1	1	1	1	0	1	1	1	1	1	1	1	1	1	1	1	1	1	1	1	1	1	0	1	1	1	1	1	1	1	1	0	1	1	1	1	1
GO:0016491	1	1	1	1	0	1	1	1	1	1	1	1	1	1	1	0	1	1	1	1	0	1	0	1	1	1	1	1	1	1	1	1	1	1	1	1	1	1	1	1	1	1	1	0	1	1	1	1	1
GO:0031119	1	1	1	1	0	1	1	1	1	1	1	1	1	1	1	0	1	1	1	1	0	1	0	1	1	1	1	1	1	1	1	1	1	1	1	1	1	1	1	1	1	1	1	0	1	1	1	1	1
GO:0006094	1	1	1	1	0	1	1	0	1	1	1	1	1	0	1	0	0	0	1	1	1	1	1	1	1	1	1	1	1	1	1	1	1	1	1	1	1	1	1	1	1	1	1	0	1	1	1	1	0
GO:0004519	1	1	1	1	1	0	1	0	1	1	1	1	1	0	1	1	1	1	1	1	0	1	0	1	1	1	1	1	1	1	1	1	1	1	1	1	1	1	1	1	1	1	1	1	1	1	1	0	1
GO:0005887	1	1	1	1	0	0	1	1	1	1	1	1	1	1	1	0	1	1	1	1	1	1	1	1	1	1	0	1	1	1	1	1	1	1	1	1	1	1	1	1	1	1	1	1	1	1	1	0	0
GO:0006730	1	1	1	1	0	1	1	1	1	1	1	1	1	1	1	0	0	1	1	1	0	1	0	1	1	1	1	1	1	1	1	1	1	1	1	1	1	1	1	1	1	1	1	0	1	1	1	1	1
GO:0006633	1	1	1	1	1	1	1	1	0	1	1	1	1	1	1	1	1	1	1	1	0	1	0	1	1	1	1	1	1	1	1	1	1	1	1	1	1	1	1	1	1	1	1	0	1	1	0	1	1
GO:0006434	1	1	1	1	1	1	1	0	1	1	1	1	1	0	1	1	1	1	1	1	1	1	1	1	1	1	1	1	0	0	1	1	1	1	1	1	1	1	1	1	1	1	1	0	1	1	1	1	1
6.1.1.11	1	1	1	1	1	1	1	0	1	1	1	1	1	0	1	1	1	1	1	1	1	1	1	1	1	1	1	1	0	0	1	1	1	1	1	1	1	1	1	1	1	1	1	0	1	1	1	1	1
GO:0004828	1	1	1	1	1	1	1	0	1	1	1	1	1	0	1	1	1	1	1	1	1	1	1	1	1	1	1	1	0	0	1	1	1	1	1	1	1	1	1	1	1	1	1	0	1	1	1	1	1
GO:0006431	1	1	1	1	1	1	1	1	1	1	1	1	1	1	1	1	1	0	1	1	1	1	1	1	1	1	1	1	1	1	1	1	1	1	1	1	1	1	1	1	1	1	1	0	0	1	1	1	1
GO:0005694	1	1	1	1	1	1	1	0	1	1	1	1	1	0	1	1	1	1	0	1	0	0	0	1	1	1	1	1	0	1	1	1	0	1	1	1	1	1	1	1	1	1	1	0	1	1	1	1	1
GO:0004523	1	1	1	1	0	0	1	1	1	1	1	1	1	1	1	0	1	1	1	1	1	1	1	1	1	1	1	1	1	1	1	1	1	1	1	1	1	1	1	1	1	1	1	0	1	1	1	0	0
GO:0071949	1	1	1	1	1	1	1	1	1	1	1	1	1	1	1	1	0	0	1	1	1	1	1	1	1	1	1	1	0	1	1	1	1	1	1	1	1	0	1	1	1	0	1	0	1	1	1	1	0
GO:0015935	1	1	1	1	1	1	1	0	1	1	1	1	1	0	1	1	0	1	1	1	1	1	1	1	1	1	1	1	1	1	1	1	1	1	1	1	1	1	1	1	1	1	1	0	1	1	1	1	1
GO:0008312	1	1	1	1	1	1	1	1	1	1	1	1	1	1	1	1	0	1	1	1	1	1	1	1	1	1	1	1	1	1	1	1	0	1	0	1	1	1	1	1	1	1	1	0	1	1	1	1	1
2.3.1.234	1	1	1	1	1	1	1	1	1	1	1	1	1	1	1	1	1	1	1	1	1	1	1	1	1	1	1	1	0	1	1	1	1	1	1	1	1	0	1	1	1	1	1	0	1	1	1	1	1
GO:0016987	1	1	1	1	1	1	1	1	0	1	1	1	1	1	1	1	0	1	1	1	1	1	1	1	1	1	1	1	1	1	1	1	0	1	1	1	1	1	1	1	1	1	1	0	1	1	1	1	0
6.1.1.17	1	1	1	1	0	1	1	1	1	1	1	1	1	1	1	0	0	0	1	1	1	1	1	1	1	1	1	1	1	1	1	1	1	1	1	1	1	0	1	1	1	0	1	0	1	1	1	1	1
GO:0000155	1	1	1	1	0	0	1	0	0	1	1	1	1	0	1	0	1	1	1	1	1	1	1	1	1	1	1	1	0	1	1	1	0	1	1	1	1	1	1	1	1	1	1	0	1	1	1	0	0
2.1.1.-	1	1	1	1	1	1	1	0	1	1	1	1	1	0	1	1	1	1	1	1	1	1	1	1	1	1	1	1	0	1	1	1	1	1	1	1	1	0	1	1	1	1	1	0	1	1	1	1	1
GO:0030259	1	1	1	1	0	1	1	1	0	1	1	1	1	1	1	0	0	1	1	1	1	1	1	1	1	1	1	1	1	1	1	1	1	1	1	1	1	1	1	1	1	1	1	0	1	1	1	1	0
GO:0009089	1	1	1	1	0	1	1	1	1	1	1	1	1	1	1	0	1	1	1	1	1	1	1	1	1	1	1	1	1	1	1	1	1	1	1	1	1	1	1	1	1	1	1	0	0	1	1	1	1
GO:0015934	1	1	1	1	1	1	1	0	1	1	1	1	1	0	1	1	0	1	1	1	1	1	1	1	1	1	1	1	1	1	1	1	1	1	1	1	1	1	1	1	1	1	1	0	1	1	1	1	1
5.4.99.12	1	1	1	1	1	1	1	1	1	1	1	1	1	1	1	1	1	1	0	1	1	1	1	1	1	1	0	1	1	1	1	1	1	1	1	1	1	0	1	1	1	1	1	0	1	1	1	1	1
GO:0006556	1	1	1	1	1	1	1	0	1	1	1	1	1	0	1	1	0	1	1	1	1	1	1	1	1	1	1	1	1	1	1	1	1	1	1	1	1	1	1	1	1	1	1	0	1	1	1	1	1
3.1.26.4	1	1	1	1	0	0	1	1	1	1	1	1	1	1	1	0	1	1	1	1	1	1	1	1	1	1	1	1	1	1	1	1	1	1	1	1	1	1	1	1	1	1	1	0	1	1	1	0	0
GO:0004521	1	1	1	1	0	1	1	1	1	1	1	1	1	1	1	0	1	1	1	1	1	1	1	1	1	1	1	1	1	1	1	1	0	1	1	1	1	1	1	1	1	1	1	0	1	1	1	1	1
GO:0009073	1	1	0	1	1	1	1	1	1	1	1	1	1	1	1	1	1	1	1	1	1	1	1	1	1	1	1	1	1	1	1	1	1	1	1	1	1	1	1	1	1	1	1	0	1	1	1	1	1
GO:0032784	1	1	1	1	1	1	1	1	1	1	1	1	1	1	1	1	0	1	1	1	1	1	1	1	1	1	1	1	1	1	1	1	0	1	1	1	1	1	1	1	1	1	1	0	1	1	1	1	1
3.4.11.18	1	1	1	1	1	1	1	1	1	1	1	1	1	1	1	1	0	1	1	1	1	1	1	1	1	1	1	1	1	1	1	1	0	1	1	1	1	1	1	1	1	0	1	0	1	1	1	1	1
GO:0006437	1	1	1	1	1	1	1	1	1	1	1	1	1	1	1	1	0	1	1	1	1	1	1	1	1	1	1	1	1	1	1	1	1	1	1	1	1	1	1	1	1	1	1	0	1	1	1	1	0
GO:0009435	1	1	1	1	0	1	1	1	1	1	1	1	1	1	1	0	1	1	1	1	1	1	1	1	1	1	1	1	0	1	1	1	1	1	1	1	1	1	1	1	1	1	1	0	1	1	1	1	1
GO:0004478	1	1	1	1	1	1	1	0	1	1	1	1	1	0	1	1	0	1	1	1	1	1	1	1	1	1	1	1	1	1	1	1	1	1	1	1	1	1	1	1	1	1	1	0	1	1	1	1	1
GO:0097367	1	1	1	1	1	0	1	0	1	1	1	1	1	0	1	1	1	1	1	1	1	1	1	1	1	1	1	1	1	1	1	1	1	1	1	1	1	1	1	1	1	1	1	0	1	1	1	0	1
GO:0004831	1	1	1	1	1	1	1	1	1	1	1	1	1	1	1	1	0	1	1	1	1	1	1	1	1	1	1	1	1	1	1	1	1	1	1	1	1	1	1	1	1	1	1	0	1	1	1	1	0
GO:0004488	1	1	1	1	1	1	1	0	0	1	1	1	1	0	1	1	1	0	1	1	1	1	1	1	1	1	1	1	1	1	1	1	1	1	1	1	1	1	1	1	1	1	1	0	1	1	1	1	1
6.1.1.1	1	1	1	1	1	1	1	1	1	1	1	1	1	1	1	1	0	1	1	1	1	1	1	1	1	1	1	1	1	1	1	1	1	1	1	1	1	1	1	1	1	1	1	0	1	1	1	1	0
GO:0048500	1	1	1	1	1	1	1	1	1	1	1	1	1	1	1	1	0	1	1	1	1	1	1	1	1	1	1	1	1	1	1	1	0	1	0	1	1	1	1	1	1	1	1	0	1	1	1	1	1
GO:0008299	1	1	1	1	1	0	1	1	1	1	1	1	1	1	1	1	0	1	1	0	1	1	1	1	1	1	1	1	1	1	1	1	1	1	1	1	1	1	1	1	1	1	1	0	1	1	1	0	1
GO:1990077	1	1	1	1	0	0	1	1	1	1	1	1	1	1	1	0	1	1	0	1	0	1	0	1	1	1	1	1	1	1	1	1	1	1	1	1	1	1	1	1	1	1	1	0	1	1	1	0	1
GO:0042274	1	1	1	1	0	1	1	1	0	1	1	1	1	1	1	0	1	1	1	1	0	1	0	1	1	1	1	1	1	1	1	1	1	1	1	1	1	1	1	1	1	1	1	0	1	1	1	1	1
GO:0004177	1	1	1	1	0	1	1	1	1	1	1	1	1	1	1	0	1	1	1	1	1	1	1	1	1	1	1	1	1	1	1	1	0	1	1	1	1	1	1	1	1	1	1	1	1	1	1	1	0
2.5.1.6	1	1	1	1	1	1	1	0	1	1	1	1	1	0	1	1	0	1	1	1	1	1	1	1	1	1	1	1	1	1	1	1	1	1	1	1	1	1	1	1	1	1	1	0	1	1	1	1	1
GO:0033862	1	1	1	1	1	1	1	1	1	1	1	1	1	1	1	1	0	0	1	1	1	1	1	1	1	1	1	1	1	0	1	1	0	1	0	1	1	1	1	1	1	1	1	0	1	1	1	1	1
GO:0010181	1	1	1	1	0	0	1	0	1	1	1	1	1	0	1	0	0	1	1	1	0	1	0	1	1	1	1	1	1	1	1	1	1	1	1	1	1	1	1	1	1	1	1	0	1	1	1	0	1
GO:0004813	1	1	1	1	0	0	1	0	1	1	1	1	1	0	1	0	0	1	1	1	1	1	1	1	1	1	1	1	1	1	1	1	0	1	1	1	1	1	1	1	1	1	1	0	1	1	1	0	0
GO:0003911	1	1	1	1	1	1	1	1	0	1	1	1	1	1	1	1	1	0	0	1	1	1	1	1	1	1	1	1	0	1	1	1	1	1	1	1	1	1	1	1	1	1	1	0	1	1	1	1	1
GO:0009086	1	1	1	1	0	1	1	0	1	1	1	1	1	0	1	0	1	0	1	1	0	1	0	1	1	1	1	1	1	1	1	1	1	1	1	1	1	1	1	1	1	1	1	0	1	1	1	1	1
GO:1990904	1	1	1	1	0	1	1	1	1	1	1	1	1	1	1	0	0	1	1	1	0	1	0	1	1	1	1	1	1	1	1	1	0	1	1	1	1	1	1	1	1	1	1	0	1	1	1	1	1
GO:0016879	1	1	1	1	0	1	1	1	1	1	1	1	1	1	1	0	1	1	1	1	0	1	0	1	1	1	1	1	1	1	1	1	1	1	1	1	1	0	1	1	1	1	1	0	1	1	1	1	1
GO:0004386	1	1	1	1	0	0	1	1	1	1	1	1	1	1	1	0	1	1	1	1	0	1	0	1	1	1	1	1	1	1	1	1	1	1	1	1	1	1	1	1	1	1	1	0	1	1	1	0	1
6.5.1.2	1	1	1	1	1	1	1	1	0	1	1	1	1	1	1	1	1	0	0	1	1	1	1	1	1	1	1	1	0	1	1	1	1	1	1	1	1	1	1	1	1	1	1	0	1	1	1	1	1
6.1.1.7	1	1	1	1	0	0	1	0	1	1	1	1	1	0	1	0	0	1	1	1	1	1	1	1	1	1	1	1	1	1	1	1	0	1	1	1	1	1	1	1	1	1	1	0	1	1	1	0	0
2.7.4.22	1	1	1	1	1	1	1	1	1	1	1	1	1	1	1	1	0	0	1	1	1	1	1	1	1	1	1	1	1	0	1	1	0	1	0	1	1	1	1	1	1	1	1	0	1	1	1	1	1
GO:0004832	1	1	1	1	1	0	1	0	0	1	1	1	1	0	1	1	1	0	1	1	1	1	1	1	1	1	1	1	1	1	1	1	0	1	1	1	1	1	1	1	1	0	1	0	1	1	1	0	0
GO:0006438	1	1	1	1	1	0	1	0	0	1	1	1	1	0	1	1	1	0	1	1	1	1	1	1	1	1	1	1	1	1	1	1	0	1	1	1	1	1	1	1	1	0	1	0	1	1	1	0	0
6.1.1.9	1	1	1	1	1	0	1	0	0	1	1	1	1	0	1	1	1	0	1	1	1	1	1	1	1	1	1	1	1	1	1	1	0	1	1	1	1	1	1	1	1	0	1	0	1	1	1	0	0
2.7.4.3	1	1	1	1	1	1	1	1	1	1	1	1	1	1	1	1	0	1	1	1	1	0	1	1	1	1	1	1	0	1	1	1	1	1	0	1	1	1	1	1	1	1	1	0	1	1	1	1	1
GO:0042586	1	1	1	1	1	1	1	1	0	1	1	1	1	1	1	1	0	1	1	1	1	1	1	1	1	1	1	1	1	1	1	1	1	1	1	1	1	0	1	1	1	1	1	0	0	1	1	1	1
GO:0006419	1	1	1	1	0	0	1	0	1	1	1	1	1	0	1	0	0	1	1	1	1	1	1	1	1	1	1	1	1	1	1	1	0	1	1	1	1	1	1	1	1	1	1	0	1	1	1	0	0
GO:0042026	1	1	1	1	1	1	1	1	0	1	1	1	1	1	1	1	0	1	1	1	1	1	1	1	1	1	0	1	1	1	1	1	1	1	0	1	1	1	1	1	1	1	1	0	1	1	1	1	1
3.4.24.-	1	1	1	1	0	0	1	1	1	1	1	1	1	1	1	0	0	1	1	1	1	1	1	1	1	1	1	1	1	1	1	1	1	1	1	1	1	1	1	1	1	1	1	0	1	1	1	0	1
GO:0004017	1	1	1	1	1	1	1	1	1	1	1	1	1	1	1	1	0	1	1	1	0	0	0	1	1	1	1	1	0	1	1	1	1	1	0	1	1	1	1	1	1	1	1	0	1	1	1	1	1
GO:0009055	1	1	0	1	0	0	1	1	1	1	1	1	1	1	1	0	1	1	1	1	1	1	1	1	1	1	1	1	1	1	1	1	1	1	1	1	1	1	1	1	1	1	1	0	1	1	1	0	1
2.7.7.2	1	1	1	1	1	1	1	1	1	1	1	1	1	1	1	1	0	1	1	1	1	1	1	1	1	1	0	1	0	1	1	1	0	1	0	1	1	1	1	1	0	1	1	0	1	1	1	1	0
GO:0003919	1	1	1	1	1	1	1	1	1	1	1	1	1	1	1	1	0	1	1	1	1	1	1	1	1	1	0	1	0	1	1	1	0	1	0	1	1	1	1	1	0	1	1	0	1	1	1	1	0
GO:0004595	1	1	1	1	1	1	1	1	1	1	1	1	1	1	1	1	0	0	1	1	1	1	1	1	1	1	1	1	1	1	1	1	1	1	0	1	1	1	1	1	1	1	1	0	1	1	1	1	0
GO:0006308	1	1	1	1	1	1	1	1	0	1	1	1	1	1	1	1	1	1	1	1	1	1	1	1	1	1	1	1	0	1	1	1	0	1	1	1	1	1	1	1	1	1	1	0	1	1	1	1	1
GO:0008855	1	1	1	1	1	1	1	1	0	1	1	1	1	1	1	1	1	1	1	1	1	1	1	1	1	1	1	1	0	1	1	1	1	1	1	1	1	1	1	1	1	1	1	0	1	1	1	1	1
2.7.7.3	1	1	1	1	1	1	1	1	1	1	1	1	1	1	1	1	0	0	1	1	1	1	1	1	1	1	1	1	1	1	1	1	1	1	0	1	1	1	1	1	1	1	1	0	1	1	1	1	0
GO:0016226	1	1	1	1	0	0	1	1	1	1	1	1	1	1	1	0	0	1	1	1	1	1	1	1	1	1	0	1	1	1	1	1	1	1	1	1	1	1	1	1	1	1	1	0	1	1	1	0	1
GO:0009318	1	1	1	1	1	1	1	1	0	1	1	1	1	1	1	1	1	1	1	1	1	1	1	1	1	1	1	1	0	1	1	1	1	1	1	1	1	1	1	1	1	1	1	0	1	1	1	1	1
GO:0016829	1	1	1	1	0	0	1	1	1	1	1	1	1	1	1	0	1	1	1	1	0	1	0	1	1	1	1	1	0	1	1	1	1	1	1	1	1	1	1	1	1	1	1	0	1	1	1	0	1
GO:0052381	1	1	1	1	0	1	1	1	0	1	0	1	1	1	1	0	1	1	1	1	0	1	0	1	1	1	1	1	1	1	1	1	1	1	1	1	1	1	1	1	1	1	1	0	0	1	1	1	1
GO:0050511	1	1	1	1	0	1	1	1	0	1	0	1	1	1	1	0	0	1	1	1	1	1	1	1	1	1	1	1	1	1	1	1	1	1	1	1	1	1	1	1	1	1	1	0	1	1	1	1	0
GO:0006207	1	1	1	1	0	0	1	1	1	1	1	1	1	1	1	0	1	1	1	1	1	1	1	1	1	1	0	1	1	1	1	1	1	1	1	1	1	1	1	1	1	1	1	0	0	1	1	0	1
GO:0008531	1	1	1	1	1	1	1	1	1	1	1	1	1	1	1	1	0	1	1	1	1	1	1	1	1	1	0	1	0	1	1	1	0	1	0	1	1	1	1	1	0	1	1	0	1	1	1	1	0
GO:0004045	1	1	1	1	1	1	1	1	1	1	1	1	1	1	1	1	0	1	1	1	1	1	1	1	1	1	1	1	1	1	1	1	1	1	0	1	1	1	1	1	1	0	1	0	1	1	1	1	1
GO:0000917	1	1	1	1	0	1	1	1	1	1	1	1	1	1	1	0	0	1	1	1	0	1	0	1	1	1	1	1	0	1	1	1	1	1	1	1	1	1	1	1	1	1	1	0	1	1	1	1	1
GO:0042254	1	1	1	1	0	1	1	0	0	1	1	1	1	0	1	0	0	1	1	1	0	1	0	1	1	1	1	1	1	1	1	1	1	1	0	1	1	1	1	1	1	1	1	0	1	1	1	1	1
GO:0044210	1	1	1	1	0	1	1	1	1	1	1	1	1	1	1	0	1	1	1	1	0	1	0	1	1	1	1	1	1	0	1	1	1	1	1	1	1	1	1	1	1	1	1	0	1	1	1	1	1
GO:0030983	1	1	1	1	1	0	1	1	0	1	1	0	1	1	1	1	1	1	0	1	0	1	0	1	1	0	1	1	1	1	1	1	1	1	1	1	1	0	1	1	1	1	1	0	1	1	1	0	1
3.5.4.9	1	1	1	1	0	1	1	0	0	1	1	1	1	0	1	0	1	0	1	1	1	1	1	1	1	1	1	1	1	1	1	1	1	1	1	1	1	1	1	1	1	1	1	0	1	1	1	1	1
GO:0030976	1	1	1	1	0	0	1	0	1	1	1	1	1	0	1	0	0	1	1	1	1	1	1	1	1	1	1	1	1	1	1	1	1	1	1	1	1	1	1	1	1	1	1	0	1	1	1	0	1
GO:0008760	1	1	1	1	0	1	1	1	0	1	1	1	1	1	1	0	1	1	1	1	1	1	1	1	1	1	1	1	0	1	1	1	1	1	1	1	1	1	1	1	1	1	1	0	1	1	1	1	1
1.5.1.5	1	1	1	1	0	1	1	0	0	1	1	1	1	0	1	0	1	0	1	1	1	1	1	1	1	1	1	1	1	1	1	1	1	1	1	1	1	1	1	1	1	1	1	0	1	1	1	1	1
GO:0004820	1	1	1	1	0	1	1	1	1	1	1	1	1	1	1	0	1	1	1	1	1	1	1	1	1	1	1	1	0	1	1	1	1	1	1	1	1	1	1	1	1	1	1	0	0	1	1	1	0
GO:0030163	1	1	1	1	0	0	1	1	1	1	1	1	1	1	1	0	1	1	1	1	1	1	1	1	1	1	1	1	1	1	1	1	1	1	1	1	1	1	1	1	1	0	1	0	1	1	1	0	1
GO:0006426	1	1	1	1	0	1	1	1	1	1	1	1	1	1	1	0	1	1	1	1	1	1	1	1	1	1	1	1	0	1	1	1	1	1	1	1	1	1	1	1	1	1	1	0	0	1	1	1	0
GO:0065002	1	1	1	1	0	0	1	0	1	1	1	1	1	0	1	0	1	1	1	1	0	1	0	1	1	1	1	1	1	1	1	1	1	1	1	1	1	1	1	1	1	1	1	0	1	1	1	0	1
2.7.1.26	1	1	1	1	1	1	1	1	0	1	1	1	1	1	1	1	0	1	1	1	1	1	1	1	1	1	0	1	0	1	1	1	0	1	0	1	1	1	1	1	0	1	1	0	1	1	1	1	0
GO:0051537	1	1	0	0	1	1	1	1	1	1	1	1	1	1	1	1	1	1	1	1	0	1	0	1	1	1	1	1	1	1	1	1	1	1	1	1	1	1	1	1	1	1	1	0	1	1	1	1	1
GO:0045892	1	1	1	1	1	1	1	0	0	1	1	1	1	0	1	1	1	0	1	1	1	1	1	1	1	1	1	1	0	1	1	1	1	0	1	1	1	1	1	1	1	1	1	0	1	0	1	1	1
GO:0006164	1	1	1	1	0	1	1	0	1	1	1	1	1	0	1	0	1	0	1	1	1	1	1	1	1	1	1	1	1	1	1	1	1	1	1	1	1	1	1	1	1	1	1	0	1	1	1	1	1
GO:0046933	1	1	1	1	0	0	1	1	1	1	1	1	1	1	1	0	0	1	1	1	1	1	1	1	1	1	1	1	0	1	1	1	1	1	1	1	1	1	1	1	1	1	1	0	1	1	1	0	1
GO:0016597	1	1	0	1	1	0	1	1	1	1	1	1	1	1	1	1	0	1	1	1	1	1	1	1	1	1	1	1	1	1	1	1	1	1	0	1	1	1	1	1	1	1	1	0	1	1	1	0	1
5.3.1.1	1	1	1	1	1	1	1	0	1	1	1	1	1	0	1	1	0	0	1	1	1	0	1	1	1	1	1	1	0	1	1	1	1	1	1	1	1	1	1	1	1	1	1	0	1	1	1	1	0
GO:0004807	1	1	1	1	1	1	1	0	1	1	1	1	1	0	1	1	0	0	1	1	1	0	1	1	1	1	1	1	0	1	1	1	1	1	1	1	1	1	1	1	1	1	1	0	1	1	1	1	0
GO:0043565	1	1	0	1	0	0	1	1	1	1	1	1	1	1	1	0	1	1	0	1	0	1	0	1	1	1	1	1	1	1	1	1	1	1	1	1	1	0	1	1	1	1	1	1	1	1	1	0	1
GO:0044205	1	1	1	1	0	1	1	1	1	1	1	1	1	1	1	0	1	1	1	1	0	1	0	1	1	1	0	1	1	1	1	1	1	1	1	1	1	1	1	1	1	1	1	1	0	1	1	1	1
2.5.1.-	1	1	1	1	1	1	1	1	1	1	1	1	1	1	1	1	1	1	1	0	1	1	1	1	1	1	0	1	1	1	1	1	1	1	0	1	1	1	1	1	1	1	1	0	1	1	1	1	0
GO:0006520	1	1	0	1	0	0	1	1	1	1	1	1	1	1	1	0	0	1	1	1	1	1	1	1	1	1	0	1	1	1	1	1	1	1	1	1	1	1	1	1	1	1	1	0	1	1	1	0	1
GO:0019277	1	1	1	1	0	1	1	1	0	1	1	1	1	1	1	0	1	1	1	1	1	1	1	1	1	0	1	1	0	1	1	1	1	1	1	1	1	1	1	1	1	1	1	0	1	1	1	1	1
GO:0016114	1	0	1	1	1	1	0	1	0	1	1	1	1	1	0	1	0	1	1	1	0	1	0	1	1	1	1	1	1	1	1	1	1	1	1	0	1	1	1	1	1	1	1	0	1	1	1	1	1
GO:0004479	1	1	1	1	1	1	1	0	0	1	1	1	1	0	1	1	1	0	0	1	1	1	1	1	1	1	1	1	0	1	1	1	1	1	1	1	1	1	1	1	1	1	1	0	1	1	1	1	0
GO:0016853	1	1	1	1	0	0	1	1	0	1	1	1	1	1	1	0	0	1	1	1	0	1	0	1	1	1	1	1	1	1	1	1	1	1	1	1	1	1	1	1	1	1	1	0	1	1	1	0	1
GO:0015297	1	1	1	1	0	0	1	1	1	1	1	1	1	1	1	0	1	1	1	1	0	1	0	1	1	1	1	1	1	1	1	1	0	1	1	1	1	1	1	1	0	1	1	0	1	1	1	0	0
2.1.2.9	1	1	1	1	1	1	1	0	0	1	1	1	1	0	1	1	1	0	0	1	1	1	1	1	1	1	1	1	0	1	1	1	1	1	1	1	1	1	1	1	1	1	1	0	1	1	1	1	0
GO:0006436	1	1	1	1	1	0	1	1	1	1	1	1	1	1	1	1	0	1	1	1	1	1	1	1	1	1	1	1	1	1	1	1	0	1	1	1	1	1	1	1	0	1	1	0	1	1	1	0	1
GO:0043190	1	1	1	1	0	0	1	1	1	1	1	1	1	1	1	0	1	0	1	1	1	1	1	1	1	1	1	1	0	1	1	1	0	1	1	1	1	1	1	1	1	1	1	1	1	1	1	0	0
GO:0070063	1	1	1	1	1	1	1	1	0	1	1	1	1	1	1	1	0	1	1	1	1	1	1	1	1	1	1	1	1	1	1	1	0	1	0	1	1	1	1	1	1	1	1	0	1	1	1	1	1
GO:0004830	1	1	1	1	1	0	1	1	1	1	1	1	1	1	1	1	0	1	1	1	1	1	1	1	1	1	1	1	1	1	1	1	0	1	1	1	1	1	1	1	0	1	1	0	1	1	1	0	1
2.4.1.227	1	1	1	1	0	1	1	1	0	1	0	1	1	1	1	0	0	1	1	1	0	1	0	1	1	1	1	1	1	1	1	1	1	1	1	1	1	1	1	1	1	1	1	0	1	1	1	1	0
4.2.99.18	1	1	1	1	1	0	1	1	1	1	1	0	1	1	1	1	1	1	1	1	1	1	1	1	1	1	1	1	0	1	1	1	1	1	1	1	1	1	1	1	1	1	1	0	1	1	1	0	1
GO:0016783	1	1	1	1	1	0	1	0	1	1	1	1	1	0	1	1	1	1	0	1	0	1	0	1	1	1	1	1	0	1	1	1	1	1	1	1	1	1	1	1	1	1	1	0	1	1	1	0	1
6.1.1.2	1	1	1	1	1	0	1	1	1	1	1	1	1	1	1	1	0	1	1	1	1	1	1	1	1	1	1	1	1	1	1	1	0	1	1	1	1	1	1	1	0	1	1	0	1	1	1	0	1
GO:0003725	1	1	1	1	0	0	1	1	1	1	1	1	1	1	1	0	1	1	1	1	1	1	1	1	1	1	0	1	1	1	1	1	0	1	1	1	1	1	1	1	1	1	1	0	0	1	1	0	1
GO:0006526	1	1	1	0	0	0	1	0	1	1	1	1	1	0	1	0	1	1	1	1	1	1	1	1	1	1	1	1	0	1	1	1	1	1	1	1	1	1	1	1	1	1	1	0	1	1	1	0	1
GO:0006166	1	1	1	1	1	0	1	1	1	1	1	1	1	1	1	1	0	1	1	1	1	1	1	1	1	1	1	0	0	1	1	1	1	1	1	1	1	1	1	1	1	1	1	0	1	1	1	0	1
GO:0009117	1	1	0	0	0	1	1	1	1	1	1	1	1	1	1	0	0	1	1	1	0	1	0	1	1	1	1	1	1	1	1	1	1	1	1	1	1	1	1	1	1	1	1	0	1	1	1	1	1
GO:0009306	1	1	1	1	0	0	1	0	1	1	1	1	1	0	1	0	0	1	1	1	1	1	1	1	1	1	1	1	1	1	1	1	0	1	1	1	1	1	1	1	1	1	1	0	1	1	1	0	0
GO:0003896	1	1	1	1	0	0	1	1	1	1	1	1	1	1	1	0	1	1	0	1	0	1	0	1	1	1	1	1	1	1	1	1	0	1	1	1	1	1	1	1	1	1	1	0	0	1	1	0	0
GO:0006465	1	0	1	1	0	0	1	1	1	1	1	1	1	1	1	0	1	1	1	1	0	1	0	1	1	1	0	1	1	1	1	1	0	1	1	1	1	1	1	1	1	1	1	0	1	1	1	0	0
6.1.1.14	1	1	1	1	0	1	1	1	1	1	1	1	1	1	1	0	1	1	1	1	0	1	0	1	1	1	1	1	0	1	1	1	1	1	1	1	1	1	1	1	1	1	1	0	0	1	1	1	0
GO:0004815	1	1	1	1	0	1	1	0	1	1	1	1	1	0	1	0	0	1	1	1	0	1	0	1	1	1	1	1	0	1	1	1	1	1	1	1	1	0	1	1	1	1	1	0	0	1	1	1	1
GO:0046914	1	1	1	1	0	1	1	1	1	1	1	1	1	1	1	0	1	1	1	1	0	1	0	1	1	1	1	1	1	1	1	1	0	1	1	1	1	1	1	1	1	0	1	0	1	1	1	1	1
GO:0008762	1	1	1	1	1	1	1	1	0	1	1	1	1	1	1	1	0	0	1	1	1	1	1	1	1	1	1	1	0	1	1	1	0	1	1	1	1	0	1	1	1	0	1	0	0	1	1	1	0
1.3.1.98	1	1	1	1	1	1	1	1	0	1	1	1	1	1	1	1	0	0	1	1	1	1	1	1	1	1	1	1	0	1	1	1	0	1	1	1	1	0	1	1	1	0	1	0	0	1	1	1	0
3.5.1.88	1	1	1	1	1	1	1	1	0	1	1	1	1	1	1	1	0	1	1	1	1	1	1	1	1	1	0	1	1	1	1	1	1	0	0	1	1	0	1	1	1	1	1	0	0	1	1	1	0
GO:0017038	1	1	1	1	1	0	1	0	0	1	1	1	1	0	1	1	1	0	1	1	1	0	1	1	1	1	1	1	1	1	1	1	1	1	1	1	1	1	1	1	1	0	1	0	1	1	1	0	1
GO:0006422	1	1	1	1	0	1	1	0	1	1	1	1	1	0	1	0	0	1	1	1	0	1	0	1	1	1	1	1	0	1	1	1	1	1	1	1	1	0	1	1	1	1	1	0	0	1	1	1	1
3.6.5.n1	1	1	1	1	1	1	1	1	0	1	0	1	1	1	1	1	0	0	1	1	1	1	1	1	1	1	1	1	0	1	1	1	1	1	0	1	1	1	1	1	1	1	1	0	1	1	1	1	1
2.7.2.3	1	0	1	1	1	0	1	0	1	1	1	1	1	0	1	1	0	1	1	1	1	1	1	1	1	1	1	1	1	1	1	1	0	1	1	1	1	1	1	1	1	1	1	0	1	1	1	0	0
GO:0004618	1	0	1	1	1	0	1	0	1	1	1	1	1	0	1	1	0	1	1	1	1	1	1	1	1	1	1	1	1	1	1	1	0	1	1	1	1	1	1	1	1	1	1	0	1	1	1	0	0
GO:0046654	1	1	1	1	0	0	1	1	0	1	1	1	1	1	1	0	1	1	1	1	1	1	1	1	1	1	0	1	1	1	1	1	1	1	1	1	1	1	1	1	1	1	1	0	0	1	1	0	0
GO:0004821	1	1	1	1	0	0	1	1	1	1	1	1	1	1	1	0	0	1	1	1	1	1	1	1	1	1	1	1	1	1	1	1	1	1	1	1	1	0	1	1	0	1	1	0	1	1	1	0	0
GO:0008784	1	1	1	1	1	1	1	0	0	1	1	1	1	0	1	1	0	1	0	1	1	1	1	1	1	1	1	1	0	1	1	1	0	1	0	1	1	1	1	1	1	1	1	0	1	1	1	1	1
GO:0016462	1	1	1	1	1	1	1	0	1	1	1	1	1	0	1	1	1	1	1	1	1	1	1	1	1	1	1	1	1	1	1	1	1	1	1	1	1	0	1	1	1	1	1	0	1	1	1	1	1
GO:0008324	1	1	1	1	0	0	1	1	1	0	1	1	1	1	1	0	1	0	1	1	0	1	0	1	1	1	1	1	1	1	1	1	1	1	1	1	1	1	1	1	1	1	1	0	1	1	1	0	1
GO:0030527	1	0	1	1	1	1	1	1	0	1	1	0	1	1	1	1	0	1	1	1	1	1	1	1	1	0	1	1	1	1	1	1	1	1	0	1	1	0	1	1	1	1	1	0	1	1	1	1	1
GO:0003824	1	0	0	1	0	0	1	1	1	1	1	1	1	1	1	0	1	1	0	1	1	1	1	1	1	1	1	1	1	1	1	1	1	1	1	1	1	1	1	1	1	1	1	0	1	1	1	0	1
GO:0008966	1	1	1	1	0	1	1	1	1	1	1	1	1	1	1	0	1	1	1	1	1	1	1	1	1	1	1	1	0	1	1	1	1	1	0	1	1	1	1	1	1	1	1	0	1	1	1	1	0
GO:0008483	1	1	1	1	0	0	1	1	1	1	1	1	1	1	1	0	1	1	1	1	1	1	1	1	1	1	1	1	1	1	1	1	1	1	1	1	1	0	1	1	1	1	1	1	0	1	1	0	0
GO:0043023	1	1	1	1	0	0	1	1	1	1	1	1	1	1	1	0	1	1	1	1	0	1	0	1	1	1	1	1	0	1	1	1	0	1	1	1	1	1	1	1	1	1	1	0	1	1	1	0	1
GO:0006270	1	1	1	1	1	1	1	0	0	1	1	1	1	0	1	1	0	1	1	1	0	1	0	1	1	1	1	1	0	1	1	1	1	1	1	1	1	0	1	1	1	0	1	0	1	1	1	1	1
GO:0008764	1	1	1	1	1	1	1	1	0	1	1	1	1	1	1	1	1	1	0	1	1	1	1	1	1	1	1	1	1	1	1	1	0	1	0	1	1	0	1	1	1	1	1	0	1	1	1	1	1
7.4.2.8	1	1	1	1	1	0	1	0	0	1	1	1	1	0	1	1	1	0	1	1	1	0	1	1	1	1	1	1	1	1	1	1	1	1	1	1	1	1	1	1	1	0	1	0	1	1	1	0	1
GO:0004525	1	1	1	1	1	0	1	0	0	1	1	1	1	0	1	1	0	0	1	1	0	1	0	1	1	1	1	1	0	1	1	1	1	1	1	1	1	1	1	1	1	1	1	0	1	1	1	0	1
GO:0006275	1	1	1	1	1	1	1	0	1	1	1	1	1	0	1	1	0	1	1	1	0	1	0	1	1	1	1	1	0	1	1	1	1	1	1	1	1	0	1	1	1	0	1	0	1	1	1	1	1
GO:0006269	1	1	1	1	0	0	1	0	1	1	1	1	1	0	1	0	1	1	0	1	0	1	0	1	1	1	1	1	1	1	1	1	1	1	1	1	1	1	1	1	1	1	1	0	1	1	1	0	1
GO:0044209	1	1	1	1	0	1	1	1	0	1	1	1	1	1	1	0	0	1	1	1	0	1	0	1	1	1	1	1	0	1	1	1	1	1	0	1	1	1	1	1	1	1	1	0	1	1	1	1	1
GO:0000902	1	1	1	1	1	1	1	1	0	1	1	1	1	1	1	1	0	1	1	1	1	1	1	1	1	1	1	1	0	1	1	1	1	1	0	1	1	0	1	1	1	1	1	0	1	1	1	1	1
GO:0008233	1	1	1	1	0	0	1	1	1	1	1	1	1	1	1	0	0	1	1	1	0	1	0	1	1	1	1	1	1	1	1	1	1	1	1	1	1	1	1	1	1	1	1	0	1	1	1	0	1
GO:0002098	1	1	1	1	1	1	1	1	0	1	1	0	1	1	1	1	1	1	0	1	0	1	0	1	1	0	1	1	1	1	1	1	1	1	1	1	1	0	1	1	1	1	1	0	1	1	1	1	1
GO:0006006	1	1	1	1	0	1	1	0	0	1	1	1	1	0	1	0	0	1	1	1	1	1	1	1	1	1	1	1	1	1	1	1	1	1	1	1	1	1	1	1	1	0	1	0	1	1	1	1	1
GO:0052906	1	1	1	1	0	1	1	0	1	1	1	1	1	0	1	0	0	1	1	1	1	1	1	1	1	1	1	1	1	1	1	1	1	1	1	1	1	1	1	1	1	0	1	0	1	1	1	1	1
2.1.1.182	1	1	1	1	1	1	1	0	0	1	1	1	1	0	1	1	1	0	1	1	0	1	0	1	1	1	1	1	1	1	1	1	1	1	1	1	1	1	1	1	1	1	1	0	1	1	1	1	1
GO:0042910	1	1	1	0	0	0	1	1	1	1	1	1	1	1	1	0	1	1	1	1	0	1	0	1	1	1	1	1	1	1	1	1	1	1	1	1	1	0	1	1	0	1	1	0	1	1	1	0	0
2.1.1.228	1	1	1	1	0	1	1	0	1	1	1	1	1	0	1	0	0	1	1	1	1	1	1	1	1	1	1	1	1	1	1	1	1	1	1	1	1	1	1	1	1	0	1	0	1	1	1	1	1
GO:0006427	1	1	1	1	0	0	1	1	1	1	1	1	1	1	1	0	0	1	1	1	0	1	0	1	1	1	1	1	1	1	1	1	1	1	1	1	1	0	1	1	0	1	1	0	1	1	1	0	0
GO:0009229	1	1	1	1	0	0	1	0	1	1	1	1	1	0	1	0	1	1	1	1	0	1	0	1	1	1	1	1	0	1	1	1	1	1	1	1	1	1	1	1	1	1	1	0	1	1	1	0	0
GO:0043952	1	1	1	1	0	1	1	0	0	1	1	1	1	0	1	0	0	1	1	1	0	1	0	1	1	1	1	1	1	1	1	1	0	1	1	1	1	1	1	1	1	1	1	0	1	1	1	1	1
GO:0016746	1	1	1	1	0	1	1	0	1	1	1	1	1	0	1	0	1	1	1	1	0	1	0	1	1	1	1	1	1	1	1	1	0	1	1	1	1	1	1	1	1	1	1	0	1	1	1	1	0
GO:0070084	1	1	1	1	0	1	1	1	0	1	1	1	1	1	1	0	0	1	1	1	0	1	0	1	1	1	1	1	1	1	1	1	0	1	1	1	1	1	1	1	1	0	1	0	1	1	1	1	1
GO:0003918	1	1	1	1	1	1	1	1	1	1	1	0	1	1	1	1	1	1	0	1	0	1	0	1	1	0	1	1	0	1	1	1	0	1	1	1	1	0	1	1	1	1	1	0	0	1	1	1	1
GO:0016020	1	1	1	1	0	0	1	0	1	1	1	1	1	0	1	0	1	1	1	1	0	1	0	1	1	1	0	1	0	1	1	1	0	1	1	1	1	0	1	1	1	1	1	0	0	1	1	0	1
GO:0003688	1	1	1	1	1	1	1	0	0	1	1	1	1	0	1	1	0	1	1	1	0	1	0	1	1	1	1	1	0	1	1	1	1	1	1	1	1	0	1	1	1	0	1	0	1	1	1	1	1
GO:0006417	1	1	1	1	0	1	1	0	1	1	1	1	1	0	1	0	0	1	1	1	0	0	0	1	1	1	1	1	1	1	1	1	0	1	1	1	1	1	1	1	1	1	1	0	1	1	1	1	1
GO:0006420	1	1	1	1	0	0	1	0	1	1	1	1	1	0	1	0	1	0	0	1	1	1	1	1	1	1	1	1	1	1	1	1	1	1	1	1	1	0	1	1	1	1	1	0	1	1	1	0	0
GO:0004326	1	1	1	1	0	0	1	0	0	1	1	1	1	0	1	0	1	1	1	1	1	1	1	1	1	1	1	1	1	1	1	1	0	1	1	1	1	1	1	1	0	1	1	0	0	1	1	0	1
GO:0004814	1	1	1	1	0	0	1	0	1	1	1	1	1	0	1	0	1	0	0	1	1	1	1	1	1	1	1	1	1	1	1	1	1	1	1	1	1	0	1	1	1	1	1	0	1	1	1	0	0
GO:0032549	1	1	1	1	1	1	1	0	1	1	1	1	1	0	1	1	1	1	1	1	1	0	1	1	1	1	1	1	0	1	1	1	1	1	1	1	1	0	1	1	1	1	1	0	0	0	1	1	1
6.3.2.9	1	1	1	1	0	1	1	1	0	1	1	1	1	1	1	0	1	1	0	1	1	1	1	1	1	1	1	1	1	1	1	1	0	1	0	1	1	0	1	1	1	1	1	0	1	0	1	1	1
6.3.5.2	1	1	1	1	1	1	1	0	1	1	1	1	1	0	1	1	1	1	1	1	1	1	1	1	1	1	1	1	0	1	1	1	1	1	1	1	1	0	1	1	1	1	1	0	1	1	1	1	1
GO:0004477	1	1	1	1	0	1	1	0	0	1	1	1	1	0	1	0	1	0	1	1	0	1	0	1	1	1	1	1	1	1	1	1	1	1	1	1	1	1	1	1	1	1	1	0	1	1	1	1	1
GO:0004654	1	1	0	0	1	1	0	0	0	1	1	1	1	0	1	1	1	0	1	1	1	1	1	1	1	1	1	1	1	1	1	1	1	1	0	1	1	1	1	1	1	1	1	0	1	1	1	1	1
GO:0046677	1	1	1	1	0	1	1	1	0	1	1	1	1	1	1	0	0	0	1	1	0	1	0	1	1	1	1	1	1	1	1	1	1	1	1	1	1	0	1	1	1	0	1	1	1	1	1	1	0
GO:0070929	1	1	1	1	0	1	1	1	0	1	1	1	1	1	1	0	0	1	1	1	0	1	0	1	1	1	1	1	1	1	1	1	1	1	0	1	1	1	1	1	1	1	1	0	1	1	1	1	1
GO:0004018	1	1	1	1	0	1	1	1	0	1	1	1	1	1	1	0	0	1	1	1	1	0	1	1	1	1	1	1	0	1	1	1	0	1	1	1	1	0	1	1	1	1	1	0	1	1	1	1	0
GO:0009097	1	1	1	1	0	0	1	1	1	1	1	1	1	1	1	0	1	1	1	1	0	1	0	1	1	1	1	1	1	0	1	1	1	1	1	1	1	1	1	1	1	1	1	0	0	1	1	0	1
GO:0004190	1	1	1	1	0	0	1	1	1	1	1	1	1	1	1	0	1	1	0	1	0	1	0	1	1	1	1	1	1	1	1	1	1	1	1	1	1	0	1	1	1	1	1	0	0	1	1	0	0
7.1.2.2	1	1	1	1	0	0	1	1	1	1	1	1	1	1	1	0	0	1	1	1	1	1	1	1	1	1	0	1	0	1	1	1	1	1	0	1	1	1	1	1	1	1	1	0	1	1	1	0	1
2.1.1.199	1	1	1	1	1	1	1	0	0	1	1	1	1	0	1	1	0	1	1	1	1	1	1	1	1	1	1	1	0	1	1	1	1	1	1	1	1	1	1	1	1	1	1	0	0	1	1	1	1
GO:0006747	1	1	1	1	0	1	1	1	1	1	1	1	1	1	1	0	0	1	1	1	0	1	0	1	1	1	0	1	0	1	1	1	0	1	0	1	1	1	1	1	0	1	1	0	1	1	1	1	0
GO:0005576	1	1	1	1	0	0	1	0	1	1	1	1	1	0	1	0	0	0	1	1	0	1	0	1	1	1	0	1	0	1	1	1	1	1	1	1	1	1	1	1	1	1	1	0	0	1	1	0	0
GO:0000027	1	1	1	1	0	1	1	1	1	1	1	1	1	1	1	0	0	1	1	1	0	1	0	1	1	1	1	1	1	1	1	1	1	1	0	1	1	1	1	1	1	1	1	0	1	1	1	1	1
GO:0032977	1	1	1	1	0	0	1	1	0	1	1	1	1	1	1	0	1	0	1	1	1	1	1	1	1	1	0	1	1	1	1	1	1	1	1	1	1	1	1	1	1	1	1	0	0	1	1	0	0
2.7.7.8	1	1	0	0	1	1	0	0	0	1	1	1	1	0	1	1	1	0	1	1	1	1	1	1	1	1	1	1	1	1	1	1	1	1	0	1	1	1	1	1	1	1	1	0	1	1	1	1	1
2.4.1.129	1	1	1	1	0	0	1	1	0	1	1	1	1	1	1	0	1	1	1	1	1	1	1	1	1	1	1	1	1	1	1	1	1	1	1	1	1	0	1	1	1	1	1	0	1	1	1	0	0
2.8.1.13	1	1	1	1	1	0	1	0	0	1	1	1	1	0	1	1	1	1	0	1	0	1	0	1	1	1	1	1	0	1	1	1	0	1	1	1	1	1	1	1	1	1	1	0	1	1	1	0	1
GO:0043093	1	1	1	1	0	0	1	0	1	1	1	1	1	0	1	0	1	1	1	1	0	1	0	1	1	1	1	1	0	1	1	1	1	1	1	1	1	1	1	1	1	1	1	0	1	1	1	0	0
GO:0070180	1	1	1	1	0	1	1	0	1	1	1	1	1	0	1	0	0	1	1	1	0	0	0	1	1	1	1	1	1	1	1	1	1	1	1	1	1	1	1	1	1	1	1	0	1	1	1	1	1
3.1.1.29	1	1	1	1	1	0	1	0	1	1	1	1	1	0	1	1	0	1	1	1	1	1	1	1	1	1	1	1	1	1	1	1	1	1	0	1	1	1	1	1	1	0	1	0	1	1	1	0	1
GO:0000413	1	1	1	1	0	1	1	0	0	1	1	1	1	0	1	0	1	1	1	1	1	1	1	1	1	1	1	1	0	1	1	1	0	1	1	1	1	1	1	1	1	1	1	0	1	1	1	1	0
GO:0009113	1	1	0	1	1	1	1	0	1	1	1	1	1	0	1	1	1	1	1	1	1	1	1	1	1	1	1	1	0	1	1	1	0	1	1	1	1	1	1	1	1	1	1	0	0	1	1	1	1
GO:0070181	1	1	1	1	0	1	1	1	1	1	1	1	1	1	1	0	0	1	1	1	0	1	0	1	1	1	1	1	1	1	1	1	1	1	1	1	1	1	1	1	1	1	1	0	1	1	1	1	0
GO:0008763	1	1	1	1	1	1	1	0	0	1	1	1	1	0	1	1	0	0	1	1	1	1	1	1	1	1	1	1	1	1	1	1	1	1	1	1	1	0	1	1	0	1	1	0	1	1	1	1	0
GO:0032153	1	1	1	1	0	0	1	0	1	1	1	1	1	0	1	0	1	1	1	1	0	1	0	1	1	1	1	1	0	1	1	1	1	1	1	1	1	1	1	1	1	1	1	0	1	1	1	0	0
2.7.7.101	1	1	1	1	0	0	1	1	1	1	1	1	1	1	1	0	1	1	0	1	0	1	0	1	1	1	1	1	1	1	1	1	0	1	1	1	1	1	1	1	1	1	1	0	0	1	0	0	0
GO:0000455	1	0	1	1	0	0	1	1	1	1	1	1	1	1	1	0	0	0	1	1	0	1	0	1	1	1	1	1	1	1	1	1	0	1	1	1	1	1	0	1	1	1	1	0	1	1	1	0	0
GO:0019877	1	1	1	1	0	1	1	1	1	1	1	1	1	1	1	0	1	1	1	1	0	1	0	1	1	1	1	1	1	1	1	1	1	1	1	1	1	1	1	1	1	1	1	0	0	1	1	1	1
3.1.11.6	1	1	1	1	1	1	1	0	0	1	1	1	1	0	1	1	1	0	1	1	1	1	1	1	1	1	1	1	0	1	1	1	1	1	1	1	1	1	1	1	1	1	1	0	1	1	1	1	1
3.1.21.10	1	1	1	1	0	0	1	1	1	1	1	1	1	1	1	0	0	1	1	0	1	0	1	1	1	1	1	1	1	1	1	1	1	1	0	1	1	1	1	1	1	1	1	0	1	1	1	0	1
GO:0017150	1	1	1	1	1	0	1	0	0	1	1	1	1	0	1	1	0	1	0	1	0	1	0	1	1	1	1	1	1	1	1	1	0	1	1	1	1	1	1	1	1	1	1	0	1	1	1	0	0
GO:0008716	1	1	1	1	0	1	1	0	0	1	1	1	1	0	1	0	1	1	1	1	1	1	1	1	1	1	1	1	1	1	1	1	0	1	1	1	1	1	1	1	1	1	1	0	1	1	1	1	0
2.7.4.25	1	1	1	1	1	0	1	1	1	1	1	1	1	1	1	1	0	1	1	1	1	1	1	1	1	1	1	1	1	1	1	1	1	1	1	1	1	1	1	1	1	1	1	0	1	0	1	0	0
3.1.26.3	1	1	1	1	1	0	1	0	0	1	1	1	1	0	1	1	0	0	1	1	0	1	0	1	1	1	1	1	0	1	1	1	1	1	0	1	1	1	1	1	1	1	1	0	1	1	1	0	1
GO:0004518	1	1	1	1	0	1	1	0	1	1	1	1	1	0	1	0	1	1	1	1	0	1	0	1	1	1	1	1	1	1	1	1	0	1	1	1	1	0	1	1	1	1	1	0	1	1	1	1	1
6.1.1.19	1	1	1	1	0	0	1	0	1	1	1	1	1	0	1	0	1	0	0	1	0	1	0	1	1	1	1	1	1	1	1	1	1	1	1	1	1	0	1	1	1	1	1	0	1	1	1	0	0
3.4.21.89	1	0	1	1	0	0	1	1	0	1	1	1	1	1	1	0	1	0	1	1	0	1	0	1	1	1	0	1	1	1	1	1	0	1	1	1	1	1	1	1	1	1	1	0	1	1	1	0	0
GO:0106029	1	1	1	1	0	0	1	1	1	1	1	1	1	1	1	0	1	1	1	1	0	1	0	1	1	1	1	1	1	1	1	1	1	1	1	1	1	1	1	1	1	1	1	0	1	1	1	0	1
GO:0004594	1	1	1	1	1	1	1	1	0	1	1	1	1	1	1	1	0	0	1	1	1	1	1	1	1	1	1	1	1	1	1	1	0	1	0	1	1	1	1	1	1	0	1	0	1	1	1	1	1
GO:0003951	1	1	1	1	0	0	1	0	1	1	0	1	1	0	1	0	0	1	1	1	0	1	0	1	1	1	1	1	1	1	1	1	1	1	0	1	1	0	1	1	1	1	1	0	1	1	1	0	0
GO:0004140	1	1	1	1	0	0	1	1	1	1	1	1	1	1	1	0	0	1	0	1	1	1	1	1	1	1	0	1	1	1	1	1	0	1	1	1	1	1	1	1	1	1	1	0	0	1	1	0	0
GO:0004827	1	1	1	1	0	0	1	0	1	1	1	1	1	0	1	0	0	0	1	1	1	1	1	1	1	1	1	1	1	1	1	1	1	1	1	1	1	1	1	1	1	1	1	0	1	1	1	0	0
GO:0008176	1	1	1	1	0	1	1	1	0	1	1	1	0	1	1	0	0	1	0	1	1	1	1	1	1	1	1	1	1	1	1	1	0	1	1	1	1	0	1	1	0	1	1	0	0	1	1	1	0
6.3.2.8	1	1	1	1	1	1	1	0	0	1	1	1	1	0	1	1	0	0	1	1	1	1	1	1	1	1	1	1	1	1	1	1	1	1	1	1	1	0	1	1	0	1	1	0	1	1	0	1	0
GO:0003938	1	1	0	1	1	1	1	0	1	1	1	1	1	0	1	1	0	0	1	1	1	1	1	1	1	1	1	1	1	0	1	1	0	1	1	1	1	1	1	1	1	1	1	0	0	1	1	1	0
5.4.99.-	1	1	1	1	0	0	1	0	0	1	1	1	0	0	1	0	0	0	1	1	1	1	1	1	1	1	1	1	0	1	1	1	0	1	1	1	1	1	1	1	1	1	1	0	1	1	1	0	0
GO:0008652	1	1	0	1	0	0	1	1	1	1	1	1	1	1	1	0	1	1	1	1	1	1	1	1	1	1	1	1	0	1	1	1	1	1	1	1	1	1	1	1	1	1	1	0	1	1	1	0	1
6.1.1.15	1	1	1	1	0	0	1	0	1	1	1	1	1	0	1	0	0	0	1	1	1	1	1	1	1	1	1	1	1	1	1	1	1	1	1	1	1	1	1	1	1	1	1	0	1	1	1	0	0
GO:0006433	1	1	1	1	0	0	1	0	1	1	1	1	1	0	1	0	0	0	1	1	1	1	1	1	1	1	1	1	1	1	1	1	1	1	1	1	1	1	1	1	1	1	1	0	1	1	1	0	0
GO:0015450	1	0	1	1	0	0	1	0	0	1	1	1	1	0	1	0	0	1	1	1	0	1	0	1	1	1	1	1	1	1	1	1	0	1	1	1	1	1	1	1	1	1	1	0	1	1	1	0	0
6.1.1.5	1	1	1	1	0	0	1	0	0	1	1	1	1	0	1	0	0	0	1	1	1	0	1	1	1	1	1	1	0	1	1	1	1	1	1	1	1	0	1	1	1	1	1	0	1	1	1	0	1
GO:0004359	1	1	1	1	0	1	1	1	1	1	1	1	1	1	1	0	1	1	1	1	1	1	1	1	0	1	1	1	0	1	1	1	1	1	1	1	1	1	1	1	1	1	1	0	0	1	1	1	1
GO:0004822	1	1	1	1	0	0	1	0	0	1	1	1	1	0	1	0	0	0	1	1	1	0	1	1	1	1	1	1	0	1	1	1	1	1	1	1	1	0	1	1	1	1	1	0	1	1	1	0	1
GO:0044208	1	1	1	1	0	1	1	1	1	1	1	1	1	1	1	0	0	1	1	1	0	0	0	1	1	1	1	1	1	1	1	1	1	1	1	1	1	1	1	1	1	1	1	0	1	1	1	1	0
GO:0006428	1	1	1	1	0	0	1	0	0	1	1	1	1	0	1	0	0	0	1	1	1	0	1	1	1	1	1	1	0	1	1	1	1	1	1	1	1	0	1	1	1	1	1	0	1	1	1	0	1
GO:0008616	1	1	1	0	0	1	1	1	1	1	1	1	1	1	1	0	1	1	0	1	0	1	0	1	1	1	1	1	1	1	1	1	1	1	1	1	1	1	1	1	1	1	1	0	1	1	0	1	1
GO:0006813	0	1	1	1	0	0	1	1	1	1	1	1	1	1	1	0	1	0	1	1	0	1	0	1	1	1	0	1	1	1	1	1	1	1	1	1	1	1	1	1	0	1	1	0	1	1	1	0	1
GO:0009088	1	1	1	1	0	0	1	1	1	1	1	1	1	1	1	0	1	1	1	1	0	1	0	1	1	1	1	1	1	1	1	1	1	1	1	1	1	1	1	1	1	1	1	0	0	1	1	0	1
GO:0019674	1	1	1	1	0	0	1	0	1	1	0	1	1	0	1	0	0	1	1	1	0	1	0	1	1	1	1	1	1	1	1	1	1	1	0	1	1	0	1	1	1	1	1	0	1	1	1	0	0
GO:0120159	1	0	1	1	0	0	1	1	0	1	1	1	1	1	1	0	0	0	1	1	0	1	0	1	1	1	1	1	1	1	1	1	0	1	1	1	1	1	0	1	1	1	1	0	1	1	1	0	0
GO:0004749	1	1	1	1	0	0	1	0	1	1	1	1	1	0	1	0	0	1	1	1	1	1	1	1	1	1	0	1	1	1	1	1	0	1	1	1	1	1	1	1	1	1	1	0	1	1	1	0	0
GO:0004553	1	1	0	1	0	0	1	1	1	1	1	1	1	1	1	0	1	1	0	1	0	1	0	1	1	1	1	1	1	1	1	0	0	1	1	1	1	0	1	1	1	1	1	1	1	0	1	0	0
GO:0071424	1	1	1	1	0	1	1	0	0	1	1	1	1	0	1	0	0	1	1	1	0	1	0	1	1	1	1	1	0	1	1	1	1	1	1	1	1	1	1	1	1	1	1	0	0	1	1	1	1
GO:0044238	1	1	1	1	1	1	1	1	0	1	1	1	1	1	1	1	0	1	1	1	1	1	1	1	1	1	0	0	0	1	1	1	0	1	0	1	1	1	1	1	0	0	1	0	1	1	1	1	0
GO:0004356	1	1	1	1	0	0	1	1	1	1	1	1	1	1	1	0	0	1	1	1	1	1	1	1	1	1	0	0	0	1	1	1	0	1	1	1	1	1	1	1	0	1	1	0	0	1	1	0	0
GO:0004641	1	1	0	1	1	1	1	0	1	1	1	1	1	0	1	1	1	1	1	1	0	1	0	1	1	1	1	1	0	1	1	0	1	1	1	1	1	1	1	1	0	1	1	0	0	1	1	1	1
GO:0008479	1	1	1	0	1	1	1	0	0	1	1	1	1	0	1	1	0	0	0	1	0	1	0	1	1	1	1	1	0	1	1	1	1	1	1	1	1	1	1	1	1	1	1	0	1	1	1	1	1
GO:0070402	1	0	1	1	1	1	1	0	1	1	1	1	1	0	1	1	0	0	1	1	0	1	0	1	1	1	1	1	1	1	1	1	0	1	1	1	1	0	1	1	1	1	1	0	1	1	1	1	1
GO:0004634	1	1	1	1	0	0	1	0	1	1	1	1	1	0	1	0	0	0	1	1	1	1	1	1	1	1	0	1	0	1	1	1	1	1	1	1	1	1	1	1	1	1	1	0	0	1	1	0	0
4.2.1.11	1	1	1	1	0	0	1	0	1	1	1	1	1	0	1	0	0	0	1	1	1	1	1	1	1	1	0	1	0	1	1	1	1	1	1	1	1	1	1	1	1	1	1	0	0	1	1	0	0
GO:0000015	1	1	1	1	0	0	1	0	1	1	1	1	1	0	1	0	0	0	1	1	1	1	1	1	1	1	0	1	0	1	1	1	1	1	1	1	1	1	1	1	1	1	1	0	0	1	1	0	0
GO:0045727	1	1	1	1	0	1	1	1	0	1	0	1	1	1	1	0	0	0	1	1	0	1	0	1	1	1	1	1	0	1	1	1	1	1	0	1	1	1	1	1	1	1	1	0	1	1	1	1	1
GO:0070043	1	1	1	1	0	0	1	0	0	1	1	1	1	0	1	0	0	1	1	1	0	1	0	1	1	1	1	1	0	0	1	1	1	1	1	1	1	0	1	1	1	1	1	0	1	1	1	0	1
6.3.3.1	1	1	0	1	1	1	1	0	1	1	1	1	1	0	1	1	1	1	1	1	0	1	0	1	1	1	1	1	0	1	1	0	1	1	1	1	1	1	1	1	0	1	1	0	0	1	1	1	1
GO:0009331	1	1	1	1	0	0	1	0	0	1	0	1	1	0	1	0	0	1	1	1	1	1	1	1	1	1	0	1	0	1	1	1	1	1	1	1	1	0	1	1	1	1	1	0	1	1	1	0	0
GO:0007059	1	1	1	1	0	1	1	0	0	1	1	1	1	0	1	0	1	0	1	1	0	1	0	0	1	1	1	1	0	1	0	1	1	0	1	1	1	1	1	1	1	0	1	0	1	0	1	1	1
GO:0101030	1	1	1	0	1	1	1	0	0	1	1	1	1	0	1	1	0	0	0	1	0	1	0	1	1	1	1	1	0	1	1	1	1	1	1	1	1	1	1	1	1	1	1	0	1	1	1	1	1
GO:0019288	1	0	1	0	0	1	0	1	0	1	1	1	1	1	1	0	0	1	1	1	0	1	0	1	1	1	1	1	1	1	1	0	1	1	1	1	1	1	1	1	1	1	1	0	1	1	1	1	1
2.7.1.24	1	1	1	1	0	0	1	1	0	1	1	1	1	1	1	0	0	1	0	1	1	1	1	1	1	1	0	1	1	1	1	1	0	1	1	1	1	1	1	1	1	1	1	0	0	1	1	0	0
GO:0006741	1	1	1	1	0	0	1	0	1	1	0	1	1	0	1	0	0	1	1	1	0	1	0	1	1	1	1	1	1	1	1	1	1	1	0	1	1	0	1	1	1	1	1	0	1	1	1	0	0
GO:0004824	1	1	1	1	0	0	1	1	1	1	1	1	1	1	1	0	0	1	1	1	1	1	1	1	1	1	0	1	1	0	1	1	1	1	1	1	1	0	1	1	1	1	1	0	0	1	1	0	1
GO:0042803	1	1	1	1	0	0	1	0	1	1	1	1	1	0	1	0	0	1	1	1	1	1	1	1	1	1	1	1	0	1	1	1	1	1	1	1	1	1	1	1	1	1	1	0	1	1	1	0	0
GO:0006430	1	1	1	1	0	0	1	1	1	1	1	1	1	1	1	0	0	1	1	1	1	1	1	1	1	1	0	1	1	0	1	1	1	1	1	1	1	0	1	1	1	1	1	0	0	1	1	0	1
6.3.2.4	1	1	1	1	0	1	1	0	0	1	1	1	1	0	1	0	1	1	1	1	1	1	1	1	1	1	1	1	1	1	1	1	0	1	1	1	1	0	1	1	1	1	1	0	1	1	1	1	0
GO:0000967	1	1	1	1	0	1	1	0	0	1	1	1	1	0	1	0	0	1	1	1	0	1	0	1	1	1	1	1	1	1	1	1	1	1	1	1	1	1	1	1	1	1	1	0	1	1	1	1	1
GO:0110165	1	1	0	1	0	1	1	1	1	1	1	1	1	1	1	0	0	0	0	1	0	1	0	1	1	0	1	1	0	1	1	1	0	1	1	1	1	1	1	1	1	1	1	0	1	1	1	1	1
GO:0006002	1	1	1	1	1	1	1	1	1	1	1	0	1	1	1	1	0	1	1	1	0	1	0	1	1	1	1	1	1	1	1	1	1	1	1	1	1	0	1	1	0	1	1	0	1	0	1	1	1
2.7.13.3	1	1	1	1	0	0	1	0	0	1	1	1	1	0	1	0	1	1	1	1	1	1	1	1	1	1	1	0	0	1	1	1	0	0	1	1	1	1	1	0	1	0	1	0	1	1	1	0	0
GO:0000716	1	1	1	1	0	0	1	1	0	1	1	1	1	1	1	0	1	0	1	1	0	1	0	1	1	1	1	1	1	1	1	1	0	1	1	1	1	0	1	1	0	1	1	0	1	1	1	0	1
GO:0009423	1	1	0	1	0	0	1	1	1	1	1	1	1	1	1	0	1	1	1	1	1	1	1	1	1	1	1	1	0	1	1	1	1	1	1	1	1	1	1	1	1	1	1	0	1	1	1	0	1
GO:0008289	1	1	1	1	0	1	1	0	1	1	1	1	1	0	1	0	1	1	1	1	0	1	0	1	1	1	1	0	0	1	1	1	1	1	1	1	1	1	1	1	0	1	1	0	1	1	1	1	0
6.1.1.6	1	1	1	1	0	0	1	1	1	1	1	1	1	1	1	0	0	1	1	1	1	1	1	1	1	1	0	1	1	0	1	1	0	1	1	1	1	0	1	1	1	1	1	0	0	1	1	0	1
2.4.2.29	1	1	1	0	1	1	1	0	0	1	1	1	1	0	1	1	0	0	0	1	0	1	0	1	1	1	1	1	0	1	1	1	1	1	1	1	1	1	1	1	1	1	1	0	1	1	0	1	1
GO:0009398	1	1	1	1	0	1	1	1	1	1	1	1	1	1	1	0	0	1	1	1	0	1	0	1	1	1	0	1	0	1	1	1	0	1	0	1	1	1	1	1	0	1	1	0	1	1	1	1	0
3.2.2.27	1	1	1	1	0	0	1	1	0	1	1	1	0	1	1	0	0	0	1	1	0	1	0	1	1	1	1	1	1	1	1	1	1	1	1	1	1	1	1	1	1	1	1	0	1	1	1	0	0
GO:0051087	1	1	1	1	0	0	1	0	1	1	1	1	1	0	1	0	0	1	1	1	1	1	1	1	1	1	1	1	0	1	1	1	1	1	1	1	1	1	1	1	1	1	1	0	1	1	1	0	0
2.7.1.33	1	1	1	1	1	1	1	1	0	1	1	1	1	1	1	1	0	0	1	1	1	1	1	1	1	1	1	1	1	1	1	1	0	0	0	1	1	1	1	1	1	0	1	0	1	1	1	1	1
GO:0003872	1	1	1	1	1	1	1	1	0	1	1	0	1	1	1	1	0	1	1	1	0	1	0	1	1	1	1	1	1	1	1	1	1	1	1	1	1	0	1	1	0	1	1	0	1	0	1	1	1
2.5.1.7	1	1	1	1	0	0	1	1	0	1	1	1	1	1	1	0	1	0	0	1	1	1	1	1	1	0	1	1	0	1	1	1	1	1	1	1	1	1	1	1	1	1	1	0	1	1	1	0	1
GO:0004844	1	1	1	1	0	0	1	1	0	1	1	1	0	1	1	0	0	0	1	1	0	1	0	1	1	1	1	1	1	1	1	1	1	1	1	1	1	1	1	1	1	1	1	0	1	1	1	0	0
2.7.1.23	1	1	1	1	0	0	1	0	1	1	0	1	1	0	1	0	0	1	1	1	0	1	0	1	1	1	1	1	1	1	1	1	1	1	0	1	1	0	1	1	1	1	1	0	1	1	1	0	0
GO:0006354	1	0	1	1	0	1	1	0	0	1	1	1	1	0	1	0	0	1	1	1	0	0	0	1	1	1	1	1	1	1	1	1	0	1	1	1	1	1	1	1	1	1	1	0	1	1	1	1	1
GO:0006099	1	1	0	1	0	0	1	0	1	1	1	1	1	0	1	0	1	1	1	1	1	1	1	1	1	1	0	1	0	1	1	1	1	1	1	1	1	1	0	1	1	0	1	0	0	1	1	0	1
GO:0004514	1	1	1	1	0	1	1	0	1	1	1	1	1	0	1	0	1	1	1	1	0	1	0	1	0	1	0	1	0	1	1	1	0	1	1	1	1	0	1	1	1	1	1	0	1	1	1	1	1
GO:0017111	1	1	0	1	0	1	0	1	1	1	1	1	1	1	1	0	0	1	1	1	1	1	1	1	1	1	1	1	1	1	1	1	1	1	1	1	1	1	1	1	0	1	1	0	1	1	1	1	0
GO:0008963	1	1	1	1	0	0	1	1	0	1	0	1	1	1	1	0	0	1	1	1	1	1	1	1	1	1	1	1	1	1	1	1	1	1	1	1	1	0	1	1	1	1	1	0	1	1	1	0	1
GO:0009379	1	1	1	1	1	0	1	1	0	1	1	0	1	1	1	1	0	1	1	1	0	1	0	1	1	1	1	1	1	1	1	1	1	1	0	1	1	0	1	1	1	1	1	0	1	1	1	0	1
5.6.1.7	1	1	1	1	0	0	1	1	0	1	1	0	1	1	1	0	0	1	1	1	1	1	1	1	1	1	0	1	1	1	1	1	1	1	0	1	1	0	1	1	1	1	1	0	1	1	1	0	1
GO:0009986	1	1	1	1	0	0	1	0	1	1	1	1	1	0	1	0	0	0	1	1	0	1	0	1	1	1	0	1	0	1	1	1	1	1	1	1	1	1	1	1	1	1	1	0	0	1	1	0	0
GO:0000774	1	1	1	1	0	0	1	0	0	1	1	1	1	0	1	0	0	1	1	1	1	1	1	1	1	1	1	1	0	1	1	1	1	1	1	1	1	1	1	1	1	1	1	0	1	1	1	0	0
GO:0006807	1	1	1	1	0	0	1	1	1	1	1	1	1	1	1	0	1	0	1	1	0	1	0	1	1	1	0	1	0	1	1	1	0	1	1	1	1	0	1	1	1	1	1	0	0	1	1	0	1
GO:0006235	1	1	1	1	0	0	1	1	1	1	1	1	1	1	1	0	1	1	1	1	0	1	0	1	1	1	0	1	1	1	1	1	1	1	0	1	1	1	1	1	1	1	1	0	0	1	1	0	1
GO:0046168	1	1	1	1	0	0	0	0	0	1	0	1	1	0	1	0	0	1	1	1	1	1	1	1	1	1	0	1	0	1	1	1	1	1	1	1	1	0	1	1	1	1	1	0	1	1	1	0	0
GO:0006397	1	1	1	1	0	0	1	0	0	1	1	1	1	0	1	0	0	0	1	1	0	1	0	1	1	1	1	1	0	1	1	1	1	1	0	1	1	1	1	1	1	1	1	0	1	1	1	0	1
2.1.1.193	1	1	1	0	0	1	1	1	0	1	1	1	1	1	1	0	0	1	1	1	1	1	1	1	1	1	1	0	1	1	1	1	0	1	1	1	1	1	1	1	0	1	1	0	0	1	1	1	0
GO:0004367	1	1	1	1	0	0	0	0	0	1	0	1	1	0	1	0	0	1	1	1	1	1	1	1	1	1	0	1	0	1	1	1	1	1	1	1	1	0	1	1	1	1	1	0	1	1	1	0	0
6.1.1.21	1	1	1	1	0	0	1	1	1	1	0	1	1	1	1	0	0	1	1	1	1	1	1	1	1	1	1	1	1	1	1	1	1	1	0	1	1	0	1	1	0	1	0	0	1	1	1	0	0
3.6.-.-	1	1	1	1	0	1	1	0	0	1	1	0	1	0	1	0	1	1	0	1	0	0	0	1	1	0	1	1	0	1	1	1	1	1	1	1	1	0	1	1	1	1	1	0	1	1	0	1	1
GO:0008839	1	1	1	1	0	1	1	1	1	1	1	1	1	1	1	0	1	1	1	1	1	0	1	1	1	1	1	1	0	1	1	1	1	1	1	1	1	1	1	1	1	1	1	0	0	1	0	1	0
GO:0009253	1	1	1	1	0	0	1	1	0	1	1	1	1	1	1	0	1	1	1	1	0	1	0	1	1	1	0	1	1	1	1	1	0	1	1	1	1	1	1	1	1	0	1	0	1	1	1	0	0
3.6.1.-	1	1	1	1	1	1	1	1	0	1	1	1	1	1	1	1	1	1	0	1	0	1	0	1	1	1	1	1	0	1	1	1	1	1	0	0	1	1	1	1	0	0	1	0	1	0	1	1	1
GO:0061711	1	1	1	1	0	0	1	1	1	1	1	1	1	1	1	0	1	1	1	1	0	1	0	1	1	1	1	1	0	1	1	1	1	1	1	1	1	0	1	1	1	1	1	0	1	1	1	0	1
GO:0030955	1	1	1	1	0	0	1	0	1	1	1	1	1	0	1	0	0	1	1	1	0	1	0	1	1	1	1	0	0	1	1	1	1	1	1	1	1	0	1	1	1	1	1	0	1	1	1	0	0
GO:0047480	0	1	1	1	0	0	1	1	0	1	0	1	1	1	1	0	0	1	1	1	1	1	1	1	1	1	0	1	0	1	1	1	0	1	1	1	1	1	1	1	1	1	1	0	1	0	1	0	0
6.3.4.19	1	1	1	1	0	0	1	1	0	1	1	1	1	1	1	0	1	1	0	1	0	1	0	1	1	1	1	1	1	1	1	1	0	1	1	1	1	0	1	1	1	0	1	0	0	1	1	0	0
GO:0006779	1	1	0	0	1	0	1	0	0	1	1	1	1	0	1	1	1	1	1	1	0	1	0	1	1	1	1	1	0	1	1	1	0	1	1	1	1	1	1	1	0	1	1	0	1	1	1	0	1
GO:0004385	1	0	1	1	0	0	1	0	0	1	0	1	1	0	1	0	0	1	1	1	0	1	0	1	1	1	1	1	1	1	1	1	0	1	1	1	1	1	1	1	1	1	1	0	1	1	1	0	1
6.3.5.5	1	1	1	1	0	0	1	1	1	1	1	0	1	1	1	0	0	0	1	1	1	1	1	1	0	1	0	1	0	1	1	1	0	1	1	1	1	1	1	1	1	1	1	1	0	1	1	0	1
GO:0016407	1	1	1	1	0	0	1	0	1	1	1	1	1	0	1	0	1	0	1	1	0	1	0	1	1	1	0	1	0	1	1	1	0	1	1	1	1	0	1	1	1	1	1	0	1	1	1	0	0
GO:0006401	1	1	1	1	0	0	1	0	1	1	1	1	1	0	1	0	1	1	1	1	0	1	0	1	1	1	1	1	0	1	1	1	0	1	1	1	1	1	1	1	1	1	1	0	1	1	1	0	0
GO:0004019	1	1	1	1	0	0	1	1	1	1	1	1	1	1	1	0	0	1	1	1	1	0	1	1	1	1	1	1	1	1	1	1	1	1	0	1	1	1	1	1	1	1	1	0	0	1	1	0	0
2.4.2.10	1	1	0	1	0	0	1	1	1	1	1	1	1	1	1	0	1	1	1	1	1	1	1	1	1	1	0	1	0	1	1	1	1	1	0	1	1	1	1	1	0	1	1	0	0	1	1	0	0
GO:0030246	1	1	1	1	0	0	1	1	0	1	1	0	0	1	1	0	1	1	0	1	1	1	1	1	1	1	1	1	0	1	1	1	1	1	1	1	1	0	1	1	1	1	1	1	0	0	1	0	0
GO:0016757	1	1	1	1	0	0	1	0	1	1	1	1	1	0	1	0	0	1	1	1	0	1	0	1	1	1	0	1	0	0	1	1	0	1	1	1	1	0	1	1	1	1	1	0	0	1	1	0	0
GO:0140078	1	1	1	1	0	0	1	1	1	1	1	0	1	1	1	0	1	1	1	1	0	1	0	1	1	1	1	1	0	1	1	1	1	1	1	1	1	1	1	1	1	1	1	0	1	1	1	0	1
GO:0004422	1	1	1	1	1	1	1	1	1	0	1	1	1	1	1	1	0	1	1	1	1	0	1	1	1	1	1	1	0	1	1	1	1	1	0	1	1	1	1	1	1	0	1	0	1	0	1	1	1
GO:0004588	1	1	0	1	0	0	1	1	1	1	1	1	1	1	1	0	1	1	1	1	1	1	1	1	1	1	0	1	0	1	1	1	1	1	0	1	1	1	1	1	0	1	1	0	0	1	1	0	0
GO:0004347	1	1	1	1	0	0	1	0	1	1	1	1	1	0	1	0	0	0	1	1	1	0	1	1	1	1	1	1	1	1	1	1	1	1	1	1	1	1	1	1	1	1	1	0	1	1	1	0	0
GO:0008320	1	1	1	1	0	0	0	0	1	1	1	1	1	0	0	0	0	1	1	1	1	1	1	1	1	1	0	1	1	1	1	1	0	1	1	1	1	1	1	1	1	1	1	0	1	1	1	0	0
2.1.1.297	1	1	1	1	0	0	1	1	0	1	1	1	1	1	1	0	1	0	0	1	0	0	0	1	1	1	0	0	0	1	1	1	0	0	1	1	1	0	1	1	1	1	1	0	0	1	1	0	0
GO:0042777	1	1	1	1	0	0	1	0	1	1	0	1	1	0	1	0	0	1	1	1	0	1	0	1	1	1	0	1	0	1	1	1	1	1	0	1	1	0	1	1	1	1	1	0	1	1	1	0	1
GO:0006220	1	1	1	1	0	0	1	1	1	1	1	1	1	1	1	0	0	1	1	1	0	1	0	1	1	1	1	1	1	1	1	1	1	1	1	1	1	1	1	1	1	1	1	0	1	0	1	0	1
GO:0051258	1	1	1	1	0	0	1	0	1	1	1	1	1	0	1	0	0	1	1	1	0	1	0	1	1	1	1	1	0	1	1	1	0	1	1	1	1	1	1	1	0	1	1	0	1	1	1	0	0
GO:0046961	1	1	1	1	0	0	1	1	1	1	1	1	1	1	1	0	0	1	1	1	0	1	0	1	1	1	0	1	0	1	1	1	1	1	1	1	1	1	1	1	0	1	1	0	1	1	1	0	1
GO:0004637	1	1	0	1	0	0	1	0	1	1	1	1	1	0	1	0	0	1	0	1	1	1	1	1	1	1	1	1	0	1	1	1	0	1	1	1	1	1	1	1	0	1	1	0	0	1	1	0	1
GO:0006098	1	1	1	1	0	0	1	0	1	1	1	1	1	0	1	0	0	1	1	1	1	1	1	1	1	1	0	1	0	1	1	1	1	1	1	1	1	1	1	1	1	0	1	0	0	1	1	0	1
2.7.8.13	1	1	1	1	0	0	1	1	0	1	0	1	1	1	1	0	0	1	1	1	1	1	1	1	1	1	1	1	1	1	1	1	1	1	1	1	1	0	1	1	1	1	1	0	1	1	1	0	1
2.1.1.33	1	1	1	1	0	1	1	0	0	1	1	0	0	0	1	0	0	1	0	1	1	1	1	1	1	1	1	1	0	1	1	1	0	1	1	1	1	0	1	1	0	1	1	0	0	1	1	1	0
GO:0004527	1	1	1	1	0	0	1	0	1	1	1	1	1	0	0	0	0	1	1	1	0	1	0	1	1	1	1	1	0	1	1	1	0	1	1	1	1	1	1	1	1	1	1	0	0	1	1	0	0
GO:0042158	1	1	1	1	0	0	1	1	0	1	1	1	1	1	1	0	0	1	1	1	0	1	0	1	1	1	0	1	1	1	1	1	1	1	1	1	1	0	1	1	1	1	1	0	1	1	1	0	0
6.3.4.2	1	0	1	1	0	0	1	1	1	1	1	1	1	1	1	0	1	1	0	1	1	1	1	1	1	1	0	1	1	0	1	1	1	1	1	1	1	0	1	1	1	0	1	0	1	1	1	0	1
GO:0004590	1	0	0	1	0	0	1	1	1	1	1	1	1	1	1	0	1	1	1	1	1	1	1	1	1	1	0	1	0	1	1	1	1	1	1	1	1	1	1	1	0	1	1	0	0	1	1	0	1
2.7.4.8	1	0	1	1	0	0	1	0	0	1	0	1	1	0	1	0	0	1	1	1	0	1	0	1	1	1	1	1	1	1	1	1	0	1	1	1	1	1	1	1	1	1	1	0	1	1	1	0	1
GO:0004107	1	1	0	0	1	0	1	1	1	1	1	1	1	1	1	1	0	0	1	1	1	0	1	1	1	1	1	1	0	1	1	1	1	1	0	1	1	1	1	1	1	1	1	0	0	1	1	0	1
GO:0003883	1	0	1	1	0	0	1	1	1	1	1	1	1	1	1	0	1	1	0	1	1	1	1	1	1	1	0	1	1	0	1	1	1	1	1	1	1	0	1	1	1	0	1	0	1	1	1	0	1
GO:0009165	1	1	1	1	0	0	1	0	0	1	1	1	1	0	1	0	0	1	1	1	1	1	1	1	1	1	0	1	1	1	1	1	0	1	1	1	1	1	1	1	1	1	1	0	1	1	1	0	0
GO:0003922	1	1	1	1	0	0	1	0	0	1	1	1	1	0	1	0	1	1	1	1	1	1	1	1	1	1	1	1	0	1	1	1	1	1	1	1	1	0	1	1	1	1	1	0	1	1	1	0	1
2.1.1.198	1	1	1	1	0	1	1	0	0	1	0	1	0	0	1	0	0	1	1	1	1	1	1	1	1	1	1	1	0	1	1	1	0	1	0	1	1	0	1	1	0	1	1	0	1	0	0	1	1
GO:0006139	1	1	1	1	0	0	1	0	1	1	1	1	0	0	1	0	1	0	1	1	0	1	0	1	1	1	1	0	0	1	1	1	0	1	1	1	1	0	1	1	1	0	1	0	1	1	1	0	0
GO:0016311	1	1	1	0	0	1	1	1	1	1	1	1	1	1	1	0	0	0	1	1	1	1	1	1	0	1	0	1	1	1	1	1	1	1	1	1	1	0	1	1	1	0	1	0	1	1	1	1	0
GO:0008955	1	1	1	1	0	0	1	1	0	1	1	1	1	1	1	0	1	1	1	1	0	1	0	1	1	1	1	1	1	1	1	1	1	1	1	1	1	0	1	1	1	1	1	0	1	1	1	0	0
6.3.4.4	1	1	1	1	0	0	1	1	1	1	1	1	1	1	1	0	0	1	1	1	1	0	1	1	1	1	1	1	1	1	1	1	1	1	0	1	1	1	1	1	1	1	1	0	0	1	1	0	0
6.3.4.13	1	1	0	1	0	0	1	0	1	1	1	1	1	0	1	0	0	1	0	1	0	1	0	1	1	1	1	1	0	1	1	1	0	1	1	1	1	1	1	1	0	1	1	0	0	1	1	0	1
GO:0008821	1	1	1	1	0	0	1	1	1	1	1	1	1	1	1	0	0	1	1	0	1	0	1	1	1	1	1	1	1	1	1	1	1	1	0	1	1	1	1	1	1	1	1	0	1	1	1	0	1
GO:0003729	1	0	1	1	0	1	1	0	1	1	1	1	1	0	1	0	0	1	1	1	0	1	0	1	1	1	1	1	0	1	1	1	1	1	0	1	1	0	1	1	1	1	1	0	0	1	1	1	0
6.3.2.10	0	1	1	1	0	0	1	1	0	1	0	1	1	1	1	0	0	1	1	1	1	1	1	1	1	1	0	1	0	1	1	1	0	1	1	1	1	1	1	1	1	1	1	0	1	0	1	0	0
GO:0019829	1	1	1	1	0	0	1	0	0	1	1	1	1	0	1	0	0	0	0	0	0	1	0	1	1	1	1	1	0	1	1	1	0	1	1	1	1	1	1	1	0	1	1	0	1	1	1	0	0
GO:0004088	1	1	1	1	0	0	1	1	1	1	1	0	1	1	1	0	0	0	1	1	1	1	1	1	0	1	0	1	0	1	1	1	0	1	1	1	1	1	1	1	1	1	1	0	0	1	1	0	1
GO:0030490	1	1	1	1	0	1	1	1	1	1	1	1	0	1	1	0	0	1	1	1	0	1	0	1	1	1	1	1	1	1	1	1	1	1	1	1	1	1	1	1	0	1	1	0	1	1	1	1	0
GO:0004109	1	1	0	0	1	0	0	0	0	1	1	1	1	0	1	1	1	0	1	1	0	1	0	1	1	1	1	1	0	1	1	1	1	1	1	1	1	1	1	1	0	1	1	0	1	1	1	0	1
3.6.1.66	1	1	0	0	0	1	0	1	1	1	1	1	1	1	1	0	0	1	1	1	0	1	0	1	1	1	1	1	1	1	1	1	0	1	0	1	1	1	1	1	0	1	1	0	1	1	1	1	0
5.4.99.18	1	1	0	1	1	1	1	0	1	1	1	1	1	0	1	1	0	0	0	1	1	1	1	1	1	1	1	1	1	1	1	1	0	1	0	1	1	1	1	1	1	0	1	0	0	1	1	1	1
GO:0045454	0	1	1	1	0	0	1	1	1	1	0	1	1	1	1	0	1	1	1	1	1	1	1	1	1	1	0	1	1	1	1	1	1	1	1	1	1	0	1	1	1	1	1	0	0	0	0	0	0
3.4.21.92	1	1	1	1	0	0	1	1	0	1	1	1	1	1	1	0	0	0	0	1	1	1	1	1	1	1	1	1	1	1	1	1	0	1	0	1	1	1	1	1	1	1	1	0	1	1	0	0	1
GO:0009002	1	1	1	1	0	0	1	0	0	1	1	1	1	0	1	0	1	1	0	1	0	1	0	1	1	1	1	0	0	1	1	1	0	1	1	1	0	1	1	1	1	1	1	0	1	1	1	0	0
GO:0009146	1	1	0	0	0	1	0	1	1	1	1	1	1	1	1	0	0	1	1	1	0	1	0	1	1	1	1	1	1	1	1	1	0	1	0	1	1	1	1	1	0	1	1	0	1	1	1	1	0
GO:0008961	1	1	1	1	0	0	1	1	0	1	1	1	1	1	1	0	0	1	1	1	0	1	0	1	1	1	0	1	1	1	1	1	1	1	1	1	1	0	1	1	1	1	1	0	1	1	1	0	0
GO:0051991	1	1	1	1	0	0	1	1	0	1	0	1	1	1	1	0	0	1	1	1	0	1	0	1	1	1	1	1	1	1	1	1	1	1	1	1	1	1	1	1	1	1	1	0	1	1	1	0	0
GO:0009245	1	1	1	1	0	0	1	1	0	1	1	1	1	1	1	0	0	1	1	1	0	1	0	1	1	1	1	1	1	1	1	1	1	1	0	1	1	0	1	1	1	1	1	0	0	1	0	0	0
4.1.1.23	1	0	0	1	0	0	1	1	1	1	1	1	1	1	1	0	1	1	1	1	1	1	1	1	1	1	0	1	0	1	1	1	1	1	1	1	1	1	1	1	0	1	1	0	0	1	1	0	1
1.1.1.94	1	1	1	1	0	0	0	0	0	1	0	1	1	0	1	0	0	1	1	1	1	1	1	1	1	1	0	1	0	1	1	1	1	1	1	1	1	0	1	1	1	1	1	0	1	1	1	0	0
5.3.1.9	1	1	1	1	0	0	1	0	1	1	1	0	1	0	1	0	0	0	1	1	1	0	1	1	1	1	1	1	1	1	1	1	1	1	1	1	1	0	1	1	1	1	1	0	1	1	1	0	0
GO:0019104	1	1	0	1	0	0	1	1	0	1	1	0	1	1	1	0	0	1	0	1	0	1	0	1	1	1	1	1	0	1	1	1	0	1	1	1	1	1	1	1	1	1	1	0	1	1	1	0	1
GO:0045261	1	1	1	1	0	0	1	1	0	1	1	1	1	1	1	0	0	1	1	1	1	1	1	1	1	1	0	0	0	1	1	1	1	1	1	1	1	1	1	1	1	1	1	0	0	1	1	0	0
GO:0004360	1	1	1	1	1	0	1	0	1	1	1	1	1	0	1	1	1	1	1	1	0	1	0	1	1	1	0	0	0	1	0	1	0	1	1	1	1	1	1	1	1	0	1	0	1	1	1	0	1
2.6.1.16	1	1	1	1	1	0	1	0	1	1	1	1	1	0	1	1	1	1	1	1	0	1	0	1	1	1	0	0	0	1	0	1	0	1	1	1	1	1	1	1	1	0	1	0	1	1	1	0	1
4.3.2.2	1	1	1	1	0	1	1	1	0	1	1	1	1	1	1	0	0	1	0	1	0	0	0	1	1	1	1	1	0	1	1	1	0	1	1	1	1	0	1	1	1	1	1	0	1	1	1	1	0
GO:0045263	1	1	1	1	0	0	1	1	0	1	1	1	1	1	1	0	0	1	1	1	1	1	1	1	1	1	0	0	0	1	1	1	1	1	1	1	1	1	1	1	1	1	1	0	0	1	1	0	0
GO:0006415	1	1	1	1	0	0	1	0	1	1	1	1	1	0	1	0	0	0	1	1	0	1	0	1	1	1	1	1	0	1	1	1	0	1	0	1	1	0	1	1	1	0	1	0	1	1	1	0	1
GO:0004743	1	1	1	1	0	0	1	0	1	1	1	0	1	0	1	0	0	1	1	1	0	1	0	1	1	1	1	0	0	1	1	1	0	1	0	1	1	0	1	1	1	1	1	0	1	1	1	0	0
GO:0006231	1	1	1	1	0	0	1	1	1	1	1	1	1	1	1	0	1	1	1	1	0	1	0	1	1	1	0	1	1	1	1	1	0	1	1	1	1	1	1	1	1	1	1	0	0	1	1	0	0
GO:0031226	1	0	1	1	0	0	1	1	1	1	1	1	1	1	1	0	0	1	1	1	0	1	0	1	1	1	1	1	1	1	1	1	0	1	0	1	1	1	1	1	1	1	1	0	1	1	1	0	1
GO:0032300	1	1	1	1	1	0	1	0	0	1	1	0	1	0	1	1	1	1	0	1	0	1	0	1	1	0	1	1	1	1	1	1	1	1	1	1	1	0	1	1	1	1	1	0	0	0	1	0	1
GO:0008897	1	1	1	1	0	0	1	0	0	1	1	1	1	0	1	0	1	0	1	1	0	1	0	1	1	1	0	1	0	1	1	1	1	1	1	1	1	1	1	1	1	1	1	0	0	1	0	0	0
4.2.3.5	0	1	0	0	1	0	1	1	1	1	1	1	1	1	1	1	0	0	1	1	1	0	1	1	1	1	1	1	0	1	1	1	1	1	0	1	1	1	1	1	1	1	1	0	0	1	1	0	1
2.7.1.40	1	1	1	1	0	0	1	0	1	1	1	0	1	0	1	0	0	1	1	1	0	1	0	1	1	1	1	0	0	1	1	1	0	1	0	1	1	0	1	1	1	1	1	0	1	1	1	0	0
GO:0019346	1	1	0	1	0	0	1	0	0	1	1	1	1	0	1	0	1	1	0	1	1	0	1	1	1	1	1	1	0	0	1	1	0	1	1	1	1	1	1	1	1	1	1	0	0	1	1	0	1
GO:0004427	1	1	1	1	0	0	1	0	1	1	1	1	1	0	1	0	0	1	1	1	1	1	1	1	1	1	0	0	0	1	1	1	0	1	1	1	1	0	1	1	1	1	1	0	0	1	1	0	0
1.3.1.-	1	1	1	1	0	0	1	0	1	1	1	1	1	0	1	0	0	1	0	1	0	1	0	1	1	1	1	1	1	1	1	1	0	1	1	1	1	1	1	1	0	1	1	0	1	1	1	0	0
GO:0009294	1	1	1	1	0	0	1	0	0	1	1	1	1	0	1	0	1	1	0	1	0	1	0	1	1	1	1	1	1	1	1	1	0	1	1	1	1	1	1	1	1	1	1	0	1	1	1	0	0
GO:0006226	1	1	1	1	0	0	1	0	1	1	1	1	1	0	1	0	0	1	1	1	0	1	0	1	1	0	0	1	0	1	1	1	1	1	1	1	1	1	1	1	1	1	1	0	0	1	1	0	0
GO:0003952	1	1	1	1	0	1	1	1	1	1	1	1	1	1	1	0	0	0	1	1	1	1	1	1	0	1	1	1	0	1	1	1	1	1	1	1	1	0	1	1	1	1	1	0	0	1	1	1	0
2.1.1.177	1	1	1	1	0	0	1	1	0	1	0	1	1	1	1	0	0	1	0	1	0	1	0	1	1	0	1	1	1	0	1	1	1	1	1	1	1	1	1	1	1	1	1	0	1	1	1	0	1
GO:0005315	0	1	1	1	0	0	1	0	1	1	1	1	1	0	1	0	0	0	1	1	1	1	1	1	1	1	0	1	1	0	1	1	0	0	1	1	1	1	1	1	1	1	1	0	1	1	1	0	0
GO:0008641	1	0	0	1	1	1	1	1	1	1	1	1	1	1	0	1	0	0	1	1	0	1	0	1	1	1	1	1	0	1	1	0	0	1	1	0	1	1	0	1	1	1	1	0	1	1	1	1	0
3.4.23.36	1	1	1	1	0	0	1	0	0	1	1	1	1	0	1	0	1	0	0	0	0	1	0	1	1	1	1	1	1	1	1	1	1	1	1	1	1	0	1	1	1	0	1	0	0	1	1	0	0
GO:0004072	1	1	1	1	0	0	1	0	1	1	1	1	1	0	1	0	1	1	1	1	0	1	0	1	1	1	1	1	0	0	1	1	0	1	1	1	1	1	1	1	1	1	1	0	0	1	1	0	0
2.7.7.18	1	1	1	1	0	0	1	1	0	1	1	1	1	1	1	0	0	1	1	1	1	1	1	1	0	1	1	1	0	1	1	1	1	1	0	1	1	1	1	1	1	1	1	0	1	1	1	0	0
GO:0000453	1	1	1	1	0	1	1	0	0	1	0	1	0	0	1	0	0	1	1	1	0	1	0	1	1	1	1	1	0	1	1	1	0	1	0	1	1	0	1	1	0	1	1	0	1	0	0	1	1
GO:0004152	1	1	0	0	0	1	1	0	1	1	1	1	1	0	1	0	0	0	1	1	0	1	0	1	1	1	0	1	0	1	1	1	1	1	1	0	1	1	1	1	0	1	1	0	0	1	1	1	0
GO:0050380	1	1	0	1	0	1	1	1	0	1	1	1	1	1	1	0	0	0	1	1	1	1	1	1	0	1	0	1	1	1	1	1	1	1	1	1	1	0	1	1	1	0	1	0	1	1	1	1	0
GO:0004644	1	1	0	1	0	0	1	0	1	1	1	1	1	0	1	0	0	0	1	1	0	1	0	1	1	1	1	1	1	1	1	0	0	1	0	1	1	1	1	1	1	1	1	0	0	1	1	0	1
GO:0006470	1	1	1	1	0	1	1	0	0	1	1	1	0	0	1	0	0	1	0	1	1	1	1	1	0	1	1	1	0	1	1	1	1	1	1	1	1	1	1	1	1	1	1	0	1	0	1	1	1
2.4.2.1	1	1	0	0	0	0	0	1	0	1	1	1	1	1	1	0	1	1	1	1	0	1	0	1	1	1	0	1	1	0	1	1	1	1	1	1	1	1	1	1	1	1	1	0	1	1	1	0	0
GO:0006282	1	1	1	1	0	0	1	1	0	1	1	1	0	1	1	0	1	1	0	1	0	0	0	1	1	1	1	1	1	1	1	1	1	1	1	1	1	0	1	1	1	1	1	0	1	0	1	0	0
GO:0003937	1	1	0	1	0	0	1	0	1	1	1	1	1	0	1	0	0	1	0	1	1	1	1	1	1	1	1	1	0	1	1	1	1	1	1	1	1	1	1	1	1	0	1	0	0	1	1	0	0
5.1.1.1	1	1	1	1	0	0	1	0	0	1	1	1	1	0	1	0	0	1	0	1	1	1	1	1	1	1	1	1	0	1	1	1	0	1	0	1	1	1	1	1	0	1	1	0	1	0	1	0	0
GO:0070677	1	1	1	1	0	1	1	0	0	1	0	1	0	0	1	0	0	1	1	1	0	1	0	1	1	1	1	1	0	1	1	1	0	1	0	1	1	0	1	1	0	1	1	0	1	0	0	1	1
2.7.1.148	1	0	1	0	1	0	0	0	0	1	1	1	0	0	0	1	0	0	1	1	0	1	0	1	1	1	1	1	0	1	1	1	1	1	1	0	1	1	1	1	0	1	1	0	1	1	1	0	0
GO:0050515	1	0	1	0	1	0	0	0	0	1	1	1	0	0	0	1	0	0	1	1	0	1	0	1	1	1	1	1	0	1	1	1	1	1	1	0	1	1	1	1	0	1	1	0	1	1	1	0	0
2.4.2.8	1	1	1	1	1	0	1	1	1	0	1	1	1	1	1	1	0	1	1	1	1	0	1	1	1	1	1	0	0	1	1	1	0	1	0	1	1	1	1	1	1	0	1	0	1	0	1	0	1
GO:0006012	1	1	1	1	0	0	1	1	0	1	1	1	1	1	1	0	1	1	1	1	1	1	1	1	1	1	1	1	0	1	1	1	1	1	1	1	1	1	1	1	1	1	1	0	0	1	1	0	0
GO:0006865	0	1	1	1	0	0	1	0	1	1	1	1	1	0	1	0	0	1	1	1	0	1	0	1	1	1	1	1	1	1	1	1	0	1	1	1	1	1	1	1	0	0	1	0	0	1	1	0	0
GO:0004315	1	1	1	1	0	0	1	1	0	1	1	1	1	1	1	0	1	1	1	1	0	1	0	1	1	1	0	1	1	1	1	1	0	1	1	1	1	1	1	1	1	1	1	0	0	1	0	0	0
2.5.1.145	1	1	1	1	0	0	1	1	0	1	1	1	1	1	1	0	0	1	0	1	0	1	0	1	1	1	0	1	1	1	1	1	1	1	1	1	1	0	1	1	0	1	1	0	1	1	1	0	0
GO:0008745	1	0	1	1	0	0	1	1	0	1	1	1	1	1	1	0	1	1	1	1	0	1	0	1	1	1	0	1	1	1	1	0	0	1	1	1	1	0	1	1	1	0	1	0	1	1	1	0	0
GO:0015035	1	0	1	0	0	1	1	0	1	1	1	0	1	0	1	0	0	1	0	1	0	1	0	1	1	1	1	1	0	1	1	1	0	1	1	1	1	1	1	1	0	1	1	0	0	1	1	1	1
GO:0006268	1	1	1	1	0	0	1	0	1	1	1	1	0	0	1	0	1	1	0	1	0	1	0	1	1	1	1	0	1	1	1	1	0	1	1	1	1	0	1	1	1	1	1	0	1	1	1	0	0
GO:0070038	1	1	1	1	0	0	1	1	0	1	0	1	1	1	1	0	0	1	0	1	0	1	0	1	1	0	1	1	1	0	1	1	1	1	1	1	1	1	1	1	1	1	1	0	1	1	1	0	1
2.7.2.4	1	1	1	0	0	0	1	0	1	1	1	1	1	0	1	0	1	1	1	1	0	1	0	1	1	1	1	1	0	0	1	1	0	1	1	1	1	1	1	1	1	1	1	0	0	1	1	0	0
GO:0006817	0	1	1	1	0	0	1	0	1	1	1	1	1	0	1	0	0	0	1	1	0	1	0	1	1	1	0	1	1	0	1	1	0	0	1	1	1	1	1	1	1	1	1	0	1	1	1	0	0
GO:0070403	1	0	0	1	0	0	1	1	1	1	1	1	1	1	1	0	0	1	1	1	1	1	1	1	1	1	1	1	1	1	1	0	1	1	1	1	1	0	1	1	1	1	1	0	1	1	1	0	1
GO:0004515	1	1	1	1	0	0	1	1	0	1	1	1	1	1	1	0	0	1	1	1	0	1	0	1	0	1	1	1	0	1	1	1	1	1	0	1	1	1	1	1	1	1	1	0	1	1	1	0	0
GO:0008409	1	1	1	1	0	0	1	1	1	1	1	1	1	1	1	0	1	1	0	1	0	1	0	1	0	0	1	1	1	1	1	1	0	1	1	1	1	0	1	1	1	1	1	0	1	1	0	0	0
GO:0052908	1	1	1	1	0	0	1	0	0	1	1	1	1	0	1	0	1	0	1	1	0	1	0	1	1	1	1	1	1	1	1	1	1	1	1	1	1	1	1	1	1	1	1	0	1	1	1	0	1
GO:0051992	1	1	1	1	0	0	1	1	0	1	0	1	1	1	1	0	0	1	1	1	0	1	0	1	1	1	1	1	1	1	1	1	1	1	1	1	1	0	1	1	1	1	1	0	1	1	1	0	1
GO:0044206	1	1	1	1	0	1	1	0	0	0	0	1	1	0	1	0	0	0	1	1	0	0	0	1	1	1	1	1	0	1	1	1	1	1	1	1	1	1	1	1	0	0	1	0	0	0	1	1	1
GO:0009099	1	1	0	1	0	0	1	1	1	1	1	1	1	1	1	0	1	1	1	1	0	0	0	1	1	1	1	1	0	0	1	1	1	1	1	1	1	1	1	1	1	1	1	0	0	1	1	0	1
GO:0006468	1	1	1	1	0	0	1	0	1	1	1	1	0	0	1	0	1	0	1	1	1	1	1	1	0	1	1	0	0	1	1	1	1	1	1	1	0	0	1	1	1	1	1	0	1	0	1	0	0
GO:0004674	1	1	1	1	0	0	1	0	1	1	1	1	0	0	1	0	1	0	1	1	0	1	0	1	0	1	1	0	0	1	1	1	1	0	1	1	0	1	1	1	1	1	1	0	1	0	1	0	0
GO:0030632	1	1	1	1	0	0	1	0	0	1	1	1	1	0	1	0	0	1	0	1	0	1	0	1	1	1	1	1	0	1	1	1	0	1	0	1	1	1	1	1	0	1	1	0	1	0	1	0	0
3.6.1.27	1	1	0	0	0	1	1	1	0	1	1	1	1	1	1	0	0	0	1	1	1	1	1	1	0	1	0	1	1	1	1	1	1	1	1	1	1	0	1	1	1	0	1	0	1	1	1	1	0
GO:0016779	1	0	1	1	0	0	1	1	1	1	1	1	1	1	1	0	0	1	0	1	0	1	0	1	0	1	0	1	0	1	1	0	0	1	1	1	1	1	1	1	1	1	1	0	1	1	1	0	0
GO:0004170	1	1	1	1	0	0	1	0	1	1	1	1	1	0	1	0	0	1	1	1	0	1	0	1	1	0	0	1	0	1	1	1	1	1	1	1	1	1	1	1	1	1	1	0	0	0	1	0	0
GO:0009098	1	1	0	1	0	0	1	1	1	1	1	1	1	1	1	0	1	1	1	1	1	0	1	1	1	1	0	1	0	0	1	1	1	1	1	1	1	1	1	1	1	1	1	0	0	1	1	0	0
GO:0004642	1	1	0	1	0	0	1	0	1	1	1	1	1	0	1	0	1	1	1	1	0	0	0	1	1	1	1	1	0	1	1	1	0	1	1	1	1	0	1	1	0	1	1	0	0	1	1	0	1
GO:0004146	0	1	1	1	0	0	1	1	0	1	1	0	0	1	1	0	0	1	0	1	1	1	1	1	1	1	0	1	1	1	1	1	0	1	1	1	1	0	1	1	0	1	1	0	0	0	1	0	0
GO:0015293	1	1	0	1	0	0	1	0	1	1	1	1	1	0	0	0	1	1	0	1	0	1	0	1	1	1	1	0	0	0	1	1	1	1	1	1	1	1	1	1	1	1	1	0	1	1	1	0	0
GO:0004372	1	1	1	1	0	0	1	1	1	1	1	1	1	1	1	0	1	0	1	1	0	1	0	1	1	1	1	1	1	0	1	0	1	1	1	1	1	0	1	1	1	1	1	0	0	1	0	0	0
GO:0019264	1	1	1	1	0	0	1	1	1	1	1	1	1	1	1	0	1	0	1	1	0	1	0	1	1	1	1	1	1	0	1	0	1	1	1	1	1	0	1	1	1	1	1	0	0	1	0	0	0
3.6.1.23	1	1	1	1	0	0	1	0	1	1	1	1	1	0	1	0	0	1	1	1	0	1	0	1	1	0	0	1	0	1	1	1	1	1	1	1	1	1	1	1	1	1	1	0	0	0	1	0	0
GO:0046081	1	1	1	1	0	0	1	0	0	1	1	1	1	0	1	0	0	1	1	1	0	1	0	1	1	0	0	1	0	1	1	1	1	1	1	1	1	1	1	1	1	1	1	0	0	0	1	0	0
GO:0004526	1	1	1	1	0	0	1	0	1	1	1	1	1	0	1	0	0	1	0	1	0	1	0	1	0	1	1	1	0	1	1	1	1	1	1	1	1	0	1	1	0	1	1	0	1	1	1	0	1
GO:0031071	0	1	1	1	0	0	1	0	0	1	1	1	1	0	1	0	1	1	0	0	1	1	1	1	1	1	0	1	1	0	1	1	1	1	1	1	1	0	1	1	0	1	1	0	0	1	1	0	1
GO:0004659	1	1	1	1	0	0	1	0	1	1	1	1	1	0	1	0	1	1	1	0	0	1	0	1	0	1	0	1	1	1	1	1	0	1	0	1	1	1	1	1	0	1	1	0	1	1	1	0	0
GO:0004643	1	1	0	1	0	0	1	0	0	1	1	1	1	0	1	0	0	1	0	1	1	1	1	1	1	1	1	1	0	1	1	1	1	1	1	1	1	1	1	1	1	0	1	0	0	1	1	0	0
3.5.1.2	1	1	1	1	0	0	1	0	1	1	1	1	1	0	1	0	1	1	1	1	1	1	1	1	0	1	1	0	0	0	1	1	0	1	1	1	1	1	1	1	1	1	1	0	0	1	1	0	1
3.4.21.53	1	1	0	1	0	0	1	0	0	1	1	0	1	0	1	0	1	0	0	1	0	1	0	1	1	0	1	1	0	1	1	0	0	1	1	0	1	0	1	1	1	1	1	0	1	1	1	0	1
GO:0004764	1	1	0	1	0	0	1	0	1	1	1	1	1	0	1	0	1	0	1	1	1	1	1	1	1	1	1	1	0	0	1	1	1	1	1	1	1	0	1	1	1	1	1	0	0	1	1	0	0
GO:0015205	1	1	1	1	0	0	1	0	0	0	1	1	1	0	1	0	1	0	1	1	0	1	0	0	1	1	1	0	0	1	1	1	0	1	1	1	0	0	1	1	1	1	1	1	1	0	1	0	0
GO:0004016	1	1	1	1	1	1	1	1	1	0	1	0	1	1	1	1	0	1	0	1	0	1	0	1	1	0	1	1	1	1	1	1	0	1	0	1	1	0	1	1	0	1	1	0	1	0	1	1	0
GO:0034023	1	1	0	1	0	1	1	0	1	1	1	1	1	0	1	0	0	0	0	1	0	1	0	1	1	1	1	1	1	1	1	1	0	1	0	1	1	1	1	1	1	0	1	0	0	1	1	1	1
GO:0016791	1	1	1	1	0	0	1	0	1	1	1	1	1	0	1	0	1	0	0	1	0	1	0	1	1	1	0	1	0	1	1	1	1	1	1	1	1	0	1	1	1	1	1	0	0	0	1	0	0
GO:0006085	1	1	1	1	0	1	1	0	0	1	1	1	1	0	1	0	0	1	0	1	0	1	0	1	1	1	1	1	0	1	1	1	0	1	0	1	1	0	1	1	1	1	1	0	0	1	1	1	1
3.1.13.1	1	1	1	1	0	0	1	0	0	1	1	1	1	0	1	0	1	1	0	1	0	1	0	1	1	0	0	1	1	1	1	1	1	1	1	1	1	1	1	1	1	1	1	0	0	0	1	0	0
GO:0042256	1	1	1	1	0	0	1	0	1	1	1	1	1	0	1	0	0	1	1	0	0	1	0	1	1	1	1	0	0	0	1	1	0	1	0	1	1	1	0	1	1	1	1	0	1	1	1	0	1
GO:0042597	1	1	1	1	0	0	1	0	0	1	1	1	1	0	1	0	1	0	1	1	0	1	0	1	1	1	1	0	0	1	1	1	1	1	1	1	1	0	1	0	1	0	1	1	1	1	1	0	0
GO:0004070	1	1	0	1	0	0	1	1	0	1	1	1	1	1	1	0	0	1	1	1	0	1	0	1	0	1	0	1	1	1	1	1	1	1	0	1	1	1	1	1	0	0	1	0	0	1	1	0	0
GO:0008757	1	1	1	1	0	1	1	0	1	1	1	1	1	0	1	0	1	1	1	1	0	0	0	0	1	1	1	1	0	1	0	1	0	0	1	1	0	1	1	0	0	0	1	0	1	1	1	1	1
GO:0003724	1	1	1	1	0	0	1	0	1	1	1	1	1	0	1	0	1	0	1	1	0	1	0	1	1	1	0	1	0	1	1	1	0	1	1	1	1	0	1	1	1	1	1	0	1	0	1	0	0
GO:0070626	1	1	1	1	0	1	1	1	0	1	1	1	1	1	1	0	0	1	0	1	0	0	0	1	1	1	1	1	0	1	1	1	0	1	1	1	1	0	1	1	1	1	1	0	1	1	1	1	0
2.7.1.71	1	1	0	0	0	0	1	1	1	1	1	1	1	1	1	0	0	0	0	1	1	1	1	1	1	1	1	1	0	0	1	1	1	1	1	1	1	1	1	1	1	1	1	0	0	1	1	0	0
3.1.1.96	1	1	1	1	0	0	1	1	1	1	1	1	1	1	1	0	0	1	0	1	0	1	0	1	1	1	1	1	1	1	1	1	1	1	1	1	1	0	1	1	0	1	1	0	1	0	1	0	1
GO:0008766	0	1	1	1	0	0	1	1	0	1	0	1	1	1	1	0	0	1	1	1	0	1	0	1	1	1	0	1	0	1	1	1	0	1	1	1	1	1	1	1	1	1	1	0	1	0	1	0	0
GO:0004412	1	1	0	0	0	0	1	0	1	1	1	1	1	0	1	0	1	0	1	0	1	0	1	1	1	1	1	0	0	1	1	1	0	1	1	1	1	1	0	1	1	1	1	0	0	1	1	0	1
2.8.1.7	0	1	1	1	0	0	1	0	0	1	1	1	1	0	1	0	1	1	0	0	1	1	1	1	1	1	0	1	1	0	1	1	1	1	1	1	1	0	1	1	0	1	1	0	0	1	1	0	1
GO:0008381	1	1	1	1	0	0	1	0	0	1	1	0	0	0	1	0	0	1	1	1	0	1	0	1	1	1	0	1	0	1	1	1	1	1	1	1	1	0	1	1	1	1	1	0	1	1	1	0	0
1.1.1.3	1	1	0	0	0	0	1	0	1	1	1	1	1	0	1	0	1	0	1	0	1	0	1	1	1	1	1	0	0	1	1	1	0	1	1	1	1	1	0	1	1	1	1	0	0	1	1	0	1
2.1.3.2	1	1	0	0	0	0	1	1	0	1	1	1	1	1	1	0	0	1	1	1	0	1	0	1	0	1	0	1	1	1	1	1	1	1	0	1	1	1	1	1	0	0	1	0	0	1	1	0	0
GO:0006082	1	1	1	1	0	0	1	0	1	1	1	1	1	0	1	0	0	1	0	1	1	1	1	1	1	1	1	1	0	1	1	1	0	1	0	1	1	0	1	1	1	1	1	0	0	1	1	0	1
GO:0015074	1	0	1	1	0	0	1	0	1	1	1	1	1	0	1	0	0	0	0	1	0	1	0	1	1	1	1	1	0	1	1	1	0	1	1	1	1	0	1	1	0	0	1	0	1	1	1	0	0
GO:0004735	1	0	1	0	0	1	1	0	0	1	1	1	1	0	0	0	1	1	1	1	1	0	1	1	1	1	1	0	0	1	1	1	0	1	1	1	1	0	1	1	1	1	1	0	0	1	1	1	0
GO:0008661	1	0	0	1	1	0	0	1	0	1	1	1	1	1	0	1	0	1	1	1	0	1	0	1	1	1	1	1	0	1	1	1	1	1	1	0	1	1	1	1	0	1	1	0	1	1	1	0	0
GO:0017148	1	1	1	1	0	0	1	0	1	1	1	1	1	0	1	0	0	1	1	0	0	1	0	1	1	1	1	0	0	0	1	1	0	1	0	1	1	1	0	1	1	1	1	0	1	1	1	0	1
GO:0008859	1	1	1	1	0	0	1	0	0	1	1	1	1	0	1	0	1	1	0	1	0	1	0	1	1	0	0	1	1	1	1	1	1	1	1	1	1	1	1	1	1	1	1	0	0	0	1	0	0
GO:0008444	1	1	1	1	1	1	1	0	0	1	1	1	1	0	1	1	0	0	1	1	0	0	0	0	1	1	1	0	0	1	0	1	0	0	1	1	0	1	1	0	1	0	1	0	1	1	1	1	0
GO:1901137	1	1	1	1	0	0	1	0	0	1	1	1	1	0	1	0	1	1	1	1	0	1	0	1	1	1	0	0	0	1	0	1	0	1	1	1	1	1	1	1	1	0	1	0	1	1	1	0	1
GO:0004044	1	1	0	1	1	1	1	0	1	1	1	1	1	0	1	1	1	0	1	1	0	0	0	1	1	1	0	1	0	1	1	1	0	1	1	1	1	0	1	1	1	1	1	0	0	1	1	1	1
GO:0004106	1	1	0	0	0	0	1	1	1	1	1	1	1	1	1	0	0	1	1	1	0	1	0	1	1	1	1	1	1	0	1	1	0	1	1	1	1	1	1	1	1	1	1	0	0	1	1	0	0
GO:0006177	1	1	0	0	0	0	1	0	1	1	1	1	1	0	1	0	0	0	0	1	0	1	0	1	1	0	1	1	1	0	1	1	0	1	0	1	1	1	1	1	1	1	0	0	0	1	1	0	0
GO:0036220	1	1	0	0	0	0	0	1	1	1	1	1	1	1	1	0	0	1	1	1	0	1	0	1	1	1	1	1	1	1	1	1	0	1	0	1	1	1	1	1	0	1	1	0	1	1	1	0	0
GO:0035870	1	1	0	0	0	0	0	1	1	1	1	1	1	1	1	0	0	1	1	1	0	1	0	1	1	1	1	1	1	1	1	1	0	1	0	1	1	1	1	1	0	1	1	0	1	1	1	0	0
GO:0019478	1	1	1	1	0	0	1	1	1	1	1	1	1	1	1	0	0	1	0	1	0	1	0	1	1	1	1	1	1	1	1	1	1	1	1	1	1	0	1	1	0	1	1	0	1	0	1	0	1
GO:0036222	1	1	0	0	0	0	0	1	1	1	1	1	1	1	1	0	0	1	1	1	0	1	0	1	1	1	1	1	1	1	1	1	0	1	0	1	1	1	1	1	0	1	1	0	1	1	1	0	0
GO:0009401	1	1	1	1	0	0	1	0	0	1	1	0	1	0	1	0	1	0	0	1	0	0	0	1	1	1	1	0	0	1	1	1	0	1	1	1	0	0	1	1	0	0	1	1	1	0	1	0	0
2.7.2.1	1	1	1	1	0	1	1	0	0	1	1	1	1	0	1	0	0	1	0	1	1	1	1	1	1	1	1	1	0	1	1	1	0	1	0	1	1	0	1	1	1	1	1	0	0	1	1	1	1
GO:0009236	1	1	1	1	0	0	1	0	1	1	1	1	1	0	1	0	0	1	0	1	0	1	0	1	0	1	1	1	0	1	1	1	1	1	1	1	1	1	1	1	0	1	1	0	0	1	1	0	0
GO:0016620	1	1	1	1	0	0	1	0	0	1	1	1	1	0	1	0	0	1	0	1	0	1	0	1	1	0	1	1	1	1	1	1	0	1	1	1	1	1	1	1	0	0	1	0	1	1	1	0	1
2.4.2.14	1	1	0	1	1	1	1	0	1	1	1	1	1	0	1	1	1	0	1	1	0	0	0	1	1	1	0	0	0	1	1	1	0	1	1	1	1	0	1	1	1	1	1	0	0	1	1	1	1
GO:0008276	1	1	1	1	0	1	1	0	1	1	1	0	1	0	1	0	0	1	0	1	0	1	0	1	1	1	1	1	0	1	1	1	1	1	1	1	1	0	1	1	0	0	1	0	1	1	0	1	1
GO:0000036	1	1	1	1	0	1	1	1	0	1	1	0	1	1	1	0	0	1	1	1	0	1	0	1	1	1	1	1	1	0	1	1	1	1	1	1	1	0	1	1	1	0	1	0	1	1	0	1	1
GO:0106026	1	1	1	1	0	0	1	1	0	1	1	1	1	1	1	0	0	1	0	1	0	1	0	1	1	1	1	1	1	1	1	1	1	1	1	1	1	0	1	1	0	1	1	0	1	0	1	0	1
GO:0043908	1	1	1	1	0	0	1	1	0	1	1	1	1	1	1	0	0	1	0	1	0	1	0	1	1	1	1	1	1	1	1	1	1	1	1	1	1	0	1	1	0	1	1	0	1	0	1	0	1
6.3.2.6	1	1	0	1	0	0	1	1	1	1	1	1	1	1	1	0	0	1	0	1	0	1	0	1	1	1	1	1	0	0	1	1	1	1	1	1	1	1	1	1	0	0	1	0	0	1	1	0	0
GO:0009295	1	1	1	1	0	0	1	0	0	1	1	1	1	0	1	0	1	1	1	1	0	1	0	1	1	1	1	0	0	1	1	1	1	1	1	1	0	1	1	0	1	0	1	0	1	0	1	0	0
GO:0008236	1	1	1	1	0	0	1	0	1	1	1	1	1	0	1	0	1	1	0	1	0	1	0	1	0	1	0	1	1	1	1	1	1	1	1	1	1	0	1	1	1	1	1	0	0	0	1	0	0
GO:0008881	0	1	1	1	0	0	1	0	0	1	0	1	1	0	1	0	0	1	1	1	1	1	1	1	1	1	0	1	0	1	1	1	1	1	0	1	1	1	1	1	1	1	0	0	0	0	1	0	0
2.2.1.7	1	0	0	0	1	0	0	1	0	1	1	1	1	1	0	1	0	1	1	1	0	1	0	1	1	1	1	1	0	1	1	1	1	1	1	0	1	1	1	1	0	1	1	0	1	1	1	0	0
5.1.1.3	0	1	1	1	0	0	1	0	0	1	0	1	1	0	1	0	0	1	1	1	1	1	1	1	1	1	0	1	0	1	1	1	1	1	0	1	1	1	1	1	1	1	0	0	0	0	1	0	0
GO:0004639	1	1	0	1	0	0	1	1	1	1	1	1	1	1	1	0	0	1	0	1	0	1	0	1	1	1	1	1	0	0	1	1	1	1	1	1	1	1	1	1	0	0	1	0	0	1	1	0	0
GO:0032264	1	1	1	1	0	0	1	1	1	0	1	1	1	1	1	0	0	1	1	1	0	0	0	1	1	1	1	0	0	1	1	1	0	1	0	1	1	1	1	1	1	0	1	0	1	0	1	0	1
GO:0016810	1	1	1	1	0	0	0	1	1	1	1	1	1	1	1	0	1	1	1	1	0	1	0	1	0	1	0	0	0	1	1	1	0	1	1	1	1	1	1	1	1	1	1	0	1	1	1	0	0
GO:0051499	1	1	1	1	0	0	1	0	1	1	1	1	1	0	1	0	0	1	0	1	0	1	0	1	1	1	1	1	1	1	1	1	1	1	1	1	1	0	1	1	0	1	1	0	1	0	1	0	1
GO:0004073	0	1	1	1	0	0	1	1	1	1	0	1	1	1	1	0	0	1	1	1	0	1	0	1	1	1	0	1	1	0	1	1	0	1	1	1	1	1	1	1	0	1	0	0	0	1	1	0	1
GO:0008776	1	1	1	1	0	1	1	0	0	1	1	1	1	0	1	0	0	1	0	1	0	1	0	1	1	1	1	1	0	1	1	1	0	1	0	1	1	0	1	1	1	1	1	0	0	1	1	1	1
GO:0090071	1	1	1	1	0	0	1	0	0	1	1	1	1	0	1	0	0	1	1	0	0	1	0	1	1	1	1	0	0	0	1	1	0	1	0	1	1	1	0	1	1	1	1	0	1	1	1	0	1
GO:0004765	1	1	0	0	0	0	1	1	1	1	1	1	1	1	1	0	0	0	0	1	0	1	0	1	1	1	1	1	0	0	1	1	1	1	1	1	1	1	1	1	1	1	1	0	0	1	1	0	0
GO:0008152	1	0	0	1	0	0	1	0	1	1	1	1	1	0	1	0	0	1	0	1	0	1	0	1	1	1	1	1	0	0	1	0	1	1	1	1	1	0	1	1	0	1	1	0	0	1	0	0	0
GO:0003856	1	1	0	0	0	0	1	0	1	1	1	1	1	0	1	0	0	0	1	1	1	1	1	1	1	1	1	1	0	0	1	1	1	1	1	1	1	1	1	1	1	1	1	0	1	1	1	0	1
GO:0006545	0	1	1	1	0	0	1	1	0	1	1	0	0	1	1	0	0	1	0	1	1	1	1	1	1	1	0	1	1	1	1	1	0	1	1	1	1	0	1	1	0	1	1	0	0	0	1	0	0
GO:0008853	1	1	1	1	0	0	1	0	0	1	0	1	1	0	1	0	1	0	1	1	1	1	1	1	1	1	0	0	0	1	1	1	0	1	1	1	1	1	1	1	0	0	1	0	1	1	1	0	0
5.4.2.10	1	1	1	1	0	1	1	0	1	1	1	1	1	0	1	0	1	0	1	1	0	0	0	0	1	1	1	0	0	1	0	1	1	0	0	1	0	1	1	0	1	0	1	0	1	1	1	1	0
1.5.1.3	0	1	1	1	0	0	1	1	0	1	1	0	0	1	1	0	0	1	0	1	1	1	1	1	1	1	0	1	1	1	1	1	0	1	1	1	1	0	1	1	0	1	1	0	0	0	1	0	0
GO:0055129	1	0	1	0	0	1	1	0	0	1	1	1	1	0	0	0	1	1	1	1	0	0	0	1	1	1	1	0	0	1	1	1	1	1	1	1	1	1	1	1	1	1	1	0	0	1	1	1	1
GO:0006171	1	1	1	1	1	1	1	1	1	0	1	0	1	1	1	1	0	0	0	1	0	1	0	1	1	0	1	1	1	1	1	1	0	1	0	1	1	0	1	1	0	1	1	0	1	0	1	1	0
GO:0008685	1	0	0	0	0	0	0	1	0	0	1	1	1	1	0	0	0	1	0	1	0	1	0	1	1	1	1	1	1	1	1	0	1	1	0	0	1	1	0	1	1	1	1	0	1	1	1	0	0
4.6.1.12	1	0	0	0	0	0	0	1	0	0	1	1	1	1	0	0	0	1	0	1	0	1	0	1	1	1	1	1	1	1	1	0	1	1	0	0	1	1	0	1	1	1	1	0	1	1	1	0	0
GO:0004633	1	0	1	1	0	0	1	0	1	1	0	1	1	0	1	0	0	0	1	1	0	1	0	1	1	1	0	1	0	1	1	0	0	1	0	1	1	0	1	1	1	1	1	0	0	1	1	0	1
2.1.2.2	1	1	0	1	0	0	1	0	0	1	1	1	1	0	1	0	0	0	1	1	0	1	0	1	1	1	1	1	0	1	1	0	0	1	0	1	1	1	1	1	1	1	1	0	0	1	1	0	1
GO:0102559	1	1	1	1	0	0	1	1	0	1	1	1	1	1	1	0	1	0	0	1	0	0	0	1	1	1	0	0	0	1	1	1	0	0	1	1	1	0	1	1	1	1	1	0	0	1	1	0	0
GO:0052657	1	1	1	1	0	0	1	1	1	0	1	1	1	1	1	0	0	1	1	1	0	0	0	1	1	1	1	1	0	1	1	1	1	1	0	1	1	1	1	1	1	0	1	0	1	0	1	0	1
GO:0046429	1	0	0	0	1	1	0	0	0	1	1	1	1	0	0	1	0	1	1	1	0	1	0	1	1	1	0	1	0	1	1	0	1	1	0	0	1	1	0	1	1	0	1	0	0	1	1	1	1
GO:0034470	1	1	0	1	0	0	1	0	0	1	1	1	1	0	1	0	0	1	0	1	0	1	0	1	1	0	1	1	1	1	1	0	0	1	1	1	1	1	1	1	1	1	1	0	0	1	0	0	1
GO:0004077	1	1	0	1	0	0	1	0	1	1	1	1	1	0	1	0	0	1	1	1	0	1	0	1	1	1	0	1	1	1	1	1	0	1	1	1	1	1	1	1	1	1	1	0	0	1	0	0	0
GO:0004516	1	1	1	1	0	1	1	0	0	0	1	1	0	0	1	0	1	0	1	1	1	1	1	1	0	1	0	0	0	1	0	1	1	1	1	1	1	0	1	1	1	0	1	0	1	1	1	1	1
GO:0002100	0	1	1	1	0	0	1	0	0	1	1	1	1	0	1	0	0	1	1	1	0	1	0	1	1	1	1	1	0	0	1	0	0	1	0	1	1	0	1	1	0	1	1	0	0	0	1	0	1
GO:0004845	1	1	1	1	0	1	1	0	0	0	0	1	1	0	1	0	0	0	1	1	1	0	1	1	1	1	1	0	0	1	0	1	1	1	1	1	0	1	1	0	1	0	1	0	0	0	1	1	1
6.3.4.21	1	1	1	1	0	1	1	0	0	0	1	1	0	0	1	0	1	0	1	1	1	1	1	1	0	1	0	0	0	1	0	1	1	1	1	1	1	0	1	1	1	0	1	0	1	1	1	1	1
2.6.1.-	1	1	1	1	0	0	1	0	1	1	1	1	1	0	1	0	1	1	1	1	1	1	1	1	1	1	0	0	0	1	1	1	0	1	1	1	1	0	1	1	0	0	1	1	0	0	1	0	0
GO:0004632	1	0	1	1	0	0	1	0	1	1	0	1	1	0	1	0	0	0	1	1	0	1	0	1	1	1	0	1	0	1	1	0	0	1	0	0	1	0	1	1	1	1	1	0	0	1	1	0	1
GO:0003978	1	1	1	1	0	0	1	1	0	1	1	1	1	1	1	0	0	1	1	1	1	1	1	1	1	1	1	1	0	1	1	1	0	1	0	1	1	1	1	1	1	1	1	0	0	1	1	0	0
2.3.1.39	1	1	0	1	1	0	0	1	0	1	1	1	1	1	1	1	1	1	0	1	0	1	0	1	1	0	0	1	1	1	1	1	0	1	1	1	1	0	1	1	0	1	1	0	0	1	0	0	0
GO:0006564	1	0	0	0	0	0	1	1	1	1	1	1	0	1	1	0	1	1	1	0	0	1	0	1	1	1	1	1	0	0	1	1	1	1	1	1	1	1	1	1	1	1	1	0	1	1	1	0	1
1.17.7.3	1	0	0	0	1	1	0	0	0	1	1	1	1	0	0	1	0	1	1	1	0	1	0	1	1	1	0	1	0	1	1	0	1	1	0	0	1	1	0	1	1	0	1	0	0	1	1	1	1
GO:0045910	1	1	1	1	1	0	1	0	0	0	1	0	1	0	1	1	1	1	0	1	0	1	0	1	0	0	1	1	1	1	1	1	0	1	1	1	1	0	1	1	1	1	1	0	1	1	1	0	1
GO:0004750	1	1	1	1	0	0	1	0	1	0	0	1	1	0	1	0	0	1	1	1	0	1	0	1	1	1	0	1	0	1	1	1	0	1	0	1	1	1	1	1	1	0	0	0	0	1	1	0	1
GO:0052855	1	1	0	1	0	0	1	0	1	1	1	1	1	0	1	0	0	1	1	1	0	1	0	1	0	1	1	1	0	1	1	1	0	1	1	1	1	0	1	1	1	1	1	0	0	1	1	0	0
GO:1901135	1	1	1	1	0	0	1	0	1	1	1	0	1	0	1	0	1	0	0	1	0	1	0	1	1	1	0	0	0	1	1	0	1	1	1	1	1	0	1	0	1	1	1	0	1	1	1	0	0
GO:0006542	1	1	1	1	0	0	1	0	1	1	1	1	1	0	1	0	0	1	1	0	1	1	1	1	1	1	0	0	0	0	1	1	0	1	1	1	1	1	1	0	0	1	1	0	0	1	1	0	0
4.2.2.-	1	1	1	0	0	0	1	1	0	1	0	1	1	1	1	0	1	1	1	1	1	0	1	1	1	1	0	1	0	1	1	1	0	1	0	1	1	1	1	1	1	1	0	0	1	1	1	0	0
4.2.1.136	1	1	0	1	0	0	1	0	1	1	1	1	1	0	1	0	0	1	1	1	0	1	0	1	0	1	1	1	0	1	1	1	0	1	1	1	1	0	1	1	1	1	1	0	0	1	1	0	0
2.5.1.19	1	1	0	0	0	0	1	0	1	1	1	1	1	0	1	0	0	1	1	1	1	1	1	1	1	1	1	1	0	1	1	1	1	1	1	1	1	0	1	1	1	1	1	0	0	1	1	0	0
GO:0003866	1	1	0	0	0	0	1	0	1	1	1	1	1	0	1	0	0	1	1	1	1	1	1	1	1	1	1	1	0	1	1	1	1	1	1	1	1	0	1	1	1	1	1	0	0	1	1	0	0
5.1.3.1	1	1	1	1	0	0	1	0	1	0	0	1	1	0	1	0	0	1	1	1	0	1	0	1	1	1	0	1	0	1	1	1	0	1	0	1	1	1	1	1	1	0	0	0	0	1	1	0	1
GO:0000725	1	1	1	1	0	0	1	0	0	1	1	0	1	0	1	0	0	1	1	1	0	1	0	1	1	1	1	1	1	1	1	1	0	1	1	1	1	0	1	1	0	0	1	0	1	1	0	0	0
GO:0004314	1	1	0	1	0	0	0	1	0	1	1	1	1	1	1	0	1	1	0	1	0	1	0	1	1	0	0	1	1	1	1	1	0	1	1	1	1	0	1	1	0	1	1	0	0	1	0	0	0
GO:0006071	1	1	1	1	0	1	1	0	0	0	1	1	1	0	1	0	1	0	1	1	0	0	0	0	1	1	1	0	0	1	0	1	1	0	1	1	1	1	1	0	0	1	1	0	1	0	1	1	0
GO:0050992	1	0	0	0	0	0	0	1	0	1	1	1	1	1	0	0	0	1	1	1	0	1	0	1	1	1	1	1	1	1	1	0	1	1	1	0	1	0	0	1	1	1	1	0	1	1	1	0	0
3.5.4.33	0	1	1	1	0	0	1	0	0	1	1	1	1	0	1	0	0	1	1	1	0	1	0	1	1	1	1	1	0	0	1	0	0	1	0	1	1	0	1	1	0	1	1	0	0	0	1	0	1
GO:0016874	1	0	0	1	0	0	1	0	1	1	1	1	1	0	1	0	0	0	1	0	0	1	0	1	1	1	1	1	0	1	1	1	0	1	0	0	1	0	1	1	1	1	1	0	0	1	1	0	0
1.5.1.2	1	0	1	0	0	1	1	0	0	1	1	1	1	0	0	0	1	1	1	1	1	0	1	1	1	1	1	0	0	1	1	1	0	1	1	1	1	0	1	1	1	1	1	0	0	1	1	1	0
GO:0006629	1	0	1	1	0	0	1	0	1	1	1	0	0	0	1	0	0	0	1	1	0	1	0	1	0	1	0	0	0	1	1	1	0	1	1	1	1	0	1	1	1	0	1	0	0	1	1	0	0
GO:0015941	1	0	1	1	0	0	1	0	1	1	0	1	1	0	0	0	0	0	1	1	0	1	0	1	1	1	0	1	0	1	1	0	0	1	0	0	1	0	1	1	1	1	1	0	0	1	1	0	1
2.7.7.85	1	1	1	1	1	1	1	1	1	0	1	0	1	1	1	1	0	0	0	1	0	1	0	1	0	1	1	1	1	1	1	1	0	1	0	1	1	0	1	1	0	1	1	0	1	0	1	1	0
5.1.3.2	1	1	1	1	0	0	1	1	0	1	1	1	1	1	1	0	0	1	1	1	1	1	1	1	1	1	1	1	0	1	1	1	0	1	0	1	1	1	1	1	1	1	1	0	0	1	1	0	0
GO:0030261	1	1	1	1	1	1	1	0	1	1	1	1	0	0	1	1	1	0	0	1	0	0	0	0	1	1	1	0	0	1	0	1	1	0	1	1	0	0	1	0	1	0	1	0	1	0	1	1	1
GO:0046496	1	1	0	1	0	0	1	0	1	1	1	1	1	0	1	0	0	1	1	1	0	1	0	1	0	1	1	1	0	1	1	1	0	1	1	1	1	0	1	1	1	1	1	0	0	0	1	0	0
GO:0003855	1	1	0	1	0	0	1	0	1	1	1	1	1	0	1	0	1	1	1	1	1	1	1	1	1	1	1	1	0	0	1	1	1	1	1	1	1	0	1	1	1	0	1	0	0	1	1	0	0
GO:0052717	0	1	1	1	0	0	1	0	0	1	1	1	1	0	1	0	0	1	1	1	0	1	0	1	1	1	1	1	0	0	1	0	0	1	0	1	1	0	1	1	0	1	1	0	0	0	1	0	1
GO:0015299	1	1	1	1	0	0	1	0	1	1	1	1	1	0	1	0	1	0	0	1	0	1	0	1	1	1	0	1	1	0	1	0	1	1	1	0	1	1	1	1	0	1	1	0	0	1	1	0	0
GO:0043772	1	1	1	1	0	0	1	0	0	1	1	1	1	0	1	0	1	0	0	0	0	0	0	0	1	0	1	0	0	1	0	1	1	0	0	1	0	1	1	0	1	0	1	0	1	1	1	0	0
GO:0008932	1	1	1	0	0	0	1	1	0	1	0	1	1	1	1	0	1	1	1	1	0	0	0	1	1	1	0	1	0	1	1	1	0	1	0	1	1	1	1	1	1	1	0	0	1	1	1	0	0
GO:0008484	1	0	1	1	0	0	1	0	0	1	0	1	1	0	1	0	0	0	0	1	0	1	0	1	1	0	0	1	0	1	1	1	0	1	1	1	1	0	1	1	0	1	1	0	0	1	1	0	0
GO:0006814	1	1	1	1	0	0	1	0	1	0	1	1	0	0	1	0	1	1	0	1	0	1	0	1	1	1	1	1	1	0	1	0	1	1	1	0	1	1	1	1	0	1	1	0	0	0	0	0	0
3.1.26.5	1	1	1	1	0	0	1	0	1	1	1	0	1	0	1	0	0	1	0	1	0	1	0	1	0	1	1	1	0	1	1	1	1	1	1	0	1	0	1	1	0	1	1	0	1	0	1	0	1
4.1.1.36	1	0	1	1	0	0	1	0	1	1	0	0	1	0	0	0	0	0	1	1	0	1	0	1	1	1	0	1	0	1	1	0	0	1	0	0	1	0	0	1	1	1	1	0	0	1	1	0	1
GO:0005978	1	1	0	0	0	0	0	1	1	1	1	0	1	1	1	0	1	1	0	1	0	1	0	1	1	1	1	1	1	0	1	0	1	1	1	1	1	0	0	1	1	1	1	0	1	0	1	0	0
GO:0006535	1	1	0	1	0	0	1	0	0	1	1	1	1	0	1	0	1	0	1	1	0	1	0	1	1	1	1	0	0	1	1	1	0	1	1	1	1	1	1	1	0	1	1	0	1	1	1	0	0
GO:0046417	1	1	0	0	0	0	0	1	1	1	1	1	1	1	1	0	0	0	0	1	0	1	0	1	1	1	1	1	1	0	1	1	0	1	1	1	1	1	1	1	1	1	1	0	0	1	1	0	0
6.3.2.5	1	0	1	1	0	0	1	0	1	1	0	0	1	0	0	0	0	0	1	1	0	1	0	1	1	1	0	1	0	1	1	0	0	1	0	0	1	0	0	1	1	1	1	0	0	1	1	0	1
GO:0008836	1	1	1	1	0	0	1	0	1	1	1	1	1	0	1	0	1	1	1	1	1	0	1	1	1	1	0	0	0	1	1	1	0	1	1	1	1	1	1	1	1	1	1	0	0	1	0	0	0
GO:0052865	1	0	0	0	0	0	0	1	0	1	1	1	1	1	0	0	0	1	1	1	0	1	0	1	1	1	1	1	0	1	1	1	1	1	1	0	1	1	1	1	0	1	1	0	1	1	1	0	0
3.6.1.9	1	0	0	0	0	1	0	1	0	1	1	1	1	1	0	0	0	1	1	1	0	0	0	1	0	1	1	1	0	1	1	0	1	1	1	0	1	1	1	1	1	1	1	0	1	1	1	1	1
GO:0016773	1	1	1	0	0	0	1	0	0	1	1	0	1	0	1	0	0	0	0	1	0	1	0	1	1	0	0	1	0	0	1	1	1	1	1	1	1	0	1	1	1	1	1	0	0	0	1	0	0
GO:0004329	1	1	1	1	1	0	1	0	0	1	1	1	1	0	1	1	0	0	0	1	1	1	1	1	0	1	1	1	0	1	1	1	0	0	1	1	1	1	1	1	0	1	1	0	0	0	1	0	1
2.4.2.9	1	1	1	1	0	1	1	0	0	0	0	1	1	0	1	0	0	0	1	1	1	0	1	0	1	1	1	0	0	1	0	1	1	0	1	1	0	1	1	0	1	0	1	0	0	0	1	1	1
GO:0140663	1	0	0	0	0	0	0	1	1	1	1	1	1	1	0	0	0	1	1	1	1	0	1	1	1	1	0	1	0	1	1	0	0	1	1	0	1	0	0	1	1	1	1	0	1	1	1	0	1
GO:0015079	1	1	0	1	0	0	1	0	1	1	0	1	0	0	1	0	0	1	0	1	0	1	0	1	1	1	0	1	1	1	1	1	1	1	1	1	1	1	1	1	0	1	1	1	1	0	1	0	0
GO:0009264	0	1	0	0	0	0	0	1	0	0	1	0	0	1	1	0	1	0	0	1	0	1	0	1	1	0	0	1	0	0	1	1	1	1	1	1	1	0	1	1	0	1	1	0	1	0	1	0	0
GO:0051745	1	0	0	0	0	0	0	1	0	1	1	1	1	1	0	0	0	1	1	1	0	1	0	1	1	1	1	1	1	1	1	0	1	1	1	0	1	0	0	1	1	1	1	0	1	1	1	0	0
GO:0008840	1	1	1	1	0	0	1	1	1	1	1	1	1	1	1	0	0	1	0	1	1	1	1	1	1	1	0	1	0	0	1	1	0	1	0	1	1	1	1	1	1	1	1	0	0	1	1	0	1
2.1.1.207	1	1	1	1	1	1	1	0	0	1	1	1	1	0	1	1	0	0	1	1	0	0	0	0	1	0	1	0	0	1	0	1	0	0	1	1	0	1	1	0	0	0	1	0	1	1	1	1	1
GO:0009249	1	1	0	1	0	0	1	0	0	1	1	0	1	0	1	0	1	1	0	1	0	1	0	1	1	1	0	1	0	1	1	1	1	1	1	1	1	0	1	1	1	1	1	0	0	0	0	0	0
6.3.4.3	1	1	1	1	1	0	1	0	0	1	1	1	1	0	1	1	0	0	0	1	1	1	1	1	0	1	1	1	0	1	1	1	0	0	1	1	1	1	1	1	0	1	1	0	0	0	1	0	1
GO:0015093	1	0	0	0	0	0	0	1	1	1	1	1	1	1	0	0	0	1	0	1	0	0	0	1	0	1	1	1	0	1	1	1	0	1	1	0	1	1	1	1	0	0	1	0	1	1	1	0	1
3.1.4.-	1	1	1	1	0	0	1	0	1	0	1	1	1	0	1	0	0	0	0	1	0	0	0	1	0	0	1	1	0	1	0	1	0	1	1	1	1	0	1	1	1	0	1	0	1	1	1	0	1
4.3.3.7	1	1	1	1	0	0	1	1	1	1	1	1	1	1	1	0	0	1	0	1	1	1	1	1	1	1	0	1	0	0	1	1	0	1	0	1	1	1	1	1	1	1	1	0	0	1	1	0	1
GO:0030604	1	0	0	0	1	1	0	0	0	1	1	1	1	0	0	1	0	0	1	1	0	1	0	1	1	1	1	1	1	1	1	0	0	1	1	0	1	0	0	1	1	1	1	0	1	1	1	1	1
2.4.99.17	1	1	1	0	1	0	1	0	0	1	0	1	1	0	1	1	1	0	0	1	0	0	0	1	1	0	1	0	0	1	1	1	1	0	1	1	1	0	1	1	1	1	1	0	1	1	0	0	1
2.1.2.1	1	1	1	1	0	0	1	0	0	1	1	1	1	0	1	0	0	0	1	1	0	1	0	1	1	1	1	1	1	0	1	0	1	1	1	1	1	0	1	1	1	1	1	0	0	1	0	0	0
1.1.1.267	1	0	0	0	1	1	0	0	0	1	1	1	1	0	0	1	0	0	1	1	0	1	0	1	1	1	1	1	1	1	1	0	0	1	1	0	1	0	0	1	1	1	1	0	1	1	1	1	1
GO:0000271	1	1	0	1	0	0	1	0	1	0	1	1	1	0	1	0	0	1	1	1	1	1	1	1	0	1	0	1	0	1	1	1	0	1	1	1	1	1	1	1	1	1	1	0	0	1	1	0	0
GO:0016747	1	1	1	1	0	0	1	0	1	1	1	0	1	0	1	0	1	0	0	1	0	1	0	1	0	0	1	1	0	0	1	1	0	1	1	1	1	0	1	1	1	1	1	0	1	1	1	0	0
GO:0008795	1	1	1	1	0	0	1	0	1	1	1	1	1	0	1	0	0	0	1	0	0	1	0	1	0	1	1	1	0	1	1	1	1	1	1	1	1	0	1	1	1	1	1	0	0	1	1	0	0
6.3.4.5	1	0	0	0	0	0	1	0	1	1	1	1	1	0	0	0	1	1	0	1	1	1	1	1	1	1	1	0	0	0	1	1	1	1	0	1	1	1	0	1	1	1	1	0	0	1	0	0	1
GO:0008998	1	1	1	1	0	0	1	0	1	1	1	1	1	0	1	0	1	0	0	1	1	0	1	1	1	0	0	1	0	1	1	1	0	1	1	1	1	0	1	1	0	0	1	0	0	1	1	0	1
GO:0046873	1	1	1	1	0	0	1	0	0	1	1	1	1	0	1	0	0	1	0	1	0	1	0	1	0	1	0	1	0	1	1	1	0	1	1	1	1	0	1	1	1	0	1	0	0	0	1	0	0
GO:0006048	1	1	1	1	0	0	1	0	1	1	1	1	1	0	1	0	0	0	1	1	1	0	1	0	1	1	1	0	0	1	0	1	1	0	0	1	0	0	1	0	1	0	0	0	1	1	1	0	0
GO:0042450	1	0	0	0	0	0	1	0	1	1	1	1	1	0	0	0	1	1	1	1	1	1	1	1	1	1	1	0	0	0	1	1	1	1	1	1	1	1	0	1	1	1	1	0	0	1	0	0	1
GO:0004055	1	0	0	0	0	0	1	0	1	1	1	1	1	0	0	0	1	1	0	1	1	1	1	1	1	1	1	0	0	0	1	1	1	1	0	1	1	1	0	1	1	1	1	0	0	1	0	0	1
GO:0005247	0	1	1	1	0	0	1	0	1	1	1	1	1	0	1	0	1	1	0	1	0	1	0	1	1	1	0	1	1	1	1	1	1	1	1	1	1	1	1	1	0	0	1	0	0	0	1	0	0
2.3.1.274	1	1	1	1	1	1	1	0	0	1	1	1	1	0	1	1	0	0	0	1	0	0	0	0	1	0	1	0	0	1	0	1	0	0	1	1	0	1	1	0	1	0	1	0	1	1	0	1	1
2.3.1.275	1	1	1	1	0	0	1	0	0	1	0	1	1	0	1	0	1	0	0	0	0	0	0	0	1	0	1	0	0	1	0	1	0	0	0	1	0	1	1	0	1	0	1	0	1	1	1	0	0
GO:0009408	1	1	1	1	0	0	1	0	1	1	0	0	0	0	1	0	0	0	0	1	0	1	0	0	1	1	1	1	1	1	0	1	1	1	0	1	0	0	1	1	1	1	1	0	1	0	1	0	1
GO:0030001	1	1	1	1	0	0	1	0	0	1	0	0	1	0	1	0	1	1	0	1	1	1	1	1	1	1	0	0	0	1	1	1	0	1	0	1	1	0	1	1	0	1	1	0	1	1	0	0	0
GO:0004799	0	1	1	1	0	0	1	1	1	1	1	0	0	1	1	0	1	1	0	0	0	1	0	1	1	1	0	1	1	1	1	1	0	1	1	1	1	0	1	1	0	1	1	0	0	0	1	0	0
GO:0070040	1	1	0	0	0	0	0	0	0	1	1	1	1	0	1	0	0	0	1	1	0	1	0	1	1	1	1	1	0	1	1	1	1	0	1	1	1	1	1	1	1	1	1	0	1	1	1	0	1
GO:0043365	1	1	0	1	0	0	0	0	0	0	1	1	1	0	1	0	0	0	0	1	1	0	1	1	1	1	1	1	0	1	1	1	0	1	1	1	1	0	1	1	0	0	1	0	1	0	1	0	1
GO:0003908	1	1	0	1	0	0	1	0	1	1	1	1	1	0	1	0	0	0	0	1	0	1	0	1	1	0	0	0	0	1	1	0	0	1	1	1	1	1	1	1	1	0	1	0	0	1	1	0	0
4.2.-.-	1	1	1	1	0	0	1	0	0	1	1	1	1	0	1	0	0	0	1	1	0	1	0	1	1	1	1	0	0	1	1	1	0	0	1	1	1	1	1	1	1	1	1	0	1	1	1	0	0
GO:0004536	1	0	1	1	0	1	1	0	1	0	1	0	1	0	1	0	0	1	0	1	0	1	0	1	0	1	0	1	0	1	1	1	0	1	1	1	1	0	0	1	0	1	0	0	0	1	1	1	1
2.1.1.192	1	1	0	0	0	0	0	0	0	1	1	1	1	0	1	0	0	0	1	1	1	1	1	1	1	1	1	1	0	1	1	1	1	0	1	1	1	1	1	1	1	1	1	0	1	1	1	0	1
GO:0016805	1	1	1	1	0	0	1	0	0	1	0	1	0	0	1	0	0	1	0	1	1	1	1	1	0	1	0	1	0	0	1	1	1	1	1	1	1	0	1	1	0	1	1	1	0	0	1	0	1
GO:0006313	1	1	0	1	0	0	1	0	0	1	1	1	1	0	1	0	1	0	1	1	0	1	0	1	1	1	0	1	0	0	1	1	1	1	1	1	1	1	1	1	0	0	1	1	0	1	1	0	0
2.6.1.42	1	1	0	1	0	0	1	1	1	1	1	1	1	1	1	0	1	1	1	1	1	0	1	1	1	1	0	1	0	0	1	1	0	1	0	1	1	1	1	1	1	1	1	0	0	1	1	0	0
3.6.1.1	1	1	1	1	0	0	1	0	1	1	1	1	1	0	1	0	0	1	1	1	1	1	1	0	1	1	0	0	0	1	0	1	0	0	0	1	0	0	1	0	1	0	1	0	0	1	1	0	0
4.2.1.10	1	1	0	1	0	0	1	0	1	1	1	1	1	0	1	0	1	1	0	1	1	1	1	1	1	1	1	1	0	0	1	1	1	1	1	1	1	0	1	1	1	0	1	0	0	1	1	0	0
1.2.1.11	0	1	1	1	0	0	1	1	1	1	0	1	1	1	1	0	0	1	1	1	0	1	0	1	1	1	0	1	1	0	1	1	0	1	0	1	1	1	1	1	0	1	0	0	0	1	1	0	1
GO:0006223	1	1	1	1	0	1	1	0	0	0	0	1	1	0	1	0	0	0	1	1	1	0	1	0	1	1	1	0	0	1	0	1	1	0	1	1	0	1	1	0	0	0	1	0	0	0	1	1	1
GO:0009156	0	1	1	0	0	0	1	0	1	1	0	1	1	0	1	0	0	1	1	1	0	1	0	1	1	0	0	1	1	1	1	1	0	1	0	1	1	1	1	1	1	1	0	0	1	1	1	0	0
GO:0019323	1	1	0	0	0	0	1	0	1	0	0	1	1	0	1	0	0	1	1	1	0	1	0	1	1	1	0	1	0	1	1	1	0	1	0	1	1	1	1	1	1	0	0	0	0	1	1	0	1
2.7.11.1	1	1	1	1	0	0	1	0	1	0	1	1	0	0	1	0	1	0	1	1	1	1	1	1	0	1	1	0	0	1	1	1	0	0	1	1	0	0	1	1	1	1	1	0	1	0	1	0	0
GO:0001682	1	1	1	1	0	0	1	0	1	1	1	0	1	0	1	0	0	1	0	1	0	1	0	1	0	1	1	1	0	1	1	1	1	1	1	0	1	0	1	1	0	1	1	0	1	0	1	0	1
2.7.6.1	0	1	1	0	0	0	1	0	1	1	0	1	1	0	1	0	0	1	1	1	0	1	0	1	1	0	0	1	1	1	1	1	0	1	0	1	1	1	1	1	1	1	0	0	1	1	1	0	0
GO:0004748	0	1	1	1	0	0	1	0	0	1	0	1	1	0	1	0	0	0	1	1	0	1	0	1	1	1	0	1	0	1	1	1	0	1	1	1	1	0	1	1	1	1	1	0	0	1	0	0	0
GO:0032049	1	1	1	1	0	0	1	0	0	1	0	0	0	0	1	0	0	1	0	1	0	1	0	1	1	0	0	1	0	0	1	1	1	1	1	1	1	0	1	1	0	1	1	0	1	0	1	0	0
GO:0003984	1	1	0	0	0	0	1	0	1	1	1	1	1	0	1	0	0	1	1	0	1	0	1	1	1	1	1	0	0	0	1	1	0	1	1	1	1	1	1	1	1	1	1	0	0	1	0	0	1
GO:0071704	1	0	0	1	0	0	1	0	1	1	1	1	1	0	0	0	1	0	0	1	0	1	0	1	1	1	1	1	0	0	1	0	0	1	1	1	1	1	1	1	0	0	1	0	0	1	1	0	1
GO:0001510	1	1	1	1	0	0	1	1	1	1	1	1	1	1	1	0	0	0	1	1	0	1	0	1	0	1	1	1	0	1	1	1	0	1	1	1	1	0	1	1	1	1	1	0	0	0	1	0	0
2.1.1.45	0	1	1	1	0	0	1	1	0	1	1	0	0	1	1	0	1	1	0	0	0	1	0	1	1	1	0	1	1	1	1	1	0	1	1	1	1	0	1	1	0	1	1	0	0	0	1	0	0
GO:0004151	1	1	0	1	0	0	1	0	1	1	1	1	1	0	1	0	1	0	1	1	1	0	1	1	0	1	0	0	0	0	0	1	1	1	1	1	0	1	1	0	0	0	0	0	0	1	1	0	1
GO:0002935	1	1	0	0	0	0	0	0	0	1	1	1	1	0	1	0	0	0	1	1	0	1	0	1	1	1	1	1	0	1	1	1	1	0	1	1	1	1	1	1	1	1	1	0	1	1	1	0	1
GO:0008175	1	1	1	1	0	1	1	0	1	1	1	1	1	0	1	0	0	0	1	1	0	0	0	0	1	0	1	0	0	1	0	1	0	0	1	1	0	1	1	0	0	0	1	0	1	1	1	1	1
2.2.1.6	1	1	0	0	0	0	1	0	1	1	1	1	1	0	0	0	0	1	1	0	1	0	1	1	1	1	1	0	0	0	1	1	0	1	1	1	1	1	0	1	1	1	1	0	0	1	0	0	1
GO:0004067	0	1	1	1	0	0	0	1	1	1	1	0	1	1	1	0	0	0	1	1	0	1	0	1	1	1	0	1	0	0	1	1	0	1	0	1	1	0	1	1	1	1	1	0	0	1	1	0	0
1.17.4.1	0	1	1	1	0	0	1	0	0	1	0	1	1	0	1	0	0	0	1	1	0	1	0	1	1	1	0	1	0	1	1	1	0	1	1	1	1	0	1	1	1	1	1	0	0	1	0	0	0
GO:0004056	1	0	0	0	0	0	1	0	0	1	1	1	1	0	0	0	1	0	1	1	1	1	1	1	1	1	1	0	0	0	1	1	1	1	1	1	1	1	0	1	1	1	1	0	0	1	0	0	1
GO:0006979	0	1	1	1	0	0	1	0	1	1	0	1	1	0	1	0	0	1	1	1	0	1	0	1	1	1	0	1	0	1	1	1	1	1	1	1	1	0	1	0	1	0	1	0	0	1	0	0	0
1.2.1.-	1	1	0	1	0	0	0	0	0	1	1	1	1	0	1	0	0	1	1	1	0	1	0	1	1	1	1	1	1	1	1	0	0	1	1	1	1	1	0	1	1	0	1	0	1	1	1	0	1
GO:0008972	1	1	1	1	0	0	1	0	1	1	1	1	1	0	1	0	1	0	1	1	0	0	0	1	1	1	0	0	0	1	1	1	0	1	1	1	1	1	1	1	0	0	1	0	0	1	1	0	0
GO:0004332	1	0	0	1	0	0	1	0	1	1	1	1	1	0	1	0	0	0	1	0	1	1	1	1	1	1	0	1	0	1	1	1	0	1	1	1	1	0	0	1	0	1	1	0	1	1	1	0	0
GO:0019509	1	1	1	1	0	0	1	0	1	1	1	1	1	0	1	0	0	0	0	1	1	1	1	1	1	0	1	1	0	1	1	1	1	1	1	1	0	0	1	1	1	0	1	0	0	1	1	0	0
4.3.2.1	1	0	0	0	0	0	1	0	0	1	1	1	1	0	0	0	1	0	1	1	1	1	1	1	1	1	1	0	0	0	1	1	1	1	1	1	1	1	0	1	1	1	1	0	0	1	0	0	1
6.3.3.2	1	1	1	1	0	0	1	0	0	1	1	0	1	0	1	0	0	0	0	1	0	1	0	1	1	1	1	1	0	0	1	1	0	1	0	1	0	0	1	1	0	0	1	0	0	1	1	0	1
GO:0006044	0	1	1	1	0	0	1	0	0	0	0	1	0	0	1	0	0	0	0	1	0	1	0	1	1	0	1	1	0	1	1	1	0	1	1	1	1	0	1	1	1	1	1	0	0	0	1	0	0
GO:0009103	1	1	1	0	0	0	1	0	0	1	1	1	1	0	1	0	0	1	0	1	0	1	0	1	1	0	0	1	0	0	1	1	1	1	0	1	1	0	1	0	1	1	1	0	0	1	1	0	0
GO:0071586	1	1	1	1	0	0	1	0	0	1	1	1	0	0	1	0	1	1	0	1	0	1	0	1	0	1	0	1	0	0	1	1	0	1	1	1	1	0	1	1	1	1	1	0	0	1	1	0	0
GO:0004585	1	1	0	1	0	0	1	0	0	1	1	1	1	0	1	0	0	1	1	1	0	1	0	1	1	1	0	0	0	0	1	1	0	1	0	1	1	1	1	1	1	1	1	0	1	1	0	0	0
GO:0016052	1	1	0	1	0	0	1	0	0	0	0	0	0	0	1	0	1	0	0	1	0	1	0	1	1	1	0	0	0	0	1	1	1	1	1	1	1	0	1	1	0	1	1	0	1	0	1	0	0
GO:0043590	1	1	1	1	0	1	1	0	0	1	1	1	1	0	1	0	0	0	0	1	0	0	0	0	1	1	1	0	0	1	0	1	1	0	1	1	0	1	1	0	0	0	1	0	1	1	0	1	1
GO:0003844	1	1	0	0	0	0	0	1	0	1	1	0	0	1	1	0	1	1	0	1	0	1	0	1	1	1	1	1	1	0	1	0	0	1	1	1	1	0	0	1	0	1	1	0	1	0	1	0	0
GO:0006015	0	1	1	0	0	0	0	0	1	1	0	1	1	0	1	0	0	0	1	1	0	0	0	0	1	0	0	1	0	1	0	1	1	1	1	1	0	1	1	1	1	0	1	0	1	1	1	0	0
GO:0017013	1	1	0	1	0	0	1	1	0	1	1	1	1	1	1	0	0	0	0	1	0	0	0	1	1	0	1	1	0	1	1	1	0	1	1	1	1	0	1	1	0	1	1	0	1	0	1	0	0
GO:0018364	0	1	1	0	0	0	1	0	0	1	1	1	1	0	1	0	1	0	0	1	0	0	0	1	1	1	0	0	0	1	1	1	0	0	1	1	1	0	1	1	1	1	1	0	0	0	1	0	0
GO:0005829	1	1	1	1	0	0	1	0	1	1	1	0	1	0	1	0	1	0	0	1	1	1	1	1	1	0	0	1	0	0	1	1	1	0	0	1	1	0	1	1	0	0	1	0	0	1	1	0	0
GO:0004798	0	1	1	1	0	0	1	0	1	1	0	1	1	0	1	0	0	0	1	0	1	0	1	0	1	1	0	0	0	0	0	1	1	0	0	1	0	1	1	0	1	0	0	0	0	1	1	0	1
GO:0022900	1	0	0	0	0	0	0	0	0	1	1	1	1	0	0	0	0	1	0	1	0	1	0	1	1	1	1	1	0	1	1	0	1	1	1	0	1	0	1	1	0	0	1	0	1	1	1	0	1
2.7.1.180	1	1	0	1	0	0	1	1	0	1	1	1	1	1	1	0	0	0	0	1	0	0	0	1	1	0	1	1	0	1	1	1	0	1	1	1	1	0	1	1	0	1	1	0	1	0	1	0	0
GO:0036009	0	1	1	0	0	0	1	0	0	1	1	1	1	0	1	0	1	0	0	1	0	0	0	1	1	1	0	0	0	1	1	1	0	0	1	1	1	0	1	1	1	1	1	0	0	0	1	0	0
GO:0051259	1	1	1	0	0	0	0	0	1	1	0	1	0	0	1	0	0	0	1	1	0	1	0	1	1	1	1	1	0	0	1	1	1	1	0	1	1	0	1	1	1	1	1	0	1	0	0	0	1
GO:0004350	1	0	0	0	0	0	1	0	0	1	1	1	1	0	0	0	1	1	1	1	1	0	1	1	1	1	1	0	0	0	1	1	1	1	1	1	1	1	1	1	0	0	1	0	0	1	0	0	1
GO:0020037	1	1	0	0	0	0	1	0	1	0	1	1	1	0	0	0	0	0	1	1	0	1	0	1	1	1	0	1	0	0	1	0	1	1	1	1	1	0	1	1	1	1	1	0	0	1	0	0	0
GO:0003999	0	0	1	1	0	0	1	1	0	1	1	1	1	1	1	0	0	0	0	1	1	0	1	1	1	1	0	0	0	1	1	1	1	1	0	1	1	0	1	1	1	0	1	0	0	1	1	0	0
GO:0006090	1	0	1	0	0	0	1	0	1	1	0	1	1	0	1	0	0	1	0	1	0	1	0	1	0	1	1	1	0	1	1	0	0	1	1	1	1	1	1	1	0	0	1	0	0	0	1	0	0
GO:1904823	1	1	1	1	0	0	1	0	0	0	1	1	1	0	1	0	0	0	0	1	0	1	0	0	1	1	0	0	0	1	0	1	0	1	1	1	0	0	1	0	1	0	1	1	0	0	1	0	0
GO:0008184	1	1	0	0	0	0	0	0	1	1	1	0	1	0	1	0	1	1	0	1	0	1	0	1	1	1	1	1	0	0	1	1	0	1	1	1	1	0	0	1	0	1	1	0	0	0	1	0	0
GO:0006650	1	1	1	1	0	0	0	0	1	1	0	1	1	0	1	0	0	0	1	1	0	0	0	0	1	0	0	0	0	1	0	1	0	0	1	1	0	0	1	0	1	0	1	0	1	1	1	0	0
1.2.1.41	1	0	0	0	0	0	1	0	0	1	1	1	1	0	0	0	1	1	1	1	1	0	1	1	1	1	1	0	0	0	1	1	1	1	1	1	1	1	1	1	0	0	1	0	0	1	0	0	1
GO:0004648	1	0	0	0	0	0	1	1	0	1	1	1	0	1	0	0	0	1	1	0	0	1	0	1	1	1	1	1	0	0	1	1	1	1	1	1	1	1	0	1	0	1	1	0	1	1	1	0	1
GO:0003977	1	1	1	1	0	0	1	0	1	1	0	1	1	0	1	0	0	0	1	1	1	0	1	0	1	1	1	0	0	1	0	1	1	0	0	1	0	0	1	0	1	0	0	0	1	1	0	0	0
2.6.1.52	1	0	0	0	0	0	1	1	0	1	1	1	0	1	0	0	0	1	1	0	0	1	0	1	1	1	1	1	0	0	1	1	1	1	1	1	1	1	0	1	0	1	1	0	1	1	1	0	1
GO:0052655	1	1	0	1	0	0	1	1	1	1	1	1	1	1	1	0	1	1	1	1	0	0	0	1	1	1	0	1	0	0	1	1	0	1	0	1	1	1	1	1	1	1	1	0	0	1	1	0	0
GO:0052656	1	1	0	1	0	0	1	1	1	1	1	1	1	1	1	0	1	1	1	1	0	0	0	1	1	1	0	1	0	0	1	1	0	1	0	1	1	1	1	1	1	1	1	0	0	1	1	0	0
GO:0004816	1	0	1	1	0	0	1	0	0	0	0	0	1	0	1	0	0	1	0	1	0	1	0	1	1	0	0	1	1	1	1	1	0	1	1	1	1	0	1	1	0	1	1	0	1	0	1	0	0
GO:0008808	1	1	1	1	0	0	1	0	0	1	0	0	0	0	1	0	0	1	0	1	0	1	0	1	0	0	0	1	0	0	1	1	1	1	1	1	1	0	1	1	0	1	1	0	1	0	1	0	0
GO:0052654	1	1	0	1	0	0	1	1	1	1	1	1	1	1	1	0	1	1	1	1	0	0	0	1	1	1	0	1	0	0	1	1	0	1	0	1	1	1	1	1	1	1	1	0	0	1	1	0	0
6.1.1.22	1	0	1	1	0	0	1	0	0	0	0	0	1	0	1	0	0	1	0	1	0	1	0	1	1	0	0	1	1	1	1	1	0	1	1	1	1	0	1	1	0	1	1	0	1	0	1	0	0
GO:0019134	1	1	1	1	0	0	1	0	1	1	0	1	1	0	1	0	0	0	1	1	1	0	1	0	1	1	1	0	0	1	0	1	1	0	0	1	0	0	1	0	1	0	0	0	1	1	0	0	0
2.4.2.7	0	0	1	1	0	0	1	1	0	1	1	1	1	1	1	0	0	0	0	1	1	0	1	1	1	1	0	0	0	1	1	1	1	1	0	1	1	0	1	1	1	0	1	0	0	1	1	0	0
GO:0016042	1	0	0	1	0	0	0	0	0	0	1	1	0	0	0	0	0	0	0	1	0	1	0	1	1	1	1	1	0	1	1	1	0	1	1	0	1	1	1	1	0	1	1	0	0	1	1	0	0
GO:0006421	1	0	1	1	0	0	1	0	0	0	0	0	1	0	1	0	0	1	0	1	0	1	0	1	1	0	0	1	1	1	1	1	0	1	1	1	1	0	1	1	0	1	1	0	1	0	1	0	0
GO:0003989	1	1	1	1	0	0	1	0	0	1	1	1	1	0	1	0	0	0	1	1	0	0	0	1	1	1	0	0	0	1	1	1	1	0	1	1	1	1	1	1	1	0	1	0	0	1	0	0	0
GO:0006168	0	0	1	1	0	0	1	1	0	1	1	1	1	1	1	0	0	0	0	1	1	0	1	1	1	1	0	0	0	1	1	1	1	1	0	1	1	0	1	1	1	0	1	0	0	1	1	0	0
GO:0006233	0	1	1	1	0	0	1	0	1	1	0	1	1	0	1	0	0	0	1	0	1	0	1	0	1	1	0	0	0	0	0	1	1	0	0	1	0	1	1	0	1	0	0	0	0	1	1	0	1
GO:0008977	1	1	0	0	0	0	1	0	1	0	1	1	1	0	1	0	0	1	1	0	0	0	0	1	0	1	1	0	0	0	1	1	0	1	0	1	1	1	1	1	1	1	1	0	0	1	1	0	1
GO:0004665	1	1	0	0	0	0	1	0	1	0	1	1	1	0	1	0	0	1	1	0	0	0	0	1	0	1	1	0	0	0	1	1	0	1	0	1	1	1	1	1	1	1	1	0	0	1	1	0	1
GO:0043811	1	1	1	1	0	1	1	0	0	1	1	1	1	0	1	0	0	0	0	1	0	0	0	0	1	0	1	0	0	1	0	1	0	0	1	1	0	1	1	0	1	0	1	0	1	1	0	1	1
2.7.4.9	0	1	1	1	0	0	1	0	1	1	0	1	1	0	1	0	0	0	1	0	1	0	1	0	1	1	0	0	0	0	0	1	1	0	0	1	0	1	1	0	1	0	0	0	0	1	1	0	1
2.1.1.63	1	1	0	0	0	0	1	0	1	1	1	1	1	0	1	0	0	0	0	1	0	1	0	1	1	0	0	0	0	1	1	0	0	1	1	1	1	0	1	1	1	0	1	0	0	1	1	0	0
GO:0046656	0	1	0	1	0	0	1	0	0	1	0	1	1	0	0	0	1	1	1	1	0	1	0	1	1	1	0	1	1	0	1	1	0	1	1	1	1	1	0	1	1	1	1	0	0	1	0	0	0
2.4.1.1	1	1	0	0	0	0	0	0	0	1	1	0	1	0	1	0	1	1	0	1	0	1	0	1	1	1	1	1	0	0	1	1	0	1	1	1	1	0	0	1	0	1	1	0	0	0	1	0	0
GO:0004471	1	0	1	0	0	0	1	0	0	1	1	1	1	0	1	0	0	0	0	1	0	1	0	1	1	1	1	1	0	0	1	1	0	1	1	1	1	0	1	1	0	1	1	0	1	1	1	0	1
GO:0006571	1	1	0	0	0	0	1	0	1	0	1	1	1	0	1	0	0	1	1	0	0	0	0	1	0	1	1	0	0	0	1	1	0	1	0	1	1	1	1	1	1	1	1	0	0	1	1	0	1
GO:0003941	0	1	0	0	0	0	0	0	0	1	1	1	1	0	1	0	0	0	1	1	0	0	0	1	1	1	0	1	0	1	1	1	0	1	1	1	1	0	1	1	1	0	1	0	0	1	1	0	0
1.17.1.8	1	1	1	1	0	0	0	0	1	1	1	1	1	0	1	0	1	0	1	1	0	0	0	0	1	1	1	0	0	1	0	1	1	0	1	1	0	1	1	0	0	1	1	0	0	1	0	0	0
GO:0008837	1	0	1	1	0	0	1	0	1	1	1	0	1	0	0	0	0	0	1	1	1	0	1	1	1	1	1	0	0	0	1	0	0	0	1	0	1	0	1	1	1	1	1	0	0	1	0	0	1
4.3.1.17	0	1	0	0	0	0	0	0	0	1	1	1	1	0	1	0	0	0	1	1	0	0	0	1	1	1	0	1	0	1	1	1	0	1	1	1	1	0	1	1	1	0	1	0	0	1	1	0	0
GO:0031072	1	1	1	1	0	0	1	0	1	1	0	0	0	0	1	0	0	0	0	1	0	1	0	0	1	0	1	1	1	1	0	1	0	1	0	1	0	0	1	1	1	1	1	0	1	0	1	0	1
GO:0036430	1	1	1	1	0	0	1	0	1	1	1	1	1	0	1	0	0	1	0	1	0	1	0	0	1	1	1	1	0	1	1	1	1	1	0	1	1	1	1	1	0	1	1	0	0	0	1	0	0
GO:0043169	1	1	0	0	0	0	0	1	0	1	1	0	0	1	1	0	1	1	0	1	0	1	0	1	1	1	1	1	1	0	1	0	0	1	1	1	1	0	0	1	0	1	1	0	1	0	1	0	0
GO:0016024	0	1	1	0	0	0	0	0	0	1	0	0	0	0	1	0	0	1	1	1	0	0	0	1	1	1	0	1	0	1	1	1	1	1	1	1	1	0	1	1	1	1	1	0	0	1	1	0	0
GO:0036431	1	1	1	1	0	0	1	0	1	1	1	1	1	0	1	0	0	1	0	1	0	1	0	0	1	1	1	1	0	1	1	1	1	1	0	1	1	1	1	1	0	1	1	0	0	0	1	0	0
GO:0019932	1	1	1	1	0	1	1	1	1	0	1	0	1	1	1	0	0	0	0	1	0	1	0	1	0	0	1	1	1	1	1	1	0	1	0	1	1	0	1	1	0	1	1	0	1	0	1	1	0
GO:0045226	1	0	0	0	0	0	1	1	0	1	1	1	0	1	1	0	0	1	0	1	0	1	0	1	0	1	0	1	1	0	1	1	0	1	1	1	1	0	1	1	1	1	1	0	0	0	1	0	0
5.1.1.7	1	0	1	1	0	0	1	0	1	1	1	0	1	0	0	0	0	0	1	1	1	0	1	1	1	1	1	0	0	0	1	0	0	0	1	0	1	0	1	1	1	1	1	0	0	1	0	0	1
GO:0003848	0	1	0	1	0	0	1	0	1	1	0	1	1	0	0	0	1	1	0	1	0	1	0	1	1	1	0	1	1	0	1	1	0	1	1	1	1	1	0	1	1	1	1	0	0	1	0	0	0
GO:1990610	1	0	0	0	0	0	0	0	1	1	1	1	1	0	0	0	0	1	1	0	1	0	1	1	1	1	1	0	0	0	1	1	0	1	0	1	1	1	0	1	1	1	1	0	0	1	0	0	1
GO:0016788	1	0	0	1	0	0	1	0	1	0	1	1	1	0	0	0	0	1	0	1	1	1	1	1	1	0	0	1	0	1	1	0	1	1	1	1	1	0	0	1	0	1	1	0	0	1	1	0	1
GO:0030272	1	1	1	1	0	0	1	0	0	1	1	0	1	0	1	0	0	0	0	1	0	1	0	1	1	1	1	1	0	0	1	1	0	1	0	1	0	0	1	1	0	0	1	0	0	1	1	0	1
GO:0004834	1	1	0	0	0	0	1	0	1	1	1	0	1	0	0	0	1	1	1	0	0	0	0	1	1	1	0	0	0	0	1	0	1	1	1	1	1	0	0	1	1	1	1	0	0	1	0	0	1
3.5.4.4	1	0	0	0	0	0	0	0	1	1	0	1	1	0	0	0	0	0	1	1	0	0	0	1	1	1	0	0	0	0	1	1	1	1	1	0	1	1	0	1	1	1	1	0	1	1	1	0	0
GO:0004371	1	1	1	1	0	1	1	0	0	0	1	1	0	0	1	0	1	0	0	1	0	0	0	0	0	1	1	0	0	1	0	1	0	0	1	1	1	1	1	0	0	1	1	0	1	0	1	1	0
GO:0051075	1	1	1	0	0	0	1	0	0	1	0	1	1	0	1	0	1	0	0	1	0	0	0	1	1	0	1	0	0	1	1	1	1	0	1	1	1	0	1	1	1	1	1	0	1	1	0	0	1
GO:0008703	1	1	0	0	0	0	1	0	0	1	0	0	1	0	0	0	0	1	0	1	0	1	0	1	1	1	0	1	0	1	1	1	0	1	0	1	1	0	1	1	1	1	1	0	0	0	1	0	0
GO:0004156	0	1	0	1	0	0	1	0	0	1	0	1	1	0	0	0	1	1	1	1	0	0	0	1	1	1	0	1	1	0	1	1	0	1	1	1	1	1	0	1	1	1	1	0	0	1	0	0	0
GO:0004605	0	1	1	1	0	0	0	0	0	1	0	0	1	0	1	0	0	1	1	1	0	0	0	1	1	1	0	1	0	1	1	1	0	1	1	1	1	0	1	1	1	1	1	0	0	1	1	0	0
GO:0045148	0	1	1	1	0	0	1	1	0	0	0	0	0	1	1	0	1	1	0	1	0	1	0	1	0	0	0	1	1	1	1	1	1	1	0	1	1	0	1	1	0	1	1	0	0	0	1	0	0
1.17.7.4	1	0	0	0	0	0	0	0	0	1	0	1	1	0	0	0	0	0	1	1	0	0	0	1	1	1	1	0	0	1	1	0	1	1	1	0	1	0	0	1	1	1	1	0	1	1	1	0	0
GO:0106408	1	1	1	1	0	0	1	1	1	0	1	0	1	1	1	0	0	0	0	1	0	1	0	1	0	1	1	1	1	1	1	1	0	1	0	1	1	0	1	1	0	1	1	0	1	0	1	0	0
GO:0009164	1	1	1	1	0	0	1	0	0	0	1	1	0	0	1	0	0	0	0	1	1	1	1	1	1	0	1	1	0	1	1	1	0	1	1	1	0	0	1	1	0	0	1	0	1	1	1	0	0
2.7.7.41	0	1	1	0	0	0	0	0	0	1	0	0	0	0	1	0	0	1	1	1	0	0	0	1	1	1	0	1	0	1	1	1	0	1	1	1	1	0	1	1	1	1	1	0	0	1	1	0	0
GO:0033818	1	1	1	1	0	0	0	0	0	1	1	0	1	0	1	0	1	0	0	1	0	1	0	1	1	0	0	1	0	1	1	1	0	1	1	1	1	0	1	1	0	1	1	0	0	1	0	0	0
2.3.1.180	1	1	1	1	0	0	0	0	0	1	1	0	1	0	1	0	1	0	1	1	0	1	0	1	1	1	0	1	1	0	1	1	0	1	1	1	1	0	1	1	0	1	1	0	0	1	0	0	0
GO:0004791	0	1	1	1	0	0	1	0	1	1	0	0	1	0	1	0	1	0	1	1	0	1	0	1	1	1	0	1	1	1	1	1	0	1	1	0	1	0	1	1	1	0	1	0	0	1	1	0	0
GO:0004180	1	0	0	1	0	0	1	1	0	0	0	1	0	1	0	0	0	1	1	1	1	1	1	1	1	1	0	1	1	0	1	1	0	1	1	0	1	0	1	1	1	1	1	0	0	1	1	0	0
GO:0034605	1	0	0	0	0	0	0	0	0	1	1	0	1	0	0	0	0	1	1	1	0	1	0	1	1	1	1	1	0	1	1	0	0	1	0	0	1	0	0	1	1	1	1	0	1	1	1	0	1
GO:0004731	1	1	0	0	0	0	0	1	0	0	1	0	1	1	1	0	1	1	1	1	0	1	0	1	1	0	0	1	1	0	1	1	1	1	1	1	1	0	1	1	1	1	1	0	1	0	1	0	0
GO:0008186	0	0	1	0	0	0	0	1	0	1	1	1	1	1	0	0	0	1	0	1	0	1	0	1	1	1	0	1	0	1	1	0	0	1	1	0	1	0	1	1	1	1	1	0	0	1	0	0	0
GO:0071266	0	1	1	1	0	0	1	1	1	1	0	1	1	1	1	0	0	1	1	1	0	1	0	1	1	1	0	1	1	0	1	1	0	1	0	1	1	1	1	1	0	1	0	0	0	1	1	0	1
GO:0003934	1	1	0	1	0	0	1	1	0	1	0	1	1	1	0	0	0	0	0	1	0	1	0	1	1	1	0	1	0	0	1	1	1	1	1	1	1	1	0	1	1	1	1	0	0	1	0	0	0
GO:0004132	1	1	1	1	0	0	0	1	0	0	1	1	1	1	1	0	0	1	0	1	0	1	0	1	0	1	0	1	1	0	1	1	0	1	1	1	1	1	1	1	0	1	1	0	1	0	1	0	1
3.5.4.16	1	1	0	1	0	0	1	1	0	1	0	1	1	1	0	0	0	0	0	1	0	1	0	1	1	1	0	1	0	0	1	1	1	1	1	1	1	1	0	1	1	1	1	0	0	1	0	0	0
2.3.1.8	1	1	1	1	0	0	1	0	0	0	0	1	1	0	1	0	0	0	0	1	1	1	1	1	1	1	0	1	0	1	1	1	0	1	0	1	1	0	1	1	0	1	0	0	0	1	1	0	1
GO:0004810	1	1	1	1	0	0	1	0	1	0	1	1	1	0	1	0	1	0	0	1	0	0	0	0	1	0	1	0	0	1	0	1	1	0	1	1	0	1	1	0	0	0	1	0	1	1	1	0	0
GO:0016260	0	1	1	1	0	0	1	0	1	1	0	1	1	0	1	0	1	0	1	1	0	0	0	0	1	1	0	0	0	0	0	1	1	0	1	1	0	0	1	0	1	0	0	0	1	1	1	0	1
GO:0046167	1	1	1	1	0	0	0	0	0	1	0	1	1	0	1	0	0	0	1	1	0	0	0	0	1	0	0	0	0	1	0	1	1	0	1	1	0	0	1	0	1	0	1	0	0	1	1	0	0
GO:0003861	1	1	0	0	0	0	1	0	1	1	1	1	1	0	0	0	1	1	1	0	1	0	1	1	1	1	0	0	0	0	1	1	1	1	1	1	1	1	0	1	1	1	1	0	0	1	0	0	0
GO:0004139	0	1	0	1	0	0	0	1	0	0	0	0	0	1	1	0	1	0	0	1	0	1	0	1	1	0	0	1	0	0	1	1	1	1	1	1	1	0	1	1	0	1	1	0	1	0	1	0	0
GO:0004664	1	1	0	0	0	0	0	0	1	1	1	1	1	0	1	0	0	1	1	0	0	0	0	1	1	1	1	0	0	0	1	1	0	1	1	1	1	1	1	1	1	1	1	0	0	1	1	0	0
GO:0004540	1	0	0	0	0	0	0	0	1	1	1	0	1	0	0	0	0	1	0	1	1	1	1	1	1	1	0	1	1	1	1	0	0	1	1	0	1	0	0	1	0	1	1	0	0	1	0	0	1
GO:0034227	1	1	1	1	0	0	1	0	0	1	1	1	0	0	1	0	1	0	0	1	0	0	0	0	1	0	1	0	0	1	0	1	1	0	1	1	0	1	1	0	0	0	1	0	1	0	1	0	0
2.7.7.23	1	1	1	1	0	0	1	0	1	1	0	1	1	0	1	0	0	0	1	1	1	0	1	0	1	1	1	0	0	1	0	1	1	0	0	1	0	0	1	0	1	0	0	0	0	1	0	0	0
2.4.2.28	1	0	0	0	0	0	0	0	0	1	0	1	1	0	0	0	0	0	1	1	0	0	0	1	1	1	0	0	0	0	1	0	0	1	1	0	1	1	0	1	1	1	1	0	1	1	1	0	0
GO:0000162	1	1	0	0	0	0	1	0	1	1	1	0	1	0	1	0	1	1	1	0	0	0	0	1	1	1	0	0	0	0	1	1	0	1	1	1	1	0	1	1	1	1	1	0	0	1	0	0	0
4.1.2.4	0	1	0	0	0	0	0	1	0	0	0	0	0	1	1	0	1	0	0	1	0	1	0	1	1	0	0	1	0	0	1	1	1	1	1	1	1	0	1	1	0	1	1	0	1	0	1	0	0
2.3.1.157	1	1	1	1	0	0	1	0	1	1	0	1	1	0	1	0	0	0	1	1	1	0	1	0	1	1	1	0	0	1	0	1	1	0	0	1	0	0	1	0	1	0	0	0	0	1	0	0	0
GO:0009094	1	1	0	0	0	0	0	0	1	1	1	1	1	0	1	0	0	1	1	0	0	0	0	1	1	1	1	0	0	0	1	1	0	1	1	1	1	1	1	1	1	1	1	0	0	1	1	0	0
2.4.1.18	1	1	0	0	0	0	0	1	0	1	1	0	0	1	1	0	1	1	0	1	0	1	0	1	1	1	1	1	1	0	1	0	0	1	1	1	1	0	0	1	0	1	1	0	1	0	1	0	0
GO:0035998	1	1	0	1	0	0	1	1	0	1	0	1	1	1	0	0	0	0	0	1	0	1	0	1	1	1	0	1	0	0	1	1	1	1	1	1	1	1	0	1	1	1	1	0	0	1	0	0	0
GO:0006772	1	1	1	1	0	0	1	0	1	1	1	1	0	0	1	0	0	0	0	1	0	0	0	1	0	0	0	0	0	1	1	1	0	1	0	1	1	1	1	0	0	0	1	0	1	0	1	0	0
GO:0004534	1	1	1	1	0	1	1	0	1	0	1	1	1	0	1	0	1	0	1	1	1	0	1	0	0	1	1	0	0	1	0	1	0	0	1	1	0	1	1	0	1	0	1	0	1	1	1	1	1
GO:0004788	1	1	1	1	0	0	1	0	1	1	1	1	0	0	1	0	1	0	0	1	0	0	0	1	0	0	0	0	0	1	1	1	0	1	0	1	1	1	1	0	0	0	1	0	1	0	1	0	0
GO:0015940	1	0	0	1	0	0	1	0	0	1	1	1	1	0	1	0	0	1	0	1	0	1	0	1	0	1	0	1	0	1	1	1	1	1	1	0	1	0	1	1	0	1	1	0	0	1	0	0	0
2.7.1.11	1	1	1	1	0	0	1	0	0	0	1	0	1	0	1	0	0	1	1	1	0	0	0	1	1	1	1	1	1	1	1	1	1	1	0	1	1	0	1	1	0	1	1	0	0	0	1	0	1
GO:0006515	1	0	0	0	0	0	0	0	1	1	1	0	1	0	0	0	0	0	0	1	0	1	0	1	1	0	1	1	0	1	1	0	0	1	0	0	1	0	0	1	1	1	1	0	1	1	1	0	1
GO:0004000	1	0	0	1	0	0	0	0	1	1	0	1	1	0	0	0	0	0	1	1	0	0	0	1	1	1	0	0	0	0	1	1	1	1	1	0	1	1	1	1	0	1	1	0	1	1	1	0	0
4.2.1.20	1	1	0	0	0	0	1	0	1	1	1	0	1	0	0	0	1	1	1	0	0	0	0	1	1	1	0	0	0	0	1	0	1	1	1	1	1	0	0	1	1	1	1	0	0	1	0	0	0
GO:0009116	0	1	0	1	0	0	1	1	0	0	1	0	1	1	1	0	1	1	1	1	0	1	0	1	0	1	0	1	1	0	1	1	0	1	1	1	1	0	1	1	1	1	1	0	0	1	0	0	0
GO:0034618	1	1	1	0	0	0	0	0	0	0	0	1	0	0	1	0	0	0	1	1	0	1	0	1	1	1	1	1	0	0	1	1	1	1	0	1	1	0	1	1	1	1	1	0	1	0	0	0	1
GO:0008982	0	1	1	1	0	0	1	0	0	0	1	0	1	0	1	0	1	0	0	1	0	0	0	0	1	1	0	0	0	1	0	1	0	0	1	1	0	0	1	0	0	0	1	1	1	0	1	0	0
GO:0016743	1	1	0	1	0	0	0	0	1	1	1	1	1	0	1	0	0	0	0	1	0	0	0	0	1	0	0	0	0	0	0	1	1	0	1	1	0	0	1	0	1	0	1	0	1	1	0	0	0
GO:0009234	0	0	0	0	0	0	1	1	0	1	0	1	1	1	0	0	0	1	1	0	0	1	0	1	1	1	0	1	0	0	1	0	1	1	0	0	1	1	1	1	1	1	0	0	0	1	1	0	0
2.7.6.5	1	1	1	1	1	1	1	0	0	0	1	1	0	0	1	1	1	0	1	1	1	0	1	0	0	1	1	0	0	1	0	1	0	0	0	1	0	1	1	0	0	0	1	0	1	0	1	1	1
GO:0008199	0	1	0	1	0	0	1	0	0	1	0	1	1	0	1	0	1	1	0	1	0	1	0	1	1	1	0	1	0	0	1	1	1	1	0	1	1	0	1	1	0	1	1	0	0	1	1	0	0
GO:0008170	1	0	1	1	0	0	1	0	1	1	1	1	1	0	1	0	1	0	0	1	0	0	0	1	1	1	0	1	0	0	1	1	0	1	0	1	1	0	1	1	1	0	1	0	0	1	1	0	0
GO:0006534	0	1	1	1	0	0	1	0	0	0	1	0	0	0	1	0	1	1	0	0	1	1	1	1	1	1	0	1	1	0	1	1	0	1	0	1	1	0	1	1	0	1	1	0	0	1	1	0	0
5.4.2.12	1	0	0	0	1	1	0	0	1	0	1	1	1	0	0	1	0	0	0	1	0	1	0	1	0	0	1	0	0	0	1	0	0	1	1	0	1	0	0	1	1	1	1	0	1	1	1	1	1
3.6.1.41	1	1	1	1	0	0	1	0	0	1	1	1	0	0	1	0	1	0	0	1	0	0	0	0	1	0	1	0	0	1	0	1	1	0	0	1	0	0	1	0	0	0	1	0	1	0	1	0	0
3.4.16.4	1	1	1	1	0	0	1	0	0	1	1	0	1	0	1	0	1	0	0	1	0	0	0	0	1	0	1	0	0	1	0	1	0	0	1	1	0	0	1	0	0	0	1	0	1	0	1	0	0
6.3.5.-	1	1	1	1	0	0	1	0	1	1	1	1	1	0	1	0	1	0	1	0	1	0	1	0	0	1	0	0	0	0	0	1	0	0	1	1	0	1	1	0	1	0	1	0	0	1	1	0	0
4.2.1.51	1	1	0	0	0	0	0	0	1	1	1	1	1	0	1	0	0	1	1	0	0	0	0	1	1	1	1	0	0	0	1	1	0	1	1	1	1	1	1	1	1	1	1	0	0	1	1	0	0
GO:0036211	0	1	1	1	0	0	1	0	1	1	0	1	1	0	1	0	0	1	1	0	0	1	0	1	1	1	0	1	1	0	1	1	1	1	0	1	1	1	1	1	1	1	0	0	0	1	1	0	0
2.7.3.9	1	1	1	1	0	0	1	0	0	1	1	0	1	0	1	0	0	0	0	1	0	0	0	0	1	1	1	0	0	1	0	1	0	0	1	1	0	0	1	0	0	0	1	0	0	0	1	0	0
GO:0008965	1	1	1	1	0	0	1	0	0	1	1	0	1	0	1	0	0	0	0	1	0	0	0	0	1	1	1	0	0	1	0	1	0	0	1	1	0	0	1	0	0	0	1	0	0	0	1	0	0
4.2.1.33	1	1	0	0	0	0	1	0	0	1	1	1	1	0	0	0	1	1	1	0	1	0	1	1	1	1	0	0	0	0	1	1	1	1	1	1	1	1	0	1	1	1	1	0	0	1	0	0	0
GO:0004349	1	0	0	0	0	0	1	0	0	1	1	1	1	0	0	0	1	1	1	1	1	0	1	1	1	1	1	0	0	0	1	1	1	1	1	1	1	1	1	1	0	0	1	0	0	1	0	0	0
GO:0043937	1	1	1	1	0	0	1	0	0	0	1	1	0	0	1	0	0	0	1	1	1	0	1	0	0	1	1	0	0	1	0	1	0	0	1	1	0	1	1	0	0	0	1	0	1	0	1	0	0
GO:0019430	0	1	1	1	0	0	1	0	1	1	0	0	1	0	1	0	1	0	1	1	0	1	0	1	1	1	0	1	1	1	1	1	0	1	1	0	1	0	1	1	1	0	1	0	0	1	1	0	0
GO:0015970	1	1	1	1	0	1	1	0	0	0	1	1	0	0	1	0	1	0	1	1	0	0	0	0	1	1	1	0	0	1	0	1	0	0	1	1	0	1	1	0	0	0	1	0	1	0	1	1	1
GO:0004134	1	1	0	0	0	0	0	1	0	1	1	0	1	1	1	0	0	0	0	1	0	1	0	1	1	1	1	1	1	0	1	1	0	1	1	1	1	0	0	1	1	1	1	0	1	0	1	0	0
GO:0008171	0	1	0	0	0	0	0	0	1	0	1	0	0	0	1	0	1	1	1	1	0	1	0	1	0	1	0	1	1	1	1	1	0	1	1	1	1	0	1	1	0	1	1	0	0	0	1	0	0
4.3.2.10	1	0	0	0	0	0	1	0	1	1	1	1	1	0	0	0	0	1	1	0	0	1	0	1	0	1	1	0	0	0	1	1	1	1	1	1	1	1	0	1	1	1	1	0	0	1	1	0	1
GO:0016726	1	1	1	1	0	0	0	0	1	1	1	1	1	0	1	0	1	0	0	1	0	0	0	0	1	1	1	0	0	1	0	1	1	0	1	1	0	1	1	0	0	0	1	0	0	1	0	0	0
GO:0004399	1	0	0	0	0	0	1	0	1	1	0	1	1	0	0	0	0	1	1	0	0	1	0	1	0	1	1	0	0	0	1	1	0	1	1	1	1	1	0	1	1	1	1	0	0	1	1	0	1
5.1.99.6	1	0	0	0	0	0	0	0	1	1	1	1	1	0	0	0	0	1	1	1	0	1	0	1	0	1	1	1	0	1	1	0	0	1	1	0	1	0	0	1	1	1	1	0	0	1	1	0	0
GO:0000107	1	0	0	0	0	0	1	0	1	1	1	1	1	0	0	0	0	1	1	0	0	1	0	1	0	1	1	0	0	0	1	1	1	1	1	1	1	1	0	1	1	1	1	0	0	1	1	0	1
GO:0008460	1	0	0	0	0	0	0	1	0	1	1	0	0	1	1	0	0	1	0	1	1	1	1	1	1	1	0	1	0	0	1	1	0	1	0	1	1	1	1	1	0	1	1	0	0	0	1	0	0
GO:0009007	1	0	0	1	0	0	1	0	1	1	1	1	1	0	1	0	0	0	0	0	0	0	0	1	1	1	0	1	0	0	1	0	0	1	0	1	1	0	1	1	0	0	1	0	0	1	1	0	0
GO:0050567	1	1	1	1	0	0	1	0	1	1	1	1	1	0	1	0	1	0	1	0	0	0	0	0	0	1	0	0	0	0	0	1	0	0	1	1	0	1	1	0	1	0	1	0	0	1	1	0	0
GO:0006449	0	1	1	1	0	0	1	0	0	1	1	0	0	0	1	0	0	0	1	1	0	0	0	1	1	0	0	1	0	0	1	1	1	1	1	1	1	0	1	1	0	1	1	0	0	0	0	0	0
GO:0042132	1	0	0	0	0	0	1	0	1	1	0	1	1	0	1	0	0	0	1	0	0	1	0	1	1	0	0	1	0	1	1	0	0	1	0	1	1	1	1	1	1	0	1	0	0	1	0	0	0
GO:0015095	0	0	1	0	0	0	1	0	1	1	1	1	1	0	0	0	0	1	0	1	0	1	0	1	1	1	0	0	0	1	1	0	0	0	0	1	1	1	1	1	0	1	1	0	1	1	1	0	0
GO:0006221	1	0	0	0	0	0	0	0	1	1	1	1	1	0	0	0	0	1	0	1	1	1	1	1	0	0	0	1	1	1	1	0	1	1	1	0	1	1	0	1	0	1	1	0	1	0	0	0	0
GO:0004455	0	1	0	0	0	0	1	0	1	1	1	0	1	0	0	0	0	0	1	0	1	0	1	1	1	1	0	0	0	0	1	1	1	1	0	1	1	1	0	1	1	1	1	0	0	1	0	0	0
GO:0016616	1	0	1	1	0	0	1	0	1	1	1	1	1	0	0	0	0	1	0	1	0	1	0	0	0	1	0	1	0	1	1	0	0	0	1	1	1	0	1	1	0	1	1	0	1	1	1	0	0
GO:0004373	1	1	0	0	0	0	0	0	1	1	0	0	1	0	1	0	1	1	0	1	0	1	0	1	1	0	1	1	0	0	1	0	1	1	1	1	1	0	0	1	0	1	1	0	0	0	1	0	0
GO:0006007	1	0	0	0	1	1	0	0	0	0	1	1	1	0	0	1	0	0	0	1	0	1	0	1	0	0	1	0	0	0	1	0	0	1	1	0	1	0	0	1	1	1	1	0	1	1	1	1	1
GO:0004789	0	0	0	0	0	0	1	0	1	1	1	1	1	0	0	0	0	0	1	1	0	1	0	1	1	1	0	1	0	0	1	0	1	1	1	0	1	1	0	1	1	0	1	0	0	1	1	0	0
GO:0097056	0	1	1	1	0	0	1	0	1	1	0	1	1	0	1	0	1	0	1	1	0	0	0	0	1	1	0	0	0	0	0	1	1	0	0	1	0	0	1	0	1	0	1	0	0	1	0	0	1
GO:0004124	0	1	0	0	0	0	0	0	0	1	1	1	1	0	1	0	0	0	0	1	0	1	0	1	1	1	1	0	0	1	1	1	0	1	1	1	1	1	1	1	0	1	1	0	1	1	1	0	0
GO:0008113	0	1	1	1	0	0	1	0	0	1	0	0	1	0	1	0	0	1	1	1	0	1	0	1	1	1	0	1	0	1	1	1	1	1	1	1	1	0	1	0	1	0	1	0	0	1	1	0	0
GO:0007062	1	1	1	1	1	0	1	0	1	1	1	1	0	0	1	1	1	0	0	1	0	0	0	0	0	1	1	0	0	1	0	1	0	0	1	1	0	0	1	0	1	0	1	0	0	0	1	0	1
3.5.4.10	0	1	0	1	0	0	1	0	1	1	0	1	0	0	1	0	0	1	0	1	1	1	1	1	1	1	0	1	0	1	1	1	1	0	0	1	1	1	1	0	1	0	0	0	0	1	1	0	0
GO:0052856	1	0	0	0	0	0	0	0	1	1	1	1	1	0	0	0	0	1	1	1	0	1	0	1	0	1	1	1	0	1	1	0	0	1	1	0	1	0	0	1	1	1	1	0	0	1	1	0	0
1.8.4.11	0	1	1	1	0	0	1	0	0	1	0	0	1	0	1	0	0	1	1	1	0	1	0	1	1	1	0	1	0	1	1	1	1	1	1	1	1	0	1	0	1	0	1	0	0	1	1	0	0
GO:0045936	0	1	1	1	0	0	1	0	1	1	1	1	1	0	1	0	0	0	1	1	0	0	0	1	0	1	0	1	0	0	1	1	0	0	1	1	1	0	1	1	1	0	1	0	1	0	1	0	0
GO:0030643	0	1	1	1	0	0	1	0	1	1	1	1	1	0	1	0	0	0	1	1	0	0	0	1	0	1	0	1	0	0	1	1	0	0	1	1	1	0	1	1	1	0	1	0	1	0	1	0	0
2.7.2.11	1	0	0	0	0	0	1	0	0	1	1	1	1	0	0	0	1	0	1	1	1	0	1	1	1	1	1	0	0	0	1	1	1	1	1	1	1	1	1	1	0	0	1	0	0	1	0	0	0
2.5.1.3	0	0	0	0	0	0	1	0	1	1	1	1	1	0	0	0	0	0	1	1	0	1	0	1	1	1	0	1	0	0	1	0	1	1	1	0	1	1	0	1	1	0	1	0	0	1	1	0	0
1.3.-.-	1	1	0	1	0	1	0	0	0	0	1	1	1	0	1	0	0	0	0	1	0	0	0	1	0	0	0	1	0	1	1	1	0	1	1	1	1	1	1	1	0	0	1	0	0	0	1	1	0
1.8.1.9	0	1	1	1	0	0	1	0	1	1	0	0	1	0	1	0	1	0	1	1	0	1	0	1	1	1	0	1	1	1	1	1	0	1	1	0	1	0	1	1	1	0	1	0	0	1	1	0	0
GO:0009317	1	1	1	1	0	0	1	0	0	1	1	1	1	0	1	0	0	0	1	1	0	0	0	1	1	1	0	0	0	1	0	1	1	0	1	1	0	0	1	0	1	0	1	0	0	1	0	0	0
GO:0019867	0	0	0	0	0	0	0	1	0	1	0	0	1	1	0	0	0	1	0	1	0	1	0	1	1	0	0	1	1	1	1	0	0	1	1	0	1	0	0	1	1	1	1	0	1	1	0	0	0
GO:0031419	1	0	0	1	0	0	1	0	1	1	1	1	1	0	0	0	0	1	0	1	0	1	0	1	1	1	0	1	0	0	1	0	1	1	1	1	1	0	0	1	1	1	1	0	0	0	0	0	1
3.2.2.31	0	1	0	0	0	0	0	0	0	1	0	0	1	0	1	0	1	1	0	0	0	1	0	1	1	1	0	1	0	0	1	1	0	1	0	1	1	0	1	1	0	1	1	0	1	0	1	0	0
GO:0008782	1	1	1	1	0	0	1	0	0	0	1	1	0	0	1	0	0	0	0	1	1	1	1	1	1	0	1	1	0	1	1	1	1	1	1	1	0	0	1	1	0	0	1	0	0	1	1	0	0
GO:0007155	1	1	1	1	0	0	1	0	0	1	1	0	1	0	1	0	1	0	0	1	0	0	0	1	1	1	0	0	0	1	1	1	0	1	0	1	1	0	1	1	0	0	1	0	1	0	0	0	0
GO:0051304	1	1	1	1	0	0	1	0	0	1	1	1	0	0	1	0	0	0	1	1	0	0	0	0	0	1	0	0	0	1	0	1	0	0	0	1	0	1	1	0	1	0	1	0	1	0	1	0	0
GO:0016818	0	1	1	1	0	0	1	0	1	1	1	1	0	0	1	0	1	0	1	1	0	0	0	0	1	1	0	1	0	0	1	1	0	0	1	1	0	1	1	1	1	0	1	0	0	1	1	0	0
GO:0004725	1	1	1	0	0	0	1	0	1	1	0	1	0	0	1	0	0	1	0	1	0	1	0	1	0	1	0	1	0	1	1	1	0	1	1	1	1	0	1	1	1	0	1	0	0	1	1	0	1
GO:0043138	0	0	1	0	0	0	1	1	1	1	1	1	0	1	0	0	0	0	0	1	0	1	0	1	1	0	0	1	1	0	1	0	0	1	1	0	1	0	1	0	0	1	1	0	0	0	1	0	0
GO:0009349	1	0	0	0	0	0	1	0	1	1	0	0	1	0	0	0	0	1	1	1	0	1	0	1	1	1	0	1	0	1	1	1	1	1	0	0	1	0	0	1	1	1	1	0	0	1	1	0	0
GO:0009001	1	1	0	1	0	0	1	0	0	1	0	1	1	0	1	0	1	0	1	1	0	0	0	1	1	1	1	0	0	1	1	1	0	1	0	1	1	0	1	1	0	0	1	0	0	1	1	0	0
GO:0055072	0	0	0	0	0	0	0	1	1	0	0	0	1	1	0	0	0	1	0	1	0	0	0	1	1	0	0	1	0	1	1	1	0	1	1	0	1	0	1	1	0	0	1	0	1	1	1	0	0
2.5.1.78	1	0	0	0	0	0	1	0	1	1	0	0	1	0	0	0	0	1	1	1	0	1	0	1	1	1	0	1	0	1	1	1	1	1	0	0	1	0	0	1	1	1	1	0	0	1	1	0	0
GO:0000906	1	0	0	0	0	0	1	0	1	1	0	0	1	0	0	0	0	1	1	1	0	1	0	1	1	1	0	1	0	1	1	1	1	1	0	0	1	0	0	1	1	1	1	0	0	1	1	0	0
GO:0004335	1	1	1	1	0	0	1	1	0	0	0	0	0	1	1	0	1	0	0	1	1	1	1	1	1	1	1	0	0	0	1	1	1	1	1	1	1	0	1	1	1	1	1	0	0	0	1	0	0
GO:0050518	0	0	0	0	0	0	0	0	0	1	1	1	1	0	1	0	0	0	0	1	0	1	0	1	1	1	0	1	0	1	1	0	1	1	0	1	1	1	0	1	1	0	1	0	1	1	1	0	0
GO:0004342	0	1	1	1	0	0	1	0	0	0	0	1	0	0	1	0	0	0	0	1	0	1	0	1	1	0	1	1	0	1	1	1	1	1	1	1	1	0	1	1	0	1	1	0	0	0	1	0	0
2.1.2.3	0	1	0	1	0	0	1	0	0	1	0	1	0	0	1	0	0	1	0	1	1	1	1	1	1	1	0	1	0	1	1	1	1	0	0	1	1	1	1	0	1	0	0	0	0	1	1	0	0
GO:0015833	0	1	1	1	0	0	1	0	0	1	1	1	1	0	1	0	0	0	1	1	0	0	0	0	1	1	0	0	0	0	0	1	0	0	1	1	0	0	1	0	0	0	1	0	1	1	1	0	0
2.8.1.4	1	1	1	1	0	0	1	0	1	0	1	1	0	0	1	0	1	0	0	1	0	0	0	0	1	0	1	0	0	1	0	1	1	0	1	1	0	1	1	0	0	0	1	0	1	0	1	0	0
GO:0017004	0	1	0	0	0	0	0	0	0	0	0	1	1	0	1	0	1	1	1	1	0	1	0	1	1	0	0	1	0	0	1	0	1	1	0	1	1	0	0	1	1	1	1	0	0	1	0	0	0
GO:0004040	0	0	0	1	0	0	1	1	0	0	1	1	0	1	1	0	0	1	0	1	0	1	0	1	0	1	0	1	1	1	1	1	0	1	1	1	1	0	1	1	0	1	0	0	0	0	1	0	0
GO:0004476	1	1	1	1	0	0	1	1	0	0	1	0	0	1	1	0	1	0	0	1	0	1	0	1	0	1	0	1	1	0	1	1	0	1	0	1	1	0	1	1	1	1	1	0	0	0	1	0	0
GO:0009225	1	0	0	0	0	0	0	1	0	1	1	0	0	1	1	0	0	1	0	1	1	1	1	1	1	1	0	1	0	0	1	1	0	1	0	1	1	1	0	1	0	1	1	0	0	0	1	0	0
GO:0017061	1	0	0	0	0	0	0	0	1	1	0	1	1	0	0	0	0	0	1	1	0	0	0	1	1	1	0	0	0	0	1	0	0	1	1	0	1	1	0	1	1	1	1	0	1	1	1	0	0
GO:0008835	1	0	0	0	0	0	1	0	0	1	0	0	1	0	0	0	0	1	0	1	0	1	0	1	1	1	0	1	0	1	1	1	0	1	0	0	1	0	0	1	1	1	1	0	0	1	1	0	0
GO:0004424	1	0	0	0	0	0	1	0	1	1	0	1	1	0	0	0	0	1	0	0	1	1	1	1	0	1	1	0	0	0	1	1	0	1	1	1	1	1	0	1	1	1	1	0	0	1	1	0	0
2.3.1.30	1	1	0	1	0	0	1	0	0	1	0	1	1	0	1	0	1	0	1	1	0	0	0	1	1	1	1	0	0	1	1	1	0	1	0	1	1	0	1	1	0	0	1	0	0	1	1	0	0
GO:0009307	1	0	0	1	0	0	1	0	1	1	1	1	1	0	1	0	0	0	0	0	0	1	0	1	1	1	0	0	0	0	1	1	0	1	0	1	1	0	1	1	0	0	1	0	0	1	1	0	0
GO:0015658	0	1	0	1	0	0	1	0	1	0	0	1	1	0	1	0	0	0	0	1	0	0	0	0	1	1	0	0	0	1	0	1	0	0	1	1	0	0	1	0	0	0	1	1	1	1	1	0	0
GO:0005283	1	0	0	0	0	0	0	0	1	1	1	1	1	0	0	0	1	1	0	1	0	1	0	1	1	0	1	1	0	1	1	1	0	0	1	1	1	1	0	0	0	0	1	0	0	1	1	0	0
GO:0003852	1	1	0	0	0	0	0	0	1	1	1	1	1	0	0	0	1	1	1	0	1	0	1	1	1	1	0	0	0	0	1	1	1	1	1	1	1	1	0	1	0	1	1	0	0	1	0	0	0
3.5.4.26	1	0	0	0	0	0	1	0	0	1	0	0	1	0	0	0	0	1	0	1	0	1	0	1	1	1	0	1	0	1	1	1	0	1	0	0	1	0	0	1	1	1	1	0	0	0	1	0	0
GO:2001295	1	1	1	1	0	0	0	0	0	1	1	1	1	0	1	0	0	0	0	1	0	0	0	1	1	0	0	0	0	1	1	1	1	0	1	1	1	1	1	1	1	0	1	0	0	1	0	0	0
GO:0102752	1	1	0	0	0	0	0	1	0	1	1	0	0	1	1	0	1	1	0	1	0	1	0	1	1	1	1	1	1	0	1	0	0	1	1	1	1	0	0	1	0	1	1	0	1	0	1	0	0
GO:0008930	1	1	1	1	0	0	1	0	0	0	1	1	0	0	1	0	0	0	0	1	1	1	1	1	1	0	1	1	0	1	1	1	1	1	1	1	0	0	1	1	0	0	1	0	0	1	1	0	0
4.2.1.19	1	0	0	0	0	0	1	0	1	1	0	1	1	0	0	0	0	1	0	0	1	1	1	1	0	1	1	0	0	0	1	1	0	1	1	1	1	1	0	1	1	1	1	0	0	1	1	0	0
GO:0003879	1	0	0	0	0	0	1	0	1	1	0	1	1	0	0	0	0	1	1	0	1	1	1	1	0	1	0	0	0	0	1	1	1	1	0	1	1	0	0	1	1	1	1	0	0	1	1	0	1
GO:0009403	1	1	0	1	0	0	1	0	0	1	1	0	1	0	1	0	0	1	1	0	0	1	0	1	1	0	0	1	0	0	1	1	0	0	1	1	1	0	1	1	1	1	1	0	1	1	0	0	0
GO:0071897	0	1	1	1	0	0	1	0	1	1	0	0	1	0	1	0	0	1	1	1	0	1	0	1	1	1	0	1	0	0	1	1	0	1	1	1	1	0	1	1	1	1	0	0	0	0	0	0	0
3.1.3.11	1	0	0	0	0	0	1	0	1	1	0	0	1	0	1	0	0	0	1	0	0	1	0	1	1	0	0	1	0	1	1	0	0	1	0	1	1	0	1	1	1	0	1	0	0	1	0	0	0
GO:0005384	1	1	1	0	0	0	1	0	1	1	1	1	1	0	1	0	0	0	1	1	0	1	0	1	0	1	0	0	0	0	1	1	1	1	1	1	1	1	0	1	1	1	1	0	1	1	1	0	0
GO:0003991	1	0	0	0	0	0	1	0	1	1	1	1	1	0	0	0	0	1	1	0	1	1	1	1	1	1	1	0	0	0	1	1	1	1	1	1	1	1	0	1	1	1	1	0	0	1	0	0	1
3.4.11.-	1	1	1	1	0	1	1	0	1	0	1	1	1	0	1	0	1	1	1	1	0	1	0	0	0	1	0	0	0	1	1	1	0	0	1	1	0	1	0	0	0	0	1	0	1	0	1	1	0
2.4.2.17	1	0	0	0	0	0	1	0	1	1	0	0	1	0	0	0	0	1	1	0	1	1	1	1	0	1	0	0	0	0	1	1	1	1	0	1	1	0	0	1	1	1	1	0	0	1	1	0	1
1.97.1.-	1	1	0	0	0	0	0	0	1	0	1	0	1	0	1	0	0	0	0	1	0	0	0	1	0	0	1	1	0	1	1	1	0	1	1	1	1	0	1	1	0	0	1	0	1	0	1	0	1
3.2.2.9	1	1	1	1	0	0	1	0	0	0	1	1	0	0	1	0	0	0	0	1	1	1	1	1	1	0	1	1	0	1	1	1	1	1	1	1	0	0	1	1	0	0	1	0	0	1	1	0	0
2.1.1.176	1	1	1	1	0	0	1	0	0	0	0	0	0	0	1	0	1	0	0	1	0	0	0	0	1	0	1	0	0	1	0	1	1	0	1	1	0	0	1	0	0	0	1	0	1	0	1	0	0
GO:0006450	1	1	1	1	0	0	1	0	1	1	1	1	1	0	1	0	0	0	0	0	0	0	0	0	0	1	0	0	0	0	0	1	0	0	1	1	0	1	1	0	1	0	1	0	0	1	1	0	0
4.2.1.59	0	0	0	0	0	0	0	0	0	1	1	0	1	0	1	0	0	1	0	1	0	0	0	1	1	0	0	1	0	1	1	1	1	1	0	1	1	0	1	1	1	1	1	0	0	1	0	0	0
2.7.7.60	0	0	0	0	0	0	0	0	0	1	1	1	1	0	1	0	0	0	0	1	0	1	0	1	1	1	0	0	0	1	1	0	1	1	0	1	1	1	0	1	1	0	1	0	1	1	1	0	0
1.1.1.205	1	1	0	0	0	0	1	0	1	1	1	0	1	0	1	0	0	0	0	1	0	0	0	1	1	0	1	0	1	0	1	1	0	1	0	1	0	0	1	1	1	0	0	0	0	1	0	0	0
GO:0004852	0	0	0	0	0	0	1	1	1	0	0	0	1	1	0	0	0	1	1	1	0	1	0	1	1	1	0	1	1	1	1	0	0	1	1	1	1	0	0	0	1	1	1	0	0	1	0	0	0
GO:0000310	0	1	1	1	0	0	1	0	0	0	1	1	0	0	1	0	0	0	0	1	0	1	0	0	1	0	1	0	0	1	1	1	1	1	1	1	1	0	1	1	0	1	1	0	1	0	1	0	0
GO:0003942	1	0	0	0	0	0	1	0	1	1	1	1	1	0	0	0	0	1	1	0	1	1	1	1	1	1	0	0	0	0	1	1	0	1	1	1	1	1	0	1	1	1	1	0	0	1	0	0	1
2.7.2.8	1	0	0	0	0	0	1	0	1	1	1	1	1	0	0	0	0	1	1	0	1	1	1	1	1	1	1	0	0	0	1	1	1	1	1	1	1	1	0	1	1	1	1	0	0	1	0	0	1
GO:0008448	0	1	1	1	0	0	1	0	0	0	0	1	0	0	1	0	0	0	0	1	0	0	0	1	1	0	1	0	0	0	1	1	0	0	1	1	0	0	1	0	1	1	1	0	0	0	1	0	0
GO:0004400	0	0	0	0	0	0	1	0	1	1	1	1	1	0	0	0	0	1	0	0	1	1	1	1	1	1	0	0	0	0	1	1	1	1	1	1	1	1	0	1	1	1	1	0	0	1	0	0	0
GO:0031123	1	0	0	0	0	0	0	0	0	0	1	1	1	0	0	0	0	1	1	1	0	1	0	1	0	1	0	1	0	1	1	0	0	1	1	0	1	1	1	1	1	0	1	0	1	1	1	0	0
GO:0008693	0	0	0	0	0	0	0	0	0	1	1	0	1	0	1	0	0	1	0	1	0	0	0	1	1	0	0	1	0	1	1	1	1	1	0	1	1	0	1	1	1	1	1	0	0	1	0	0	0
5.3.1.8	1	1	1	1	0	0	1	1	0	0	1	0	0	1	1	0	1	0	0	1	0	1	0	1	0	1	0	1	1	0	1	1	0	1	0	1	1	0	1	1	0	1	1	0	0	0	1	0	0
GO:0004401	1	0	1	0	0	0	1	0	0	0	1	1	1	0	1	0	0	1	0	1	0	1	0	1	0	0	1	0	0	0	1	1	0	1	1	1	1	1	1	1	0	1	1	0	1	1	1	0	0
1.1.1.193	1	0	0	0	0	0	1	0	0	1	0	0	1	0	0	0	0	1	0	1	0	1	0	1	1	1	0	1	0	1	1	1	0	1	0	0	1	0	0	1	1	1	1	0	0	0	1	0	0
GO:0019305	0	0	0	0	0	0	0	1	0	1	1	1	1	1	1	0	0	1	0	1	0	1	0	1	0	1	0	1	1	0	1	1	0	1	1	1	1	0	1	1	1	1	1	0	0	0	1	0	0
GO:0016832	0	0	1	0	0	0	1	0	1	1	1	1	0	0	1	0	0	0	0	1	0	1	0	1	0	0	0	1	0	1	1	0	0	0	0	1	1	1	1	0	1	0	1	0	1	0	1	0	1
GO:0008686	1	0	0	0	0	0	1	0	1	1	0	0	1	0	0	0	0	1	0	1	0	1	0	1	1	1	0	1	0	1	1	1	1	1	0	0	1	0	0	1	1	1	1	0	0	1	1	0	0
GO:0008879	1	0	0	0	0	0	0	1	0	1	1	0	0	1	1	0	0	1	0	1	0	1	0	1	0	1	0	1	1	0	1	1	0	1	0	1	1	0	1	1	1	1	1	0	0	0	1	0	0
1.1.1.23	1	0	0	0	0	0	1	0	1	1	0	1	1	0	0	0	0	1	0	0	0	1	0	1	0	1	1	0	0	0	1	1	0	1	0	1	1	1	0	1	1	1	1	0	0	1	1	0	1
GO:0004751	0	1	1	1	0	0	1	0	1	1	0	0	1	0	1	0	1	0	0	0	1	0	1	1	1	1	0	1	0	0	0	1	1	1	1	1	1	0	1	1	0	0	1	0	0	1	1	0	0
GO:0016054	0	1	1	1	0	0	1	0	0	1	0	0	1	0	1	0	0	0	0	1	0	1	0	1	1	1	0	0	0	1	1	0	0	0	1	1	1	1	1	0	1	0	1	0	0	0	1	0	0
4.1.99.12	1	0	0	0	0	0	1	0	1	1	0	0	1	0	0	0	0	1	0	1	0	1	0	1	1	1	0	1	0	1	1	1	1	1	0	0	1	0	0	1	1	1	1	0	0	1	1	0	0
2.7.7.24	1	0	0	0	0	0	0	1	0	1	1	0	0	1	1	0	0	1	0	1	0	1	0	1	0	1	0	1	1	0	1	1	0	1	0	1	1	0	1	1	1	1	1	0	0	0	1	0	0
2.4.2.22	0	1	1	1	0	0	1	0	0	0	1	1	0	0	1	0	0	0	0	1	0	1	0	0	1	0	1	0	0	1	1	1	1	1	1	1	1	0	1	1	0	1	1	0	1	0	1	0	0
GO:0001522	1	0	0	0	0	0	1	0	1	1	1	0	1	0	1	0	0	1	0	0	0	1	0	1	1	0	0	1	1	1	1	0	0	1	1	1	1	0	1	1	0	1	1	0	0	1	0	0	0
GO:0032265	0	1	1	1	0	0	1	0	0	0	1	1	0	0	1	0	0	0	0	1	0	1	0	0	1	0	1	0	0	1	1	1	1	1	1	1	1	0	1	1	0	1	1	0	1	0	1	0	0
GO:0052857	1	0	0	0	0	0	0	0	1	1	1	1	1	0	0	0	0	1	1	1	0	1	0	1	0	1	1	1	0	1	1	0	0	1	1	0	1	0	0	1	1	1	1	0	0	1	1	0	0
GO:0008081	1	0	1	0	0	0	1	0	1	1	0	0	1	0	0	0	0	0	0	1	0	1	0	1	1	0	0	0	0	0	0	0	1	0	1	0	1	0	1	1	1	0	1	0	0	0	0	0	0
GO:0009166	0	1	0	1	0	0	1	0	0	0	0	0	1	0	0	0	0	0	1	1	0	1	0	1	1	0	0	1	0	0	1	1	0	1	1	1	1	0	1	1	0	0	1	0	0	0	1	0	0
GO:0050896	1	0	0	0	0	0	0	1	0	0	1	1	0	1	1	0	0	0	0	1	0	1	0	1	1	1	0	1	0	0	1	0	0	1	1	0	1	0	1	1	1	1	1	0	1	0	0	0	0
3.1.3.15	1	0	1	0	0	0	1	0	0	0	1	1	1	0	1	0	0	1	0	1	0	1	0	1	0	0	1	0	0	0	1	1	0	1	1	1	1	1	1	1	0	1	1	0	1	1	1	0	0
3.5.4.19	1	0	0	0	0	0	1	0	1	1	0	1	1	0	0	0	0	1	0	0	0	1	0	1	0	1	1	0	0	0	1	1	0	1	1	1	1	1	0	1	1	1	1	0	0	1	1	0	1
GO:0008976	1	0	0	0	0	0	1	0	0	1	1	1	1	0	0	0	0	1	1	0	1	0	1	1	0	1	0	1	0	0	1	0	0	0	1	0	1	0	0	1	1	1	1	0	0	1	0	0	0
GO:0030975	1	1	1	1	0	0	1	0	0	0	1	1	0	0	1	0	1	0	0	1	0	0	0	0	1	0	0	0	0	1	0	1	0	0	0	1	0	1	1	0	0	0	1	0	1	0	1	0	0
2.3.1.31	1	1	0	0	0	0	1	0	0	0	1	1	1	0	0	0	1	1	1	0	1	0	1	1	1	0	1	0	0	0	1	1	0	1	0	1	1	1	0	1	0	0	1	0	0	1	1	0	1
GO:0004150	0	1	0	1	0	0	1	0	1	1	0	1	0	0	0	0	1	1	0	1	0	1	0	1	1	1	0	1	0	0	1	1	0	1	1	1	1	0	0	1	0	1	1	0	0	1	0	0	0
GO:0004802	0	0	0	0	0	0	1	0	1	1	1	0	1	0	1	0	1	0	1	0	1	0	1	1	1	1	0	0	0	1	0	1	0	1	0	1	0	0	1	0	1	0	1	0	0	1	0	0	0
GO:0004635	1	0	0	0	0	0	1	0	1	1	0	1	1	0	0	0	0	1	0	0	0	1	0	1	0	1	1	0	0	0	1	1	0	1	1	1	1	1	0	1	1	1	1	0	0	1	1	0	1
GO:0004812	0	0	0	0	0	0	0	0	1	1	1	1	1	0	0	0	0	1	0	1	0	1	0	1	0	1	0	1	1	1	1	1	0	1	1	1	1	1	1	1	0	1	1	0	0	1	0	0	0
GO:0008534	1	1	1	1	0	0	1	0	0	0	1	0	1	0	1	0	1	0	1	1	0	0	0	0	1	0	1	0	0	1	0	1	1	0	1	1	0	0	1	0	1	0	1	0	0	0	1	0	0
GO:0006109	1	1	1	1	0	0	1	0	0	1	1	0	0	0	1	0	0	0	0	1	0	0	0	0	0	0	1	0	0	1	0	1	0	0	0	1	0	0	1	0	0	0	1	0	1	0	1	0	0
GO:0004317	0	0	0	0	0	0	0	0	0	1	1	0	1	0	1	0	0	1	0	1	0	0	0	1	1	0	0	1	0	1	1	1	1	1	0	1	1	0	1	1	1	1	1	0	0	1	0	0	0
GO:0008478	1	0	0	0	0	0	0	0	0	0	1	1	1	0	0	0	0	0	0	1	1	1	1	1	1	1	1	0	0	1	1	1	1	1	0	1	1	1	1	1	0	0	1	0	1	0	0	0	1
1.5.1.20	1	1	0	1	0	0	1	0	0	1	1	1	1	0	0	0	0	1	0	0	0	1	0	1	1	1	0	0	0	0	1	1	0	1	0	1	1	0	0	1	1	1	1	0	0	0	0	0	1
GO:0047451	0	0	0	0	0	0	0	0	0	1	1	0	1	0	1	0	0	1	0	1	0	0	0	1	1	0	0	1	0	1	1	1	1	1	0	1	1	0	1	1	1	1	1	0	0	1	0	0	0
GO:0009443	1	0	0	0	0	0	0	0	0	0	1	1	1	0	0	0	0	0	0	1	1	1	1	1	1	1	1	0	0	1	1	1	1	1	0	1	1	1	0	1	0	0	1	0	1	0	0	0	1
6.1.1.12	1	1	1	1	0	0	1	0	0	0	0	0	0	0	0	0	0	1	0	1	0	1	0	1	1	0	0	1	0	1	1	1	1	1	0	0	1	0	1	1	0	1	0	0	0	0	1	0	0
GO:0008659	0	0	0	0	0	0	0	0	0	1	1	0	1	0	1	0	0	1	0	1	0	0	0	1	1	0	0	1	0	1	1	1	1	1	0	1	1	0	1	1	1	1	1	0	0	1	0	0	0
GO:0008097	0	0	0	0	0	0	0	1	1	1	1	0	1	1	0	0	0	1	1	1	1	1	1	1	1	1	0	1	1	0	1	0	1	1	1	0	1	0	1	1	1	1	0	0	0	1	0	0	0
GO:0008080	1	1	1	1	0	0	1	0	1	0	1	1	1	0	1	0	0	0	1	1	0	0	0	0	0	0	1	0	0	1	0	1	0	0	1	1	0	0	1	0	0	0	1	0	1	0	1	0	0
GO:0004601	0	1	0	1	0	0	1	0	1	1	0	0	1	0	0	0	0	1	1	1	0	1	0	1	1	1	0	0	0	1	1	0	0	1	0	1	1	0	1	1	1	1	1	0	0	1	1	0	1
2.7.1.35	1	0	0	0	0	0	0	0	0	0	1	1	1	0	0	0	0	0	0	1	1	1	1	1	1	1	1	0	0	1	1	1	1	1	0	1	1	1	0	1	0	0	1	0	1	0	0	0	1
GO:0008962	1	1	1	1	0	0	1	0	1	1	1	1	1	0	1	0	0	0	0	0	0	0	0	1	1	0	0	0	0	0	0	1	0	1	1	1	1	0	1	0	1	0	1	0	1	1	1	0	0
GO:0046855	0	1	1	0	0	0	1	0	1	1	0	0	1	0	1	0	0	0	1	0	1	1	1	1	1	1	0	0	0	0	1	1	0	0	0	1	1	0	1	1	1	1	1	0	0	1	0	0	0
GO:0004819	0	0	0	0	0	0	0	1	0	1	1	0	1	1	0	0	0	1	0	1	0	1	0	1	1	1	1	1	1	1	1	0	1	1	0	0	1	0	0	1	0	0	1	0	1	0	0	0	0
GO:0003949	1	0	0	0	0	0	1	0	1	1	0	1	1	0	0	0	0	1	1	0	0	1	0	1	0	1	1	0	0	0	1	0	1	1	0	1	1	0	0	1	1	1	1	0	0	0	1	0	0
GO:0008899	1	1	0	0	0	0	1	0	0	1	1	1	1	0	0	0	1	1	0	0	1	0	1	1	0	1	1	0	0	0	1	1	1	1	0	1	1	1	0	1	0	0	1	0	0	0	1	0	1
GO:0140658	0	1	0	1	0	0	0	0	0	1	1	1	1	0	1	0	1	1	0	1	0	0	0	1	1	1	0	0	0	0	1	1	1	0	1	1	1	0	1	1	0	0	1	0	0	1	1	0	0
1.2.1.38	1	0	0	0	0	0	0	0	1	1	1	1	1	0	0	0	0	1	0	0	1	1	1	1	1	1	0	0	0	0	1	1	0	1	1	1	1	1	0	1	1	1	1	0	0	1	0	0	1
GO:0006799	1	0	0	0	0	0	1	0	0	1	1	1	1	0	0	0	0	1	0	0	1	0	1	1	0	1	0	1	0	0	1	0	0	0	1	0	1	0	0	1	1	1	1	0	0	1	0	0	0
GO:0008234	1	1	1	1	0	0	1	0	0	0	1	0	0	0	1	0	1	1	0	0	1	1	1	1	0	1	0	1	1	1	1	1	0	1	0	1	1	0	1	1	0	1	1	1	0	0	0	0	0
4.1.1.48	1	1	0	0	0	0	1	0	1	1	1	0	1	0	0	0	0	1	1	0	0	0	0	1	1	1	0	0	0	0	1	1	0	1	1	1	1	0	0	1	1	1	1	0	0	1	0	0	0
GO:0004414	1	1	0	0	0	0	1	0	0	0	1	1	1	0	0	0	1	1	1	0	0	0	0	1	1	0	1	0	0	0	1	1	1	1	0	1	1	1	0	1	0	0	1	0	0	1	1	0	1
GO:0009358	1	0	0	0	0	0	1	0	0	1	1	1	1	0	0	0	0	1	0	0	1	0	1	1	0	1	0	1	0	0	1	0	0	0	1	0	1	0	0	1	1	1	1	0	0	1	0	0	0
2.7.4.1	1	0	0	0	0	0	1	0	0	1	1	1	1	0	0	0	0	1	0	0	1	0	1	1	0	1	0	1	0	0	1	0	0	0	1	0	1	0	0	1	1	1	1	0	0	1	0	0	0
GO:0000701	0	1	0	0	0	0	0	0	0	1	0	0	1	0	1	0	1	1	0	0	0	1	0	1	1	1	0	1	0	0	1	1	0	1	0	1	1	0	1	1	0	1	1	0	1	0	1	0	0
GO:0004425	1	1	0	0	0	0	1	0	1	1	1	0	1	0	0	0	0	1	1	0	0	0	0	1	1	1	0	0	0	0	1	1	0	1	1	1	1	0	0	1	1	1	1	0	0	1	0	0	0
4.1.1.20	1	0	1	1	0	0	1	0	1	1	0	0	1	0	0	0	0	1	1	1	0	0	0	1	1	1	0	0	0	1	1	0	0	1	1	0	1	1	1	1	1	1	0	0	0	1	0	0	0
GO:0004413	0	1	0	0	0	0	0	0	1	1	0	1	0	0	1	0	1	0	1	0	1	0	1	0	1	0	0	0	0	1	0	1	1	0	0	1	0	0	0	0	1	0	0	0	0	1	1	0	0
GO:0004803	1	0	0	1	0	0	1	0	0	1	1	1	1	0	1	0	0	0	0	1	0	1	0	1	0	1	0	1	0	0	1	0	0	1	1	1	1	0	1	1	0	0	1	1	0	1	1	0	0
GO:0006425	0	0	0	0	0	0	0	1	0	1	1	0	1	1	0	0	0	1	0	1	0	1	0	1	1	1	1	1	1	1	1	0	1	1	0	0	1	0	0	1	0	0	1	0	1	0	0	0	0
GO:0003983	0	1	1	1	0	0	1	0	1	1	0	1	1	0	1	0	0	0	1	1	1	0	1	1	1	1	1	0	0	0	0	1	0	0	0	1	0	0	1	0	1	0	0	0	0	1	0	0	0
GO:0019835	0	1	1	1	0	0	1	0	0	1	1	1	0	0	1	0	0	1	0	1	0	1	0	1	0	0	0	1	0	1	1	1	0	1	0	1	1	1	1	1	0	1	1	0	0	0	1	0	0
2.4.1.25	1	1	0	0	0	0	0	0	0	1	1	0	0	0	1	0	0	0	0	1	0	0	0	1	1	1	1	1	0	0	1	1	0	1	1	1	1	0	0	1	1	1	1	0	1	0	1	0	0
4.2.3.4	1	1	0	0	0	0	0	0	0	1	1	1	0	0	1	0	0	0	1	1	1	0	1	0	1	1	1	0	0	0	0	1	1	0	1	1	0	1	1	0	1	0	1	0	1	1	0	0	1
GO:0006011	0	1	1	1	0	0	1	0	1	1	0	1	1	0	1	0	0	0	1	1	1	0	1	0	1	1	1	0	0	0	0	1	0	0	0	1	0	0	1	0	1	0	0	0	0	1	0	0	0
GO:0016998	1	1	1	1	0	0	0	0	0	1	1	0	0	0	1	0	0	0	0	1	0	0	0	1	1	0	0	0	0	0	1	1	1	1	1	1	1	1	0	1	0	0	1	0	0	0	1	0	0
4.2.1.46	1	0	0	0	0	0	0	0	0	1	1	0	0	0	1	0	0	1	0	1	1	0	1	1	1	1	0	1	0	0	1	1	0	1	0	1	1	1	0	1	0	1	1	0	0	0	1	0	0
GO:0008765	1	0	0	0	0	0	0	0	0	1	1	0	1	0	0	0	0	1	1	1	0	1	0	1	1	1	0	1	0	0	1	0	0	1	1	0	1	1	0	1	1	1	0	0	0	1	0	0	1
GO:0008830	0	0	0	0	0	0	0	1	0	1	1	0	1	1	1	0	0	1	0	1	0	1	0	1	0	1	0	1	1	0	1	1	0	1	0	1	1	0	1	1	1	1	1	0	0	0	1	0	0
GO:0033743	0	1	1	1	0	0	1	0	0	1	0	0	1	0	1	0	0	1	1	1	0	1	0	0	1	1	0	1	0	1	1	0	1	1	1	1	1	0	1	0	0	0	1	0	0	1	0	0	0
GO:0008137	1	0	0	0	0	0	0	0	1	1	1	1	1	0	0	0	0	0	1	0	0	1	0	1	0	1	0	0	0	0	1	0	1	1	1	0	1	0	0	1	1	0	1	0	0	1	0	0	1
GO:0044341	1	1	0	0	0	0	0	0	0	0	1	1	0	0	1	0	1	1	0	1	0	1	0	1	0	0	1	1	0	1	1	1	0	1	1	0	1	0	0	1	0	1	1	0	0	1	1	0	1
GO:0030091	0	1	1	1	0	0	1	0	1	1	0	0	1	0	1	0	0	1	1	1	0	0	0	0	1	1	0	1	0	1	1	0	1	1	1	1	1	0	1	0	0	0	1	0	0	1	0	0	0
GO:0005436	1	1	0	0	0	0	0	0	0	0	1	1	0	0	1	0	1	1	0	1	0	1	0	1	0	0	1	1	0	1	1	1	0	1	1	0	1	0	0	1	0	1	1	0	0	1	1	0	1
GO:1903425	1	0	0	0	0	0	1	0	1	1	0	1	1	0	0	0	0	0	0	1	0	1	0	1	1	1	0	1	0	0	1	0	1	1	0	1	1	0	0	1	0	0	0	0	0	1	0	0	0
1.1.1.133	0	0	0	0	0	0	0	1	0	1	1	1	1	1	1	0	0	1	0	1	0	1	0	1	0	1	0	1	0	0	1	1	0	1	1	1	1	0	1	1	1	1	1	0	0	0	1	0	0
GO:0051775	1	1	0	1	1	0	1	0	0	0	1	0	1	0	1	1	0	0	0	1	0	1	0	1	0	0	0	0	0	1	1	1	0	0	1	1	1	0	1	1	0	1	1	0	1	0	1	0	0
GO:0016780	1	0	1	1	0	0	1	0	1	0	1	0	0	0	1	0	0	1	1	1	0	1	0	0	0	1	0	1	0	0	1	0	0	1	0	1	1	0	1	1	0	1	1	0	0	0	1	0	0
7.-.-.-	1	0	0	0	0	0	0	0	0	1	1	0	1	0	0	0	0	1	0	1	0	1	0	1	1	0	1	1	1	1	1	0	1	1	1	0	1	0	0	1	0	1	1	0	1	0	1	0	1
GO:0004722	1	0	1	0	0	0	1	0	0	0	1	1	1	0	0	0	0	1	0	1	0	1	0	0	1	1	1	0	0	1	1	0	0	0	1	0	0	1	1	1	0	1	1	0	1	0	0	0	0
6.3.5.1	0	0	0	0	0	1	0	1	0	1	1	0	1	1	0	0	0	0	0	1	1	1	1	1	0	1	1	1	0	0	1	0	0	1	1	0	1	0	0	1	1	1	1	0	0	0	1	1	0
GO:0008887	1	1	1	1	0	0	1	0	0	1	1	0	1	0	1	0	1	0	1	1	0	1	0	1	0	1	0	0	0	0	0	1	0	0	1	1	1	0	1	1	0	0	1	1	0	0	1	0	0
GO:0008649	1	1	1	1	0	0	1	0	1	1	0	0	0	0	1	0	1	0	0	1	0	0	0	0	1	0	1	0	0	1	0	1	0	0	1	1	0	0	1	0	0	0	1	0	1	0	1	0	0
GO:0004794	0	1	0	0	0	0	1	0	0	1	1	0	1	0	0	0	0	0	1	1	1	0	1	0	1	1	0	0	0	1	0	1	0	1	0	1	0	0	0	0	1	0	1	0	0	1	0	0	0
1.8.4.12	0	1	1	1	0	0	1	0	0	1	0	0	1	0	1	0	0	1	1	1	0	1	0	0	1	1	0	1	0	1	1	0	1	1	1	1	1	0	1	0	0	0	1	0	0	1	0	0	0
GO:0031167	1	0	1	1	0	0	1	0	1	1	0	1	1	0	1	0	0	0	0	1	0	0	0	0	0	1	0	1	0	1	1	0	0	1	0	1	1	1	1	1	0	0	1	0	0	1	1	0	1
3.5.2.3	1	1	0	1	0	0	1	0	1	1	0	1	1	0	1	0	1	0	1	0	0	0	0	0	0	1	0	0	0	0	0	1	1	0	1	1	0	1	1	0	0	0	0	0	0	1	1	0	0
2.7.8.7	0	1	1	1	0	0	1	0	0	1	1	1	1	0	1	0	1	0	0	1	0	0	0	0	0	1	0	0	0	1	0	1	1	0	0	1	0	1	0	0	1	0	1	0	0	1	0	0	0
GO:0015379	1	0	0	0	0	0	0	0	0	0	1	0	0	0	1	0	0	0	0	1	0	1	0	1	1	0	0	1	0	1	1	1	0	1	1	1	1	0	0	1	0	1	1	0	1	0	1	0	0
2.6.1.9	0	0	0	0	0	0	1	0	1	1	1	1	1	0	0	0	0	1	0	0	1	1	1	1	1	1	0	0	0	0	1	1	1	1	1	1	1	1	0	1	0	1	1	0	0	1	0	0	0
GO:0006655	1	1	1	1	0	1	1	0	0	1	1	0	1	0	1	0	0	0	0	1	0	0	0	0	1	0	1	0	0	1	0	1	0	0	1	1	0	0	1	0	0	0	1	0	1	1	1	1	0
GO:0043139	1	1	1	1	0	0	1	0	1	0	1	0	1	0	1	0	1	0	0	1	0	0	0	1	0	0	1	0	0	1	1	1	0	0	1	1	0	0	1	0	0	0	1	0	1	0	0	0	1
GO:0018580	1	1	0	0	0	0	1	0	0	1	1	1	1	0	1	0	0	1	1	1	0	1	0	1	0	0	0	1	0	1	1	1	0	0	1	1	1	1	0	1	0	0	1	0	0	1	0	0	0
GO:0008643	1	0	0	1	0	0	1	0	0	0	0	0	0	0	1	0	0	1	0	1	0	0	0	1	1	1	1	0	0	0	1	1	0	1	1	1	1	0	1	1	1	0	1	0	0	0	1	0	0
GO:0051538	1	0	0	0	0	0	0	0	0	1	1	1	1	0	0	0	0	1	1	0	0	0	0	1	1	1	0	0	0	0	1	1	0	0	1	0	1	1	0	1	1	1	1	0	0	1	1	0	0
6.3.2.13	1	0	0	0	0	0	0	0	0	1	1	0	1	0	0	0	0	1	1	1	0	1	0	1	1	1	0	1	0	0	1	0	0	1	1	0	1	1	0	1	1	1	0	0	0	1	0	0	1
GO:0035596	1	0	0	0	0	0	0	1	0	1	0	0	1	1	0	0	0	1	1	0	0	1	0	1	1	1	1	1	1	0	1	0	1	1	0	0	1	1	0	1	1	1	1	0	0	1	1	0	0
2.1.3.15	1	1	1	1	0	0	0	0	0	1	1	1	1	0	1	0	0	0	0	1	0	0	0	0	1	0	0	0	0	1	0	1	1	0	1	1	0	0	1	0	1	0	1	0	0	1	0	0	0
4.3.1.19	0	1	0	0	0	0	1	0	0	1	1	0	1	0	0	0	0	0	1	1	1	0	1	0	1	1	0	0	0	1	0	1	0	1	0	1	0	0	0	0	1	0	1	0	0	1	0	0	0
GO:0009372	1	1	1	1	0	0	1	0	0	0	1	1	0	0	1	0	0	0	0	1	1	1	1	1	1	1	1	1	0	0	1	1	1	1	0	1	0	0	1	1	0	0	1	0	1	1	1	0	1
GO:0046537	1	0	0	0	0	0	0	0	1	0	1	1	1	0	0	0	0	0	0	1	0	1	0	1	0	0	1	0	0	0	1	0	0	1	1	0	1	0	0	1	1	1	1	0	1	1	0	0	0
6.3.4.-	1	1	1	1	0	1	1	0	0	0	1	0	0	0	1	0	1	0	0	1	0	0	0	0	0	0	1	0	0	1	0	1	0	0	1	1	0	0	1	0	0	0	1	0	1	0	1	1	1
3.4.-.-	1	0	1	1	0	0	1	0	1	1	0	0	0	0	1	0	0	1	1	1	0	1	0	1	0	1	0	1	0	0	1	1	0	1	1	1	1	0	1	1	0	1	1	1	0	0	1	0	0
GO:0004048	1	1	0	0	0	0	1	0	1	1	1	0	1	0	0	0	0	1	1	0	0	0	0	1	1	1	0	0	0	0	1	0	0	1	1	1	1	0	0	1	1	1	1	0	0	0	0	0	0
GO:0019262	0	1	1	1	0	0	1	0	0	0	0	1	0	0	1	0	0	0	0	1	0	1	0	1	1	0	0	1	0	1	1	1	1	1	1	1	1	0	1	1	0	1	1	0	0	0	1	0	0
2.7.6.3	0	0	0	0	0	0	1	0	1	1	0	1	1	0	0	0	0	1	0	0	0	1	0	1	1	1	0	1	1	0	1	1	0	1	0	0	1	1	0	1	1	1	0	0	0	1	0	0	0
GO:0004640	1	1	0	0	0	0	1	0	1	1	1	0	1	0	0	0	0	1	1	0	0	0	0	1	1	1	0	0	0	0	1	1	0	1	1	1	1	0	0	1	1	0	1	0	0	1	0	0	0
2.1.1.72	1	0	0	1	0	0	1	0	1	1	1	1	1	0	1	0	0	0	0	0	0	0	0	0	1	1	0	1	0	0	1	0	0	1	0	1	1	0	1	1	0	0	1	0	0	1	1	0	0
2.7.1.39	0	1	0	0	0	0	0	0	1	1	0	1	0	0	1	0	1	0	1	0	1	0	1	0	1	0	0	0	0	1	0	1	1	0	0	1	0	0	0	0	0	0	0	0	0	1	1	0	0
GO:0016831	1	0	0	1	0	0	1	0	1	1	1	1	1	0	0	0	0	1	0	0	0	0	0	1	0	0	0	1	0	0	1	0	0	1	1	1	1	0	1	1	0	0	1	0	0	1	1	0	0
GO:0003935	1	0	0	0	0	0	1	0	0	0	0	0	1	0	0	0	0	1	0	1	0	1	0	1	1	1	0	1	0	1	1	1	1	1	0	0	1	0	0	1	1	1	1	0	0	1	1	0	0
GO:0006072	0	0	1	0	0	0	1	0	0	0	1	1	1	0	1	0	0	0	1	1	0	1	0	0	0	1	0	0	0	1	0	0	0	0	0	1	0	0	1	0	0	0	0	0	1	0	1	0	0
GO:0016884	0	0	1	1	0	0	0	0	0	1	1	1	1	0	0	0	0	1	0	1	0	1	0	1	0	1	0	0	0	1	1	0	0	1	0	0	1	1	0	1	1	1	1	0	0	1	0	0	0
GO:0006474	1	1	1	1	0	0	1	0	1	0	1	1	1	0	1	0	0	0	0	1	0	0	0	0	0	0	1	0	0	1	0	1	0	0	1	1	0	0	1	0	0	0	1	0	1	0	1	0	0
GO:0003796	1	1	1	1	0	0	0	0	0	1	1	0	0	0	1	0	0	0	0	1	0	0	0	1	0	0	0	0	0	0	1	1	0	1	1	1	1	1	1	1	0	0	1	0	0	0	1	0	0
GO:0004636	1	0	0	0	0	0	1	0	1	1	1	1	0	0	0	0	0	1	0	0	1	1	1	1	0	1	1	0	0	0	1	1	0	1	0	1	1	1	0	1	0	1	1	0	0	1	0	0	1
5.4.2.11	0	1	1	1	0	0	1	0	0	1	0	0	0	0	1	0	0	0	1	0	1	1	1	1	1	1	0	1	0	0	1	1	1	1	0	1	1	0	1	0	0	0	0	0	0	0	0	0	0
3.5.4.25	1	0	0	0	0	0	1	0	0	0	0	0	1	0	0	0	0	1	0	1	0	1	0	1	1	1	0	1	0	1	1	1	1	1	0	0	1	0	0	1	1	1	1	0	0	1	1	0	0
GO:0004126	1	1	0	0	0	0	1	0	0	0	1	0	0	0	0	0	0	0	0	1	0	0	0	1	1	0	0	1	0	0	1	0	1	1	0	1	1	0	1	0	1	0	1	0	1	0	0	0	1
4.1.2.25	0	1	0	1	0	0	1	0	1	0	0	1	0	0	0	0	1	1	0	1	0	1	0	1	1	1	0	1	0	0	1	1	0	1	1	1	1	0	0	1	0	1	1	0	0	0	0	0	0
2.2.1.1	0	0	0	0	0	0	1	0	1	1	1	0	1	0	1	0	1	0	1	1	0	0	0	0	1	1	0	0	0	1	0	1	0	0	1	1	0	0	1	0	1	0	1	0	0	1	0	0	0
GO:0009037	0	1	0	1	0	0	1	0	0	1	0	1	1	0	1	0	1	0	1	0	0	1	0	0	1	1	0	1	0	0	0	1	1	0	1	1	1	1	1	1	0	0	0	0	0	1	0	0	0
2.7.8.5	1	1	1	1	1	1	1	0	0	0	1	0	0	0	1	1	0	0	0	1	0	0	0	0	0	0	1	0	0	1	0	1	0	0	1	1	0	0	1	0	0	0	1	0	1	0	1	1	0
2.7.7.87	1	0	1	1	0	0	1	0	1	1	1	0	0	0	0	0	0	0	0	1	0	0	0	0	1	0	0	0	0	1	0	0	0	0	1	0	0	0	0	0	1	0	1	0	0	0	0	0	1
GO:0004160	0	1	0	0	0	0	1	0	1	1	0	0	1	0	0	0	0	1	0	0	1	0	1	1	1	1	0	0	0	0	1	1	0	1	0	1	1	0	0	1	0	0	0	0	0	1	0	0	0
GO:0015081	1	0	0	0	0	0	0	0	0	0	1	1	1	0	0	0	0	0	0	0	0	1	0	1	1	1	0	1	1	0	1	0	0	0	1	0	1	1	0	1	0	1	1	0	0	1	0	0	0
GO:0102500	1	1	0	0	0	0	0	0	0	1	1	0	0	0	1	0	0	0	0	1	0	0	0	1	1	1	1	1	0	0	1	1	0	1	1	1	1	0	0	1	1	1	1	0	1	0	1	0	0
1.1.1.25	1	1	0	0	0	0	1	0	1	1	0	1	1	0	1	0	1	0	0	1	0	0	0	0	1	0	1	0	0	0	0	1	1	0	1	1	0	0	1	0	1	0	1	0	0	1	1	0	0
GO:0008831	0	0	0	0	0	0	0	1	0	1	1	1	1	1	1	0	0	1	0	1	0	1	0	1	0	1	0	1	0	0	1	1	0	1	1	1	1	0	1	1	1	1	1	0	0	0	1	0	0
GO:0016646	1	0	0	0	0	0	0	0	0	1	1	1	1	0	0	0	0	0	1	1	0	1	0	1	0	0	0	0	0	0	1	0	0	1	1	1	1	1	1	1	0	1	1	0	1	0	1	0	0
GO:0042301	0	1	1	1	0	0	1	0	1	1	1	0	1	0	1	0	0	0	1	1	1	1	1	1	0	1	0	1	0	0	1	1	0	0	0	1	1	0	1	1	1	0	1	0	0	1	1	0	0
2.3.1.179	0	1	0	1	0	0	0	0	0	1	1	1	0	0	1	0	0	0	0	1	0	1	0	1	0	1	0	1	0	1	1	1	0	0	1	1	1	1	1	0	0	0	1	0	0	1	0	0	0
GO:0008861	1	1	0	0	0	0	0	0	0	0	1	0	0	0	1	0	0	0	0	1	1	0	1	1	1	0	0	0	0	0	1	1	0	1	1	1	1	0	1	1	0	0	1	0	0	0	1	0	0
GO:0051920	1	0	1	1	0	0	1	0	1	1	0	0	1	0	0	0	0	0	0	0	0	1	0	1	1	1	0	0	0	0	1	1	0	0	1	1	1	0	1	1	0	0	1	0	0	1	1	0	0
GO:0000150	1	0	1	1	0	0	1	0	1	0	1	0	1	0	1	0	0	0	0	1	0	1	0	1	0	1	0	0	0	1	1	0	0	0	1	0	1	0	1	1	0	0	1	0	1	0	1	0	0
GO:0034335	1	0	0	0	0	0	0	0	0	0	0	1	1	0	0	0	0	1	1	1	0	0	0	1	1	1	0	1	0	1	1	0	0	1	0	0	1	1	0	1	1	1	0	0	0	1	0	0	0
2.3.3.13	1	1	0	0	0	0	0	0	0	1	1	1	1	0	0	0	1	1	1	0	0	0	0	0	1	1	0	0	0	0	0	1	1	1	1	1	0	1	0	0	0	1	1	0	0	1	0	0	0
3.6.1.31	1	0	0	0	0	0	1	0	1	1	1	1	0	0	0	0	0	1	0	0	0	1	0	1	0	1	1	0	0	0	1	1	0	1	0	1	1	1	0	1	0	1	1	0	0	1	0	0	1
2.3.3.16	1	0	0	0	0	0	1	0	0	1	1	1	0	0	0	0	0	1	1	0	0	0	0	1	0	1	0	0	0	0	1	1	0	1	1	1	1	1	0	1	1	0	1	0	0	1	1	0	0
GO:0005509	1	1	0	0	0	0	0	0	1	1	1	0	1	0	1	0	1	0	0	1	0	0	0	1	1	0	1	0	0	0	0	1	1	0	1	1	1	0	0	0	0	0	1	0	0	1	0	0	0
4.2.1.9	0	1	0	0	0	0	1	0	1	1	0	0	1	0	0	0	0	1	0	0	1	0	1	1	1	1	0	0	0	0	1	1	0	1	0	1	1	0	0	1	0	0	0	0	0	1	0	0	0
GO:0015114	1	1	0	0	0	0	0	0	0	0	1	1	0	0	1	0	1	1	0	1	0	1	0	1	0	0	1	1	0	1	1	1	0	1	1	0	1	0	0	1	0	1	1	0	0	1	1	0	1
GO:0019281	1	1	0	0	0	0	0	0	0	0	1	1	1	0	0	0	1	1	0	0	1	0	1	1	0	0	1	0	0	0	1	1	1	1	0	1	1	1	0	1	0	0	1	0	0	0	1	0	1
GO:0030956	1	1	1	1	0	0	1	0	1	1	1	1	1	0	1	0	1	0	0	0	0	0	0	0	0	1	0	0	0	0	0	1	0	0	1	1	0	0	1	0	0	0	1	0	0	1	0	0	0
GO:0004565	1	1	0	1	0	0	1	1	0	0	0	0	0	1	1	0	0	1	0	1	0	1	0	1	1	1	0	0	0	0	1	0	0	1	1	1	1	0	1	1	0	1	1	0	0	0	1	0	0
GO:0035435	0	1	1	1	0	0	0	0	1	1	1	1	0	0	1	0	0	0	1	0	1	1	1	1	0	1	0	1	0	0	1	0	0	0	0	1	1	0	1	1	1	0	1	0	0	1	1	0	0
1.1.1.86	0	1	0	0	0	0	1	0	1	1	1	0	1	0	0	0	0	0	1	0	1	0	1	0	1	1	0	0	0	0	0	1	1	0	0	1	0	1	0	0	1	0	1	0	0	1	0	0	0
4.4.1.21	1	1	1	1	0	0	1	0	0	0	1	1	0	0	1	0	0	0	0	1	1	1	1	1	1	1	1	1	0	0	1	1	1	1	0	1	0	0	1	1	0	0	1	0	1	1	1	0	1
GO:0072344	1	1	1	1	0	0	1	0	1	0	1	0	0	0	1	0	1	0	0	1	0	0	0	0	1	0	1	0	0	1	0	1	0	0	1	1	0	0	1	0	0	0	1	0	1	0	0	0	0
6.3.5.7	1	1	1	1	0	0	1	0	1	1	1	1	1	0	1	0	1	0	0	0	0	0	0	0	0	1	0	0	0	0	0	1	0	0	1	1	0	0	1	0	0	0	1	0	0	1	0	0	0
2.7.7.9	0	1	1	1	0	0	1	0	1	1	0	1	1	0	1	0	0	0	1	1	0	0	0	0	1	0	1	0	0	0	0	1	0	0	0	1	0	0	1	0	1	0	0	0	0	1	0	0	0
2.3.1.54	1	1	0	0	0	0	0	0	0	0	1	0	0	0	1	0	0	0	0	1	1	0	1	1	1	0	0	0	0	0	1	1	0	1	1	1	1	0	1	1	0	0	1	0	0	0	1	0	0
GO:0036218	1	0	0	0	0	0	0	0	0	1	1	1	1	0	0	0	0	1	0	1	0	0	0	0	0	0	1	1	0	1	1	0	1	1	0	0	1	1	1	1	0	1	1	0	0	0	1	0	1
GO:0043768	1	1	1	1	0	0	1	0	0	0	1	1	0	0	1	0	0	0	0	1	1	1	1	1	1	1	1	1	0	0	1	1	1	1	0	1	0	0	1	1	0	0	1	0	1	1	1	0	1
GO:0004609	1	0	0	1	0	0	0	0	1	1	0	0	1	0	0	0	0	0	0	1	0	1	0	1	1	0	0	1	1	0	1	0	1	1	1	1	1	0	0	1	1	1	1	0	0	1	0	0	0
GO:0046110	0	1	1	1	0	0	1	0	0	0	1	1	0	0	1	0	0	0	0	1	0	1	0	0	0	0	1	0	0	1	1	1	0	1	1	1	1	0	1	1	0	1	1	0	1	0	1	0	0
GO:0052693	1	0	0	0	0	0	0	0	0	1	1	1	1	0	1	0	0	1	0	0	0	0	0	1	1	0	0	0	0	1	1	1	0	0	1	0	0	0	1	1	0	0	1	0	1	1	0	0	0
3.4.11.4	0	1	1	0	0	0	1	1	0	0	0	0	0	1	1	0	1	1	0	1	0	1	0	1	0	0	0	0	0	1	1	1	1	1	0	1	1	0	1	1	0	1	1	0	0	0	0	0	0
GO:0008728	1	1	1	1	0	0	1	0	0	0	1	0	0	0	1	0	1	0	0	1	0	0	0	1	0	1	1	1	0	1	0	1	0	0	0	1	0	0	1	1	0	0	1	0	1	1	1	0	1
GO:1904047	1	0	0	0	0	0	0	0	1	1	0	1	1	0	0	0	0	1	0	1	0	1	0	1	1	0	0	1	0	0	1	0	1	1	1	0	1	0	0	1	1	0	0	0	0	1	0	0	0
GO:0009263	0	1	1	1	0	0	1	0	0	1	0	1	0	0	1	0	0	0	1	1	0	0	0	0	1	0	0	0	0	1	0	1	0	0	1	1	0	0	1	0	0	0	1	0	0	1	0	0	0
GO:0009982	1	0	0	1	0	0	1	0	1	1	1	0	1	0	0	0	0	1	0	0	0	1	0	0	1	0	0	1	0	1	1	0	0	1	0	1	1	0	1	1	0	1	1	0	0	1	0	0	0
5.3.1.16	1	0	0	0	0	0	1	0	0	1	0	1	1	0	0	0	0	1	1	0	0	1	0	1	0	1	1	0	0	0	1	0	1	1	0	1	1	0	0	1	0	1	1	0	0	0	1	0	0
GO:0016429	0	1	1	1	0	0	1	0	1	0	1	0	1	0	1	0	1	0	1	1	1	0	1	0	0	1	1	0	0	0	0	1	0	0	1	1	0	0	1	0	0	0	1	0	0	0	1	0	0
GO:0036221	1	0	0	0	0	0	0	0	0	1	1	1	1	0	0	0	0	1	0	1	0	0	0	0	0	0	1	1	0	1	1	0	0	1	0	0	1	1	1	1	0	1	1	0	0	0	1	0	1
GO:0009279	0	0	0	0	0	0	0	0	0	1	0	0	1	0	1	0	0	0	0	1	0	1	0	1	1	0	0	1	0	0	1	0	1	1	0	0	1	0	0	1	1	1	0	0	0	1	0	0	0
GO:0031388	1	1	1	1	0	0	1	0	0	0	1	0	0	0	1	0	1	0	1	1	0	1	0	1	0	1	0	0	0	0	0	1	0	0	1	1	1	0	1	1	0	0	1	1	0	0	1	0	0
GO:0009011	1	1	0	0	0	0	0	0	1	1	0	0	0	0	1	0	1	0	0	1	0	0	0	1	1	1	1	1	0	0	0	0	1	1	1	1	0	0	0	0	0	0	1	0	0	0	1	0	0
3.5.4.5	1	1	0	0	0	0	1	0	0	0	1	0	0	0	0	0	0	0	0	1	0	0	0	1	1	0	0	1	0	0	1	0	1	1	0	1	1	0	1	0	1	0	1	0	1	0	0	0	1
1.17.99.6	1	0	0	0	0	0	0	0	0	1	1	1	1	0	1	0	0	1	0	0	0	0	0	1	1	0	0	0	0	1	1	1	0	0	1	0	0	0	1	1	0	0	1	0	1	1	0	0	0
GO:0003849	1	1	0	0	0	0	0	0	0	1	1	1	0	0	1	0	1	0	1	0	1	0	1	1	1	1	0	1	0	0	0	1	0	1	0	1	0	0	1	1	0	0	1	0	0	1	1	0	0
GO:0008878	1	1	0	0	0	0	0	0	0	1	1	0	0	0	1	0	0	0	0	1	0	0	0	0	1	1	1	0	0	0	0	0	1	0	1	1	0	0	0	0	1	0	1	0	1	0	1	0	0
5.3.1.24	1	1	0	0	0	0	1	0	1	1	1	0	1	0	0	0	0	1	0	0	0	0	0	1	1	0	0	0	0	0	1	1	0	1	1	1	1	0	0	1	1	0	1	0	0	1	0	0	0
GO:0140741	1	1	1	1	0	0	1	0	1	0	1	1	0	0	1	0	1	0	0	1	0	0	0	0	1	0	1	0	0	1	0	1	1	0	1	1	0	1	1	0	0	0	1	0	1	0	1	0	0
GO:0019563	0	0	0	0	0	0	1	0	1	0	1	1	1	0	1	0	0	0	0	1	0	1	0	0	0	1	0	0	0	1	0	0	1	0	0	1	0	0	1	0	0	0	1	0	0	0	1	0	0
6.3.4.15	1	1	0	1	0	0	0	0	1	1	1	0	0	0	1	0	0	0	0	1	0	0	0	0	1	1	0	0	0	1	0	1	0	0	1	1	0	0	1	0	0	0	1	0	0	0	0	0	0
6.3.4.14	1	1	0	1	0	0	0	0	0	1	1	1	0	0	1	0	0	0	1	1	0	0	0	1	1	1	0	0	0	1	1	1	0	0	1	1	1	1	1	1	1	0	1	0	0	0	0	0	0
GO:0042558	1	0	0	0	0	0	0	0	0	1	1	1	1	0	0	0	0	0	0	0	0	1	0	1	1	1	0	0	0	0	1	0	0	1	1	0	1	0	0	1	1	1	1	0	0	0	0	0	1
GO:0003690	1	1	1	1	0	0	1	0	1	1	1	0	1	0	1	0	1	0	0	1	0	0	0	0	1	0	0	0	0	0	1	1	1	0	1	1	0	0	1	0	0	0	1	0	0	1	0	0	0
GO:0004075	1	1	0	1	0	0	0	0	0	1	1	1	0	0	1	0	0	0	1	1	0	0	0	1	1	1	0	0	0	1	1	1	0	0	1	1	1	1	1	1	1	0	1	0	0	1	0	0	0
3.2.1.23	1	0	0	1	0	0	1	1	0	0	0	0	0	1	1	0	0	1	0	1	0	1	0	1	1	1	0	0	0	0	1	0	0	1	1	0	1	0	1	1	0	1	1	0	0	0	1	0	0
GO:0006826	0	0	0	0	0	0	0	0	0	0	0	1	1	0	1	0	1	1	0	1	0	1	0	1	1	0	0	1	0	0	1	0	1	1	0	0	1	0	1	1	0	1	1	0	0	0	1	0	0
GO:0033744	0	1	1	1	0	0	1	0	0	1	0	0	1	0	1	0	0	1	0	1	0	1	0	0	1	1	0	1	0	1	1	0	0	1	0	1	1	0	1	0	0	0	1	0	0	1	1	0	0
2.1.3.3	1	1	0	0	0	0	1	0	0	1	1	1	1	0	1	0	0	0	1	1	0	1	0	0	1	1	0	0	0	0	0	1	0	0	0	1	0	0	1	0	1	0	0	0	0	1	0	0	0
GO:0004370	0	0	1	1	0	0	1	0	0	0	1	1	1	0	1	0	0	0	1	1	0	1	0	1	0	1	0	0	0	1	0	0	0	0	1	1	0	0	1	0	0	0	0	0	1	0	1	0	0
GO:0016868	1	0	0	0	0	0	1	0	0	0	1	1	1	0	0	0	0	1	0	1	0	0	0	0	1	0	1	1	0	1	1	0	0	0	0	0	1	0	0	1	0	1	1	0	1	0	0	0	0
GO:0016830	1	0	0	0	0	0	0	0	1	1	1	1	1	0	0	0	0	0	0	1	0	1	0	1	0	1	0	1	0	1	1	0	1	1	1	0	1	0	0	1	1	0	0	0	0	1	1	0	0
GO:0008705	1	0	0	0	0	0	0	0	0	1	1	1	1	0	0	0	0	0	0	0	0	1	0	1	1	1	0	0	0	0	1	0	0	1	0	0	1	0	0	1	1	1	1	0	0	0	0	0	1
3.5.99.6	0	1	1	1	0	0	1	0	0	0	0	1	0	0	1	0	0	0	0	1	0	1	0	1	1	0	0	1	0	1	1	1	1	1	1	1	1	0	1	1	0	1	1	0	0	0	1	0	0
3.6.1.7	1	1	1	1	0	0	1	0	0	0	0	1	1	0	1	0	0	0	0	1	0	0	0	0	0	1	0	0	0	0	0	1	0	0	1	1	0	1	1	0	1	0	1	0	0	1	1	0	0
GO:0030435	1	0	0	0	0	0	0	0	0	0	1	0	0	0	0	0	0	0	0	1	0	1	0	1	0	0	1	0	0	0	1	0	0	1	1	0	1	0	0	1	0	0	1	0	1	0	1	0	0
GO:0008817	1	0	0	1	0	0	1	0	0	1	1	0	1	0	0	0	0	1	0	1	0	1	0	1	0	1	1	1	0	0	1	0	0	1	0	1	1	0	0	1	0	1	1	0	0	0	0	0	0
GO:0004612	0	0	0	1	0	0	0	0	0	0	1	0	0	0	1	0	0	0	0	0	0	1	0	1	1	0	0	1	1	0	1	1	1	1	1	0	1	0	1	1	0	1	1	0	0	1	0	0	0
GO:0001216	0	0	1	0	0	0	0	1	0	1	0	0	1	1	0	0	0	1	0	1	0	1	0	1	0	0	0	1	0	1	1	0	0	1	0	0	1	0	1	1	1	1	1	0	0	0	1	0	0
GO:0006307	1	0	0	0	0	0	1	0	1	1	0	1	1	0	1	0	0	0	0	1	0	1	0	1	1	0	0	0	0	0	1	0	0	1	1	0	1	0	1	1	0	0	1	0	0	1	1	0	0
GO:0019646	0	0	0	0	0	0	1	0	0	0	0	1	1	0	0	0	0	0	1	0	0	1	0	1	1	1	0	1	0	0	1	0	0	1	0	0	1	1	0	1	1	1	0	0	0	1	0	0	0
GO:0004784	0	1	0	0	0	0	0	0	0	1	0	0	0	0	1	0	1	1	1	1	0	1	0	1	1	1	0	1	0	0	1	1	0	1	0	1	1	0	1	1	0	0	0	0	0	1	0	0	0
GO:0004034	0	1	0	1	0	0	0	1	0	0	0	0	0	1	1	0	1	1	0	1	0	1	0	1	1	0	0	0	0	0	1	1	0	1	0	1	1	0	1	1	1	1	1	0	0	0	1	0	0
GO:0044249	0	0	0	0	0	0	1	0	0	0	0	1	1	0	0	0	0	1	1	0	0	1	0	1	1	1	0	1	0	0	1	0	0	1	0	0	1	0	0	1	1	1	1	0	0	0	0	0	0
2.4.2.18	1	1	0	0	0	0	1	0	1	1	1	0	1	0	0	0	0	0	1	0	0	0	0	1	1	1	0	0	0	0	1	0	0	0	1	1	1	0	0	1	1	0	1	0	0	0	0	0	0
5.1.3.3	0	1	0	0	0	0	0	1	0	0	0	0	0	1	1	0	1	1	0	1	0	1	0	1	1	0	0	0	0	0	1	1	0	1	0	1	1	0	1	1	1	1	1	0	0	0	1	0	0
GO:0046538	0	1	1	1	0	0	1	0	0	1	0	0	0	0	1	0	0	0	1	0	0	1	0	1	1	1	0	1	0	0	1	1	1	1	0	1	1	0	1	0	0	0	0	0	0	0	0	0	0
4.1.1.49	0	0	0	0	0	0	0	0	0	0	1	0	0	0	1	0	0	0	0	0	0	1	0	1	1	0	0	1	1	0	1	1	1	1	1	0	1	0	1	1	0	1	1	0	0	1	0	0	0
GO:0102499	1	1	0	0	0	0	0	0	0	1	1	0	0	0	1	0	1	0	0	1	0	0	0	1	1	1	1	1	0	0	0	1	0	1	1	1	0	0	0	1	0	0	1	0	0	0	1	0	0
GO:0102250	1	1	0	0	0	0	0	0	0	1	1	0	0	0	1	0	1	0	0	1	0	0	0	1	1	1	1	1	0	0	0	1	0	1	1	1	0	0	0	1	0	0	1	0	0	0	1	0	0
GO:0019464	0	0	0	0	0	0	1	1	0	0	0	0	1	1	0	0	0	1	1	0	1	1	1	1	0	1	0	1	1	0	1	0	1	1	0	0	1	0	1	1	1	1	1	0	0	0	0	0	0
GO:0016836	1	0	1	0	0	0	1	0	1	0	1	1	1	0	0	0	0	0	0	1	0	1	0	0	0	0	1	0	0	1	0	0	1	0	1	0	0	1	0	0	0	0	1	0	0	1	1	0	0
GO:0006306	1	0	1	1	0	0	1	0	0	1	1	1	1	0	0	0	1	0	0	1	0	0	0	1	0	0	0	1	0	0	1	0	0	1	0	1	1	0	0	1	0	0	1	0	0	1	0	0	0
GO:0015562	0	0	0	0	0	0	0	0	0	1	0	0	1	0	0	0	0	1	0	0	0	1	0	1	1	0	0	1	1	0	1	0	0	1	0	0	1	0	0	1	1	1	1	0	0	1	0	0	0
GO:0140098	1	0	0	1	0	0	1	0	0	1	1	0	1	0	0	0	0	1	0	0	0	1	0	0	1	0	0	1	0	1	1	0	0	1	0	1	1	0	1	1	0	1	1	0	0	1	0	0	0
1.15.1.1	0	1	0	0	0	0	0	0	0	1	0	0	0	0	1	0	1	1	1	1	0	1	0	1	1	1	0	1	0	0	1	1	0	1	0	1	1	0	1	1	0	0	0	0	0	1	0	0	0
GO:0016410	0	0	0	0	0	0	0	0	0	1	0	0	1	0	0	0	0	0	0	0	0	1	0	1	1	1	0	1	1	0	1	0	0	1	0	0	1	0	0	1	1	1	0	0	0	1	0	0	0
GO:0050566	1	1	1	1	0	0	1	0	1	1	1	1	1	0	1	0	0	0	0	0	0	0	0	0	0	1	0	0	0	0	0	0	0	0	0	1	0	1	1	0	0	0	1	0	0	1	1	0	0
GO:0003998	1	1	1	1	0	0	1	0	1	0	0	1	1	0	1	0	0	0	0	1	0	0	0	0	0	1	0	0	0	0	0	1	0	0	1	1	0	1	1	0	1	0	1	0	0	1	1	0	0
GO:1990362	1	0	0	0	0	0	0	0	0	1	1	1	0	0	0	0	0	1	0	1	0	0	0	1	0	0	0	1	0	1	1	0	0	1	1	0	1	0	0	1	0	1	1	0	0	0	1	0	1
GO:0009898	1	1	1	1	0	0	1	0	1	1	0	0	1	0	1	0	0	1	0	0	0	0	0	1	1	0	0	0	0	0	1	1	0	1	0	1	1	0	1	1	1	0	0	0	0	1	0	0	0
GO:0004325	0	0	0	0	0	0	1	0	1	0	0	1	1	0	1	0	0	0	1	1	0	0	0	0	1	1	0	1	0	1	0	0	1	0	1	1	0	1	0	0	1	0	1	0	0	1	0	0	0
GO:0004801	0	0	0	0	0	0	0	0	1	1	1	0	0	0	1	0	0	0	1	1	1	1	1	1	1	1	0	1	0	1	1	0	0	0	0	1	1	0	1	0	1	0	1	0	0	1	0	0	0
2.1.1.163	0	0	0	0	0	0	1	1	0	1	0	1	1	1	0	0	0	0	0	0	0	1	0	1	0	1	0	1	0	0	1	0	1	1	0	0	1	1	0	1	1	1	0	0	0	1	0	0	0
GO:0006084	0	1	1	1	0	0	1	0	1	1	0	0	0	0	1	0	1	0	1	1	0	0	0	1	1	1	0	1	0	0	1	1	0	0	1	1	1	0	1	1	0	1	1	0	0	0	0	0	0
GO:0042773	1	0	0	0	0	0	0	0	0	1	1	1	1	0	0	0	0	0	1	0	0	1	0	1	0	1	0	0	0	0	1	0	1	1	1	0	1	0	0	1	1	0	1	0	0	1	0	0	1
GO:0016811	0	1	0	0	0	0	0	0	1	1	0	1	1	0	1	0	0	0	1	0	0	0	0	0	0	0	0	0	0	0	0	1	1	0	0	1	0	0	1	0	1	0	1	0	0	0	1	0	0
GO:0106411	0	0	0	1	0	0	0	1	1	1	0	0	1	1	0	0	0	1	0	0	0	0	0	1	1	0	0	1	1	0	1	0	1	1	0	0	1	0	0	1	0	1	0	0	0	1	0	0	0
GO:0043743	0	1	1	1	0	0	1	0	1	0	0	1	1	0	1	0	0	0	1	1	0	0	0	0	0	1	0	0	0	1	0	1	0	0	0	1	0	1	1	0	1	0	0	0	1	0	1	0	0
GO:0006537	1	0	0	0	0	0	0	0	1	1	1	1	1	0	0	0	0	1	0	0	0	0	0	1	0	1	0	0	0	0	1	1	0	0	1	0	1	0	0	1	1	1	1	0	0	0	1	0	0
GO:0004795	0	0	0	0	0	0	1	0	1	1	0	0	1	0	1	0	0	1	1	0	0	0	0	1	1	1	0	0	0	1	1	0	0	1	1	1	1	0	0	1	0	1	0	0	0	1	1	0	0
3.4.21.88	1	0	1	1	0	0	1	0	0	1	0	1	0	0	0	0	0	0	0	1	1	0	1	0	1	1	0	0	0	0	0	0	1	0	0	0	0	1	1	0	1	0	1	0	1	0	0	0	0
2.4.1.21	1	1	0	0	0	0	0	0	1	1	0	0	0	0	1	0	1	0	0	1	0	0	0	0	1	0	1	0	0	0	0	0	1	0	1	1	0	0	0	0	0	0	1	0	0	0	1	0	0
GO:0009247	0	0	0	0	0	0	0	0	0	1	1	1	0	0	0	0	0	1	0	1	0	1	0	1	0	1	0	1	1	1	1	0	0	1	0	0	1	0	0	1	1	1	0	0	0	1	0	0	0
GO:0015846	0	1	0	1	0	0	0	0	0	0	0	0	0	0	1	0	1	0	0	1	0	0	0	1	1	0	1	0	0	1	1	1	0	0	1	1	1	0	1	0	0	0	1	0	0	0	1	0	0
2.7.9.1	1	0	0	0	0	0	0	0	0	0	0	1	0	0	1	0	0	1	0	1	0	1	0	1	0	1	1	1	0	1	1	0	0	1	1	1	1	1	0	1	0	0	1	0	0	0	1	0	0
GO:0008915	0	0	0	0	0	0	0	1	0	1	0	0	0	1	0	0	0	0	0	0	0	1	0	1	1	0	0	1	1	0	1	0	1	1	0	0	1	0	0	1	1	1	0	0	0	1	0	0	0
2.1.1.13	1	0	0	0	0	0	0	0	0	1	1	1	1	0	0	0	0	0	0	0	0	1	0	1	1	1	0	0	0	0	1	0	0	1	0	0	1	0	0	1	1	1	1	0	0	0	0	0	1
2.4.1.182	0	0	0	0	0	0	0	1	0	1	0	0	0	1	0	0	0	0	0	0	0	1	0	1	1	0	0	1	1	0	1	0	1	1	0	0	1	0	0	1	1	1	0	0	0	1	0	0	0
GO:0004071	1	1	0	1	0	0	1	0	0	0	0	0	0	0	0	0	0	0	0	1	0	0	0	1	1	0	0	0	0	1	1	1	1	1	0	0	1	0	0	1	0	1	1	0	0	0	1	0	0
GO:0050242	1	0	0	0	0	0	0	0	0	0	0	1	0	0	1	0	0	1	0	1	0	1	0	1	0	1	1	1	0	1	1	0	0	1	1	1	1	1	0	1	0	0	1	0	0	0	1	0	0
GO:0070981	1	1	0	1	0	0	1	0	1	0	0	0	0	0	0	0	0	0	0	1	0	0	0	1	1	0	0	0	0	1	1	1	1	1	0	0	1	0	0	1	0	1	1	0	0	0	1	0	0
GO:0006782	0	0	0	0	0	0	1	0	1	0	0	0	1	0	0	0	0	0	1	1	0	0	0	0	1	1	0	0	0	1	0	0	1	0	1	1	0	0	0	0	1	0	0	0	0	1	0	0	0
GO:0043953	0	0	0	0	0	0	0	1	0	0	0	1	1	1	0	0	0	1	1	0	0	1	0	1	1	1	0	0	0	0	0	0	0	0	0	1	1	1	0	1	1	1	0	0	0	1	0	0	0
GO:0009102	1	0	0	0	0	0	0	0	1	1	1	0	1	0	0	0	0	0	0	1	0	1	0	1	1	1	0	1	0	0	1	0	1	0	1	0	1	0	0	1	0	1	0	0	0	1	0	0	0
GO:0016765	0	0	0	0	0	0	0	0	1	0	0	1	1	0	0	0	0	0	0	0	0	1	0	1	1	0	0	1	0	0	1	0	1	1	1	1	0	0	0	0	1	0	1	0	0	1	1	0	0
GO:0009267	0	0	0	0	0	0	0	0	0	1	1	1	1	0	0	0	0	0	0	1	0	1	0	1	1	1	0	0	0	1	1	0	0	1	0	0	1	0	0	1	0	1	1	0	0	0	1	0	0
GO:0003862	1	1	0	0	0	0	1	0	1	1	1	1	1	0	0	0	1	0	0	0	0	0	0	1	1	1	0	0	0	0	1	1	0	1	1	0	1	0	0	1	0	1	0	0	0	1	0	0	0
GO:0004797	0	1	1	1	0	0	1	0	0	0	0	0	0	0	1	0	0	1	1	1	0	0	0	1	1	0	0	0	0	0	1	1	0	1	0	1	1	0	1	1	1	0	0	0	0	0	0	0	0
GO:0015109	1	0	0	0	0	0	0	0	1	1	1	0	0	0	0	0	0	0	0	1	0	1	0	1	0	0	1	1	1	1	1	0	0	1	1	0	1	0	0	1	0	1	1	0	1	0	1	0	1
4.2.1.3	1	0	0	0	0	0	1	0	0	1	0	1	0	0	0	0	0	1	1	0	0	1	0	1	0	1	0	0	0	1	1	1	0	1	0	1	1	1	0	1	1	0	0	0	0	1	1	0	0
GO:0019808	0	1	0	1	0	0	0	0	0	0	0	0	0	0	1	0	1	0	0	1	0	0	0	1	1	0	1	0	0	1	1	1	0	0	1	1	1	0	1	0	0	0	1	0	0	0	1	0	0
GO:0030234	1	0	0	0	0	0	0	0	1	1	1	1	1	0	0	0	0	0	0	1	1	0	1	1	1	1	0	0	0	0	0	1	0	0	0	0	1	1	1	1	1	0	1	0	0	0	1	0	0
GO:0047334	1	0	0	0	0	0	0	0	0	1	1	0	1	0	0	0	0	0	1	1	0	0	0	1	1	1	0	0	1	0	1	0	0	1	1	0	1	0	0	1	0	0	1	0	1	0	0	0	0
GO:0061710	1	0	1	1	0	0	1	0	1	1	1	0	0	0	0	0	0	0	0	1	0	0	0	0	1	0	0	0	0	1	0	0	0	0	1	0	0	0	0	0	1	0	1	0	0	0	0	0	1
GO:0005507	1	0	1	0	0	0	1	0	0	1	0	1	0	0	0	0	0	0	1	0	0	0	0	1	1	1	0	0	0	0	0	0	1	0	1	0	0	0	1	1	1	0	0	0	0	0	1	0	0
GO:0004418	0	0	0	0	0	0	1	0	1	0	0	0	1	0	0	0	0	0	1	1	0	0	0	0	1	1	0	0	0	1	0	0	1	0	1	1	0	0	0	0	1	0	1	0	0	1	0	0	0
6.3.1.1	1	1	0	1	0	0	1	0	0	0	0	0	0	0	0	0	0	0	0	1	0	0	0	1	1	0	0	0	0	1	1	1	1	1	0	0	1	0	0	1	0	1	1	0	0	0	1	0	0
2.7.1.21	0	1	1	1	0	0	1	0	0	0	0	0	0	0	1	0	0	1	1	1	0	0	0	1	1	0	0	0	0	0	1	1	0	1	0	1	1	0	1	1	1	0	0	0	0	0	0	0	0
GO:0004550	0	0	0	1	0	0	0	0	1	1	0	1	1	0	1	0	0	1	1	1	0	0	0	0	1	1	0	0	0	0	1	1	1	0	0	0	1	1	1	1	1	0	0	0	0	1	0	0	0
GO:0033281	0	0	0	0	0	0	0	1	0	0	0	1	1	1	0	0	0	1	1	0	0	1	0	1	1	1	0	0	0	0	0	0	0	0	0	1	1	1	0	1	1	1	0	0	0	1	0	0	0
GO:0006529	1	0	1	1	0	0	1	0	1	0	1	1	1	0	0	0	0	1	0	0	0	1	0	1	0	1	0	0	0	1	1	0	0	1	1	0	1	0	1	1	0	1	1	0	0	0	1	0	0
GO:0008615	0	0	0	0	0	0	0	1	1	1	0	1	0	1	0	0	0	1	1	0	0	1	0	1	1	0	0	1	0	0	1	0	1	1	0	0	1	1	0	1	0	1	0	0	0	1	0	0	0
2.5.1.61	0	0	0	0	0	0	1	0	1	0	0	0	1	0	0	0	0	0	1	1	0	0	0	0	1	1	0	0	0	1	0	0	1	0	1	1	0	0	0	0	1	0	1	0	0	1	0	0	0
GO:0005351	1	1	1	1	0	0	1	0	0	0	1	0	0	0	1	0	1	0	0	1	0	0	0	0	1	0	0	0	0	1	0	1	0	0	1	1	0	0	1	0	0	0	1	0	0	0	0	0	0
GO:0006183	0	0	0	0	0	0	0	0	1	1	0	1	1	0	1	0	0	1	1	1	0	0	0	0	1	1	0	0	0	0	1	1	1	0	0	0	1	1	1	1	1	0	0	0	0	1	0	0	0
6.3.5.3	0	0	0	1	0	0	1	0	1	1	0	0	1	0	0	0	0	0	1	0	0	0	0	1	1	1	0	0	0	0	1	0	0	1	0	0	1	0	1	1	0	1	0	0	0	1	0	0	0
GO:0008519	1	0	0	1	0	0	1	0	1	1	1	1	1	0	0	0	0	0	0	0	1	0	1	1	0	1	0	0	0	0	0	1	0	0	0	0	1	1	1	1	1	0	1	0	0	0	1	0	0
GO:0005960	0	0	0	0	0	0	1	1	0	0	0	0	1	1	0	0	0	1	1	0	1	1	1	1	0	1	0	1	1	0	1	0	1	1	0	0	1	0	1	1	1	1	1	0	0	0	0	0	0
GO:1901564	1	0	1	1	0	0	1	0	0	0	0	0	1	0	0	0	0	0	1	1	0	1	0	1	0	1	0	0	0	0	1	1	0	0	1	0	1	0	1	0	0	0	1	0	0	0	0	0	0
GO:0004849	0	1	1	0	0	0	0	0	0	0	0	0	0	0	1	0	0	0	0	1	0	0	0	1	1	0	0	1	0	0	1	1	0	1	0	1	1	0	1	1	0	0	0	0	0	0	0	0	0
GO:0006165	0	0	0	0	0	0	0	0	1	1	0	1	1	0	1	0	0	1	1	1	0	0	0	0	1	1	0	0	0	0	1	1	1	0	0	0	1	1	1	1	1	0	0	0	0	1	0	0	0
GO:0006241	0	0	0	0	0	0	0	0	1	1	0	1	1	0	1	0	0	1	1	1	0	0	0	0	1	1	0	0	0	0	1	1	1	0	0	0	1	1	1	1	1	0	0	0	0	1	0	0	0
GO:0006228	0	0	0	0	0	0	0	0	1	1	0	1	1	0	1	0	0	1	1	1	0	0	0	0	1	1	0	0	0	0	1	1	1	0	0	0	1	1	1	1	1	0	0	0	0	1	0	0	0
GO:0004066	1	0	1	1	0	0	1	0	1	0	1	1	1	0	0	0	0	1	0	0	0	1	0	1	0	1	0	0	0	1	1	0	0	1	1	0	1	0	1	1	0	1	1	0	0	0	1	0	0
GO:0009341	1	0	0	1	0	0	1	1	0	0	0	0	0	1	0	0	0	1	0	1	0	1	0	1	1	1	0	0	0	0	1	0	0	1	1	0	1	0	1	1	0	1	1	0	0	0	1	0	0
GO:0106312	1	1	0	1	0	0	1	0	0	1	1	1	1	0	0	0	0	1	0	0	0	1	0	0	1	1	0	0	0	0	1	0	0	1	0	1	1	0	0	1	0	1	1	0	0	0	0	0	1
GO:0006808	1	0	0	0	0	0	0	0	1	1	1	1	1	0	0	0	0	0	0	1	1	0	1	1	1	1	0	0	0	0	0	1	1	0	0	0	1	1	1	1	1	0	1	0	0	0	1	0	0
GO:0004616	0	1	1	1	0	0	1	0	0	0	0	0	0	0	1	0	0	0	0	0	1	1	1	1	1	1	0	0	0	1	1	0	0	0	1	1	1	0	1	0	1	0	1	0	0	0	0	0	0
GO:0106313	1	1	0	1	0	0	1	0	0	1	1	1	1	0	0	0	0	1	0	0	0	1	0	0	1	1	0	0	0	0	1	0	0	1	0	1	1	0	0	1	0	1	1	0	0	0	0	0	1
2.3.1.1	1	0	0	0	0	0	1	0	0	1	1	0	1	0	0	0	0	0	1	0	1	0	1	0	1	1	1	0	0	0	0	1	0	0	1	1	0	1	0	0	1	0	1	0	0	1	0	0	0
GO:0008725	0	1	1	1	0	0	1	0	0	1	0	0	0	0	1	0	0	0	1	0	0	1	0	1	1	1	0	0	0	0	1	1	0	0	1	1	1	0	1	0	0	0	1	0	0	0	1	0	0
GO:0004042	1	0	0	0	0	0	1	0	1	1	1	0	1	0	0	0	0	0	1	0	0	0	0	0	1	1	1	0	0	0	0	1	0	0	1	1	0	1	0	0	1	0	1	0	0	1	0	0	0
GO:0003994	1	0	0	0	0	0	1	0	0	1	0	1	0	0	0	0	0	1	1	0	0	1	0	1	0	1	0	0	0	1	1	1	0	1	0	1	1	1	0	1	1	0	0	0	0	1	1	0	0
3.1.3.5	0	0	0	0	0	0	0	1	1	1	0	0	1	1	0	0	0	1	0	0	0	0	0	1	1	0	0	1	1	0	1	0	1	1	0	0	1	0	0	1	0	1	0	0	0	1	0	0	0
3.1.26.11	1	1	1	1	0	0	1	0	1	0	1	0	0	0	1	0	0	0	0	1	0	1	0	1	0	0	0	1	0	1	1	1	0	1	1	1	1	0	1	1	0	1	1	0	0	0	0	0	0
GO:0030420	0	1	1	1	0	0	1	0	0	1	1	1	0	0	1	0	0	0	0	0	0	0	0	0	1	0	0	0	0	0	0	1	0	0	1	1	0	1	1	0	0	0	1	0	1	0	1	0	0
GO:0016903	1	0	0	0	0	0	0	0	0	0	1	1	1	0	0	0	0	1	0	1	0	1	0	1	0	1	0	0	1	0	1	0	0	0	0	0	1	1	0	1	0	1	1	0	1	1	0	0	1
GO:0004345	0	1	1	1	0	0	1	0	0	0	0	0	0	0	1	0	0	0	0	0	1	1	1	1	1	1	0	0	0	1	1	0	0	0	1	1	1	0	1	0	1	0	1	0	0	0	0	0	0
GO:0042781	1	1	1	1	0	0	1	0	1	0	1	0	0	0	1	0	0	0	0	1	0	1	0	1	0	0	0	1	0	1	1	1	0	1	1	1	1	0	1	1	0	1	1	0	0	0	0	0	0
GO:0008780	0	0	0	0	0	0	0	1	0	1	0	0	0	1	0	0	0	1	0	0	0	1	0	1	1	0	0	1	1	0	1	0	1	1	0	0	1	0	0	1	1	1	0	0	0	1	0	0	0
6.3.2.1	1	0	0	0	0	0	0	0	0	1	0	0	1	0	0	0	0	0	0	0	0	1	0	1	0	0	0	1	0	1	1	0	1	1	0	0	1	0	1	1	0	1	0	0	0	1	0	0	0
GO:0004592	1	0	0	0	0	0	0	0	0	1	0	0	1	0	0	0	0	0	0	0	0	1	0	1	0	0	0	1	0	1	1	0	1	1	0	0	1	0	1	1	0	1	0	0	0	1	0	0	0
2.7.1.48	0	1	1	0	0	0	0	0	0	0	0	0	0	0	1	0	0	0	0	1	0	0	0	1	1	0	0	1	0	0	1	1	0	1	0	1	1	0	1	1	0	0	0	0	0	0	0	0	0
GO:0048038	0	0	0	0	0	0	0	0	1	1	0	1	1	0	0	0	0	0	0	0	0	1	0	1	1	1	0	0	0	0	1	0	1	1	0	0	1	0	0	1	1	0	0	0	0	1	0	0	0
GO:0008833	0	0	1	0	0	0	1	0	0	1	1	1	0	0	0	0	0	0	0	0	0	0	0	1	1	1	0	1	0	0	0	0	1	0	1	0	1	0	1	0	1	0	1	0	0	1	1	0	0
GO:0008761	0	0	1	1	0	0	1	0	1	0	1	1	1	0	0	0	0	0	0	1	0	1	0	1	0	0	0	0	0	0	1	0	0	1	0	1	1	0	1	0	0	0	1	0	0	1	0	0	0
2.7.11.-	1	1	1	1	0	0	1	0	0	1	1	0	0	0	1	0	0	0	0	1	0	0	0	0	0	0	1	0	0	1	0	1	0	0	0	1	0	0	1	0	0	0	1	0	1	0	0	0	0
2.7.4.-	1	1	1	1	0	0	1	0	0	1	1	0	0	0	1	0	0	0	0	1	0	0	0	0	0	0	1	0	0	1	0	1	0	0	0	1	0	0	1	0	0	0	1	0	1	0	0	0	0
2.4.2.19	1	0	0	0	0	0	0	0	1	1	0	1	1	0	0	0	0	1	0	1	0	1	0	1	0	1	0	1	0	0	1	1	0	1	1	0	1	0	0	1	1	1	1	0	0	0	1	0	0
GO:0015225	1	1	0	1	0	0	0	0	0	0	1	1	0	0	1	0	0	0	1	1	0	0	0	0	0	1	1	0	0	1	0	0	0	0	1	1	0	1	1	0	1	0	1	0	0	0	0	0	0
3.1.21.2	0	0	1	0	0	0	1	0	0	1	1	1	0	0	0	0	0	0	0	0	0	0	0	1	1	0	0	1	0	0	0	0	1	0	1	0	1	0	1	0	1	0	1	0	0	1	1	0	0
5.1.3.13	0	0	0	0	0	0	0	1	0	1	1	0	1	1	0	0	0	1	0	1	0	1	0	1	0	0	0	1	1	0	1	0	0	1	0	0	1	0	0	1	0	1	1	0	0	0	1	0	0
GO:0033739	1	0	0	0	0	0	0	1	0	1	0	0	1	1	0	0	0	0	0	0	0	0	0	1	1	0	0	1	0	0	1	1	1	1	0	0	1	0	0	1	1	1	0	0	0	1	0	0	0
GO:0004617	1	0	0	1	0	0	1	0	1	0	1	1	0	0	0	0	0	0	1	0	0	0	0	1	1	1	0	1	0	0	0	1	0	0	1	1	0	0	1	1	1	0	1	0	0	1	0	0	0
1.1.1.49	0	1	1	1	0	0	1	0	0	0	0	0	0	0	1	0	0	0	0	0	1	1	1	1	1	1	0	0	0	1	1	0	0	0	1	1	1	0	1	0	1	0	1	0	0	0	0	0	0
GO:0006631	1	0	0	1	0	0	1	0	0	0	1	1	0	0	0	0	0	1	1	1	0	1	0	0	1	1	0	1	0	0	0	1	1	0	1	0	0	0	1	0	1	0	1	0	0	0	1	0	0
GO:0009029	0	0	0	0	0	0	0	1	0	1	0	0	0	1	0	0	0	0	0	0	0	0	0	1	1	0	0	1	0	0	1	0	1	1	0	0	1	0	0	1	1	1	0	0	0	1	0	0	0
2.7.1.130	0	0	0	0	0	0	0	1	0	1	0	0	0	1	0	0	0	0	0	0	0	0	0	1	1	0	0	1	0	0	1	0	1	1	0	0	1	0	0	1	1	1	0	0	0	1	0	0	0
GO:0097573	0	0	0	0	0	0	1	0	0	1	0	0	0	0	1	0	0	0	1	1	0	0	0	0	1	0	0	0	0	0	0	1	0	0	1	1	0	0	1	0	1	0	0	0	0	0	1	0	0
2.7.1.90	1	0	0	0	0	0	0	0	0	1	1	0	1	0	0	0	0	0	0	1	0	0	0	1	1	1	0	0	1	0	1	0	0	1	1	0	1	0	0	1	0	0	1	0	1	0	0	0	0
3.2.2.23	0	1	1	1	0	0	1	0	0	0	0	0	1	0	1	0	1	0	1	0	0	0	0	0	1	0	0	0	0	0	0	1	1	0	0	1	0	0	1	0	1	0	0	0	0	0	1	0	0
2.3.1.-	1	0	1	1	0	0	1	0	1	0	1	0	0	0	1	0	0	1	1	1	0	0	0	0	0	1	0	0	0	0	1	1	0	1	1	1	1	0	1	0	1	0	1	0	0	0	0	0	0
4.1.99.17	1	0	0	0	0	0	0	0	1	1	1	1	0	0	0	0	0	0	0	1	0	0	0	1	0	1	0	1	0	1	1	0	1	1	1	0	1	0	0	1	1	0	0	0	0	1	1	0	0
GO:0044211	0	1	1	0	0	0	0	0	0	0	0	0	0	0	1	0	0	0	0	1	0	0	0	1	1	0	0	1	0	0	1	1	0	1	0	1	1	0	1	1	0	0	0	0	0	0	0	0	0
2.5.1.47	0	1	0	0	0	0	0	0	0	1	1	0	1	0	1	0	0	0	0	0	0	0	0	1	1	0	0	0	0	0	1	1	0	1	1	1	1	0	0	1	0	0	1	0	1	1	1	0	0
GO:0003871	1	1	0	1	0	0	1	0	1	1	1	1	0	0	1	0	1	0	0	0	0	0	0	0	1	1	0	0	0	0	0	1	1	0	0	1	0	0	1	0	0	0	0	0	0	1	1	0	0
GO:0008379	0	1	1	0	0	0	1	0	1	0	0	0	1	0	0	0	0	0	1	0	0	1	0	1	1	1	0	1	0	1	1	1	0	0	0	1	1	0	0	1	0	0	0	0	0	1	0	0	0
GO:0070069	0	0	0	0	0	0	1	0	0	0	0	1	1	0	0	0	0	0	1	0	0	1	0	1	1	1	0	1	0	0	1	0	0	1	0	0	1	1	0	1	0	1	0	0	0	1	0	0	0
GO:0033201	1	1	0	0	0	0	0	0	1	1	0	0	0	0	1	0	1	0	0	1	0	0	0	1	1	1	1	1	0	0	0	0	1	1	1	1	0	0	0	0	0	0	1	0	0	0	1	0	0
3.4.13.19	0	0	1	1	0	0	1	0	0	0	0	0	0	0	1	0	0	1	0	0	1	1	1	1	0	0	0	1	0	0	1	1	0	1	0	1	1	0	0	1	0	1	1	1	0	0	0	0	0
GO:0004333	1	0	0	1	0	0	1	1	0	1	0	0	0	1	0	0	0	0	0	0	0	0	0	1	0	0	0	1	1	0	1	0	0	1	0	0	1	0	0	1	1	1	0	0	0	1	1	0	1
1.1.1.85	1	1	0	0	0	0	0	0	0	1	1	1	1	0	0	0	1	0	0	0	0	0	0	1	1	0	0	0	0	0	1	1	0	1	1	0	1	0	0	1	0	1	0	0	0	1	0	0	0
GO:0070004	0	0	1	1	0	0	1	0	0	0	0	0	0	0	1	0	0	1	0	0	1	1	1	1	0	0	0	1	0	0	1	1	0	1	0	1	1	0	0	1	0	1	1	1	0	0	0	0	0
GO:0000175	0	0	0	0	0	0	0	0	0	1	0	1	0	0	0	0	0	0	1	1	1	0	1	0	1	1	0	0	0	1	0	0	1	0	0	0	0	0	1	0	1	0	0	0	1	0	0	0	0
GO:0006777	0	0	0	0	0	0	1	0	1	1	0	1	1	0	0	0	0	0	0	1	0	0	0	0	1	1	0	0	0	0	0	0	1	0	1	0	0	0	0	0	1	0	1	0	0	1	1	0	0
GO:0008690	0	0	0	0	0	0	0	0	0	1	0	0	1	0	0	0	0	1	0	0	0	1	0	1	1	0	0	0	0	0	1	0	1	1	0	0	1	0	0	0	1	1	0	0	0	1	0	0	0
GO:0019242	1	0	0	0	0	0	0	0	0	0	1	0	0	0	0	0	0	0	0	1	0	1	0	1	1	0	1	0	1	0	1	0	1	0	1	0	1	0	1	0	0	0	1	0	1	0	0	0	0
GO:0030288	0	0	0	0	0	0	0	0	0	1	1	0	1	0	0	0	0	0	0	0	0	1	0	1	1	0	0	0	0	0	0	0	1	1	1	0	0	0	1	1	0	1	1	0	0	1	1	0	0
3.1.26.-	1	1	1	1	0	0	1	0	0	0	1	0	0	0	0	0	0	0	0	1	0	0	0	0	0	0	1	0	0	1	0	1	0	0	1	1	0	0	1	0	0	0	1	0	1	0	1	0	0
GO:0004747	0	0	1	1	0	0	1	0	0	0	0	0	0	0	0	0	0	0	0	1	0	0	0	1	0	1	0	0	0	0	0	0	0	0	0	0	0	0	1	0	0	0	1	0	0	0	0	0	0
GO:0051607	0	0	0	1	0	0	1	0	1	1	1	0	1	0	1	0	0	0	0	0	0	1	0	0	0	1	0	1	0	0	1	1	0	1	1	1	1	0	0	0	0	0	1	0	0	1	1	0	0
GO:0008929	1	0	0	0	0	0	0	0	0	0	1	0	0	0	0	0	0	0	0	1	0	1	0	1	1	0	1	0	1	0	1	0	1	0	1	0	1	0	1	0	0	0	1	0	1	0	0	0	0
GO:0016798	1	0	0	1	0	0	0	0	0	0	0	1	0	0	1	0	0	0	0	1	0	1	0	1	1	0	0	0	0	0	0	0	1	1	1	1	0	0	1	1	0	0	1	0	0	0	0	0	0
GO:0019521	0	1	1	1	0	0	1	0	0	0	0	0	0	0	1	0	0	0	0	0	0	1	0	1	1	1	0	0	0	1	1	0	0	0	1	1	1	0	1	0	1	0	1	0	0	0	0	0	0
GO:0047780	1	0	0	0	0	0	1	0	0	1	0	1	0	0	0	0	0	1	1	0	0	1	0	1	0	1	0	0	0	1	1	1	0	1	0	1	1	1	0	1	1	0	0	0	0	1	1	0	0
GO:0004318	0	0	0	1	0	0	0	0	0	1	0	0	1	0	1	0	0	0	1	0	0	1	0	1	1	1	0	0	0	0	1	0	0	1	0	1	1	0	1	1	1	1	0	0	0	1	0	0	0
2.2.1.2	0	0	0	0	0	0	0	0	1	1	1	0	0	0	0	0	0	0	1	1	1	1	1	1	1	1	0	1	0	1	1	0	0	0	0	0	1	0	0	0	1	0	1	0	0	1	0	0	0
GO:0006879	0	0	0	0	0	0	0	0	0	0	0	1	1	0	0	0	0	1	0	1	0	1	0	1	1	0	0	1	0	0	1	0	1	1	0	0	1	0	0	1	0	1	1	0	0	0	1	0	0
GO:0004712	1	1	1	1	0	0	1	0	1	1	1	0	0	0	1	0	0	0	0	1	0	0	0	0	0	0	1	0	0	1	0	1	0	0	0	1	0	0	1	0	0	0	1	0	1	0	0	0	0
1.7.1.13	1	0	0	0	0	0	0	1	0	1	0	0	1	1	0	0	0	0	0	0	0	0	0	1	1	0	0	1	0	0	1	1	1	1	0	0	1	0	0	1	1	1	0	0	0	1	0	0	0
GO:0004022	1	1	0	1	0	0	1	0	0	1	1	0	1	0	1	0	0	0	0	1	1	0	1	0	1	1	0	0	0	0	0	1	0	0	1	1	0	0	1	0	0	0	1	0	0	0	1	0	0
GO:0043571	0	0	0	1	0	0	1	0	1	1	1	0	1	0	1	0	0	0	0	0	0	1	0	0	0	1	0	1	0	0	1	1	0	1	0	1	1	0	0	0	0	0	1	0	0	1	1	0	0
GO:0016151	0	0	0	0	0	0	0	0	1	0	1	1	1	0	0	0	0	0	0	0	0	0	0	0	1	0	0	0	0	1	0	0	1	0	1	1	0	1	0	0	0	1	1	0	0	1	1	0	0
2.3.1.266	1	1	0	0	0	0	0	0	0	0	1	0	1	0	1	0	0	0	0	1	0	0	0	0	1	0	1	0	0	1	0	1	0	0	1	1	0	0	1	0	0	0	1	0	0	0	1	0	0
GO:0015267	1	1	1	1	0	0	1	0	0	1	0	0	1	0	1	0	1	0	0	1	1	1	1	1	0	1	0	0	0	0	0	1	0	1	0	1	1	0	1	1	0	0	1	0	0	0	1	0	0
GO:0004148	0	1	0	0	0	0	1	0	1	1	0	0	1	0	0	0	1	0	0	0	0	0	0	0	1	1	0	1	1	0	1	1	0	1	0	1	1	0	1	1	0	0	0	0	0	0	0	0	0
GO:0008800	0	1	0	1	0	0	1	0	0	1	0	1	1	0	1	0	0	0	0	1	0	1	0	1	0	1	0	0	0	0	1	1	0	0	1	1	1	0	1	1	0	0	1	0	0	1	1	0	0
GO:0009052	0	1	1	1	0	0	1	0	1	1	0	0	0	0	1	0	1	0	0	0	1	0	1	1	1	0	0	0	0	0	0	1	1	0	1	1	1	0	1	0	0	0	1	0	0	0	1	0	0
GO:0004089	1	1	0	0	0	0	0	0	0	1	0	0	1	0	0	0	0	0	1	1	1	0	1	1	1	0	0	0	0	0	1	1	0	0	0	1	1	0	1	1	1	0	0	0	0	1	0	0	0
2.1.2.11	1	0	0	0	0	0	0	0	0	1	0	0	1	0	0	0	0	1	0	0	0	1	0	1	0	0	0	1	0	1	1	0	1	1	0	0	1	0	1	1	0	0	0	0	0	1	0	0	0
GO:0003864	1	0	0	0	0	0	0	0	0	1	0	0	1	0	0	0	0	1	0	0	0	1	0	1	0	0	0	1	0	1	1	0	1	1	0	0	1	0	1	1	0	0	0	0	0	1	0	0	0
6.1.1.18	0	0	0	0	0	0	0	0	0	1	1	0	1	0	0	0	0	1	0	1	0	1	0	1	1	0	0	0	1	1	1	0	1	0	0	0	1	0	0	1	0	0	1	0	0	0	0	0	0
GO:0004076	1	0	0	0	0	0	0	0	1	1	1	0	1	0	0	0	0	0	0	1	0	1	0	1	1	1	0	1	0	0	1	0	1	0	1	0	1	0	0	1	0	0	0	0	0	1	0	0	0
2.7.1.30	0	0	0	0	0	0	1	0	0	0	1	1	1	0	1	0	0	0	0	1	0	1	0	0	0	1	0	0	0	1	0	0	0	0	0	1	0	0	0	0	0	0	0	0	0	0	1	0	0
GO:0004358	1	0	0	0	0	0	1	0	1	1	1	0	1	0	0	0	0	0	1	0	1	0	1	0	0	1	1	0	0	0	0	1	0	0	1	1	0	1	0	0	1	0	1	0	0	1	0	0	0
2.3.1.35	1	0	0	0	0	0	1	0	1	1	1	0	1	0	0	0	0	0	1	0	1	0	1	0	0	1	1	0	0	0	0	1	0	0	1	1	0	1	0	0	1	0	1	0	0	1	0	0	0
GO:0004450	1	0	0	0	0	0	1	0	0	1	1	1	1	0	0	0	0	0	1	0	0	0	0	1	0	1	0	0	0	0	1	1	0	1	1	0	1	0	0	1	0	0	1	0	0	1	0	0	1
GO:0003979	1	0	0	0	0	0	0	0	0	0	1	0	1	0	0	0	0	1	0	1	0	1	0	1	0	1	0	1	0	1	1	1	0	1	1	0	1	0	1	1	1	1	1	0	0	0	0	0	0
GO:0022877	1	1	1	1	0	0	1	0	0	0	1	0	0	0	1	0	1	0	0	1	0	0	0	0	1	0	0	0	0	1	0	1	0	0	1	1	0	0	1	0	0	0	1	0	0	0	0	0	0
1.1.1.22	1	0	0	0	0	0	0	0	0	0	1	0	1	0	0	0	0	1	0	1	0	1	0	1	0	1	0	1	0	1	1	1	0	1	1	0	1	0	1	1	1	1	1	0	0	0	0	0	0
GO:0019632	0	1	0	0	0	0	1	0	1	1	0	0	1	0	1	0	1	0	0	1	0	0	0	0	1	0	0	0	0	0	0	1	1	0	1	1	0	0	1	0	1	0	1	0	0	1	1	0	0
GO:0019318	0	1	1	0	0	0	0	0	0	0	0	0	0	0	1	0	1	1	0	1	0	1	0	1	1	0	0	0	0	0	1	1	0	1	0	1	1	0	1	1	1	1	1	0	0	0	1	0	0
GO:0044260	0	1	0	0	0	0	1	0	0	0	0	0	1	0	1	0	0	0	1	1	0	1	0	0	1	1	0	0	0	0	1	1	0	0	0	1	0	0	1	1	0	0	0	0	0	1	1	0	0
GO:0050418	1	0	0	0	0	0	0	0	1	1	1	0	1	0	0	0	0	1	0	1	0	1	0	1	0	0	0	1	0	1	0	0	1	1	1	0	1	0	0	0	0	0	1	0	0	1	0	0	0
4.2.1.24	0	0	0	0	0	0	1	0	1	0	0	0	1	0	0	0	0	0	1	1	0	0	0	0	1	1	0	0	0	1	0	0	0	0	1	1	0	0	0	0	1	0	0	0	0	1	0	0	0
1.7.99.1	1	0	0	0	0	0	0	0	1	1	1	0	1	0	0	0	0	1	0	1	0	1	0	1	0	0	0	1	0	1	0	0	1	1	1	0	1	0	0	0	0	0	1	0	0	1	0	0	0
GO:0046386	0	1	0	0	0	0	0	0	0	0	0	0	0	0	1	0	1	0	0	1	0	0	0	0	1	0	0	0	0	0	0	1	1	0	0	1	0	0	1	0	0	0	1	0	1	0	1	0	0
GO:0004655	0	0	0	0	0	0	1	0	1	0	0	0	1	0	0	0	0	0	1	1	0	0	0	0	1	1	0	0	0	1	0	0	0	0	1	1	0	0	0	0	1	0	0	0	0	1	0	0	0
GO:0016772	1	0	0	0	0	0	1	0	0	1	1	1	0	0	0	0	0	0	0	1	0	1	0	1	1	0	0	1	0	0	1	0	0	1	0	1	1	0	0	1	0	0	1	0	0	1	0	0	0
GO:0006065	1	0	0	0	0	0	0	0	0	0	1	0	1	0	0	0	0	1	0	1	0	1	0	1	0	1	0	1	0	1	1	1	0	1	1	0	1	0	1	1	1	1	1	0	0	0	0	0	0
2.7.1.15	0	0	1	1	0	0	1	0	0	0	0	0	0	0	0	0	0	0	0	1	0	0	0	1	0	1	0	0	0	0	0	0	0	0	0	0	0	0	1	0	0	0	1	0	0	0	0	0	0
GO:0016758	1	0	0	0	0	0	0	0	1	0	1	1	0	0	0	0	0	0	0	1	0	0	0	1	0	1	0	0	0	1	1	0	0	1	0	1	1	0	0	1	1	0	1	0	0	0	0	0	0
5.3.1.6	0	1	1	1	0	0	1	0	1	1	0	0	0	0	1	0	1	0	0	0	1	0	1	1	1	0	0	0	0	0	0	1	1	0	1	1	1	0	1	0	0	0	1	0	0	0	1	0	0
GO:0102027	0	0	0	0	0	0	1	1	0	1	0	1	1	1	0	0	0	0	0	0	0	1	0	1	0	1	0	1	0	0	1	0	1	1	0	0	1	1	0	1	1	1	0	0	0	1	0	0	0
GO:0102094	0	0	0	0	0	0	1	1	0	1	0	1	1	1	0	0	0	0	0	0	0	1	0	1	0	1	0	1	0	0	1	0	1	1	0	0	1	1	0	1	1	1	0	0	0	1	0	0	0
GO:0009691	0	0	1	0	0	0	1	0	0	1	0	1	1	0	0	0	0	1	0	0	0	1	0	1	1	1	0	0	0	0	1	1	0	1	0	0	1	0	1	1	0	0	0	0	0	1	1	0	0
4.1.2.50	1	0	0	0	0	0	0	0	1	1	0	0	1	0	0	0	0	1	0	0	0	1	0	1	1	0	0	1	0	0	1	1	0	1	0	0	1	1	0	1	1	0	1	0	0	1	0	0	0
GO:0043770	0	0	0	0	0	0	1	1	0	1	0	1	1	1	0	0	0	0	0	0	0	1	0	1	0	1	0	1	0	0	1	0	1	1	0	0	1	1	0	1	1	1	0	0	0	1	0	0	0
GO:0102955	0	0	0	0	0	0	1	1	0	1	0	1	1	1	0	0	0	0	0	0	0	1	0	1	0	1	0	1	0	0	1	0	1	1	0	0	1	1	0	1	1	1	0	0	0	1	0	0	0
1.1.1.44	0	1	1	1	0	0	1	0	0	0	0	0	0	0	1	0	0	0	0	0	1	1	1	1	1	1	0	0	0	1	1	0	0	0	1	1	1	0	1	0	0	0	1	0	0	0	0	0	0
GO:0042834	0	0	0	0	0	0	0	0	0	1	1	0	1	0	0	0	0	1	0	1	0	1	0	1	1	0	0	1	0	1	1	0	0	1	0	0	1	0	0	1	1	1	1	0	0	1	0	0	0
GO:0047844	1	1	0	0	0	0	1	0	0	0	1	0	0	0	0	0	0	0	0	1	0	0	0	0	1	0	0	1	0	0	1	0	1	1	0	1	1	0	1	0	0	0	1	0	0	0	0	0	1
GO:0103045	1	0	0	0	0	0	1	0	0	1	1	0	1	0	0	0	0	0	1	0	0	0	0	0	1	1	1	0	0	0	0	1	0	0	1	1	0	1	0	0	1	0	1	0	0	1	0	0	0
GO:0004645	1	1	0	1	0	0	0	0	1	0	1	0	0	0	1	0	1	0	1	1	0	0	0	0	0	0	0	0	0	1	0	0	1	0	1	1	0	0	1	0	1	0	1	0	0	0	1	0	0
GO:0015976	1	1	0	1	0	0	1	0	0	0	1	0	0	0	1	0	0	0	1	1	0	0	0	0	1	0	0	0	0	0	0	1	0	0	1	1	0	0	1	0	1	0	1	0	0	1	0	0	0
GO:0043412	0	1	0	0	0	0	1	0	0	0	0	0	1	0	1	0	0	0	1	0	0	1	0	0	1	1	0	0	0	0	1	1	0	0	0	1	0	0	1	1	0	0	0	0	0	1	1	0	0
1.1.1.42	1	0	0	0	0	0	1	0	0	1	1	1	1	0	0	0	0	0	1	0	0	0	0	1	0	1	0	0	0	0	1	1	0	1	1	0	1	0	0	1	0	0	1	0	0	1	0	0	1
GO:0008987	1	0	0	0	0	0	0	0	1	1	0	1	1	0	0	0	0	1	0	1	0	0	0	1	0	1	0	1	0	0	1	1	1	1	1	0	1	0	0	1	0	1	1	0	0	0	1	0	0
2.5.1.54	1	1	0	0	0	0	0	0	0	1	1	1	0	0	1	0	1	0	1	0	1	0	1	0	1	1	0	0	0	0	0	1	0	0	0	1	0	0	0	0	0	0	1	0	0	1	1	0	0
2.8.1.6	1	0	0	0	0	0	0	0	1	1	1	0	1	0	0	0	0	0	0	1	0	1	0	1	1	1	0	1	0	0	1	0	1	0	1	0	1	0	0	1	0	0	0	0	0	1	0	0	0
GO:0008295	1	0	0	0	0	0	0	0	1	0	1	0	1	0	0	0	0	0	0	1	0	1	0	1	0	0	0	0	0	0	1	0	1	1	0	0	1	0	0	1	0	0	1	0	0	1	0	0	0
GO:0042732	1	0	0	0	0	0	1	0	0	0	1	0	1	0	1	0	0	0	0	0	0	1	0	1	0	0	0	0	0	0	1	0	0	1	1	1	1	0	0	1	1	0	1	0	0	0	0	0	0
GO:0009030	0	0	0	0	0	0	0	0	1	1	0	0	1	0	0	0	0	1	0	0	0	1	0	1	1	1	0	1	1	0	1	0	0	1	0	0	1	0	0	1	1	1	0	0	0	1	0	0	0
2.5.1.72	1	0	0	0	0	0	0	0	1	1	0	1	1	0	0	0	0	1	0	1	0	0	0	1	0	1	0	1	0	0	1	1	1	1	1	0	1	0	0	1	0	1	1	0	0	0	1	0	0
GO:0008108	0	1	1	1	0	0	1	0	0	0	0	0	0	0	1	0	0	0	0	1	0	0	0	0	1	1	0	0	0	1	0	1	0	0	1	1	0	0	1	0	1	0	1	0	0	0	1	0	0
GO:0008767	0	1	1	0	0	0	1	0	0	0	1	1	0	0	0	0	0	0	0	0	1	0	1	0	0	1	0	0	0	0	1	0	0	1	1	0	0	1	0	1	0	0	1	0	0	0	0	0	1
GO:0000724	0	1	1	1	0	0	1	0	1	1	0	0	0	0	1	0	1	0	0	1	0	0	0	0	1	1	0	0	0	0	0	1	0	0	1	1	0	0	1	0	0	0	1	0	0	0	0	0	0
2.7.1.50	0	0	0	0	0	0	1	0	0	1	1	1	0	0	0	0	0	0	1	1	0	1	0	0	1	1	0	0	0	0	0	0	1	0	1	0	0	0	0	0	0	0	1	0	0	0	1	0	0
GO:0009254	0	0	0	0	0	0	0	0	0	1	0	0	1	0	0	0	0	0	0	1	0	0	0	1	1	0	0	0	0	1	0	0	1	0	1	0	0	0	0	0	1	0	1	0	1	0	0	0	0
GO:0004417	0	0	0	0	0	0	1	0	0	1	1	1	0	0	0	0	0	0	1	1	0	1	0	0	1	1	0	0	0	0	0	0	1	0	1	0	0	0	0	0	0	0	1	0	0	0	1	0	0
GO:0019303	0	0	1	1	0	0	1	0	0	0	0	0	0	0	0	0	0	0	0	1	0	0	0	1	0	1	0	0	0	0	0	0	1	0	0	0	0	0	1	0	0	0	1	0	0	0	0	0	0
GO:0008901	1	0	0	0	0	0	0	0	1	0	1	1	1	0	0	0	0	0	0	1	0	1	0	1	0	0	0	1	0	0	1	0	0	0	1	0	1	1	0	0	0	0	1	0	0	1	0	0	1
3.1.3.48	1	1	1	1	0	0	1	0	0	1	0	1	0	0	1	0	0	0	0	1	0	1	0	0	0	0	0	1	0	0	1	1	0	0	1	1	1	0	1	1	1	0	1	0	0	1	1	0	0
GO:0003841	0	0	0	1	0	0	0	0	0	1	1	0	0	0	1	0	0	0	0	1	0	0	0	1	1	1	0	1	0	0	1	0	0	1	1	1	1	0	1	1	0	0	1	0	0	1	0	0	0
2.3.1.191	0	0	0	0	0	0	0	0	0	1	0	0	0	0	0	0	0	0	0	0	0	1	0	1	1	0	0	1	1	0	1	0	0	1	0	0	1	0	0	1	0	1	0	0	0	1	0	0	0
2.5.1.15	0	1	0	1	0	0	1	0	0	1	0	0	0	0	0	0	1	0	1	1	0	0	0	1	1	0	0	0	0	0	0	1	0	0	1	1	0	0	0	0	0	0	1	0	0	0	0	0	0
GO:0016861	1	0	0	0	0	0	0	0	0	0	1	1	0	0	1	0	0	0	0	0	0	1	0	1	0	0	0	0	0	0	1	0	1	0	1	1	1	1	1	1	0	0	1	0	0	0	0	0	0
GO:0008759	0	0	0	0	0	0	0	0	0	1	0	0	0	0	0	0	0	1	0	0	0	1	0	1	1	0	0	1	0	0	1	0	1	1	0	0	1	0	0	1	1	1	0	0	0	1	0	0	0
2.7.4.6	0	0	0	0	0	0	0	0	1	1	0	1	1	0	1	0	0	0	1	1	0	0	0	0	1	1	0	0	0	0	1	1	1	0	0	0	1	1	1	0	1	0	0	0	0	1	0	0	0
GO:0008973	0	1	0	0	0	0	0	0	0	0	1	0	0	0	0	0	0	0	0	1	0	0	0	0	0	0	0	0	0	0	0	1	1	0	1	1	0	0	1	0	0	0	1	0	0	0	1	0	0
3.5.1.108	0	0	0	0	0	0	0	0	0	1	0	0	0	0	0	0	0	1	0	0	0	1	0	1	1	0	0	1	0	0	1	0	1	1	0	0	1	0	0	1	1	1	0	0	0	1	0	0	0
4.2.1.2	1	0	0	1	0	0	1	1	0	1	0	0	0	1	0	0	0	0	0	0	0	0	0	1	0	0	0	1	1	0	1	0	0	1	0	0	1	0	0	1	1	1	0	0	0	0	1	0	1
GO:0008676	0	0	0	0	0	0	0	0	0	1	0	0	1	0	0	0	0	1	0	0	0	1	0	1	1	0	0	0	0	0	1	0	1	1	0	0	1	0	0	0	1	0	1	0	0	1	0	0	0
2.5.1.55	0	0	0	0	0	0	0	0	0	1	0	0	1	0	0	0	0	1	0	0	0	1	0	1	1	0	0	0	0	0	1	0	1	1	0	0	1	0	0	0	1	0	1	0	0	1	0	0	0
GO:0032217	0	1	1	1	0	0	1	0	0	0	1	1	0	0	1	0	0	0	0	1	0	0	0	0	0	0	0	0	0	1	0	1	0	0	1	1	0	1	1	0	0	0	1	0	0	0	1	0	0
2.3.1.286	1	0	0	0	0	0	0	0	0	0	1	0	0	0	0	0	0	0	0	1	0	1	0	1	1	1	0	1	0	1	1	0	0	0	0	1	1	0	0	1	0	1	0	0	0	0	1	0	1
1.97.1.4	1	0	0	0	0	0	0	0	0	0	1	0	0	0	0	0	0	0	0	1	0	0	0	1	1	0	0	0	0	0	1	1	0	1	1	0	1	0	1	1	0	0	1	0	0	0	1	0	0
6.3.4.20	1	0	0	0	0	0	0	0	1	1	0	0	1	0	0	0	0	1	0	0	0	1	0	1	1	0	0	1	0	0	1	0	1	1	0	0	1	0	0	1	0	0	0	0	0	1	0	0	0
2.8.4.4	0	0	0	0	0	0	0	1	0	1	1	0	1	1	0	0	0	1	0	0	0	1	0	1	1	1	1	0	1	0	0	0	1	1	0	0	1	1	0	1	1	1	0	0	0	1	0	0	0
GO:0015420	1	0	0	0	0	0	1	0	1	1	1	0	1	0	0	0	0	0	0	1	0	1	0	1	0	1	0	1	0	1	1	0	1	1	1	1	0	0	0	0	0	1	1	0	0	0	0	0	0
1.1.1.95	1	0	0	0	0	0	1	0	1	0	1	1	0	0	0	0	0	0	1	0	0	0	0	0	1	0	0	0	0	0	0	1	0	0	1	1	0	0	1	0	1	0	1	0	0	1	0	0	0
GO:0008677	0	0	0	1	0	0	1	0	0	1	1	1	0	0	1	0	0	0	0	1	0	0	0	1	0	1	0	1	0	0	1	1	0	1	1	0	1	0	1	1	0	0	1	0	0	0	0	0	0
2.7.7.12	0	1	1	1	0	0	1	0	0	0	0	0	0	0	1	0	0	0	0	1	0	0	0	0	1	0	0	0	0	0	0	1	0	0	1	1	0	0	1	0	1	0	1	0	0	0	1	0	0
GO:0050048	1	1	0	1	0	0	1	0	1	1	0	1	1	0	1	0	0	0	0	1	0	0	0	1	1	1	0	1	0	0	0	0	0	1	0	1	0	1	1	1	0	0	0	0	0	1	1	0	0
GO:0016655	0	0	0	0	0	0	0	0	0	1	0	0	0	0	0	0	0	1	0	1	0	1	0	1	1	1	0	1	1	0	1	0	1	1	0	0	1	0	1	1	1	1	0	0	0	1	0	0	0
GO:0043171	0	1	0	0	0	0	0	1	0	0	0	0	0	1	1	0	1	1	0	1	0	1	0	1	0	0	0	1	1	1	1	1	1	1	0	1	1	0	1	1	0	1	1	0	0	0	0	0	0
GO:2001059	1	1	1	1	0	0	1	0	0	0	1	0	0	0	1	0	1	0	0	1	0	0	0	0	0	0	0	0	0	1	0	1	1	0	1	1	0	0	1	0	1	0	1	0	0	0	1	0	0
GO:0070497	1	0	0	0	0	0	0	0	1	1	0	0	1	0	0	0	0	1	0	0	0	1	0	1	1	0	0	1	0	0	1	1	0	1	0	0	1	1	0	1	1	0	1	0	0	1	0	0	0
1.8.1.4	0	1	0	0	0	0	1	0	0	1	0	0	1	0	0	0	1	0	0	0	0	0	0	0	1	1	0	1	1	0	1	1	0	1	0	1	1	0	1	1	0	0	0	0	0	0	0	0	0
GO:0008883	0	0	0	0	0	0	1	0	1	0	0	1	1	0	0	0	0	0	1	1	0	0	0	0	1	1	0	0	0	0	0	0	1	0	0	1	0	0	0	0	1	0	0	0	0	1	0	0	0
3.2.2.n1	0	0	1	0	0	0	1	0	0	1	0	1	1	0	0	0	0	1	0	0	0	1	0	1	1	1	0	0	0	0	1	1	0	1	0	0	1	0	1	1	0	0	0	0	0	1	1	0	0
2.7.4.16	0	0	0	0	0	0	0	0	1	1	0	0	1	0	0	0	0	1	0	0	0	1	0	1	1	1	0	1	0	0	1	0	0	1	0	0	1	0	0	1	1	1	0	0	0	1	0	0	0
1.2.1.70	0	0	0	0	0	0	1	0	1	0	0	0	1	0	0	0	0	0	1	1	0	0	0	0	1	1	0	0	0	0	0	0	1	0	0	1	0	0	0	0	1	0	0	0	0	1	0	0	0
GO:0043094	0	1	0	0	0	0	0	0	0	0	1	0	0	0	0	0	0	0	0	1	0	0	0	0	0	0	0	0	0	0	0	1	1	0	1	1	0	0	1	0	0	0	1	0	0	0	1	0	0
GO:0006476	1	0	0	0	0	0	0	0	0	0	1	0	0	0	0	0	0	0	0	1	0	1	0	1	1	1	0	1	0	1	1	0	0	0	0	1	1	0	0	1	0	1	0	0	0	0	1	0	1
GO:0004352	1	1	0	0	0	0	1	0	0	0	1	0	0	0	1	0	0	0	1	1	0	0	0	0	0	0	0	0	0	1	0	1	0	0	1	1	0	0	1	0	0	0	1	0	1	0	1	0	1
GO:0019752	0	0	0	0	0	0	1	0	1	0	1	0	0	0	0	0	0	1	1	0	0	1	0	1	1	1	0	0	0	0	1	0	0	0	0	0	1	0	1	0	1	0	0	0	0	1	0	0	0
GO:0019354	0	0	0	0	0	0	1	0	1	0	0	0	1	0	0	0	0	0	0	1	0	0	0	0	0	1	0	0	0	1	0	0	1	0	1	1	0	0	0	0	1	0	1	0	0	0	0	0	0
GO:0004563	0	0	0	0	0	0	0	0	0	1	0	0	0	0	1	0	0	0	0	1	0	0	0	1	1	0	0	1	0	0	1	0	1	0	1	1	1	0	1	1	1	1	0	0	0	0	0	0	0
1.1.1.169	0	0	0	1	0	0	1	0	0	1	1	1	0	0	1	0	0	0	0	1	0	0	0	1	0	1	0	1	0	0	1	1	0	1	1	0	1	0	1	1	0	0	1	0	0	0	0	0	0
GO:0034979	1	0	0	0	0	0	0	0	0	0	1	0	0	0	0	0	0	0	0	1	0	1	0	1	1	1	0	1	0	1	1	0	0	0	0	1	1	0	0	1	0	1	0	0	0	0	1	0	1
GO:0004459	1	1	0	0	0	0	0	0	1	0	1	0	0	0	1	0	0	0	0	1	0	0	0	0	0	1	1	0	0	0	0	1	0	0	0	1	0	0	1	0	0	0	1	0	0	0	1	0	0
GO:0004638	0	1	0	1	0	0	1	0	0	0	0	0	0	0	1	0	1	0	0	0	0	0	0	0	1	1	0	0	0	0	0	1	0	0	0	1	0	0	1	0	1	0	0	0	0	0	0	0	0
GO:0032324	0	0	0	0	0	0	1	0	1	1	0	1	1	0	0	0	0	0	0	1	0	0	0	0	1	1	0	0	0	0	0	0	0	0	1	0	0	0	0	0	0	0	1	0	0	1	1	0	0
GO:0016840	1	0	0	0	0	0	0	0	1	1	0	0	1	0	0	0	0	1	0	0	0	1	0	1	1	0	0	1	0	0	1	0	0	1	0	0	1	0	0	1	0	0	0	0	0	1	0	0	0
GO:0008202	1	0	0	0	0	1	0	0	0	0	1	1	0	0	0	0	0	0	1	1	0	1	0	1	0	1	1	0	0	1	1	0	0	0	1	0	0	0	0	1	0	0	1	0	1	0	0	1	0
GO:0033232	0	1	1	1	0	0	1	0	0	0	0	0	1	0	0	0	0	0	0	0	0	0	0	0	0	1	0	0	0	1	0	1	0	0	0	0	0	0	1	0	0	0	1	0	0	1	1	0	0
GO:0008774	1	1	0	1	0	0	1	0	0	0	1	0	0	0	1	0	0	0	0	1	0	0	0	0	1	1	0	1	0	0	0	1	1	0	1	1	0	0	1	0	0	0	1	0	0	0	0	0	0
GO:0047151	1	1	0	1	0	0	0	0	0	0	0	1	1	0	1	0	0	0	0	0	0	0	0	0	0	0	1	0	0	0	0	1	0	0	0	1	0	0	1	0	1	0	0	0	0	0	1	0	1
GO:0015969	0	0	0	0	0	0	0	1	0	1	0	1	1	1	0	0	0	1	0	0	1	1	1	1	1	0	0	1	1	0	1	0	0	1	0	0	1	0	0	1	1	1	0	0	0	1	0	0	0
GO:0036376	1	0	0	0	0	0	0	0	0	0	1	1	1	0	0	0	0	0	0	0	0	1	0	1	1	0	0	1	0	0	1	0	0	0	1	0	1	0	0	1	0	1	1	0	0	0	0	0	0
1.3.1.9	0	0	0	1	0	0	0	0	0	1	0	0	1	0	0	0	0	0	1	0	0	1	0	1	1	1	0	0	0	0	1	0	0	1	0	0	1	0	1	1	1	1	0	0	0	1	0	0	0
GO:0009316	0	1	0	0	0	0	1	0	0	1	0	0	0	0	0	0	0	1	1	0	1	0	1	1	1	1	0	0	0	0	1	1	1	1	0	1	1	0	0	1	1	1	0	0	0	0	0	0	0
GO:0042121	1	0	0	0	0	0	0	0	0	1	1	0	1	0	0	0	0	0	0	1	0	1	0	1	0	0	1	1	0	1	1	0	0	1	1	0	1	0	0	1	0	1	1	0	1	0	0	0	0
GO:0103039	0	0	0	0	0	0	0	1	0	1	1	0	1	1	0	0	0	1	0	0	0	1	0	1	1	1	1	0	1	0	0	0	1	1	0	0	1	1	0	1	1	1	0	0	0	1	0	0	0
GO:0103117	0	0	0	0	0	0	0	0	0	1	0	0	0	0	0	0	0	1	0	0	0	1	0	1	1	0	0	1	0	0	1	0	1	1	0	0	1	0	0	1	1	1	0	0	0	1	0	0	0
3.4.11.2	0	1	1	1	0	0	1	0	0	1	0	0	0	0	1	0	1	0	1	0	1	1	1	0	1	1	0	0	0	0	1	1	0	0	0	1	0	0	0	0	0	0	0	0	0	0	0	0	0
2.7.8.-	0	0	1	1	0	0	1	0	0	1	0	0	0	0	0	0	0	0	0	0	0	1	0	1	0	1	0	0	0	0	1	0	1	1	0	0	0	0	1	1	0	1	0	0	0	0	0	0	0
2.8.4.3	0	0	0	0	0	0	0	1	0	1	0	0	0	1	0	0	0	0	1	0	0	0	0	0	1	1	1	0	0	0	0	0	1	1	0	0	1	0	0	1	1	1	1	0	0	0	0	0	0
GO:0061599	0	0	0	0	0	0	1	0	1	1	0	1	1	0	0	0	0	0	0	1	0	0	0	0	1	1	0	0	0	0	0	0	0	0	1	0	0	0	0	0	0	0	1	0	0	1	1	0	0
GO:0043165	0	0	0	0	0	0	0	0	0	1	0	0	1	0	0	0	0	1	0	0	0	1	0	1	1	0	0	1	1	0	1	0	1	1	0	0	1	0	0	1	1	1	0	0	0	1	0	0	0
GO:0009244	0	0	0	0	0	0	0	0	0	1	0	0	0	0	0	0	0	1	0	0	0	1	0	1	1	0	0	0	0	0	1	0	0	1	0	0	1	0	0	0	1	1	0	0	0	1	0	0	0
GO:0030698	1	1	0	1	0	0	0	0	0	0	0	1	1	0	1	0	0	0	0	0	0	0	0	0	0	0	1	0	0	0	0	1	0	0	0	1	0	0	1	0	1	0	0	0	0	0	1	0	1
GO:0008832	1	0	0	0	0	0	0	0	1	1	1	0	1	0	0	0	0	1	1	0	0	1	0	1	0	1	0	1	0	0	1	0	1	1	0	0	1	0	0	1	0	1	1	0	0	0	0	0	0
2.10.1.1	0	0	0	0	0	0	1	0	0	1	0	1	1	0	0	0	0	0	0	1	0	0	0	0	1	1	0	0	0	0	0	0	0	0	1	0	0	0	0	0	0	0	1	0	0	1	1	0	0
GO:0004068	1	0	0	0	0	0	0	0	1	1	0	0	1	0	0	0	0	1	0	0	0	1	0	1	0	0	0	1	0	0	1	0	1	1	0	0	1	0	1	1	0	1	0	0	0	1	0	0	0
4.1.1.65	0	0	0	0	0	0	0	0	0	1	0	0	1	0	0	0	0	0	0	1	0	1	0	1	1	0	0	1	0	0	1	0	1	1	0	0	1	0	0	1	1	1	0	0	0	1	0	0	0
GO:0000270	0	0	0	0	0	0	0	0	0	1	1	0	1	0	0	0	0	0	0	0	0	1	0	1	1	0	0	1	0	0	1	0	1	1	0	0	1	0	0	1	1	1	1	0	0	1	0	0	0
2.1.1.74	1	1	0	1	0	0	0	0	0	0	0	1	1	0	1	0	0	0	0	0	0	0	0	0	0	0	1	0	0	0	0	1	0	0	0	1	0	0	1	0	1	0	0	0	0	0	1	0	1
5.4.2.7	0	1	0	0	0	0	0	0	0	0	0	0	0	0	0	0	0	0	0	1	0	0	0	0	0	0	0	0	0	0	0	1	1	0	1	1	0	0	1	0	0	0	1	0	0	0	0	0	0
GO:0004047	0	0	0	0	0	0	0	1	0	0	0	0	1	1	0	0	0	0	0	0	0	1	0	1	0	1	0	1	1	0	1	0	1	1	0	0	1	0	0	1	1	1	1	0	0	0	0	0	0
5.4.99.5	1	0	0	0	0	0	0	0	1	1	1	1	1	0	0	0	0	0	0	0	0	0	0	0	1	0	1	0	0	0	0	0	0	0	1	0	0	0	0	0	0	0	1	0	0	1	1	0	0
GO:0016437	0	1	1	1	0	0	1	0	1	1	0	0	0	0	1	0	1	0	0	0	0	0	0	0	1	0	0	1	0	0	0	1	1	0	0	1	0	0	1	1	0	0	0	0	0	0	0	0	0
1.1.1.399	1	0	0	0	0	0	1	0	0	0	1	1	0	0	0	0	0	0	1	0	0	0	0	0	1	0	0	0	0	0	0	1	0	0	1	1	0	0	1	0	1	0	1	0	0	1	0	0	0
GO:0042823	0	0	0	0	0	0	0	0	1	1	0	1	1	0	0	0	1	0	0	0	0	1	0	0	0	1	0	0	0	0	0	1	1	1	1	0	0	0	0	1	1	0	0	0	0	1	0	0	0
GO:0009022	0	0	0	0	0	0	0	0	0	1	0	1	0	0	0	0	0	0	1	1	1	0	1	0	1	1	0	0	0	1	0	0	1	0	0	0	0	0	1	0	1	0	0	0	1	0	0	0	0
GO:0016631	0	0	0	1	0	0	0	0	0	1	0	0	1	0	1	0	0	0	1	0	0	1	0	1	1	1	0	0	0	0	1	0	0	1	0	1	1	0	1	1	1	1	0	0	0	1	0	0	0
4.1.1.11	1	0	0	0	0	0	0	0	1	1	0	0	1	0	0	0	0	1	0	0	0	1	0	1	0	0	0	1	0	0	1	0	1	1	0	0	1	0	1	1	0	1	0	0	0	1	0	0	0
3.5.1.1	0	0	0	1	0	0	0	0	0	0	1	0	0	0	0	0	0	0	0	0	0	1	0	1	0	0	0	1	0	0	1	0	0	1	0	0	1	0	0	1	1	1	1	0	0	0	0	0	0
GO:0016154	1	1	0	1	0	0	0	0	0	0	1	0	0	0	1	0	1	0	1	1	0	0	0	0	0	0	0	0	0	1	0	0	1	0	0	1	0	0	1	0	1	0	1	0	0	0	0	0	0
GO:0034257	0	1	0	1	0	0	1	0	0	1	0	0	0	0	0	0	0	1	1	1	0	0	0	1	1	0	0	0	0	0	1	1	0	1	0	1	1	0	1	0	0	0	1	0	0	0	0	0	0
GO:0006646	0	0	0	0	0	0	0	0	0	1	0	0	1	0	0	0	0	0	0	1	0	1	0	1	1	0	0	1	0	0	1	0	1	1	0	0	1	0	0	1	1	1	0	0	0	1	0	0	0
GO:0018339	0	0	0	0	0	0	0	0	0	1	1	0	1	0	0	0	0	1	0	0	0	1	0	1	1	1	1	0	1	0	0	0	1	1	0	0	1	1	0	1	1	1	0	0	0	1	0	0	0
GO:0006206	1	1	0	1	0	0	0	0	1	0	1	0	0	0	1	0	1	0	1	1	0	0	0	0	0	0	0	0	0	1	0	0	1	0	0	1	0	0	1	0	1	0	1	0	0	0	0	0	0
6.3.4.18	0	1	0	1	0	0	1	0	0	0	0	0	0	0	1	0	1	0	0	0	0	0	0	0	1	1	0	0	0	0	0	1	0	0	0	1	0	0	1	0	1	0	0	0	0	0	0	0	0
GO:0019008	0	0	0	0	0	0	1	0	1	1	0	1	1	0	0	0	0	0	0	1	0	0	0	0	1	0	0	0	0	0	0	0	1	0	1	0	0	0	0	0	1	0	1	0	0	1	1	0	0
2.7.7.56	0	0	0	0	0	0	0	0	0	1	0	1	0	0	0	0	0	0	1	1	1	0	1	0	1	1	0	0	0	1	0	0	0	0	0	0	0	0	1	0	1	0	0	0	1	0	0	0	0
2.1.2.10	0	0	0	0	0	0	0	1	0	0	0	0	1	1	0	0	0	0	0	0	0	1	0	1	0	1	0	1	1	0	1	0	1	1	0	0	1	0	0	1	1	1	1	0	0	0	0	0	0
GO:0006796	1	0	0	0	0	0	0	0	0	1	0	0	0	0	0	0	0	1	1	1	1	1	1	0	1	1	0	0	0	0	0	0	0	0	0	0	0	0	0	0	1	0	0	0	0	1	1	0	0
4.3.99.3	1	0	0	0	0	0	0	0	1	1	0	0	1	0	0	0	0	1	0	0	0	1	0	1	1	0	0	1	0	0	1	0	0	1	0	0	1	0	0	1	0	0	0	0	0	1	0	0	0
GO:0051213	1	0	0	0	0	0	1	0	0	1	0	0	1	0	0	0	0	0	0	0	0	1	0	1	0	1	0	1	0	0	0	0	0	0	1	1	0	0	1	1	0	0	1	0	0	1	0	0	0
3.1.3.-	0	0	0	0	0	0	1	0	1	1	1	0	0	0	1	0	0	0	0	0	0	0	0	1	1	0	0	0	0	0	0	1	1	0	1	0	0	0	0	0	0	0	1	0	0	0	0	0	0
GO:0016297	0	0	1	1	0	0	1	0	0	0	1	0	0	0	0	0	0	0	0	1	0	0	0	1	0	0	0	0	0	0	1	0	0	1	1	1	1	0	0	1	0	1	1	0	0	0	0	0	0
GO:0009035	1	0	0	1	0	0	1	0	1	0	1	1	1	0	1	0	0	0	0	0	0	0	0	0	1	0	0	0	0	0	1	0	0	1	0	0	1	0	1	1	0	0	1	0	0	0	1	0	0
3.2.1.22	0	0	0	0	0	0	1	0	0	0	0	0	0	0	0	0	0	0	0	1	0	0	0	1	0	0	0	1	0	0	1	1	0	1	1	1	1	0	1	1	0	1	1	0	0	0	0	0	0
GO:0006725	0	1	1	1	0	0	1	0	0	1	0	0	0	0	1	0	0	0	1	0	0	0	0	0	0	1	0	0	0	0	0	1	1	0	1	1	0	0	1	1	0	0	1	0	0	0	0	0	0
2.5.1.17	0	0	0	1	0	0	1	0	0	0	0	0	1	0	0	0	0	1	0	1	0	1	0	1	0	1	0	1	0	0	1	0	0	1	0	1	1	0	0	1	0	1	0	0	0	0	0	0	0
GO:0009347	0	0	0	0	0	0	0	0	1	0	1	0	0	0	0	0	0	1	0	0	1	1	1	1	0	0	0	1	0	0	1	0	1	1	0	0	1	0	0	1	0	1	1	0	0	0	0	0	0
GO:0030388	1	0	0	0	0	0	1	0	0	0	1	0	1	0	1	0	0	0	0	0	0	1	0	1	0	0	0	0	0	1	1	1	0	1	0	1	1	0	0	1	0	0	0	0	1	0	1	0	0
GO:0051604	0	0	0	0	0	0	0	0	1	0	1	1	1	0	0	0	0	0	0	0	0	0	0	0	1	0	0	0	0	1	0	0	0	0	1	0	0	1	0	0	0	0	1	0	0	1	1	0	0
GO:0008253	0	0	0	0	0	0	1	0	0	1	1	0	0	0	0	0	0	1	0	1	0	0	0	0	1	0	0	1	0	0	1	1	0	0	1	0	1	0	1	0	0	1	1	0	1	0	1	0	0
1.16.3.2	0	0	0	0	0	0	0	0	0	0	0	1	0	0	0	0	0	1	0	1	0	1	0	1	1	0	0	1	0	0	1	0	0	1	0	0	1	0	0	1	0	1	1	0	0	0	1	0	0
GO:0032508	0	0	0	0	0	0	0	0	1	1	1	1	1	0	0	0	0	1	0	0	0	1	0	1	1	1	1	1	0	0	0	0	0	0	0	0	1	0	0	1	0	0	0	0	1	0	0	0	0
2.7.7.38	0	0	0	0	0	0	0	0	0	1	0	0	0	0	0	0	0	1	0	0	0	1	0	1	1	0	0	0	0	0	1	0	1	1	0	0	1	0	0	0	0	0	0	0	0	0	0	0	0
GO:0004375	0	0	0	0	0	0	0	0	0	0	0	0	1	0	0	0	0	0	1	0	0	1	0	1	0	1	0	1	0	0	1	0	1	1	0	0	1	0	0	1	0	1	1	0	0	0	0	0	0
1.4.4.2	0	0	0	0	0	0	0	0	0	0	0	0	1	0	0	0	0	0	1	0	0	1	0	1	0	1	0	1	0	0	1	0	1	1	0	0	1	0	0	1	0	1	1	0	0	0	0	0	0
GO:0004520	0	0	0	1	0	0	1	0	1	1	0	0	1	0	1	0	0	0	0	0	0	0	0	0	0	0	0	1	0	0	1	1	0	1	0	0	0	0	0	0	0	0	1	0	0	0	1	0	0
4.2.3.3	0	0	0	0	0	0	0	0	0	0	1	0	0	0	0	0	0	0	0	1	0	1	0	1	1	0	0	0	1	0	1	0	1	0	1	0	1	0	1	0	0	0	1	0	0	0	0	0	0
GO:0006523	1	0	0	0	0	0	0	0	0	1	0	0	1	0	0	0	0	1	0	0	0	1	0	1	0	0	0	1	0	0	1	0	1	1	0	0	1	0	1	1	0	1	0	0	0	1	0	0	0
GO:0008271	1	0	0	0	0	0	0	0	0	1	1	1	1	0	0	0	0	0	0	1	0	1	0	1	0	0	0	1	0	0	1	1	0	0	0	0	1	0	1	1	0	1	1	0	0	0	1	0	0
2.8.1.10	1	0	0	0	0	0	0	0	0	1	0	0	1	0	0	0	0	0	0	1	0	0	0	1	0	1	0	1	0	1	1	0	1	0	0	0	1	0	0	1	1	0	0	0	0	1	0	0	0
GO:0030655	0	1	0	1	0	0	1	0	0	1	0	1	1	0	1	0	0	0	0	1	0	1	0	1	0	0	0	0	0	0	1	1	0	0	1	1	1	0	0	1	0	0	1	0	0	0	1	0	0
GO:0008239	0	1	1	1	0	0	1	0	0	0	0	0	0	0	1	0	1	1	0	0	0	1	0	1	0	0	0	1	1	0	1	1	0	1	0	1	1	0	0	1	1	1	0	0	0	0	0	0	0
6.1.1.23	0	0	0	0	0	0	0	0	1	1	1	1	1	0	0	0	0	0	1	0	1	0	1	0	0	1	0	0	0	0	0	0	0	0	1	0	0	0	0	0	1	0	1	0	0	1	0	0	0
GO:0004853	0	0	0	0	0	0	0	0	0	0	0	0	0	0	0	0	0	1	1	0	0	0	0	0	1	1	0	0	0	0	0	1	1	0	1	1	0	0	0	0	1	0	1	0	0	1	0	0	0
GO:0036424	0	0	0	0	0	0	0	0	1	0	0	0	0	0	1	0	1	1	0	0	0	0	0	1	1	1	0	1	0	0	1	1	0	1	0	1	1	0	0	1	0	1	0	0	0	1	0	0	0
GO:0102148	0	0	0	0	0	0	0	0	0	1	0	0	0	0	1	0	0	0	0	1	0	0	0	1	1	0	0	1	0	0	1	0	1	0	1	1	1	0	1	1	0	1	0	0	0	0	0	0	0
GO:0034028	0	1	0	1	0	0	1	0	0	0	0	0	0	0	1	0	1	0	0	0	0	0	0	0	1	1	0	0	0	0	0	1	0	0	0	1	0	0	1	0	1	0	0	0	0	0	0	0	0
GO:0008939	1	0	0	0	0	0	1	0	1	0	1	0	1	0	0	0	0	0	0	1	0	1	0	1	0	1	0	1	0	1	1	0	1	1	1	1	0	0	0	0	0	1	1	0	0	0	0	0	0
GO:0007165	1	0	0	0	0	0	0	0	1	1	1	0	1	0	0	0	0	1	0	0	0	1	0	1	0	0	0	0	0	0	1	0	0	0	1	0	1	0	0	0	0	0	1	0	0	0	0	0	0
GO:0016992	0	0	0	0	0	0	0	0	0	1	0	0	0	0	0	0	0	1	0	0	0	1	0	1	1	1	0	1	0	0	1	0	1	0	0	0	1	0	0	1	1	1	0	0	0	0	0	0	0
2.8.1.8	0	0	0	0	0	0	0	0	0	1	0	0	0	0	0	0	0	1	0	0	0	1	0	1	1	1	0	1	0	0	1	0	1	0	0	0	1	0	0	1	1	1	0	0	0	0	0	0	0
GO:0004353	0	0	0	0	0	0	0	0	0	1	0	1	1	0	0	0	0	1	0	0	0	1	0	1	0	1	0	1	1	0	1	0	0	1	0	0	1	1	0	1	1	1	0	0	0	0	0	0	0
6.3.1.5	1	1	1	1	0	0	1	0	1	0	0	1	0	0	1	0	0	0	1	0	0	0	0	0	0	0	0	0	0	1	0	1	1	0	0	1	0	0	1	0	0	0	0	0	0	1	0	0	0
2.4.99.12	0	0	0	0	0	0	0	0	0	1	0	0	0	0	0	0	0	1	0	0	0	1	0	1	1	0	0	0	0	0	1	0	0	1	0	0	1	0	0	0	1	1	0	0	0	1	0	0	0
6.3.5.13	1	1	1	1	0	0	1	0	0	0	0	1	0	0	1	0	1	0	0	1	1	0	1	0	0	1	0	0	0	0	0	1	0	0	1	1	0	1	1	0	0	0	0	0	1	0	1	0	0
GO:0006525	0	1	0	1	0	0	0	0	0	0	1	1	0	0	1	0	0	0	0	1	0	1	0	0	1	0	0	0	0	0	0	0	0	0	1	1	0	0	1	0	0	0	1	0	1	0	0	0	0
1.11.1.26	0	0	0	0	0	0	1	0	0	1	0	1	0	0	1	0	0	0	0	1	0	1	0	1	0	1	0	1	0	0	1	0	0	1	0	0	0	0	1	0	0	0	1	0	0	0	0	0	0
3.2.1.52	0	0	0	0	0	0	0	0	0	1	0	0	0	0	1	0	0	0	0	1	0	0	0	1	1	0	0	0	0	0	1	0	1	0	1	1	1	0	1	0	1	1	0	0	0	0	0	0	0
GO:0006783	0	0	0	0	0	0	1	0	1	0	0	1	1	0	1	0	0	1	1	0	0	0	0	0	1	1	0	1	0	0	0	0	1	0	0	1	0	1	0	0	1	0	0	0	0	1	0	0	0
GO:0033468	0	0	0	0	0	0	0	0	0	1	0	0	0	0	0	0	0	1	0	0	0	1	0	1	1	0	0	0	0	0	1	0	1	1	0	0	1	0	0	0	0	0	0	0	0	0	0	0	0
GO:0052692	0	0	0	0	0	0	1	0	0	0	0	0	0	0	0	0	0	1	0	1	0	0	0	1	0	0	0	1	0	0	1	1	0	1	1	1	1	0	1	1	0	1	1	0	0	0	0	0	0
1.3.1.76	0	0	0	0	0	0	1	0	1	0	0	0	1	0	0	0	0	0	0	1	0	0	0	0	0	1	0	0	0	1	0	0	1	0	1	1	0	0	0	0	1	0	1	0	0	0	0	0	0
GO:0004672	1	0	0	1	0	0	0	0	1	0	1	1	0	0	1	0	0	0	0	1	0	0	0	0	0	1	0	0	0	1	1	0	1	1	0	0	0	0	0	0	0	0	1	0	0	0	0	0	0
GO:0043115	0	0	0	0	0	0	1	0	1	0	0	0	1	0	0	0	0	0	0	1	0	0	0	0	0	1	0	0	0	1	0	0	1	0	1	1	0	0	0	0	1	0	1	0	0	0	0	0	0
GO:0016075	0	0	0	0	0	0	0	0	0	1	0	1	0	0	0	0	0	0	1	1	0	0	0	0	1	1	0	0	0	1	0	0	1	0	0	0	0	0	1	0	1	0	0	0	1	0	0	0	0
4.6.1.17	0	0	0	0	0	0	1	0	1	1	0	1	1	0	0	0	0	0	0	1	0	0	0	0	1	1	0	0	0	0	0	0	1	0	0	0	0	0	0	0	1	0	1	0	0	1	1	0	0
GO:0043822	0	1	1	1	0	0	1	0	0	0	0	0	0	0	1	0	0	0	0	1	0	0	0	0	0	0	0	0	0	1	0	1	0	0	0	1	0	0	1	0	0	0	0	0	0	0	1	0	0
3.1.21.3	1	0	0	1	0	0	1	0	1	0	1	1	1	0	1	0	0	0	0	0	0	0	0	0	1	0	0	0	0	0	1	0	0	0	0	0	1	0	1	1	0	0	1	0	0	0	1	0	0
2.7.8.26	1	0	0	0	0	0	1	0	1	0	1	0	1	0	0	0	0	0	0	1	0	1	0	1	0	1	0	1	0	1	1	0	1	1	0	1	0	0	0	0	0	1	1	0	0	0	0	0	0
GO:0001680	0	1	1	1	0	0	1	0	1	1	0	0	0	0	1	0	1	0	0	0	0	0	0	0	1	0	0	0	0	0	0	1	1	0	0	1	0	0	0	0	0	0	0	0	0	0	0	0	0
GO:0051073	1	0	0	0	0	0	1	0	1	0	1	0	1	0	0	0	0	0	0	1	0	1	0	1	0	1	0	1	0	1	1	0	1	1	0	1	0	0	0	0	0	1	1	0	0	0	0	0	0
GO:0008818	1	0	0	0	0	0	1	0	1	0	1	0	1	0	0	0	0	0	0	1	0	1	0	1	0	1	0	1	0	1	1	0	1	1	0	1	0	0	0	0	0	1	1	0	0	0	0	0	0
GO:0015689	0	0	0	0	0	0	0	0	0	1	0	1	1	0	0	0	0	0	0	1	0	0	0	0	1	0	0	0	0	0	0	0	0	0	1	0	0	0	0	0	1	0	1	0	0	1	1	0	0
GO:0004141	1	0	0	0	0	0	0	0	1	1	0	0	1	0	0	0	0	0	0	1	0	1	0	1	1	0	0	1	0	0	1	0	0	0	0	0	1	0	0	1	0	1	0	0	0	1	0	0	0
GO:0004340	1	1	1	0	0	0	1	0	0	1	1	0	1	0	1	0	0	0	0	0	0	0	0	1	0	0	0	1	0	0	0	1	1	1	0	1	0	0	1	1	1	0	0	0	0	0	1	0	0
GO:0004721	1	0	1	0	0	0	1	0	0	1	0	1	0	0	0	0	0	0	0	1	0	1	0	1	0	0	0	0	0	0	0	0	1	0	0	0	1	0	0	0	0	1	0	0	0	0	0	0	0
GO:0005337	0	0	1	0	0	0	1	0	0	0	0	0	0	0	0	0	0	0	0	1	0	0	0	1	1	0	0	0	0	0	1	0	0	1	0	0	1	0	1	1	1	1	1	0	0	0	0	0	0
GO:1901566	1	0	0	0	0	0	1	0	0	0	0	0	1	0	0	0	0	1	0	1	0	1	0	0	0	0	0	1	0	1	1	0	0	0	1	0	1	0	0	1	1	0	1	0	0	0	1	0	0
2.7.1.144	1	1	1	1	0	0	1	0	0	0	1	0	0	0	1	0	1	0	0	1	0	0	0	0	0	0	0	0	0	1	0	1	0	0	1	1	0	0	1	0	0	0	1	0	0	0	1	0	0
GO:0140282	1	1	1	1	0	0	1	0	0	0	0	1	0	0	1	0	1	0	0	1	0	0	0	0	0	1	0	0	0	0	0	1	0	0	1	1	0	1	1	0	0	0	0	0	1	0	1	0	0
GO:0009024	1	1	1	1	0	0	1	0	0	0	1	0	0	0	1	0	1	0	0	1	0	0	0	0	0	0	0	0	0	1	0	1	0	0	1	1	0	0	1	0	1	0	1	0	0	0	1	0	0
2.1.1.37	1	0	0	0	0	0	0	0	1	0	1	1	0	0	0	0	0	0	0	0	0	1	0	1	0	1	0	0	0	0	1	0	0	1	0	1	0	0	1	1	0	0	0	0	0	1	0	0	0
GO:0008933	0	0	0	0	0	0	0	0	0	1	1	0	0	0	0	0	0	0	0	0	0	1	0	1	1	0	0	1	0	0	1	0	1	1	0	0	1	0	0	1	1	1	1	0	0	1	0	0	0
GO:0005980	0	0	0	0	0	0	0	1	0	1	0	0	1	1	0	0	0	0	0	1	0	1	0	1	1	1	0	1	1	0	1	0	1	1	0	0	1	0	0	1	0	1	0	0	0	0	0	0	0
GO:0003995	0	0	0	0	0	0	0	0	0	0	0	0	0	0	0	0	0	0	0	1	0	1	0	1	0	0	0	0	0	1	1	0	1	0	0	0	1	0	0	0	0	0	1	0	1	0	1	0	0
GO:0033179	1	0	0	0	0	0	0	0	1	0	0	0	0	0	1	0	0	0	0	1	0	1	0	1	0	0	0	1	0	0	1	0	0	0	1	1	1	0	1	0	0	1	1	0	0	0	0	0	1
GO:0048472	1	0	0	0	0	0	1	0	1	1	1	0	1	0	0	0	0	0	0	1	0	1	0	1	0	1	0	1	0	1	1	0	0	1	1	1	0	0	0	0	0	1	1	0	0	0	0	0	0
GO:1904680	0	0	1	1	0	0	1	0	0	0	0	0	0	0	0	0	0	0	0	1	0	1	0	1	0	0	0	1	1	0	1	1	0	1	0	0	1	0	1	1	0	1	0	0	0	1	0	0	0
GO:0006885	0	0	0	0	0	0	0	0	0	0	0	1	0	0	0	0	0	0	0	0	0	1	0	1	1	1	0	1	1	0	1	0	0	0	0	0	1	1	0	1	0	0	0	0	0	1	0	0	0
6.3.3.3	1	0	0	0	0	0	0	0	1	1	0	0	1	0	0	0	0	0	0	1	0	1	0	1	1	0	0	1	0	0	1	0	0	0	0	0	1	0	0	1	0	1	0	0	0	1	0	0	0
GO:0004298	0	0	1	1	0	0	1	0	1	1	0	0	1	0	0	0	0	0	0	0	0	0	0	0	1	1	0	0	0	0	0	0	1	0	0	0	0	0	1	0	0	0	0	0	0	1	0	0	0
GO:0102039	0	0	0	0	0	0	1	0	0	1	0	1	0	0	1	0	0	0	0	1	0	1	0	1	0	1	0	1	0	0	1	0	0	1	0	0	0	0	1	0	0	0	1	0	0	0	0	0	0
GO:0016627	0	0	0	0	0	0	1	0	0	1	0	1	0	0	0	0	0	0	1	0	0	0	0	0	0	1	0	1	0	0	0	0	0	1	1	1	0	0	0	0	1	0	1	0	0	1	0	0	0
2.7.7.62	1	0	0	0	0	0	1	0	1	0	1	0	1	0	0	0	0	0	0	1	0	1	0	1	0	1	0	1	0	1	1	0	0	1	1	1	0	0	0	0	0	1	1	0	0	0	0	0	0
GO:0042286	0	0	0	0	0	0	1	0	1	0	0	0	1	0	0	0	0	0	1	1	0	0	0	0	1	1	0	0	0	0	0	0	1	0	1	1	0	0	0	0	0	0	0	0	0	1	0	0	0
GO:0052928	0	1	1	1	0	0	1	0	1	1	0	0	0	0	1	0	1	0	0	0	0	0	0	0	1	0	0	1	0	0	0	1	1	0	0	1	0	0	1	1	0	0	0	0	0	0	0	0	0
GO:0052927	0	1	1	1	0	0	1	0	1	1	0	0	0	0	1	0	1	0	0	0	0	0	0	0	1	0	0	1	0	0	0	1	1	0	0	1	0	0	1	1	0	0	0	0	0	0	0	0	0
GO:0019679	0	0	0	0	0	0	0	0	0	1	0	0	0	0	0	0	0	0	1	0	0	1	0	1	0	1	0	1	1	0	1	0	0	0	0	0	1	0	0	1	0	1	0	0	0	0	0	0	0
GO:0052929	0	1	1	1	0	0	1	0	1	1	0	0	0	0	1	0	1	0	0	0	0	0	0	0	1	0	0	1	0	0	0	1	1	0	0	1	0	0	1	1	0	0	0	0	0	0	0	0	0
GO:0008959	0	0	0	1	0	0	0	0	0	0	0	0	1	0	1	0	0	0	0	0	0	0	0	1	1	1	0	1	0	0	0	0	0	1	0	1	0	0	1	1	0	0	0	0	0	1	1	0	0
GO:0004851	0	0	0	0	0	0	1	0	0	0	0	0	1	0	0	0	0	0	0	1	0	0	0	0	0	1	0	0	0	1	0	0	1	0	0	1	0	0	0	0	0	0	1	0	0	0	0	0	0
GO:0005198	0	0	0	0	0	0	1	0	1	0	1	0	1	0	0	0	0	0	0	1	0	0	0	0	0	1	0	0	0	0	0	0	1	0	1	1	0	0	0	0	0	0	1	0	0	0	0	0	0
2.7.1.156	1	0	0	0	0	0	1	0	0	0	1	0	1	0	0	0	0	0	0	1	0	1	0	1	0	1	0	1	0	1	1	0	0	1	1	1	0	0	0	0	0	1	1	0	0	0	0	0	0
GO:0004357	1	1	0	0	0	0	0	0	0	1	1	1	0	0	0	0	0	0	1	1	0	0	0	0	1	0	0	0	0	0	0	1	1	0	0	1	0	1	1	0	1	0	0	0	0	0	0	0	0
GO:0061799	0	0	0	0	0	0	1	0	1	1	0	1	1	0	0	0	0	0	0	1	0	0	0	0	1	1	0	0	0	0	0	0	1	0	0	0	0	0	0	0	0	0	1	0	0	1	1	0	0
GO:0018160	0	0	0	0	0	0	0	0	1	0	0	0	1	0	0	0	0	0	0	1	0	0	0	0	1	0	0	0	0	0	0	0	1	0	1	0	0	0	0	0	0	0	0	0	0	1	0	0	0
GO:0006203	1	0	0	0	0	0	0	0	1	1	1	0	1	0	0	0	0	1	1	0	0	1	0	1	0	0	0	1	0	0	1	0	1	1	0	0	1	0	0	1	0	1	1	0	0	0	0	0	0
GO:0006066	1	1	0	1	0	0	1	0	0	0	1	0	0	0	1	0	0	0	0	1	0	0	0	0	1	0	0	0	0	0	0	1	0	0	1	1	0	0	1	0	0	0	1	0	0	0	0	0	0
GO:0016813	1	0	0	0	0	0	0	0	0	1	1	0	0	0	0	0	0	0	1	1	0	1	0	0	1	0	0	0	0	0	1	0	1	0	1	0	0	0	0	1	0	0	1	0	0	0	0	0	0
2.4.2.21	1	0	0	0	0	0	1	0	0	0	1	0	1	0	0	0	0	0	0	1	0	1	0	1	0	1	0	1	0	1	1	0	1	1	1	1	0	0	0	0	0	1	1	0	0	0	0	0	0
GO:0004452	0	0	1	1	0	0	1	0	1	0	0	0	0	0	1	0	0	1	0	0	0	0	0	1	0	0	0	0	0	0	0	1	1	0	0	1	0	0	1	0	0	0	0	0	0	0	0	0	0
GO:0016209	0	0	0	0	0	0	0	0	0	0	0	0	1	0	0	0	0	0	0	0	0	1	0	1	1	0	0	1	0	0	1	0	0	1	0	0	1	0	0	1	1	0	1	0	0	0	0	0	0
5.4.3.8	0	0	0	0	0	0	1	0	1	0	0	0	1	0	0	0	0	0	1	1	0	0	0	0	1	0	0	0	0	0	0	0	1	0	1	1	0	0	0	0	0	0	0	0	0	1	0	0	0
2.3.1.51	0	0	0	0	0	0	0	0	0	1	1	0	0	0	0	0	0	0	0	1	0	0	0	1	1	0	0	1	0	0	1	0	0	0	1	0	1	0	0	1	0	0	1	0	0	1	0	0	0
6.2.1.5	0	0	0	0	0	0	0	0	1	1	0	0	0	0	0	0	0	1	1	0	1	0	1	0	1	0	0	0	0	0	0	0	1	1	0	0	0	0	0	0	1	0	0	0	0	1	0	0	0
GO:0036440	1	0	0	0	0	0	1	0	0	0	1	1	0	0	0	0	0	1	0	0	0	0	0	1	0	0	0	0	0	0	1	1	0	1	1	1	1	1	0	1	0	0	1	0	0	0	1	0	0
GO:0042742	0	0	0	1	0	0	1	0	0	1	0	0	0	0	1	0	0	1	0	1	0	1	0	1	0	0	0	1	0	0	1	0	0	1	0	0	1	0	1	1	0	1	1	0	0	0	0	0	0
GO:0042245	0	1	1	1	0	0	1	0	1	1	0	0	0	0	1	0	1	0	0	0	0	0	0	0	1	0	0	0	0	0	0	1	1	0	0	1	0	0	0	0	0	0	0	0	0	0	0	0	0
3.1.3.3	0	0	0	0	0	0	0	0	1	0	0	0	0	0	1	0	1	1	0	0	0	0	0	1	1	0	0	1	0	0	1	1	0	1	0	1	1	0	0	1	0	1	0	0	0	1	0	0	0
GO:0022904	0	0	0	0	0	0	0	0	0	0	0	1	0	0	0	0	0	0	1	0	0	0	0	0	1	1	0	0	0	0	0	0	1	0	0	0	0	1	0	1	0	0	0	0	0	1	0	0	0
GO:0006083	0	0	0	0	0	0	0	0	0	1	0	0	0	0	0	0	0	0	1	0	0	1	0	1	0	1	0	1	1	0	1	0	0	0	0	0	1	0	0	1	0	1	0	0	0	0	0	0	0
GO:0008820	1	0	0	0	0	0	1	0	1	0	1	0	1	0	0	0	0	0	0	1	0	1	0	1	0	1	0	1	0	1	1	0	0	1	1	1	0	0	0	0	0	1	1	0	0	0	0	0	0
GO:0006091	0	0	0	0	0	0	0	1	1	1	0	0	0	1	0	0	0	0	0	0	0	0	0	1	0	0	0	1	1	0	1	0	0	1	1	0	1	0	0	1	1	1	1	0	0	0	0	0	0
4.2.3.1	0	0	0	0	0	0	1	0	1	0	0	0	0	0	0	0	0	0	1	0	0	0	0	1	1	1	0	0	0	1	1	0	0	1	0	0	1	0	0	1	0	1	0	0	0	1	1	0	0
2.7.7.27	1	1	0	0	0	0	0	0	0	1	0	0	0	0	1	0	0	0	0	1	0	0	0	0	1	1	0	0	0	0	0	0	1	0	0	1	0	0	0	0	1	0	0	0	1	0	1	0	0
GO:0047429	0	0	0	0	0	0	0	0	1	1	0	0	0	0	0	0	0	0	1	1	0	1	0	1	0	1	0	0	0	0	0	0	0	0	0	0	0	0	1	0	0	0	0	0	0	1	1	0	0
GO:0035673	0	0	0	0	0	0	0	0	0	0	0	0	0	0	0	0	0	0	0	1	0	1	0	1	1	1	0	0	0	0	1	0	0	0	0	0	1	0	0	1	1	1	1	0	0	0	0	0	0
GO:0051603	0	0	1	1	0	0	1	0	0	1	0	0	1	0	0	0	0	0	0	0	0	0	0	0	1	1	0	0	0	0	0	0	1	0	0	0	0	0	1	0	0	0	0	0	0	1	0	0	0
GO:0008804	0	1	0	1	0	0	0	0	0	0	1	1	0	0	1	0	0	0	0	1	0	1	0	0	1	0	0	0	0	0	0	0	0	0	1	1	0	0	1	0	0	0	1	0	1	0	0	0	0
GO:0043842	0	0	0	0	0	0	0	0	0	1	0	0	0	0	0	0	0	1	0	0	0	1	0	1	1	0	0	0	0	0	1	0	0	1	0	0	1	0	0	0	1	1	0	0	0	1	0	0	0
GO:0009376	0	0	1	1	0	0	1	0	0	1	0	0	1	0	0	0	0	0	0	0	0	0	0	0	1	0	0	0	0	0	0	0	1	0	0	0	0	0	1	0	1	0	0	0	0	1	0	0	0
GO:0015276	0	1	0	1	0	0	1	0	0	0	0	1	1	0	0	0	0	0	0	1	0	0	0	0	0	0	0	0	0	0	0	1	0	0	0	1	0	0	1	0	0	0	1	0	0	0	1	0	0
GO:0003886	1	0	0	0	0	0	0	0	1	0	1	1	0	0	0	0	0	0	0	0	0	1	0	1	0	1	0	0	0	0	1	0	0	1	0	1	0	0	1	1	0	0	0	0	0	1	0	0	0
GO:0003993	0	0	0	1	0	0	0	0	0	1	0	0	0	0	1	0	0	0	0	0	0	0	0	1	1	1	0	1	0	0	1	0	0	1	0	0	1	0	0	1	0	0	0	0	0	0	1	0	0
GO:0004324	0	1	1	1	0	0	1	0	0	1	0	0	1	0	1	0	1	0	0	0	0	0	0	0	0	0	0	0	0	0	0	1	0	0	0	0	0	0	1	0	0	0	0	0	0	0	0	0	0
2.1.1.107	0	0	0	0	0	0	1	0	0	0	0	0	1	0	0	0	0	0	0	1	0	0	0	0	0	1	0	0	0	1	0	0	1	0	0	1	0	0	0	0	0	0	1	0	0	0	0	0	0
1.11.1.24	0	1	0	0	0	0	0	0	1	0	0	0	1	0	0	0	0	0	1	0	0	1	0	1	1	1	0	1	0	1	1	1	0	0	0	1	1	0	0	1	0	0	0	0	0	1	0	0	0
6.3.2.2	1	0	0	0	0	0	0	0	0	0	1	1	0	0	0	0	0	0	1	1	0	0	0	0	1	0	0	0	0	0	0	1	1	0	0	1	0	1	1	0	1	0	0	0	0	0	0	0	0
GO:0016835	0	0	0	0	0	0	0	0	0	0	0	0	0	0	1	0	0	0	0	0	0	0	0	1	1	0	0	0	0	0	1	0	1	0	0	0	1	0	1	0	1	0	1	0	0	0	0	0	0
GO:0005839	0	0	1	1	0	0	1	0	1	1	0	0	1	0	0	0	0	0	0	0	0	0	0	0	1	1	0	0	0	0	0	0	1	0	0	0	0	0	1	0	0	0	0	0	0	1	0	0	0
4.1.2.13	0	0	0	0	0	0	0	0	1	1	0	0	0	0	0	0	0	0	1	0	1	0	1	0	1	1	0	1	0	0	0	0	0	0	1	0	0	0	0	0	0	0	1	0	0	1	0	0	0
GO:0106409	1	1	1	1	0	0	1	0	0	0	1	0	0	0	1	0	0	0	0	1	0	0	0	0	0	0	0	0	0	1	0	0	0	0	0	1	0	0	1	0	0	0	1	0	0	0	1	0	0
GO:0004614	0	1	0	1	0	0	0	0	0	1	0	0	1	0	0	0	0	0	1	0	1	0	1	1	0	1	0	0	0	0	0	0	0	1	0	1	0	0	1	0	1	0	0	0	0	1	1	0	0
3.1.26.8	0	1	1	1	0	0	1	0	0	0	0	0	0	0	1	0	0	0	0	1	0	0	0	0	0	0	0	0	0	1	0	1	0	0	0	1	0	0	1	0	0	0	0	0	0	0	1	0	0
GO:0008934	0	0	0	0	0	0	0	0	1	1	0	0	1	0	1	0	0	0	0	0	0	1	0	1	1	1	0	0	0	0	1	0	0	0	0	1	1	0	1	1	1	0	1	0	0	0	0	0	0
GO:0008662	1	0	1	1	0	0	1	0	0	0	1	0	0	0	1	0	0	0	0	0	0	0	0	0	1	0	0	0	0	1	0	0	0	0	1	0	0	0	1	0	0	0	1	0	0	0	1	0	0
GO:0046348	0	0	0	0	0	0	0	0	0	0	0	0	0	0	1	0	0	0	0	0	0	0	0	1	1	0	0	0	0	0	1	0	1	0	0	0	1	0	1	0	1	0	1	0	0	0	0	0	0
GO:0033819	0	0	0	0	0	0	0	0	0	1	0	0	0	0	0	0	0	1	0	0	0	1	0	1	1	1	0	1	0	0	1	0	1	0	0	0	1	0	0	1	1	1	0	0	0	0	0	0	0
2.3.1.181	0	0	0	0	0	0	0	0	0	1	0	0	0	0	0	0	0	1	0	0	0	1	0	1	1	1	0	1	0	0	1	0	1	0	0	0	1	0	0	1	1	1	0	0	0	0	0	0	0
GO:0000210	1	0	0	0	0	0	0	0	0	0	1	0	0	0	0	0	0	0	0	0	0	0	0	1	1	0	0	0	0	0	1	0	1	1	1	0	1	0	0	1	0	0	1	0	0	0	1	0	0
GO:0004775	0	0	0	0	0	0	0	0	1	1	0	0	0	0	0	0	0	1	1	0	0	0	0	0	1	0	0	0	0	0	0	0	1	1	0	0	0	0	0	0	1	0	0	0	0	1	0	0	0
GO:0015977	0	1	0	1	0	0	0	0	1	1	0	0	0	0	1	0	1	0	0	1	1	0	1	0	1	0	0	0	0	0	0	1	1	0	0	1	0	0	1	0	0	0	1	0	0	0	0	0	0
GO:0004602	0	1	0	0	0	0	1	0	0	0	0	0	0	0	1	0	0	1	0	1	0	0	0	0	0	0	0	1	0	0	0	1	0	1	0	1	1	0	1	0	1	0	0	0	0	0	0	0	0
GO:0017057	0	0	0	0	0	0	0	0	0	0	0	0	1	0	1	0	0	1	0	0	1	1	1	1	1	1	0	0	0	0	1	0	1	0	0	0	1	0	1	0	1	0	0	0	0	0	0	0	0
GO:0009014	0	0	0	0	0	0	0	0	0	1	0	0	0	0	1	0	0	0	0	0	1	0	1	1	1	1	0	0	0	0	0	0	1	0	0	1	0	0	1	0	0	0	1	0	0	1	0	0	0
GO:0006116	0	0	0	0	0	0	0	0	0	0	0	0	0	0	0	0	0	0	1	0	0	1	0	1	1	0	0	0	0	0	0	0	0	1	0	0	1	0	1	1	1	0	0	0	0	0	0	0	0
GO:0071702	0	0	0	0	0	0	0	0	0	0	1	0	1	0	0	0	0	0	0	0	0	0	0	0	1	0	0	0	0	0	0	0	0	0	1	0	0	0	1	0	0	0	1	0	1	1	1	0	0
7.1.1.-	0	0	0	0	0	0	0	0	0	1	0	0	0	0	0	0	0	0	0	0	0	1	0	1	0	1	0	0	0	0	1	0	1	1	0	0	1	0	0	1	1	0	0	0	0	1	0	0	0
GO:0016776	0	0	1	1	0	0	1	0	0	1	0	1	0	0	1	0	0	0	0	1	0	0	0	0	0	1	0	0	0	1	0	0	1	0	0	1	0	0	1	0	0	0	0	0	0	0	0	0	0
GO:0070204	0	0	0	0	0	0	1	0	0	0	0	0	1	0	0	0	0	1	1	0	0	1	0	0	1	1	0	1	0	0	1	0	1	1	0	0	1	0	0	1	0	1	0	0	0	0	1	0	0
GO:0016799	0	0	1	1	0	0	1	0	1	0	0	0	1	0	0	0	0	0	0	1	0	1	0	1	0	0	0	0	0	0	0	0	0	0	1	0	1	0	0	1	0	0	1	0	0	0	0	0	0
5.3.3.2	0	0	1	1	0	0	1	0	1	0	0	0	0	0	1	0	0	0	0	0	0	0	0	0	0	0	0	0	0	0	0	1	1	0	0	1	0	0	1	0	0	0	0	0	0	0	0	0	0
GO:0043546	0	0	0	0	0	0	1	0	1	1	0	1	1	0	0	0	0	0	0	1	0	0	0	0	1	1	0	0	0	0	0	0	1	0	0	0	0	0	0	0	1	0	1	0	0	1	0	0	0
GO:0030151	0	0	0	0	0	0	0	0	0	1	0	1	0	0	0	0	0	0	0	1	0	0	0	0	1	1	0	0	0	0	0	0	1	0	0	0	0	0	0	0	0	0	1	0	0	1	1	0	0
GO:0006108	0	0	0	0	0	0	0	0	0	0	0	0	0	0	0	0	0	0	0	0	0	0	0	1	0	1	0	1	0	0	1	0	1	1	0	0	1	0	0	1	0	1	0	0	0	0	0	0	0
GO:1990397	0	0	0	0	0	0	0	1	0	0	0	0	0	1	0	0	0	0	0	0	0	0	0	1	1	1	0	0	0	0	1	0	0	1	1	0	1	0	0	1	0	0	0	0	0	0	1	0	0
GO:0008734	1	0	0	0	0	0	0	0	0	1	0	1	1	0	0	0	0	1	0	1	0	1	0	1	1	1	0	1	0	0	1	1	0	1	0	0	1	0	0	1	0	1	1	0	0	0	1	0	0
GO:0050560	0	0	0	0	0	0	0	0	1	1	1	1	1	0	0	0	0	0	1	0	0	0	0	0	0	1	0	0	0	0	0	0	0	0	1	0	0	0	0	0	0	0	1	0	0	1	0	0	0
GO:0006213	1	1	0	1	0	0	0	0	0	0	1	0	0	0	1	0	1	0	1	1	0	0	0	0	0	0	0	0	0	1	0	0	0	0	0	1	0	0	1	0	1	0	1	0	0	0	0	0	0
GO:0000272	1	0	0	0	0	0	0	0	0	0	1	0	0	0	0	0	0	0	0	1	0	0	0	1	0	0	0	0	0	0	1	0	1	1	1	1	1	0	1	1	0	0	1	0	0	0	0	0	0
GO:0009396	0	1	0	0	0	0	0	0	0	1	0	0	1	0	0	0	1	0	0	1	0	0	0	1	0	0	0	1	1	0	1	0	0	1	0	1	1	0	0	1	0	1	0	0	0	1	0	0	0
GO:0035529	1	0	0	0	0	0	0	0	0	0	1	0	0	0	0	0	0	0	0	0	0	0	0	1	1	0	0	0	0	0	1	0	1	1	1	0	1	0	0	1	0	0	1	0	0	0	1	0	0
GO:0046428	0	0	0	0	0	0	0	0	0	0	0	0	0	0	0	0	0	0	1	0	0	1	0	1	1	1	0	1	0	0	1	0	0	1	0	0	1	0	0	1	0	1	0	0	0	0	0	0	0
GO:0003954	0	0	0	0	0	0	0	0	0	0	0	0	0	0	0	0	0	0	1	0	0	1	0	1	1	0	0	0	0	0	0	0	0	1	0	0	1	0	1	1	1	0	0	0	0	0	0	0	0
GO:0004049	1	1	0	0	0	0	0	0	1	1	1	0	0	0	1	0	0	0	0	0	0	0	0	1	1	1	0	1	0	0	0	0	0	1	0	1	0	0	0	1	0	0	0	0	0	0	0	0	0
GO:0140824	0	1	0	0	0	0	0	0	1	0	0	0	1	0	0	0	0	0	1	0	0	1	0	1	1	1	0	1	0	1	1	1	0	0	0	1	1	0	0	1	0	0	0	0	0	1	0	0	0
GO:0043531	0	0	1	1	0	0	1	0	1	1	0	1	0	0	1	0	0	0	0	1	0	0	0	0	0	1	0	0	0	1	0	0	1	0	0	1	0	0	1	0	0	0	0	0	0	0	0	0	0
2.4.2.2	1	1	0	1	0	0	0	0	0	0	1	0	0	0	1	0	1	0	0	1	0	0	0	0	0	0	0	0	0	1	0	0	1	0	0	1	0	0	1	0	0	0	1	0	0	0	0	0	0
GO:0000034	0	0	0	0	0	0	0	0	1	0	0	1	0	0	0	0	0	1	0	1	0	1	0	0	0	0	0	0	0	0	0	0	1	0	1	0	0	0	1	0	0	0	1	0	1	0	1	0	0
GO:0006146	0	0	0	0	0	0	0	0	1	0	0	1	0	0	0	0	0	1	0	1	0	1	0	0	0	0	0	0	0	0	0	0	1	0	1	0	0	0	1	0	0	0	1	0	1	0	1	0	0
3.5.4.2	0	0	0	0	0	0	0	0	1	0	0	1	0	0	0	0	0	1	0	1	0	1	0	0	0	0	0	0	0	0	0	0	1	0	1	0	0	0	1	0	0	0	1	0	1	0	1	0	0
GO:0006528	0	1	1	0	0	0	0	0	0	0	0	0	1	0	1	0	0	0	0	1	0	1	0	0	1	0	0	0	0	0	1	1	0	1	0	1	1	0	1	0	0	0	0	0	0	1	1	0	0
2.5.1.74	0	0	0	0	0	0	0	0	0	0	0	0	0	0	0	0	0	0	1	0	0	1	0	1	1	1	0	1	0	0	1	0	0	1	0	0	1	0	0	1	0	1	0	0	0	0	0	0	0
2.7.7.72	0	1	1	1	0	0	1	0	1	0	0	0	0	0	1	0	1	0	0	0	0	0	0	0	1	0	0	0	0	0	0	1	1	0	0	1	0	0	0	0	0	0	0	0	0	0	0	0	0
GO:0016881	1	0	0	1	0	0	1	0	1	0	1	1	0	0	0	0	0	0	0	1	0	1	0	0	0	0	0	0	0	0	0	0	0	0	0	0	0	0	0	0	0	0	1	0	0	0	1	0	0
GO:0015128	0	0	0	0	0	0	1	0	0	0	1	0	0	0	0	0	0	0	0	1	0	0	0	0	0	1	0	0	0	0	0	0	0	0	1	0	1	0	0	0	0	0	1	0	0	0	0	0	0
GO:0005988	1	0	1	1	0	0	1	0	0	0	1	0	0	0	1	0	0	0	0	0	0	0	0	0	0	0	0	0	0	1	0	0	0	0	1	0	0	0	1	0	0	0	1	0	0	0	1	0	0
GO:0004343	0	0	1	1	0	0	1	0	0	0	1	0	0	0	0	0	0	0	0	0	0	0	0	0	0	0	0	0	0	0	0	1	0	0	0	0	0	0	1	0	0	0	0	0	0	0	1	0	0
GO:0009274	0	1	0	1	0	0	0	0	0	1	0	0	0	0	1	0	0	0	0	0	0	0	0	1	1	0	0	0	0	0	1	1	1	1	0	1	1	0	0	1	0	0	0	0	0	0	0	0	0
GO:0015221	0	0	0	0	0	0	0	0	0	1	0	0	0	0	0	0	0	0	0	0	0	1	0	1	1	0	0	1	0	0	1	0	0	0	0	0	1	0	0	1	0	1	0	0	0	1	0	0	0
GO:0008235	1	0	0	0	0	0	0	0	1	0	1	0	1	0	0	0	0	0	0	1	0	0	0	1	0	0	0	0	0	0	1	0	0	0	0	0	1	0	0	0	1	1	0	0	0	1	0	0	0
GO:0016989	1	0	0	0	0	0	0	0	0	1	1	0	0	0	0	0	0	0	0	1	0	0	0	0	1	0	1	0	0	0	0	0	0	0	0	0	0	0	0	0	0	0	1	0	1	0	0	0	0
GO:0004497	1	0	0	0	0	0	0	0	0	1	0	0	1	0	0	0	0	0	1	1	0	0	0	1	0	1	0	0	0	0	0	0	1	1	0	0	0	0	1	0	0	0	0	0	0	1	0	0	0
GO:0051716	0	1	1	1	0	0	1	0	0	1	0	0	0	0	1	0	1	0	0	0	0	0	0	0	1	0	0	0	0	0	0	1	1	1	0	1	0	0	1	1	0	0	0	0	0	0	0	0	0
GO:0016722	0	0	0	1	0	0	0	0	0	1	0	0	0	0	0	0	0	0	0	0	0	1	0	1	1	1	0	0	0	0	0	1	1	1	0	0	1	0	1	0	0	0	0	0	0	1	0	0	0
1.4.3.16	1	0	0	0	0	0	0	0	0	1	0	1	1	0	0	0	0	1	0	1	0	1	0	1	1	1	0	1	0	0	1	1	0	1	0	0	1	0	0	1	0	1	1	0	0	0	1	0	0
GO:0071705	0	1	1	0	0	0	0	0	0	0	0	0	0	0	1	0	0	0	1	0	0	0	0	1	0	0	0	0	0	0	0	1	0	0	1	1	0	0	0	0	0	0	1	0	0	1	1	0	0
2.3.2.3	1	0	1	1	0	0	1	0	0	0	1	0	0	0	0	0	0	0	0	1	0	0	0	0	0	0	0	0	0	1	0	0	0	0	1	0	0	0	1	0	0	0	1	0	0	0	1	0	0
GO:0033711	0	0	0	0	0	0	0	0	0	1	0	0	1	0	0	0	0	1	0	0	0	0	0	1	0	1	0	1	0	0	1	0	1	1	0	0	1	0	0	0	0	1	0	0	0	0	1	0	0
GO:0042242	1	0	0	0	0	0	1	0	1	0	1	0	1	0	0	0	0	0	0	0	0	1	0	1	0	1	0	1	0	1	1	0	0	0	1	1	0	0	0	1	0	0	1	0	0	0	0	0	0
GO:0043856	1	0	0	0	0	0	0	0	0	0	1	0	0	0	0	0	0	1	0	1	0	0	0	0	0	0	0	0	0	1	0	0	0	0	1	0	0	0	0	1	0	0	1	0	1	0	0	0	0
GO:0009446	0	0	0	0	0	0	0	0	0	0	1	0	0	0	0	0	0	0	0	0	0	0	0	1	0	0	0	1	0	0	1	0	0	1	0	0	1	0	0	1	1	1	1	0	0	1	0	0	0
GO:0046279	0	1	0	1	0	0	1	0	1	0	0	0	0	0	1	0	1	0	1	0	0	0	0	0	0	1	0	0	0	0	0	1	1	0	1	1	0	0	1	0	1	0	1	0	0	0	1	0	0
GO:0010285	1	0	0	0	0	0	0	0	1	0	1	0	1	0	0	0	0	0	0	0	0	0	0	1	0	0	1	0	0	0	1	0	0	0	0	0	1	0	0	1	0	1	1	0	0	0	0	0	1
4.1.99.22	0	0	0	0	0	0	0	0	1	1	0	1	1	0	0	0	0	0	0	1	0	0	0	0	1	0	0	0	0	0	0	0	1	0	1	0	0	0	0	0	1	0	1	0	0	1	0	0	0
GO:0070573	0	0	0	0	0	0	0	0	0	0	0	1	0	0	0	0	0	0	0	1	0	1	0	1	0	0	0	0	0	0	1	0	0	1	1	0	0	0	0	1	1	1	1	0	1	0	1	0	0
3.6.4.13	0	1	1	0	0	0	1	0	1	0	0	0	0	0	1	0	1	0	1	1	0	0	0	0	1	0	0	0	0	0	0	1	1	0	0	1	0	0	1	0	0	0	1	0	0	0	0	0	0
GO:0044571	0	0	0	0	0	0	0	0	0	1	0	1	0	0	0	0	0	0	0	0	0	0	0	0	1	0	0	0	0	0	0	0	1	0	1	0	0	0	0	0	1	0	0	0	0	1	0	0	1
GO:0052832	0	0	0	0	0	0	0	0	1	1	0	0	1	0	1	0	0	0	0	0	0	1	0	1	1	1	0	0	0	0	1	0	0	0	0	1	1	0	1	1	1	0	1	0	0	0	0	0	0
GO:0052833	0	0	0	0	0	0	0	0	1	1	0	0	1	0	1	0	0	0	0	0	0	1	0	1	1	1	0	0	0	0	1	0	0	0	0	1	1	0	1	1	1	0	1	0	0	0	0	0	0
GO:0016790	0	0	0	0	0	0	1	0	0	1	0	0	1	0	0	0	0	0	0	0	0	0	0	0	1	0	0	0	0	0	0	0	1	0	1	0	0	0	0	0	1	0	0	0	0	0	0	0	0
GO:0044318	1	0	0	0	0	0	0	0	0	1	0	1	1	0	0	0	0	1	0	1	0	1	0	1	1	1	0	1	0	0	1	1	0	1	0	0	1	0	0	1	0	1	1	0	0	0	1	0	0
GO:0005298	1	0	0	0	0	0	0	0	0	1	0	0	0	0	0	0	0	0	0	0	0	0	0	0	0	0	0	0	0	0	0	0	0	0	1	0	0	0	0	0	0	0	1	0	0	1	0	0	0
GO:0008829	0	0	0	0	0	0	0	0	1	1	0	0	0	0	0	0	0	0	1	0	1	0	1	0	1	0	0	0	0	1	0	0	1	0	1	0	0	0	0	0	1	0	1	0	0	1	0	0	0
GO:0015098	0	0	0	0	0	0	0	0	0	1	0	1	1	0	0	0	0	0	0	1	0	0	0	0	1	0	0	0	0	0	0	0	0	0	1	0	0	0	0	0	1	0	1	0	0	1	1	0	0
3.6.1.22	1	0	0	0	0	0	0	0	0	0	1	0	0	0	0	0	0	0	0	0	0	0	0	1	1	0	0	0	0	0	1	0	1	1	1	0	1	0	0	1	0	0	1	0	0	0	1	0	0
GO:0015824	1	0	0	0	0	0	0	0	0	1	0	0	0	0	0	0	0	0	0	0	0	0	0	0	0	0	0	0	0	0	0	0	0	0	1	0	0	0	0	0	0	0	1	0	0	1	0	0	0
GO:0008880	0	0	0	0	0	0	0	0	0	0	1	0	0	0	0	0	0	0	0	1	0	0	0	1	0	1	0	0	0	0	1	0	1	1	1	0	1	0	1	1	1	1	1	0	0	0	0	0	0
2.6.1.83	1	0	0	0	0	0	0	0	1	0	1	0	1	0	0	0	0	0	0	0	0	0	0	1	0	0	1	0	0	0	1	0	0	0	0	0	1	0	0	1	0	1	1	0	0	0	0	0	1
GO:0031402	1	0	0	0	0	0	0	0	0	1	0	0	0	0	0	0	0	0	0	0	0	0	0	0	0	0	0	0	0	0	0	0	0	0	1	0	0	0	0	0	0	0	1	0	0	1	0	0	0
GO:0061798	0	0	0	0	0	0	0	0	1	1	0	1	1	0	0	0	0	0	0	1	0	0	0	0	1	0	0	0	0	0	0	0	1	0	1	0	0	0	0	0	1	0	1	0	0	1	0	0	0
GO:0030060	0	0	0	0	0	0	0	0	0	0	0	0	0	0	0	0	0	0	0	0	0	1	0	1	1	1	0	0	0	0	1	0	1	0	0	0	1	0	0	0	1	0	0	0	0	1	0	0	0
6.3.1.2	0	0	1	1	0	0	1	0	1	1	0	0	0	0	0	0	0	0	0	0	0	0	0	0	1	0	0	0	0	0	0	0	0	0	0	0	0	0	1	0	0	0	0	0	0	1	0	0	0
GO:0009678	0	0	0	0	0	0	0	0	0	1	1	0	0	0	0	0	0	1	0	0	0	1	0	1	0	0	0	0	0	0	1	0	0	1	1	0	1	0	0	1	0	1	1	0	0	0	0	0	0
GO:0019516	0	0	0	0	0	0	0	0	0	0	0	0	1	0	0	0	0	0	0	0	0	1	0	0	1	1	0	0	0	0	1	0	1	1	0	0	1	0	0	1	1	0	0	0	0	0	0	0	0
GO:1990107	1	0	0	0	0	0	0	0	0	1	0	0	1	0	0	0	0	0	0	1	0	0	0	1	0	1	0	1	0	1	1	0	1	0	0	0	1	0	0	1	0	0	0	0	0	1	0	0	0
GO:0019284	0	0	0	0	0	0	1	0	0	1	0	0	1	0	0	0	0	0	0	0	0	1	0	0	1	0	0	0	0	0	0	1	1	0	0	0	0	0	1	0	1	0	1	0	0	0	0	0	0
GO:0050136	0	0	0	0	0	0	0	0	0	1	0	0	0	0	0	0	0	0	0	0	0	1	0	1	0	1	0	0	0	0	1	0	1	1	0	0	1	0	0	1	1	0	0	0	0	1	0	0	0
GO:0016852	1	0	0	0	0	0	1	0	1	0	1	0	1	0	0	0	0	0	0	1	0	1	0	1	0	0	0	1	0	0	0	0	0	0	1	1	0	0	0	0	0	0	1	0	0	0	0	0	0
GO:0015159	0	0	0	0	0	0	0	0	0	0	0	0	1	0	0	0	0	1	0	0	0	1	0	1	0	0	0	1	0	0	1	0	0	1	0	0	1	0	0	1	1	1	0	0	0	0	0	0	0
2.7.6.2	0	0	0	0	0	0	0	0	0	0	1	1	0	0	0	0	0	0	0	1	0	0	0	0	0	0	0	0	0	1	0	0	0	0	0	0	0	0	0	0	0	0	1	0	0	0	1	0	0
GO:0004564	0	1	0	1	0	0	0	0	0	0	0	0	0	0	1	0	1	0	0	1	0	0	0	1	1	0	0	0	0	0	0	1	0	0	0	1	0	0	1	0	0	0	1	0	0	0	0	0	0
GO:0006229	0	0	0	0	0	0	0	0	1	1	0	0	0	0	0	0	0	0	1	0	1	0	1	0	1	0	0	0	0	1	0	0	1	0	1	0	0	0	0	0	1	0	1	0	0	1	0	0	0
GO:0006750	1	1	0	0	0	0	0	0	0	1	1	1	1	0	0	0	0	0	0	0	0	0	0	0	0	0	0	0	0	0	0	0	1	0	0	0	0	1	0	0	0	0	0	0	0	0	0	0	0
1.18.1.2	0	1	1	1	0	0	1	0	0	1	0	0	0	0	1	0	1	0	0	0	0	0	0	0	0	0	0	0	0	0	0	1	0	0	0	0	0	0	1	0	0	0	0	0	0	0	0	0	0
GO:0010468	0	0	0	0	0	0	0	0	0	1	0	1	1	0	0	0	0	0	0	0	0	0	0	0	0	1	0	0	0	0	0	0	0	0	0	0	0	1	0	0	0	0	0	0	0	0	0	0	0
GO:0015627	0	1	0	1	0	0	0	0	0	0	0	0	0	0	1	0	0	0	0	0	0	0	0	0	0	0	0	0	0	0	0	1	0	0	0	1	0	0	1	0	0	0	0	0	0	1	1	0	0
1.1.1.27	1	1	0	0	0	0	0	0	0	0	0	0	0	0	1	0	0	0	0	1	0	0	0	0	0	0	1	0	0	0	0	0	0	0	0	1	0	0	1	0	0	0	1	0	0	0	1	0	0
GO:0047465	0	1	0	0	0	0	1	0	0	0	0	1	0	0	1	0	0	0	0	1	0	0	0	0	1	0	0	0	0	0	0	0	1	0	0	1	1	0	1	0	0	0	1	0	0	0	1	0	0
GO:0008792	0	0	0	0	0	0	0	0	1	0	0	0	1	0	0	0	0	0	0	0	0	1	0	1	0	0	0	1	0	0	1	0	0	1	0	0	1	0	0	1	0	0	0	0	0	1	0	0	0
GO:0019251	1	0	0	0	0	0	1	0	1	0	1	0	1	0	0	0	0	0	0	1	0	1	0	1	0	0	0	1	0	0	0	0	0	0	1	1	0	0	0	0	0	0	1	0	0	0	0	0	0
GO:0006051	0	1	0	0	0	0	1	0	0	0	0	1	0	0	1	0	0	0	0	1	0	0	0	0	1	0	0	0	0	0	0	0	1	0	0	1	1	0	1	0	0	0	1	0	0	0	1	0	0
GO:0015628	0	1	0	1	0	0	0	0	0	0	0	0	0	0	1	0	0	0	0	0	0	0	0	0	0	0	0	0	0	0	0	1	0	0	0	1	0	0	1	0	0	0	0	0	0	1	1	0	0
GO:0050071	1	0	1	1	0	0	1	0	0	0	1	0	0	0	0	0	0	0	0	1	0	0	0	0	0	0	0	0	0	1	0	0	0	0	1	0	0	0	1	0	0	0	1	0	0	0	1	0	0
2.7.1.6	0	1	1	1	0	0	1	0	0	0	0	0	0	0	1	0	1	0	0	1	0	1	0	0	1	0	0	0	0	0	0	1	1	0	0	1	0	0	1	0	0	0	0	0	0	0	0	0	0
5.1.3.9	0	1	0	0	0	0	1	0	0	0	0	1	0	0	1	0	0	0	0	1	0	0	0	0	1	0	0	0	0	0	0	0	1	0	0	1	1	0	1	0	0	0	1	0	0	0	1	0	0
GO:0006811	0	0	0	0	0	0	0	0	1	1	0	0	0	0	0	0	0	0	0	1	0	1	0	1	1	0	0	0	0	0	0	0	1	1	0	0	1	0	0	1	0	0	0	0	0	1	0	0	0
GO:0008964	0	1	0	1	0	0	0	0	0	1	0	0	0	0	1	0	1	0	0	1	1	0	1	0	1	0	0	0	0	0	0	1	1	0	0	1	0	0	0	0	0	0	0	0	0	0	0	0	0
GO:0016628	0	0	0	0	0	0	0	0	1	0	0	1	1	0	0	0	0	1	0	0	0	1	0	1	0	1	0	0	0	0	1	0	0	0	0	0	1	0	0	0	1	1	0	0	0	1	0	0	0
4.1.1.31	0	1	0	1	0	0	0	0	0	1	0	0	0	0	1	0	1	0	0	1	1	0	1	0	1	0	0	0	0	0	0	1	1	0	0	1	0	0	0	0	0	0	0	0	0	0	0	0	0
GO:0016763	0	0	0	0	0	0	0	0	1	1	0	0	0	0	0	0	0	0	0	0	0	0	0	1	0	0	0	0	0	0	1	0	1	1	0	0	1	0	0	1	0	0	0	0	0	0	0	0	0
1.4.1.16	1	0	0	0	0	0	0	0	0	1	0	0	1	0	0	0	0	0	0	0	0	1	0	1	0	0	0	1	0	0	1	0	0	1	1	0	1	0	0	1	0	1	1	0	0	0	0	0	0
GO:0016705	0	1	1	0	0	0	1	0	1	0	0	0	0	0	0	0	0	0	1	0	0	0	0	0	0	1	0	0	0	0	0	0	1	0	0	1	0	0	1	0	1	0	0	0	0	0	0	0	0
GO:0009385	0	1	0	0	0	0	1	0	0	0	0	1	0	0	1	0	0	0	0	1	0	0	0	0	1	0	0	0	0	0	0	0	1	0	0	1	1	0	1	0	0	0	1	0	0	0	1	0	0
GO:0047850	1	0	0	0	0	0	0	0	0	1	0	0	1	0	0	0	0	0	0	0	0	1	0	1	0	0	0	1	0	0	1	0	0	1	1	0	1	0	0	1	0	1	1	0	0	0	0	0	0
3.1.3.25	0	0	0	0	0	0	0	0	1	1	0	0	1	0	0	0	0	0	0	0	0	1	0	1	1	0	0	0	0	0	1	0	0	0	0	0	1	0	0	1	1	0	1	0	0	0	0	0	0
GO:0006857	0	0	1	1	0	0	1	0	0	0	0	0	0	0	0	0	0	0	0	1	0	1	0	1	0	0	0	1	0	0	1	1	0	1	0	0	1	0	1	1	0	1	0	0	0	0	0	0	0
GO:0006064	0	0	0	0	0	0	0	0	0	0	1	0	0	0	0	0	0	0	0	1	0	0	0	1	0	0	0	0	0	0	1	0	0	1	1	0	1	0	1	1	1	1	1	0	0	0	0	0	0
GO:0003882	0	0	0	0	0	0	0	0	1	1	0	0	1	0	0	0	0	0	0	1	0	1	0	1	0	0	0	0	0	0	0	0	0	0	0	1	1	0	0	0	1	0	0	0	0	1	0	0	0
GO:0106310	1	0	0	1	0	0	0	0	1	0	1	0	0	0	1	0	0	0	0	1	0	0	0	0	0	1	1	0	0	0	0	0	0	0	0	1	0	0	1	0	0	0	1	0	0	0	1	0	0
GO:0003727	0	0	0	0	0	0	0	0	0	0	0	0	0	0	0	0	0	1	1	0	0	1	0	1	1	1	0	0	0	0	1	0	0	1	0	0	1	0	0	1	1	1	0	0	0	0	0	0	0
GO:0004746	0	0	0	0	0	0	0	0	1	1	0	0	1	0	0	0	0	0	0	0	0	0	0	1	1	1	0	1	0	0	0	0	0	1	0	0	0	0	0	1	0	0	0	0	0	1	1	0	0
GO:0015648	0	0	0	0	0	0	0	0	0	1	0	0	0	0	0	0	0	0	0	0	0	0	0	0	1	0	0	0	0	1	0	0	0	0	0	0	0	0	0	0	0	0	0	0	0	1	0	0	0
GO:0006527	0	0	0	0	0	0	0	0	1	0	0	0	1	0	0	0	0	0	0	0	0	1	0	1	0	0	0	1	0	0	1	0	0	1	0	0	1	0	0	1	0	0	0	0	0	1	0	0	0
GO:0019350	0	0	1	1	0	0	1	0	0	0	0	0	0	0	0	0	0	0	0	1	0	0	0	0	0	0	0	0	0	0	0	0	0	0	1	0	0	0	0	0	0	0	1	0	0	0	1	0	0
GO:0008935	0	0	0	0	0	0	1	0	0	0	0	0	0	0	0	0	0	1	1	0	0	0	0	0	1	1	0	0	0	0	1	0	0	1	0	0	1	0	0	1	0	1	0	0	0	0	0	0	0
2.1.1.195	1	0	0	0	0	0	1	0	1	0	1	0	1	0	0	0	0	0	0	1	0	0	0	1	0	1	0	1	0	1	0	0	0	0	1	1	0	0	0	0	0	0	1	0	0	0	0	0	0
GO:0046140	1	0	0	0	0	0	1	0	1	0	1	0	1	0	0	0	0	0	0	1	0	0	0	1	0	1	0	1	0	1	0	0	0	0	1	1	0	0	0	0	0	0	1	0	0	0	0	0	0
1.1.1.37	0	0	0	0	0	0	0	0	0	0	0	0	0	0	0	0	0	0	0	0	0	1	0	1	1	1	0	0	0	0	1	0	1	0	0	0	1	0	0	0	1	0	0	0	0	0	0	0	0
GO:0042853	0	1	0	0	0	0	1	0	0	0	0	0	0	0	1	0	0	1	0	0	0	0	0	1	0	1	0	0	0	0	1	0	0	0	1	1	1	0	0	0	1	1	0	0	0	0	0	0	0
1.2.4.1	0	0	0	0	0	0	1	0	0	1	0	0	0	0	0	0	0	0	1	0	0	0	0	0	1	1	0	0	0	0	0	0	0	0	0	0	0	0	1	0	1	0	0	0	0	0	0	0	0
2.2.1.9	0	0	0	0	0	0	1	0	0	0	0	0	0	0	0	0	0	1	1	0	0	1	0	0	1	1	0	1	0	0	1	0	1	1	0	0	0	0	0	1	0	0	0	0	0	0	0	0	0
4.1.3.36	0	0	0	0	0	0	1	0	0	0	0	0	0	0	0	0	0	1	1	0	0	0	0	0	1	1	0	0	0	0	1	0	0	1	0	0	1	0	0	1	0	1	0	0	0	0	0	0	0
GO:0008909	0	0	0	0	0	0	1	0	0	0	0	0	0	0	0	0	0	0	0	0	0	1	0	0	1	1	0	1	0	0	1	0	0	1	0	0	1	0	0	1	0	1	0	0	0	0	0	0	0
GO:0008061	1	0	0	0	0	0	0	0	0	0	1	0	0	0	0	0	0	0	0	0	0	1	0	1	0	0	0	0	0	0	1	0	0	0	1	0	1	0	0	0	1	0	1	0	0	0	0	0	0
GO:0005971	0	1	1	1	0	0	1	0	0	0	0	0	0	0	1	0	0	0	1	0	0	0	0	0	0	0	0	0	0	1	0	1	0	0	0	1	0	0	1	0	0	0	0	0	0	0	0	0	0
GO:0008413	0	1	0	0	0	0	0	0	0	1	1	0	0	0	1	0	0	0	0	0	0	0	0	0	1	0	0	0	0	0	0	1	0	0	0	1	0	0	0	0	0	0	1	0	1	0	0	0	0
7.2.3.-	0	0	0	0	0	0	0	0	0	0	1	0	0	0	0	0	0	1	0	0	0	1	0	1	0	0	0	0	0	0	1	0	0	1	1	0	1	0	0	1	0	1	1	0	0	0	0	0	0
GO:0030788	0	0	0	0	0	0	1	0	1	0	1	0	1	0	0	0	0	0	0	1	0	1	0	1	0	1	0	1	0	0	0	0	0	0	1	1	0	0	0	0	0	0	1	0	0	0	0	0	0
GO:0004756	0	0	0	0	0	0	1	0	1	0	0	0	1	0	0	0	0	0	0	0	0	0	0	0	1	0	0	0	0	0	0	0	0	0	1	0	0	0	0	0	0	0	0	0	1	1	1	0	0
GO:0004668	0	0	0	0	0	0	0	0	0	0	1	0	0	0	0	0	0	0	0	0	0	0	0	1	0	0	0	1	0	0	1	0	0	1	0	0	1	0	0	1	1	1	1	0	0	1	0	0	0
GO:0016993	1	0	0	0	0	0	1	0	1	0	1	0	1	0	0	0	0	0	0	1	0	1	0	1	0	1	0	1	0	1	0	0	0	0	0	1	0	0	0	0	0	0	1	0	0	0	0	0	0
3.1.1.31	0	0	0	0	0	0	0	0	0	0	0	0	1	0	0	0	0	1	0	0	1	1	1	1	1	1	0	0	0	0	1	0	1	0	0	0	1	0	0	0	1	0	0	0	0	0	0	0	0
GO:0008610	0	0	1	1	0	0	1	0	0	1	0	0	0	0	0	0	0	0	0	1	0	0	0	0	0	0	0	0	0	0	0	0	0	0	0	0	0	0	1	0	0	0	1	0	0	0	0	0	0
GO:0004850	0	0	0	1	0	0	0	0	0	0	0	0	0	0	1	0	0	0	0	1	0	0	0	0	1	0	0	0	0	0	0	0	1	1	0	1	0	0	1	0	0	0	0	0	0	0	1	0	0
GO:0045312	1	0	0	0	0	0	0	0	0	0	1	0	1	0	0	0	0	1	0	0	0	0	0	1	0	0	0	1	0	0	1	0	0	1	1	0	1	0	0	1	0	0	0	0	0	1	0	0	0
4.1.1.96	1	0	0	0	0	0	0	0	0	0	1	0	1	0	0	0	0	1	0	0	0	0	0	1	0	0	0	1	0	0	1	0	0	1	1	0	1	0	0	1	0	0	0	0	0	1	0	0	0
GO:0000286	0	1	0	0	0	0	1	0	0	0	0	0	0	0	1	0	0	1	0	0	0	0	0	1	0	1	0	0	0	0	1	0	0	0	1	1	1	0	0	0	1	1	0	0	0	0	0	0	0
GO:0008252	0	0	0	1	0	0	1	0	0	0	0	0	1	0	0	0	0	0	0	1	0	1	0	1	0	0	0	1	0	0	0	0	0	1	0	1	1	0	1	0	0	0	0	0	0	0	1	0	0
GO:0004866	0	0	0	0	0	0	0	0	0	0	0	0	0	0	0	0	0	0	0	0	0	1	0	1	0	0	0	1	0	0	1	0	0	1	0	0	1	0	0	1	0	1	0	0	0	1	0	0	0
GO:0048029	0	0	0	0	0	0	1	0	1	0	0	0	0	0	0	0	0	0	0	1	0	0	0	0	0	0	0	0	0	0	1	0	1	0	1	0	0	0	1	0	0	0	1	0	0	0	0	0	0
2.1.1.14	1	1	0	1	0	0	1	0	0	1	1	0	0	0	1	0	1	0	0	0	0	0	0	0	1	0	0	0	0	0	0	1	1	0	0	1	0	0	0	0	0	0	0	0	0	0	0	0	0
GO:0036402	0	0	0	1	0	0	0	0	1	1	0	0	1	0	0	0	0	0	0	0	0	0	0	0	1	0	0	0	0	0	0	0	1	0	0	0	0	0	1	0	0	0	0	0	0	0	0	0	0
5.3.1.12	0	0	0	0	0	0	0	0	0	0	1	0	0	0	0	0	0	0	0	1	0	0	0	1	0	0	0	0	0	0	1	0	1	1	1	0	1	0	1	1	1	1	1	0	0	0	0	0	0
GO:0004069	1	0	0	0	0	0	0	0	0	0	1	1	0	0	0	0	0	0	1	0	0	0	0	1	0	1	1	0	0	0	0	0	0	0	0	1	0	1	0	0	0	0	1	0	1	1	0	0	0
GO:0004462	0	0	0	0	0	0	0	0	0	1	0	1	0	0	1	0	0	0	0	1	0	0	0	1	1	0	0	0	0	0	0	1	0	1	0	1	0	0	1	0	0	0	1	0	0	0	0	0	0
GO:0008556	0	0	0	0	0	0	0	0	0	1	0	1	0	0	0	0	0	0	0	0	0	1	0	1	0	0	0	0	0	0	1	0	1	0	1	0	1	0	0	0	1	0	1	0	0	0	0	0	0
GO:0032196	0	0	0	1	0	0	0	0	1	0	0	0	1	0	0	0	0	0	0	1	0	0	0	0	0	0	0	0	0	0	0	1	0	0	1	0	0	0	1	0	0	0	0	1	0	0	1	0	0
GO:0004582	0	0	0	0	0	0	0	1	0	0	0	0	0	1	1	0	0	1	1	0	0	1	0	1	0	1	0	1	1	0	1	0	0	1	0	1	1	0	0	1	0	1	0	0	0	0	0	0	0
GO:0004781	0	0	0	0	0	0	0	0	0	0	1	0	1	0	0	0	0	1	0	0	0	0	0	1	0	1	0	0	0	0	1	0	1	0	0	0	1	0	0	1	0	0	0	0	0	0	0	0	0
GO:0043335	0	0	0	1	0	0	0	0	1	1	0	0	1	0	0	0	0	0	0	0	0	0	0	0	1	0	0	0	0	0	0	0	1	0	0	0	0	0	1	0	0	0	0	0	0	0	0	0	0
GO:0097173	0	0	0	0	0	0	0	0	0	0	0	0	0	0	1	0	0	0	0	0	0	0	0	1	1	0	0	0	0	0	1	0	1	0	0	0	1	0	1	0	1	0	1	0	0	0	0	0	0
4.2.1.126	0	0	0	0	0	0	0	0	0	0	0	0	0	0	1	0	0	0	0	0	0	0	0	1	1	0	0	0	0	0	1	0	1	0	0	0	1	0	1	0	1	0	1	0	0	0	0	0	0
GO:0015078	0	0	0	0	0	0	0	0	0	1	0	0	0	0	0	0	0	0	0	0	0	1	0	1	0	0	0	1	0	0	1	0	0	0	0	0	1	0	0	0	0	1	1	0	0	1	0	0	0
1.4.1.1	0	1	0	0	0	0	1	0	0	0	0	0	0	0	1	0	0	1	0	0	0	0	0	1	0	1	0	0	0	0	1	0	0	0	1	1	1	0	0	0	1	1	0	0	0	0	0	0	0
GO:0006097	0	0	0	0	0	0	1	0	0	1	0	0	1	0	0	0	0	0	1	0	0	0	0	1	0	0	0	0	0	0	1	1	1	0	0	0	1	0	0	1	0	0	0	0	0	1	0	0	0
2.7.7.4	0	0	0	0	0	0	0	0	0	0	1	0	1	0	0	0	0	1	0	0	0	0	0	1	0	1	0	0	0	0	1	0	1	0	0	0	1	0	0	1	0	0	0	0	0	0	0	0	0
2.7.1.2	1	1	1	0	0	0	1	0	0	1	1	0	0	0	1	0	0	0	0	0	0	0	0	0	0	0	0	0	0	0	0	1	1	0	0	1	0	0	1	0	1	0	0	0	0	0	1	0	0
5.4.4.2	0	0	0	0	0	0	1	0	0	0	0	0	0	0	0	0	0	0	0	0	0	1	0	0	1	0	0	1	0	0	1	0	0	0	0	0	1	0	0	1	0	1	0	0	0	0	0	0	0
GO:0006518	0	0	0	1	0	0	1	0	0	0	0	0	0	0	0	0	0	0	0	0	0	0	0	0	0	0	0	1	0	0	0	0	0	0	0	0	0	0	0	0	0	0	0	0	0	0	1	0	0
GO:0004560	1	0	0	0	0	0	0	0	0	0	0	0	0	0	0	0	1	0	0	1	0	1	0	1	0	0	0	1	0	0	1	0	0	1	1	0	1	0	0	1	0	1	0	0	0	0	1	0	0
GO:0046026	1	0	0	0	0	0	1	0	0	0	1	0	1	0	0	0	0	0	0	1	0	1	0	1	0	1	0	1	0	1	0	0	0	0	1	1	0	0	0	0	0	0	1	0	0	0	0	0	0
GO:0003964	1	0	0	0	0	0	0	0	0	1	0	0	0	0	0	0	0	0	0	0	0	0	0	1	0	0	0	1	0	0	0	0	0	0	1	0	1	0	1	1	0	0	1	0	0	0	1	0	0
GO:0015129	0	0	0	1	0	0	1	0	0	0	0	0	1	0	0	0	0	0	1	1	0	0	0	0	1	1	0	0	0	0	1	0	0	1	0	0	1	0	0	0	0	0	1	1	0	0	1	0	0
GO:0010945	0	0	0	0	0	0	0	0	0	1	0	0	0	0	0	0	0	0	1	1	0	1	0	0	0	1	0	0	0	1	0	0	1	0	0	0	0	0	0	0	0	0	0	0	0	0	0	0	0
4.3.3.6	0	0	0	0	0	0	0	0	1	0	0	1	1	0	0	0	1	0	0	0	0	1	0	0	0	1	0	0	0	0	0	0	0	1	1	0	0	0	0	1	0	0	0	0	0	0	0	0	0
GO:0044272	1	0	0	0	0	0	0	0	1	0	0	0	1	0	0	0	0	1	0	1	0	0	0	0	0	0	0	1	0	1	1	0	0	0	1	0	1	0	0	0	0	0	1	0	0	0	1	0	0
GO:0051060	0	1	0	1	0	0	0	0	0	0	0	0	0	0	1	0	1	0	0	1	0	0	0	1	0	0	0	0	0	0	1	0	0	1	0	1	1	0	0	1	0	0	0	0	0	0	1	0	0
GO:0016979	0	1	0	0	0	0	1	0	0	0	0	0	1	0	0	0	1	0	0	0	0	0	0	0	0	0	0	0	0	0	0	1	1	1	0	1	0	0	1	0	0	0	1	0	0	0	0	0	0
6.3.1.20	0	1	0	0	0	0	1	0	0	0	0	0	1	0	0	0	1	0	0	0	0	0	0	0	0	0	0	0	0	0	0	1	1	1	0	1	0	0	1	0	0	0	1	0	0	0	0	0	0
4.1.3.27	1	1	0	0	0	0	0	0	1	1	1	0	0	0	0	0	0	0	0	0	0	0	0	0	1	1	0	0	0	0	0	0	0	0	0	1	0	0	0	0	0	0	0	0	0	0	0	0	0
GO:0015144	0	1	1	1	0	0	1	0	0	0	0	0	0	0	0	0	1	0	0	1	0	0	0	1	1	0	0	0	0	0	0	1	0	0	0	0	0	0	1	0	0	0	0	0	0	0	0	0	0
GO:0006790	0	0	0	0	0	0	0	0	0	0	1	0	1	0	0	0	0	0	0	0	0	0	0	1	1	1	0	0	0	0	1	0	0	0	0	0	1	0	0	1	0	1	0	0	0	0	0	0	0
GO:0046854	0	0	0	0	0	0	0	0	1	1	0	0	1	0	0	0	0	0	0	0	0	1	0	0	1	0	0	0	0	0	1	0	0	0	0	0	1	0	0	1	0	0	1	0	0	1	0	0	0
7.2.1.1	0	0	0	0	0	0	0	0	0	0	0	0	0	0	0	0	0	1	0	0	0	1	0	1	1	0	0	1	1	0	1	0	0	1	0	0	1	0	0	1	0	1	0	0	0	0	0	0	0
GO:0004792	0	0	0	0	0	0	1	0	0	1	0	1	1	0	0	0	0	0	0	0	0	0	0	1	1	1	0	0	0	0	0	0	1	0	1	0	1	0	0	0	0	0	0	0	0	0	0	0	0
GO:0004181	0	0	0	0	0	0	0	0	0	0	0	0	0	0	0	0	0	0	0	0	0	0	0	1	0	0	0	0	0	0	0	0	0	0	1	0	0	0	1	0	0	0	1	0	0	0	1	0	0
GO:0034599	0	0	1	0	0	0	0	0	0	0	0	0	0	0	0	0	0	0	0	0	0	1	0	1	0	0	0	0	0	0	1	0	0	0	0	0	1	0	1	0	0	0	0	0	0	0	0	0	0
GO:0016300	0	1	0	0	0	0	0	0	0	0	1	0	0	0	1	0	1	0	0	1	0	0	0	0	0	0	0	0	0	1	0	1	0	0	1	1	0	0	1	0	0	0	1	0	0	0	0	0	0
GO:0036381	0	0	0	0	0	0	0	0	1	0	0	1	1	0	0	0	1	0	0	0	0	1	0	0	0	1	0	0	0	0	0	0	0	1	1	0	0	0	0	1	0	0	0	0	0	0	0	0	0
GO:0044271	1	0	0	0	0	0	0	0	0	0	0	0	1	0	0	0	0	1	0	1	0	1	0	0	0	0	0	1	0	1	1	0	0	0	1	0	1	0	0	0	0	0	1	0	0	0	1	0	0
GO:1901576	0	0	0	0	0	0	0	0	1	0	0	1	1	0	0	0	0	0	1	0	0	0	0	0	1	1	0	0	0	0	0	0	0	0	1	0	0	0	0	0	0	0	1	0	0	0	0	0	0
3.4.11.1	0	0	0	0	0	0	0	0	0	1	0	0	1	0	0	0	0	0	1	1	0	0	0	0	1	0	0	0	0	0	0	0	1	0	0	0	0	0	0	0	1	0	0	0	0	1	0	0	0
3.4.11.10	0	0	0	0	0	0	0	0	0	1	0	0	1	0	0	0	0	0	1	1	0	0	0	0	1	0	0	0	0	0	0	0	1	0	0	0	0	0	0	0	1	0	0	0	0	1	0	0	0
GO:0004355	0	0	0	0	0	0	0	0	1	1	0	1	1	0	0	0	0	0	0	0	0	0	0	1	0	1	0	1	0	0	0	0	0	1	0	0	0	0	0	1	0	0	0	0	0	0	0	0	0
4.2.1.8	0	0	0	0	0	0	0	0	0	0	1	0	0	0	0	0	0	0	0	1	0	0	0	1	0	0	0	0	0	0	1	0	1	1	0	0	1	0	1	1	0	1	1	0	0	0	0	0	0
2.7.8.8	0	0	0	0	0	0	0	0	1	1	0	0	1	0	0	0	0	0	0	1	0	1	0	1	0	0	0	0	0	0	0	0	0	0	0	0	1	0	0	0	1	0	0	0	0	1	0	0	0
GO:0000103	0	0	0	0	0	0	0	0	1	0	1	0	1	0	0	0	0	0	0	0	0	0	0	1	1	0	0	0	0	0	1	0	1	0	0	0	1	0	0	1	0	0	0	0	0	0	0	0	0
2.6.99.2	0	0	0	0	0	0	0	0	0	1	0	0	0	0	0	0	0	1	0	0	0	0	0	1	0	0	0	1	0	0	1	0	0	0	0	0	1	0	0	0	0	1	0	0	0	1	0	0	0
GO:1990961	0	0	1	0	0	0	0	0	0	1	0	1	0	0	0	0	0	0	0	0	0	0	0	0	1	0	0	0	0	0	0	0	0	0	0	0	1	0	0	1	0	0	0	0	0	0	0	0	0
3.2.1.26	0	1	0	0	0	0	0	0	0	0	0	0	0	0	1	0	1	0	0	1	0	0	0	0	1	0	0	0	0	0	0	1	0	0	0	1	0	0	0	0	0	0	1	0	0	0	0	0	0
5.4.99.62	0	0	0	0	0	0	1	0	0	0	0	0	0	0	0	0	0	0	0	1	0	0	0	0	0	0	0	0	0	0	0	0	1	0	1	0	0	0	1	0	0	0	1	0	0	0	0	0	0
GO:0008927	0	0	0	0	0	0	0	0	0	0	1	0	0	0	0	0	0	0	0	1	0	0	0	1	0	0	0	0	0	0	1	0	1	1	0	0	1	0	1	1	0	1	1	0	0	0	0	0	0
GO:0016994	1	0	0	0	0	0	1	0	1	0	1	0	0	0	0	0	0	0	0	1	0	0	0	1	0	1	0	1	0	1	0	0	0	0	1	1	0	0	0	0	0	0	1	0	0	0	0	0	0
4.-.-.-	1	0	0	0	0	0	0	0	1	0	0	0	1	0	0	0	0	0	0	0	0	0	0	1	0	0	0	0	0	0	1	0	0	1	0	0	1	0	0	1	1	0	0	0	0	0	0	0	0
GO:0033856	0	0	0	0	0	0	0	0	0	1	0	0	0	0	0	0	0	1	0	0	0	0	0	1	0	0	0	1	0	0	1	0	0	0	0	0	1	0	0	0	0	1	0	0	0	1	0	0	0
GO:0015556	0	0	0	0	0	0	0	0	0	0	0	0	0	0	0	0	0	0	0	0	0	1	0	1	1	1	0	0	0	0	1	0	0	1	0	0	1	0	0	0	0	0	1	0	0	1	0	0	0
GO:0042278	1	1	0	0	0	0	0	0	0	0	1	0	0	0	1	0	0	0	0	1	0	0	0	0	1	0	0	0	0	0	0	1	0	0	0	1	0	0	1	0	0	0	0	0	1	0	0	0	0
GO:0015288	0	0	0	0	0	0	0	0	0	1	0	0	0	0	0	0	0	0	0	0	0	1	0	1	1	0	0	0	0	0	0	0	0	1	0	0	1	0	0	1	1	0	0	0	0	1	0	0	0
3.4.21.-	0	0	0	0	0	0	0	0	1	0	0	0	0	0	1	0	0	0	0	0	0	1	0	1	1	0	0	1	0	0	1	0	0	0	0	0	0	0	0	1	0	1	0	0	0	0	0	0	0
GO:0006780	0	0	0	0	0	0	0	0	1	0	0	0	0	0	0	0	0	1	0	0	0	0	0	1	1	1	0	0	0	0	0	0	0	1	0	1	1	0	0	0	1	0	0	0	0	1	0	0	0
2.7.7.70	0	0	0	0	0	0	0	0	0	1	1	0	0	0	0	0	0	0	0	0	0	1	0	1	1	0	0	0	0	0	0	0	1	0	0	0	0	0	0	0	1	0	0	0	0	0	0	0	0
GO:0071709	0	0	0	0	0	0	0	1	0	0	0	0	1	1	0	0	0	0	0	0	0	1	0	1	0	0	0	1	1	0	1	0	0	1	0	0	1	0	0	1	1	1	0	0	0	0	0	0	0
GO:0006004	0	0	0	0	0	0	0	0	0	0	1	0	0	0	0	0	0	0	0	1	0	1	0	1	0	0	0	1	0	0	1	0	0	0	1	0	1	0	0	0	0	0	1	0	0	0	1	0	0
GO:1901362	1	0	0	0	0	0	0	0	0	0	0	0	1	0	0	0	0	1	0	1	0	1	0	0	0	0	0	1	0	1	1	0	0	0	1	0	1	0	0	0	0	0	1	0	0	0	1	0	0
3.4.25.2	0	0	0	0	0	0	0	0	0	1	0	0	1	0	0	0	0	0	0	0	0	0	0	0	1	0	0	0	0	0	0	0	1	0	0	0	0	0	1	0	0	0	0	0	0	1	0	0	0
2.7.9.3	0	0	0	0	0	0	1	0	1	0	0	0	0	0	0	0	0	0	0	0	0	0	0	0	1	0	0	0	0	0	0	0	0	0	1	0	0	0	0	0	0	0	0	0	1	1	1	0	0
GO:0019301	0	0	0	0	0	0	1	0	0	0	0	0	0	0	0	0	0	0	0	1	0	0	0	1	0	0	0	0	0	0	1	0	1	1	1	0	1	0	1	1	0	0	1	0	0	0	0	0	0
GO:0018130	1	0	0	0	0	0	0	0	0	0	0	0	1	0	0	0	0	1	0	1	0	1	0	0	0	0	0	1	0	1	1	0	0	0	1	0	1	0	0	0	0	0	1	0	0	0	1	0	0
7.2.2.6	0	0	0	0	0	0	0	0	0	1	0	1	0	0	0	0	0	0	0	0	0	1	0	1	0	0	0	0	0	0	1	0	1	0	1	0	1	0	0	0	1	0	1	0	0	0	0	0	0
GO:0016645	0	0	0	0	0	0	0	0	1	0	0	0	0	0	0	0	0	1	0	0	0	1	0	1	1	0	0	0	0	0	1	0	0	0	0	0	1	0	0	1	0	1	0	0	0	1	0	0	0
GO:0004143	0	0	0	0	0	0	0	0	1	1	0	0	0	0	1	0	0	0	0	0	0	0	0	1	1	0	0	0	0	0	0	0	0	0	0	1	0	0	1	0	0	0	1	0	0	1	0	0	0
GO:0015661	0	0	0	0	0	0	0	0	0	0	0	1	1	0	0	0	0	0	0	0	0	1	0	1	1	0	0	0	0	0	1	0	0	1	0	0	1	0	0	1	0	1	0	0	0	0	0	0	0
GO:0036094	0	0	0	0	0	0	0	0	1	0	1	1	0	0	1	0	0	0	0	0	0	0	0	0	0	0	0	0	0	1	0	1	0	0	0	1	0	0	1	0	0	0	1	0	0	0	1	0	1
GO:0032329	0	0	0	0	0	0	0	0	0	0	0	1	0	0	0	0	1	0	0	0	0	0	0	0	1	0	0	0	0	0	0	1	0	0	0	0	0	0	1	0	0	0	0	0	0	1	0	0	0
GO:0009847	1	0	0	0	0	1	0	0	0	0	1	0	0	0	0	0	0	0	0	1	0	0	0	0	0	0	1	0	0	0	0	0	0	0	1	0	0	0	0	0	0	0	1	0	1	0	0	1	0
GO:0043780	1	0	0	0	0	0	1	0	1	0	1	0	1	0	0	0	0	0	0	1	0	0	0	1	0	1	0	1	0	1	0	0	0	0	0	1	0	0	0	0	0	0	1	0	0	0	0	0	0
GO:0043805	1	0	0	0	0	0	0	0	0	0	0	1	1	0	0	0	0	0	0	0	0	1	0	1	0	0	0	0	0	0	1	0	0	0	1	0	1	1	0	1	0	1	1	0	0	0	0	0	0
GO:0015826	0	0	0	0	0	0	0	0	0	0	0	1	0	0	0	0	1	0	0	0	0	0	0	0	1	0	0	0	0	0	0	1	0	0	0	0	0	0	1	0	0	0	0	0	0	1	0	0	0
GO:0004739	0	0	0	0	0	0	1	0	0	1	0	0	0	0	0	0	0	0	1	0	0	0	0	0	1	1	0	0	0	0	0	0	0	0	0	1	0	0	1	0	1	0	0	0	0	0	0	0	0
2.7.1.56	1	0	0	1	0	0	1	0	0	0	0	0	0	0	1	0	0	0	0	0	0	0	0	0	1	0	0	0	0	1	0	0	0	0	0	0	0	0	1	0	0	0	1	0	0	0	1	0	0
GO:0047419	0	0	0	1	0	0	0	0	0	0	0	0	0	0	1	0	0	0	0	0	0	0	0	1	1	0	0	0	0	0	0	0	0	0	1	1	0	0	1	0	0	0	0	0	0	0	1	0	0
GO:0004715	1	1	0	0	0	0	0	0	0	0	0	0	0	0	1	0	0	0	0	1	0	0	0	0	0	0	0	1	0	0	0	1	0	0	1	1	0	0	1	1	0	0	1	0	0	0	0	0	0
GO:0004015	0	0	0	0	0	0	0	0	0	1	0	0	1	0	0	0	0	0	0	0	0	1	0	1	0	0	0	1	0	0	1	0	0	0	0	0	1	0	0	1	0	0	0	0	0	1	0	0	0
GO:0016657	0	0	1	0	0	0	0	0	0	0	0	0	0	0	0	0	0	0	0	0	0	1	0	1	0	0	0	0	0	0	1	0	0	0	0	0	1	0	1	0	0	0	0	0	0	0	0	0	0
GO:0042364	1	0	0	0	0	0	0	0	0	0	0	0	1	0	0	0	0	1	0	1	0	0	0	0	0	0	0	1	0	1	1	0	0	0	1	0	1	0	0	0	0	0	1	0	0	0	1	0	0
GO:0005985	0	1	0	0	0	0	0	0	0	0	0	0	0	0	1	0	1	0	0	1	0	0	0	0	1	0	0	0	0	0	0	1	0	0	0	1	0	0	0	0	0	0	1	0	0	0	0	0	0
GO:0004856	1	0	0	0	0	0	1	0	0	0	1	0	0	0	0	0	0	0	0	0	0	0	0	1	0	1	0	0	0	0	0	0	0	0	0	0	0	0	0	1	1	0	1	0	0	0	0	0	0
2.6.1.62	0	0	0	0	0	0	0	0	0	1	0	0	1	0	0	0	0	0	0	0	0	1	0	1	0	0	0	1	0	0	1	0	0	0	0	0	1	0	0	1	0	0	0	0	0	1	0	0	0
GO:0062193	0	0	0	0	0	0	1	0	0	0	0	0	0	0	0	0	0	0	0	1	0	0	0	0	0	0	0	0	0	0	0	0	1	0	1	0	0	0	1	0	0	0	1	0	0	0	0	0	0
GO:0004013	0	0	0	0	0	0	0	0	1	1	0	0	1	0	0	0	0	1	0	0	0	0	0	0	0	0	0	0	0	0	0	0	0	0	0	0	1	0	0	0	1	0	0	0	0	0	0	0	0
3.3.1.1	0	0	0	0	0	0	0	0	0	1	0	0	1	0	0	0	0	1	0	0	0	0	0	0	0	0	0	0	0	0	0	0	0	0	0	0	1	0	0	0	1	0	0	0	0	0	0	0	0
GO:0004096	0	0	0	0	0	0	1	0	0	0	0	0	1	0	0	0	0	0	1	0	0	1	0	1	1	1	0	0	0	0	0	0	0	0	1	0	1	0	1	0	0	0	0	0	0	0	0	0	0
GO:0008993	0	0	0	0	0	0	1	0	0	0	0	0	0	0	0	0	0	0	0	1	0	0	0	1	0	0	0	0	0	0	1	0	1	1	1	0	1	0	1	1	0	0	1	0	0	0	0	0	0
GO:1901891	0	0	0	0	0	0	1	0	0	0	1	0	0	0	0	0	0	0	0	1	0	0	0	0	0	0	0	0	0	0	0	0	0	0	0	0	0	0	0	0	0	0	1	0	0	0	0	0	0
1.2.7.8	1	0	0	0	0	0	0	0	0	0	0	1	1	0	0	0	0	0	0	0	0	1	0	1	0	0	0	0	0	0	1	0	0	0	1	0	1	1	0	1	0	1	1	0	0	0	0	0	0
GO:0019556	0	0	0	0	0	0	0	0	0	0	0	0	0	0	0	0	0	0	1	0	0	1	0	1	0	0	0	1	0	0	1	0	0	0	1	1	1	0	0	0	0	0	0	0	0	0	0	0	0
GO:0019294	0	0	0	0	0	0	0	0	0	1	0	0	1	0	0	0	0	0	0	0	0	0	0	0	1	0	0	0	0	0	0	0	1	0	0	0	0	0	0	0	0	0	1	0	0	1	0	0	0
GO:0004591	0	0	0	0	0	0	0	0	0	1	0	0	0	0	0	0	0	1	1	0	0	0	0	0	1	1	0	0	0	0	0	0	0	0	0	0	0	0	0	0	1	0	0	0	0	0	0	0	0
GO:0045259	1	0	0	0	0	0	0	0	0	0	0	0	0	0	1	0	0	0	0	1	0	0	0	0	0	0	0	0	0	0	0	0	0	0	0	1	0	0	1	0	0	0	1	0	1	0	0	0	1
GO:0008714	0	0	0	0	0	0	0	0	0	1	0	0	1	0	0	0	0	0	0	0	0	1	0	1	1	0	0	1	0	0	1	0	0	0	0	0	1	0	0	0	0	1	0	0	0	1	0	0	0
4.99.1.9	0	0	0	0	0	0	1	0	0	0	0	1	0	0	1	0	0	0	1	0	0	0	0	0	1	1	0	1	0	0	0	0	0	0	0	1	0	1	0	0	1	0	0	0	0	1	0	0	0
4.1.1.19	0	0	0	0	0	0	0	0	1	0	0	0	1	0	0	0	0	0	0	0	0	1	0	1	0	0	0	1	0	0	1	0	0	1	0	0	1	0	0	1	0	0	0	0	0	1	0	0	0
4.1.1.37	0	0	0	0	0	0	0	0	0	0	0	0	0	0	0	0	0	0	1	0	0	0	0	0	1	1	0	0	0	0	0	0	1	0	0	0	0	0	0	0	1	0	0	0	0	1	0	0	0
GO:0008948	0	0	0	0	0	0	0	0	1	0	0	0	0	0	1	0	0	0	0	0	0	0	0	1	1	1	0	0	0	0	0	0	0	1	0	1	0	0	1	1	0	0	0	0	0	1	0	0	0
GO:0019856	0	0	0	0	0	0	0	0	1	1	0	0	0	0	0	0	0	0	0	1	0	0	0	0	0	0	0	0	0	1	0	0	0	0	0	0	0	0	0	0	0	0	0	0	0	1	0	0	0
GO:0015087	0	0	0	0	0	0	1	0	1	1	0	0	0	0	0	0	0	0	0	1	0	1	0	0	1	1	0	0	0	0	0	0	0	0	1	1	1	0	0	1	0	0	0	0	0	0	0	0	0
2.7.1.191	0	1	1	1	0	0	1	0	0	0	0	0	0	0	1	0	0	0	0	1	0	0	0	0	0	0	0	0	0	0	0	1	0	0	0	1	0	0	1	0	0	0	0	0	0	0	1	0	0
[truncated: 8,339 more rows]
[truncated: 394 more columns]
